# Supplementary material for: Analysis of ethanol fermentation mechanism of ethanol producing white-rot fungus Phlebia sp. MG-60 by RNA-seq
Source: BMC Genomics. 2016 Aug 11;17:616. doi: 10.1186/s12864-016-2977-7 (PMC4982002; doi:10.1186/s12864-016-2977-7)
Supplement: Additional file 4: Table S3. — Data for Phlebia sp. MG-60 transcripts. (XLSX 3497 kb) [file 12864_2016_2977_MOESM4_ESM.xlsx]

## Sheet: MG-60 transcripts
Table S3 Data for Phlebia sp. MG-60 transcripts.
id	logFC	logCPM	PValue	FDR	Swissprot	KEGG	GO	ORTHO
TR13043|c0_g2	-12.7159	7.15562	4.75792e-66	1.3276e-61	gi|81999808|sp|Q5UP73.1|YR614_MIMIV|RecName: Full=Putative band 7 family protein R614 [Acanthamoeba polyphaga mimivirus]	NA	NA	NA
TR7976|c1_g2	-12.065	6.50946	4.7785e-62	6.66672e-58	gi|462075|sp|P33677.2|FDH_PICAN|RecName: Full=Formate dehydrogenase; AltName: Full=NAD-dependent formate dehydrogenase; Short=FDH [Ogataea angusta]	K00122	GO:0004616|GO:0006098|GO:0008152|GO:0016616|GO:0051287|GO:0055114	NA
TR3249|c0_g1	-12.0016	6.44639	1.01726e-58	4.73078e-55	gi|75330726|sp|Q8RWZ3.1|IBR3_ARATH|RecName: Full=Probable acyl-CoA dehydrogenase IBR3; AltName: Full=Protein INDOLE-3-BUTYRIC ACID RESPONSE 3 [Arabidopsis thaliana]	NA	GO:0003995|GO:0008152|GO:0016627|GO:0050660|GO:0055114	NA
TR3409|c0_g1	-11.6432	6.09335	4.22713e-08	8.48559e-07	NA	NA	NA	NA
TR8885|c0_g2	-10.9667	5.42911	7.4118e-09	1.76611e-07	NA	NA	NA	NA
TR59|c0_g2	-10.9262	5.3841	4.787e-38	5.80746e-35	gi|6094315|sp|O74238.1|SNP1_PHANO|RecName: Full=Protein SnodProt1; Flags: Precursor [Phaeosphaeria nodorum SN15]	NA	NA	NA
TR2804|c0_g1	-10.8831	7.30209	4.73305e-08	9.35976e-07	NA	NA	NA	NA
TR4209|c0_g2	-10.8033	5.26383	1.27219e-41	2.53556e-38	NA	NA	NA	NA
TR8878|c1_g1	-10.5733	5.04516	9.14626e-10	2.70062e-08	gi|134034966|sp|Q99315.3|YG31B_YEAST|RecName: Full=Transposon Ty3-G Gag-Pol polyprotein; AltName: Full=Gag3-Pol3; AltName: Full=Transposon Ty3-1 TYA-TYB polyprotein; Contains: RecName: Full=Capsid protein; Short=CA; AltName: Full=p24; Contains: RecName: Full=Spacer peptide p3; Contains: RecName: Full=Nucleocapsid protein p11; Short=NC; Contains: RecName: Full=Ty3 protease; Short=PR; AltName: Full…	NA	NA	ORTHOMCL6487 (2 genes,2 taxa):
TR40|c0_g1	-10.5121	4.98342	5.84245e-08	1.13367e-06	NA	NA	NA	NA
TR8878|c0_g1	-10.4544	4.92975	1.2726e-08	2.86598e-07	NA	NA	NA	NA
TR6994|c1_g2	-10.4092	4.87785	2.67664e-34	2.40924e-31	NA	NA	NA	NA
TR570|c0_g1	-10.1968	4.67142	4.25296e-31	2.69706e-28	gi|15214297|sp|Q9Y876.1|SHR3_SCHPO|RecName: Full=Secretory component protein psh3 [Schizosaccharomyces pombe 972h-]	NA	NA	NA
TR8341|c1_g1	-10.1336	4.61893	1.07821e-10	3.93272e-09	NA	NA	NA	NA
TR8556|c0_g3	-9.95892	4.44649	6.82255e-07	1.03014e-05	NA	NA	NA	NA
TR4811|c0_g2	-9.94515	4.42791	2.23679e-30	1.32794e-27	NA	NA	NA	NA
TR2917|c0_g2	-9.74645	4.23777	2.05079e-30	1.25548e-27	NA	NA	NA	NA
TR8556|c0_g1	-9.61064	6.74396	2.05549e-09	5.53614e-08	NA	NA	NA	NA
TR2449|c0_g1	-9.56771	4.06422	6.02884e-25	1.63323e-22	NA	NA	NA	NA
TR8506|c2_g1	-9.55525	4.0609	2.37834e-07	4.02199e-06	NA	NA	NA	NA
TR4777|c1_g1	-9.37718	3.86563	1.52529e-06	2.11112e-05	gi|118514|sp|P25795.3|AL7A1_PEA|RecName: Full=Aldehyde dehydrogenase family 7 member A1; AltName: Full=Antiquitin-1; AltName: Full=Turgor-responsive protein 26G [Pisum sativum]	K14085	GO:0008152|GO:0016491|GO:0055114	NA
TR6973|c0_g1	-9.35882	3.86664	4.78707e-27	1.80505e-24	gi|338819298|sp|P0CR19.1|RPIA_CRYNB|RecName: Full=Ribose-5-phosphate isomerase; AltName: Full=D-ribose-5-phosphate ketol-isomerase; AltName: Full=Phosphoriboisomerase [Cryptococcus neoformans var. neoformans B-3501A]	K01807	GO:0004751|GO:0009052	NA
TR8623|c1_g1	-9.2579	3.77587	1.75539e-18	2.16729e-16	NA	NA	NA	NA
TR2779|c1_g1	-9.25523	3.77484	2.22922e-06	2.92853e-05	NA	NA	NA	NA
TR11487|c0_g1	-9.18712	5.59099	4.25222e-10	1.34371e-08	NA	NA	NA	NA
TR4822|c2_g1	-9.06665	5.419	5.05237e-44	1.1748e-40	NA	NA	NA	NA
TR4718|c1_g1	-9.00717	3.53718	7.68107e-21	1.32299e-18	NA	NA	NA	NA
TR1745|c0_g1	-8.91502	3.47229	0.000254989	0.00184134	gi|13123960|sp|O95154.2|ARK73_HUMAN|RecName: Full=Aflatoxin B1 aldehyde reductase member 3; AltName: Full=AFB1 aldehyde reductase 2; Short=AFB1-AR 2 [Homo sapiens]	K15303	NA	NA
TR6067|c1_g2	-8.90827	3.42484	1.33065e-06	1.86485e-05	gi|74625932|sp|Q9UTB0.1|YL88_SCHPO|RecName: Full=Dilute domain-containing protein C25B8.08 [Schizosaccharomyces pombe 972h-]	NA	NA	NA
TR5652|c0_g1	-8.9029	3.44707	4.83496e-12	2.19723e-10	gi|238054312|sp|P15325.2|QUTD_EMENI|RecName: Full=Quinate permease; AltName: Full=Quinate transporter [Aspergillus nidulans FGSC A4]	NA	GO:0016021|GO:0022857|GO:0055085	NA
TR8813|c2_g1	-8.90234	6.57254	1.88852e-06	2.53832e-05	gi|74654744|sp|O74628.1|YQ53_SCHPO|RecName: Full=Uncharacterized oxidoreductase C162.03 [Schizosaccharomyces pombe 972h-]	NA	GO:0008152|GO:0016491	NA
TR590|c0_g1	-8.88197	3.41505	2.3731e-19	3.32746e-17	gi|13633993|sp|Q9QXE5.1|TSSP_MOUSE|RecName: Full=Thymus-specific serine protease; AltName: Full=Serine protease 16; Flags: Precursor [Mus musculus]	NA	GO:0006508|GO:0008236	NA
TR12460|c0_g1	-8.8819	7.41611	4.23988e-36	4.73222e-33	NA	NA	NA	NA
TR6271|c0_g2	-8.79637	3.36292	0.000283621	0.00201474	NA	NA	GO:0003885|GO:0016020|GO:0055114	NA
TR8475|c0_g2	-8.78981	3.32984	7.01107e-18	7.92024e-16	gi|384872644|sp|Q9UUG8.2|TUP12_SCHPO|RecName: Full=Transcriptional repressor tup12 [Schizosaccharomyces pombe 972h-]	NA	NA	NA
TR1765|c0_g2	-8.77859	3.32266	1.86659e-18	2.29443e-16	NA	NA	NA	NA
TR8556|c0_g5	-8.71	6.7165	2.15251e-08	4.59888e-07	NA	NA	NA	NA
TR1292|c0_g1	-8.62517	3.18517	5.11206e-13	2.7326e-11	NA	NA	NA	NA
TR2351|c0_g2	-8.61543	3.16814	2.47201e-15	1.87436e-13	gi|2506384|sp|P26221.2|GUN4_THEFU|RecName: Full=Endoglucanase E-4; AltName: Full=Cellulase E-4; AltName: Full=Cellulase E4; AltName: Full=Endo-1,4-beta-glucanase E-4; Flags: Precursor [Thermobifida fusca]	NA	GO:0004553|GO:0005975	NA
TR2171|c0_g1	-8.60057	3.15941	5.31064e-15	3.80933e-13	NA	NA	NA	NA
TR6927|c0_g1	-8.59571	3.15183	2.89691e-19	4.02152e-17	gi|74705265|sp|Q4R0J7.1|ARD1_UROFA|RecName: Full=D-arabinitol dehydrogenase 1; AltName: Full=NADP-dependent D-arabitol dehydrogenase [Uromyces viciae-fabae]	NA	NA	NA
TR10738|c0_g1	-8.51074	6.51882	7.77023e-08	1.45708e-06	NA	NA	NA	NA
TR40|c0_g2	-8.50145	6.4983	3.83137e-07	6.1476e-06	NA	NA	NA	NA
TR11282|c0_g3	-8.49675	3.0415	1.91417e-06	2.5692e-05	gi|51701358|sp|Q9USX1.1|APE1_SCHPO|RecName: Full=Aminopeptidase 1; AltName: Full=Aminopeptidase I [Schizosaccharomyces pombe 972h-]	K13721	GO:0008237|GO:0008270	NA
TR1493|c0_g2	-8.43787	3.00748	5.41295e-18	6.19821e-16	NA	NA	NA	NA
TR5736|c0_g1	-8.36213	2.94121	6.15323e-16	5.12518e-14	gi|12230028|sp|O74187.1|ALDH_AGABI|RecName: Full=Aldehyde dehydrogenase; Short=ALDDH; Short=ALDH [Agaricus bisporus]	K00128	GO:0008152|GO:0016491|GO:0055114	NA
TR7868|c1_g2	-8.30104	2.89503	1.18431e-10	4.25847e-09	NA	NA	NA	NA
TR3775|c0_g2	-8.29244	2.89425	1.84152e-06	2.48471e-05	NA	NA	NA	NA
TR1921|c0_g2	-8.27844	2.85895	5.20341e-15	3.74203e-13	NA	NA	NA	NA
TR4483|c0_g1	-8.24848	2.83282	2.49483e-15	1.88654e-13	gi|75219736|sp|O50017.1|PARP2_MAIZE|RecName: Full=Poly [ADP-ribose] polymerase 2; Short=PARP-2; AltName: Full=NAD(+) ADP-ribosyltransferase 2; Short=ADPRT-2; AltName: Full=Poly[ADP-ribose] synthase 2 [Zea mays]	K10798	GO:0003950|GO:0006471	NA
TR4763|c0_g2	-8.18265	2.77754	2.66827e-14	1.73796e-12	gi|75100022|sp|O80983.2|FTSH4_ARATH|RecName: Full=ATP-dependent zinc metalloprotease FTSH 4, mitochondrial; Short=AtFTSH4; Flags: Precursor [Arabidopsis thaliana]	K08955	GO:0004222|GO:0005524|GO:0006508	NA
TR2308|c0_g1	-8.12841	2.74287	1.10902e-07	2.00812e-06	NA	NA	NA	NA
TR4477|c0_g2	-8.12762	2.71495	6.42361e-11	2.44526e-09	NA	NA	NA	NA
TR7696|c0_g2	-8.04709	2.6612	2.54461e-08	5.33451e-07	NA	NA	NA	NA
TR6491|c1_g1	-7.98801	2.55757	0.000939197	0.0055183	gi|20141955|sp|Q10435.2|YDE1_SCHPO|RecName: Full=Probable ubiquitin fusion degradation protein C12B10.01c [Schizosaccharomyces pombe 972h-]	K10590	GO:0004842	NA
TR557|c0_g1	-7.95887	2.58836	4.17473e-10	1.32674e-08	NA	NA	NA	NA
TR5657|c0_g2	-7.95688	2.60146	1.13194e-05	0.000122515	gi|166231746|sp|A4FUD3.1|U5S1_BOVIN|RecName: Full=116 kDa U5 small nuclear ribonucleoprotein component; AltName: Full=Elongation factor Tu GTP-binding domain protein 2; AltName: Full=U5 snRNP-specific protein, 116 kDa; Short=U5-116 kDa [Bos taurus]	K12852	GO:0005525	NA
TR6122|c0_g1	-7.87809	2.50505	7.46769e-14	4.49075e-12	gi|85701378|sp|P48612.2|PELO_DROME|RecName: Full=Protein pelota [Drosophila melanogaster]	K06965	NA	NA
TR10156|c3_g1	-7.84566	5.01139	7.56047e-13	3.93582e-11	NA	NA	NA	NA
TR4785|c0_g1	-7.80871	2.43781	5.95957e-11	2.28734e-09	gi|729534|sp|P21373.2|UTR1_YEAST|RecName: Full=NAD(+) kinase; AltName: Full=Unknown transcript 1 protein [Saccharomyces cerevisiae S288c]	K00858	NA	NA
TR4126|c1_g1	-7.79193	2.41903	3.22118e-10	1.05867e-08	NA	NA	NA	NA
TR7242|c0_g2	-7.78695	2.43399	1.05824e-10	3.86494e-09	NA	NA	NA	NA
TR9239|c1_g1	-7.7758	7.16199	1.74567e-33	1.35304e-30	NA	NA	NA	NA
TR1489|c0_g1	-7.72742	2.3655	1.15852e-10	4.1819e-09	gi|292630872|sp|A0JMF8.1|RFX3_DANRE|RecName: Full=Transcription factor RFX3; AltName: Full=Regulatory factor X 3 [Danio rerio]	NA	NA	ORTHOMCL5026 (2 genes,2 taxa):
TR4312|c0_g1	-7.7073	2.32377	2.64489e-05	0.000257413	gi|817033902|sp|A2QEQ6.1|GUS79_ASPNC|RecName: Full=Beta-glucuronidase; Short=GlcAase; AltName: Full=Beta-D-glucuronoside glucuronosohydrolase; Flags: Precursor [Aspergillus niger CBS 513.88]	NA	NA	NA
TR8652|c0_g2	-7.63719	2.28469	1.4396e-08	3.20074e-07	NA	NA	GO:0005789|GO:0034599	NA
TR10517|c1_g1	-7.63289	2.28379	3.31079e-10	1.08048e-08	NA	NA	GO:0005669|GO:0006352	NA
TR40|c0_g3	-7.60347	2.2652	4.69724e-05	0.000428044	NA	NA	NA	NA
TR10179|c0_g1	-7.5867	4.80298	9.37534e-18	1.02992e-15	NA	NA	NA	NA
TR7359|c1_g2	-7.57012	2.25226	2.91965e-05	0.000280727	gi|338818186|sp|P0CM79.1|GRC3_CRYNB|RecName: Full=Polynucleotide 5'-hydroxyl-kinase GRC3 [Cryptococcus neoformans var. neoformans B-3501A]	NA	NA	NA
TR4422|c1_g1	-7.56857	2.23772	1.08522e-11	4.70202e-10	NA	NA	NA	NA
TR7374|c0_g2	-7.55298	2.2321	0.00127325	0.00711118	gi|81891211|sp|Q6A152.1|CP4X1_MOUSE|RecName: Full=Cytochrome P450 4X1; AltName: Full=CYPIVX1 [Mus musculus]	NA	GO:0005506|GO:0016705|GO:0020037|GO:0055114	NA
TR5050|c0_g1	-7.53898	2.23418	1.45624e-05	0.000153218	gi|158518411|sp|P83811.1|CAP_COPCM|RecName: Full=Antiviral protein CAP, partial [Coprinus comatus]	NA	NA	NA
TR10888|c0_g1	-7.48671	2.19396	2.43198e-05	0.000239026	NA	NA	NA	NA
TR7388|c0_g2	-7.47839	2.15418	3.98107e-10	1.27536e-08	NA	NA	NA	NA
TR3322|c0_g2	-7.46113	2.13219	8.82578e-09	2.0613e-07	NA	NA	NA	NA
TR5122|c0_g1	-7.45402	2.15842	1.84002e-05	0.000187311	gi|146291076|sp|Q7LHG5.2|YI31B_YEAST|RecName: Full=Transposon Ty3-I Gag-Pol polyprotein; AltName: Full=Gag3-Pol3; AltName: Full=Transposon Ty3-2 TYA-TYB polyprotein; Contains: RecName: Full=Capsid protein; Short=CA; AltName: Full=p24; Contains: RecName: Full=Spacer peptide p3; Contains: RecName: Full=Nucleocapsid protein p11; Short=NC; Contains: RecName: Full=Ty3 protease; Short=PR; AltName: Full…	NA	NA	NA
TR6589|c0_g1	-7.43632	2.1274	1.99037e-10	6.82277e-09	gi|74665805|sp|Q9Y6Z9.1|SOU1_SCHPO|RecName: Full=Sorbose reductase sou1; AltName: Full=Sorbitol utilization protein sou1 [Schizosaccharomyces pombe 972h-]	NA	GO:0008152|GO:0016491	NA
TR2130|c1_g1	-7.40464	3.78442	8.44133e-08	1.56712e-06	NA	NA	NA	NA
TR8556|c0_g4	-7.38324	4.55024	1.68379e-06	2.29858e-05	NA	NA	NA	NA
TR6147|c0_g2	-7.38283	2.05167	3.88858e-05	0.000360715	gi|74581946|sp|O14031.1|PGT1_SCHPO|RecName: Full=Glutathione transporter 1 [Schizosaccharomyces pombe 972h-]	NA	GO:0055085	NA
TR1293|c0_g1	-7.34256	2.05855	4.96565e-05	0.000449567	NA	NA	NA	NA
TR6697|c2_g1	-7.31042	2.04276	2.98084e-05	0.000285626	NA	NA	NA	NA
TR11487|c1_g1	-7.29799	8.75201	7.50977e-10	2.26047e-08	NA	NA	NA	NA
TR6914|c1_g2	-7.29021	1.98914	7.00537e-07	1.05432e-05	NA	NA	NA	NA
TR4822|c0_g1	-7.2793	11.1095	4.68342e-58	1.86688e-54	NA	NA	NA	NA
TR3744|c0_g1	-7.26169	2.00346	3.80808e-05	0.00035419	gi|238054323|sp|Q00668.2|STCC_EMENI|RecName: Full=Putative sterigmatocystin biosynthesis peroxidase stcC; Flags: Precursor [Aspergillus nidulans FGSC A4]	NA	GO:0004601	NA
TR8274|c0_g1	-7.25215	1.99865	5.2858e-05	0.000474701	NA	NA	NA	NA
TR9995|c0_g1	-7.2461	8.26447	1.66705e-08	3.6569e-07	NA	NA	NA	ORTHOMCL2976 (2 genes,2 taxa):
TR6070|c1_g1	-7.22935	1.94931	1.22132e-09	3.4774e-08	NA	NA	NA	NA
TR10012|c0_g2	-7.21678	1.92617	5.2617e-05	0.000472689	gi|75207351|sp|Q9SRL4.1|ENAS2_ARATH|RecName: Full=Cytosolic endo-beta-N-acetylglucosaminidase 2; Short=ENGase 2; AltName: Full=Endo-beta-N-acetyglucosaminidase 85B; Short=AtENGase85B [Arabidopsis thaliana]	K01227	GO:0005737|GO:0033925	NA
TR9230|c1_g1	-7.21585	4.38289	1.80481e-28	8.12251e-26	gi|117183|sp|P24458.1|CP52E_CANMA|RecName: Full=Cytochrome P450 52A3-B; Short=CYP52A3-B; AltName: Full=Alkane-inducible P450-ALK1-B; AltName: Full=CYPLIIA3 [Candida maltosa]	NA	GO:0005506|GO:0016705|GO:0020037|GO:0055114	NA
TR12466|c0_g1	-7.21087	6.58101	9.6291e-08	1.7688e-06	NA	NA	NA	NA
TR3155|c0_g1	-7.20722	1.92911	3.19387e-07	5.23919e-06	gi|46396276|sp|P87169.1|MAD1_SCHPO|RecName: Full=Spindle assembly checkpoint component mad1; AltName: Full=Mitotic arrest deficient protein 1 [Schizosaccharomyces pombe 972h-]	NA	GO:0007094	NA
TR6741|c1_g2	-7.17723	1.89923	5.45388e-08	1.06643e-06	NA	NA	NA	NA
TR7513|c1_g2	-7.17647	1.92034	4.10336e-07	6.524e-06	NA	NA	NA	NA
TR6234|c0_g1	-7.15641	1.89438	4.09936e-07	6.52134e-06	NA	NA	GO:0006013|GO:0015923	NA
TR2792|c0_g1	-7.15294	1.8771	7.49635e-05	0.000641628	NA	NA	NA	NA
TR1942|c0_g1	-7.12822	1.87117	2.94583e-09	7.61792e-08	NA	NA	NA	NA
TR1944|c0_g2	-7.0765	1.80437	1.45396e-06	2.0194e-05	gi|74582007|sp|O14296.1|VPS24_SCHPO|RecName: Full=Vacuolar protein sorting-associated protein 24 [Schizosaccharomyces pombe 972h-]	K12193	GO:0015031	NA
TR8221|c0_g2	-7.07482	3.52413	7.18071e-18	8.07917e-16	gi|338817594|sp|P0CN91.1|ATG26_CRYNB|RecName: Full=Sterol 3-beta-glucosyltransferase; AltName: Full=Autophagy-related protein 26 [Cryptococcus neoformans var. neoformans B-3501A]	NA	GO:0005975|GO:0008152|GO:0016758|GO:0030259	NA
TR11706|c1_g1	-7.06056	8.94619	2.10585e-44	5.34177e-41	NA	NA	NA	NA
TR5187|c0_g2	-7.04268	1.80281	2.56986e-08	5.37533e-07	NA	NA	NA	NA
TR4898|c0_g2	-7.03539	4.69124	2.06974e-30	1.25548e-27	NA	NA	NA	NA
TR5490|c0_g2	-6.97178	1.74202	5.20069e-09	1.2808e-07	NA	NA	NA	NA
TR8111|c0_g2	-6.96182	1.73609	9.08033e-09	2.11493e-07	gi|75009640|sp|Q7JP68.1|KAPC2_CAEEL|RecName: Full=cAMP-dependent protein kinase, catalytic subunit-like [Caenorhabditis elegans]	NA	GO:0004672|GO:0005524|GO:0006468	NA
TR8279|c0_g2	-6.95203	1.74087	1.03742e-06	1.49443e-05	NA	NA	NA	NA
TR7359|c3_g1	-6.90087	5.52168	8.19675e-09	1.93171e-07	NA	NA	NA	NA
TR4071|c0_g2	-6.88464	1.67166	1.69824e-08	3.72239e-07	gi|90111961|sp|Q75AH6.2|AGC1_ASHGO|RecName: Full=Mitochondrial aspartate-glutamate transporter AGC1; AltName: Full=Aspartate-glutamate carrier 1 [Ashbya gossypii ATCC 10895]	NA	NA	NA
TR5507|c1_g2	-6.86153	1.65075	2.74576e-07	4.57129e-06	NA	NA	NA	NA
TR3016|c0_g2	-6.82828	1.63731	0.00349549	0.0164655	NA	NA	NA	NA
TR7615|c0_g1	-6.82275	4.47741	4.47787e-24	1.10572e-21	NA	NA	NA	NA
TR7026|c1_g1	-6.78881	1.5957	6.21163e-08	1.19286e-06	gi|9297039|sp|O74825.1|RPB4_SCHPO|RecName: Full=DNA-directed RNA polymerase II subunit rpb4; Short=RNA polymerase II subunit B4 [Schizosaccharomyces pombe 972h-]	K03012	GO:0003899|GO:0006351	NA
TR1392|c0_g2	-6.78524	1.61668	0.000133693	0.00105529	NA	NA	NA	NA
TR3556|c0_g2	-6.76986	1.59931	0.000201051	0.00149878	NA	NA	NA	NA
TR448|c0_g1	-6.76196	1.59443	3.01166e-05	0.000287986	gi|1176584|sp|P42840.1|YN60_YEAST|RecName: Full=Uncharacterized membrane protein YNL320W [Saccharomyces cerevisiae S288c]	K06889	NA	NA
TR8226|c0_g2	-6.73309	1.54901	3.66729e-07	5.92522e-06	NA	NA	NA	NA
TR8737|c3_g4	-6.71803	1.48478	0.00484396	0.0214415	gi|74626275|sp|Q9Y7D0.1|LOVC_ASPTE|RecName: Full=Enoyl reductase LovC [Aspergillus terreus]	NA	GO:0008270|GO:0016491|GO:0055114	NA
TR11886|c0_g1	-6.71529	1.55299	0.000519193	0.00334342	NA	NA	NA	NA
TR3534|c0_g1	-6.68395	1.50009	0.00023077	0.00169134	NA	NA	NA	NA
TR8089|c1_g1	-6.64558	1.48535	9.53829e-06	0.000105363	gi|1172548|sp|P43010.1|PNTB_HAEIN|RecName: Full=NAD(P) transhydrogenase subunit beta; AltName: Full=Nicotinamide nucleotide transhydrogenase subunit beta; AltName: Full=Pyridine nucleotide transhydrogenase subunit beta [Haemophilus influenzae Rd KW20]	K00323	GO:0008750|GO:0016021|GO:0050661|GO:0055114	NA
TR7408|c0_g1	-6.6291	1.46725	6.74625e-07	1.02083e-05	gi|550540812|sp|P0CT28.1|MOC2A_USTMA|RecName: Full=Molybdopterin synthase sulfur carrier subunit; AltName: Full=Molybdenum cofactor synthesis protein 2 small subunit; AltName: Full=Molybdenum cofactor synthesis protein 2A; Short=MOCS2A; AltName: Full=Sulfur carrier protein MOCS2A [Ustilago maydis 521]	NA	NA	NA
TR7667|c1_g1	-6.62811	5.53576	9.84063e-06	0.000108274	NA	NA	NA	NA
TR7919|c0_g1	-6.62366	1.47356	3.77803e-07	6.07949e-06	NA	NA	NA	NA
TR2614|c0_g2	-6.59647	7.9448	7.26825e-10	2.19487e-08	gi|418391|sp|P32804.1|ZRT1_YEAST|RecName: Full=Zinc-regulated transporter 1; AltName: Full=High-affinity zinc transport protein ZRT1 [Saccharomyces cerevisiae S288c]	K14709	GO:0016020|GO:0030001|GO:0046873|GO:0055085	NA
TR4702|c2_g1	-6.56017	1.43427	7.10722e-06	8.16905e-05	gi|19859374|sp|P40900.2|ISP4_SCHPO|RecName: Full=Sexual differentiation process protein isp4 [Schizosaccharomyces pombe 972h-]	NA	GO:0055085	NA
TR7045|c0_g2	-6.54194	1.41741	0.00536282	0.0233082	gi|55976433|sp|Q6P2U9.1|CSN3_DANRE|RecName: Full=COP9 signalosome complex subunit 3; Short=Signalosome subunit 3 [Danio rerio]	K12177	GO:0005515	NA
TR12351|c0_g1	-6.53634	1.41032	1.18884e-06	1.68729e-05	NA	NA	NA	NA
TR7195|c1_g1	-6.52687	1.38026	0.000354145	0.00242199	NA	NA	NA	NA
TR4179|c0_g2	-6.52096	1.36383	0.000358215	0.00244416	NA	NA	NA	NA
TR6066|c1_g2	-6.50179	1.38736	0.00574976	0.024728	NA	NA	NA	NA
TR3542|c0_g1	-6.50037	1.39911	0.00027581	0.00196676	NA	NA	NA	NA
TR4730|c0_g2	-6.48644	1.36551	1.52081e-06	2.10597e-05	NA	NA	NA	NA
TR7687|c1_g1	-6.47321	1.35823	4.04557e-07	6.44312e-06	NA	NA	NA	NA
TR4128|c0_g2	-6.45411	1.3224	0.00038338	0.00258768	gi|82582335|sp|Q5F389.2|WWOX_CHICK|RecName: Full=WW domain-containing oxidoreductase [Gallus gallus]	NA	GO:0008152|GO:0016491	NA
TR8579|c0_g2	-6.44998	2.95713	3.18884e-13	1.75499e-11	NA	NA	NA	NA
TR8750|c1_g1	-6.44761	1.34905	4.31509e-05	0.000396587	NA	NA	NA	NA
TR2146|c0_g2	-6.44138	1.31637	0.000441578	0.0029156	NA	NA	NA	NA
TR8013|c0_g2	-6.42863	5.02463	1.40695e-33	1.12166e-30	gi|130784|sp|P07272.1|PPR1_YEAST|RecName: Full=Pyrimidine pathway regulatory protein 1 [Saccharomyces cerevisiae S288c]	NA	GO:0003677|GO:0005634|GO:0006351|GO:0008270	NA
TR3625|c0_g1	-6.42692	1.34213	0.00038001	0.00257178	gi|48428990|sp|P61871.1|LIP_RHINI|RecName: Full=Lipase; AltName: Full=Lipase II; AltName: Full=RNL; AltName: Full=Triacylglycerol lipase; Flags: Precursor [Rhizopus niveus]	NA	GO:0006629	NA
TR6005|c1_g2	-6.41176	1.30788	1.15438e-06	1.6434e-05	gi|56405337|sp|P39531.4|RCY1_YEAST|RecName: Full=Recyclin-1 [Saccharomyces cerevisiae S288c]	K15071	GO:0005737|GO:0006887|GO:0048278	NA
TR12470|c3_g1	-6.40663	7.9158	4.17944e-18	4.98371e-16	NA	NA	NA	NA
TR11532|c0_g1	-6.38575	4.45506	1.21835e-07	2.19044e-06	NA	NA	NA	NA
TR4352|c0_g2	-6.38445	6.96155	3.19146e-07	5.23831e-06	NA	NA	NA	NA
TR8644|c0_g1	-6.38305	1.26255	0.000496237	0.00322387	NA	NA	NA	NA
TR6153|c0_g1	-6.38102	1.30955	0.0004048	0.00270737	NA	NA	NA	NA
TR7743|c0_g2	-6.3744	1.28913	3.58257e-06	4.4647e-05	NA	NA	GO:0006400|GO:0008176	NA
TR8871|c0_g1	-6.33567	1.27481	5.97076e-05	0.000527556	NA	NA	NA	NA
TR4133|c0_g2	-6.33529	1.24717	7.84923e-06	8.8959e-05	NA	NA	GO:0005515	NA
TR8250|c5_g1	-6.33321	1.2584	4.28954e-06	5.22668e-05	NA	NA	NA	NA
TR892|c0_g2	-6.32416	1.29065	0.00723851	0.0299091	gi|13124693|sp|P41003.2|SMC2_SCHPO|RecName: Full=Structural maintenance of chromosomes protein 2; AltName: Full=Cell untimely torn protein 14; AltName: Full=Chromosome segregation protein cut14 [Schizosaccharomyces pombe 972h-]	K06674	GO:0005515|GO:0005524|GO:0005694|GO:0051276	NA
TR9135|c1_g1	-6.32078	5.5969	1.19179e-38	1.58355e-35	NA	NA	NA	NA
TR8556|c0_g2	-6.30298	6.18008	6.61031e-06	7.65342e-05	NA	NA	NA	NA
TR7565|c3_g1	-6.29543	1.24644	0.000481847	0.00314282	NA	NA	NA	NA
TR5981|c1_g2	-6.29229	1.24285	6.67863e-05	0.000581085	NA	NA	NA	NA
TR4999|c0_g1	-6.29222	1.22727	8.20389e-06	9.22293e-05	NA	NA	NA	NA
TR6609|c0_g2	-6.28706	1.21206	1.62294e-05	0.000167722	gi|71164832|sp|P0A9V0.1|YDIO_ECO57|RecName: Full=Probable acyl-CoA dehydrogenase YdiO [Escherichia coli O157:H7]	NA	GO:0016627|GO:0055114	NA
TR12470|c4_g1	-6.27706	9.19759	8.96828e-23	1.91024e-20	NA	NA	NA	NA
TR7667|c3_g1	-6.26456	2.84083	5.3258e-05	0.000477832	NA	NA	NA	NA
TR8508|c0_g1	-6.25968	1.20054	1.67599e-06	2.29017e-05	NA	NA	NA	NA
TR5991|c2_g1	-6.25955	6.72847	1.04045e-10	3.80992e-09	NA	NA	NA	NA
TR5710|c0_g1	-6.24475	9.04951	1.27742e-18	1.61284e-16	NA	NA	NA	NA
TR7030|c0_g2	-6.22916	1.18612	1.17424e-05	0.000126261	NA	NA	NA	NA
TR3758|c0_g2	-6.19653	1.15796	2.67338e-06	3.43276e-05	NA	NA	NA	NA
TR2130|c0_g1	-6.193	1.17592	0.000576399	0.00365778	NA	NA	NA	NA
TR269|c0_g2	-6.18432	1.15712	0.00854464	0.0342117	NA	NA	NA	NA
TR6796|c0_g2	-6.18393	1.17262	0.000625699	0.00391776	gi|2494499|sp|Q63250.1|FOXE3_RAT|RecName: Full=Forkhead box protein E3; AltName: Full=Forkhead-related protein FKHL12; AltName: Full=Forkhead-related transcription factor 8; Short=FREAC-8; AltName: Full=Hepatocyte nuclear factor 3 forkhead homolog 7; Short=HFH-7, partial [Rattus norvegicus]	NA	GO:0003700|GO:0006355|GO:0043565	NA
TR6687|c0_g2	-6.17749	1.17043	0.000847159	0.00505608	gi|29429192|sp|P42535.4|PCPB_SPHCR|RecName: Full=Pentachlorophenol 4-monooxygenase; AltName: Full=Pentachlorophenol hydroxylase [Sphingobium chlorophenolicum]	NA	GO:0016491|GO:0055114	NA
TR9135|c0_g1	-6.1664	6.25077	1.22567e-42	2.63076e-39	gi|74665805|sp|Q9Y6Z9.1|SOU1_SCHPO|RecName: Full=Sorbose reductase sou1; AltName: Full=Sorbitol utilization protein sou1 [Schizosaccharomyces pombe 972h-]	NA	GO:0008152|GO:0016491	NA
TR7736|c0_g2	-6.16416	1.11337	0.000134239	0.0010584	NA	NA	NA	NA
TR1176|c0_g2	-6.16168	1.12865	0.000771981	0.00468422	gi|121933304|sp|Q2UK93.1|XGEA_ASPOR|RecName: Full=Probable xyloglucan-specific endo-beta-1,4-glucanase A; AltName: Full=Xyloglucanase A; AltName: Full=Xyloglucanendohydrolase A; Flags: Precursor [Aspergillus oryzae RIB40]	K03327|K18576	GO:0000272|GO:0006855|GO:0008810|GO:0015238|GO:0015297|GO:0016020|GO:0055085	NA
TR7083|c1_g2	-6.14617	1.12332	2.13455e-05	0.00021292	gi|74624481|sp|Q9HE13.1|YI32_SCHPO|RecName: Full=Uncharacterized MFS-type transporter C1399.02 [Schizosaccharomyces pombe 972h-]	NA	GO:0016021|GO:0055085	NA
TR10013|c0_g1	-6.13033	1.11545	1.0882e-05	0.000118424	NA	NA	NA	NA
TR6724|c0_g2	-6.11459	7.28276	2.8574e-08	5.92349e-07	gi|12230028|sp|O74187.1|ALDH_AGABI|RecName: Full=Aldehyde dehydrogenase; Short=ALDDH; Short=ALDH [Agaricus bisporus]	K00128	GO:0008152|GO:0016491|GO:0055114	NA
TR13310|c0_g1	-6.11036	6.914	5.76007e-14	3.51692e-12	NA	NA	NA	NA
TR11956|c0_g1	-6.10946	2.7115	0.000383986	0.00259045	NA	NA	NA	NA
TR12541|c1_g1	-6.09769	12.6463	1.60631e-34	1.49403e-31	gi|26395089|sp|O14368.1|HSP16_SCHPO|RecName: Full=Heat shock protein 16; AltName: Full=16 kDa heat shock protein [Schizosaccharomyces pombe 972h-]	K13993	NA	NA
TR6755|c0_g1	-6.0897	1.06668	0.000944271	0.00554228	NA	NA	NA	NA
TR3538|c1_g1	-6.07699	1.07982	4.56173e-05	0.000416511	NA	NA	NA	NA
TR1443|c1_g2	-6.07164	3.35371	9.12313e-14	5.41623e-12	NA	NA	NA	NA
TR9141|c0_g2	-6.07151	5.03479	3.56287e-31	2.31197e-28	gi|1706439|sp|P53388.1|DIP5_YEAST|RecName: Full=Dicarboxylic amino acid permease [Saccharomyces cerevisiae S288c]	K16261	GO:0003333|GO:0006810|GO:0015171|GO:0016020|GO:0055085	NA
TR6956|c1_g1	-6.07068	2.61494	4.23167e-13	2.30168e-11	NA	NA	NA	NA
TR2369|c0_g1	-6.05562	1.07475	0.00124503	0.00697452	NA	NA	NA	NA
TR7442|c1_g1	-6.05382	1.05557	1.39495e-05	0.000147717	NA	NA	NA	NA
TR1086|c0_g1	-6.04423	5.6789	5.30383e-09	1.30505e-07	NA	NA	NA	NA
TR3034|c0_g1	-6.03732	1.02784	0.00130538	0.00725579	gi|12232626|sp|O13753.1|VA0D_SCHPO|RecName: Full=V-type proton ATPase subunit d; Short=V-ATPase subunit d; AltName: Full=V-ATPase 39 kDa subunit; AltName: Full=V-ATPase subunit M39; AltName: Full=Vacuolar proton pump subunit d [Schizosaccharomyces pombe 972h-]	K02146	NA	NA
TR3270|c0_g1	-6.02379	1.04144	1.89779e-05	0.00019242	NA	NA	NA	NA
TR4963|c0_g1	-6.01348	1.02265	4.77765e-05	0.000434095	NA	NA	NA	NA
TR6039|c0_g1	-6.00111	5.00045	1.77136e-32	1.30069e-29	gi|121939243|sp|Q0R4L2.1|PDH3_LEUMG|RecName: Full=Pyranose dehydrogenase 3; Short=PDH 3; AltName: Full=Pyranose:quinone oxidoreductase 3; Flags: Precursor [Leucoagaricus meleagris]	NA	GO:0016614|GO:0055114	NA
TR4013|c0_g2	-5.99993	3.23414	1.55489e-16	1.39505e-14	NA	NA	NA	NA
TR8033|c0_g3	-5.99778	1.01747	1.30154e-05	0.000138614	NA	NA	NA	NA
TR5190|c0_g1	-5.99505	1.01557	3.50492e-05	0.00032973	NA	NA	NA	NA
TR7698|c1_g1	-5.98731	1.0543	0.0115904	0.0437036	gi|1351686|sp|Q10068.1|YAN2_SCHPO|RecName: Full=Uncharacterized protein C3H1.02c [Schizosaccharomyces pombe 972h-]	NA	NA	NA
TR7477|c0_g3	-5.97824	5.08438	1.19376e-23	2.79912e-21	NA	NA	NA	NA
TR6239|c0_g2	-5.95699	4.30917	1.62764e-25	4.78063e-23	NA	NA	NA	NA
TR7959|c3_g1	-5.94172	0.978272	2.5902e-05	0.000252531	NA	NA	NA	NA
TR10995|c0_g1	-5.93358	0.992181	0.000270504	0.00193634	NA	NA	NA	NA
TR5424|c0_g1	-5.92783	0.992621	0.00120981	0.00680453	NA	NA	NA	NA
TR5428|c0_g1	-5.92647	4.81632	1.02956e-17	1.12218e-15	NA	NA	NA	NA
TR6082|c0_g2	-5.92555	3.16543	9.06883e-16	7.44257e-14	NA	NA	NA	NA
TR9982|c0_g1	-5.92324	9.29627	6.87305e-30	3.61847e-27	gi|1175958|sp|P43549.1|YFF4_YEAST|RecName: Full=Uncharacterized membrane protein YFL054C [Saccharomyces cerevisiae S288c]	K03441	GO:0005215|GO:0006810|GO:0016020	NA
TR4378|c0_g2	-5.92089	0.990292	0.00124359	0.00696925	NA	NA	NA	NA
TR8521|c2_g1	-5.91409	0.965217	1.9983e-05	0.000201513	NA	NA	NA	NA
TR2356|c0_g2	-5.91409	0.965217	1.99955e-05	0.000201566	NA	NA	NA	NA
TR10152|c2_g1	-5.91331	5.08681	3.87486e-08	7.84048e-07	NA	NA	NA	NA
TR10174|c0_g1	-5.90901	5.51265	7.44181e-10	2.24243e-08	gi|74676029|sp|O60020.1|ASPR1_PHARH|RecName: Full=Aspartic protease; Flags: Precursor [Xanthophyllomyces dendrorhous]	K01379	GO:0004190|GO:0006508	ORTHOMCL6927 (2 genes,2 taxa):
TR4044|c0_g2	-5.87484	0.882589	0.0167344	0.0586902	gi|6225763|sp|Q53552.1|NHG2_PSEPU|RecName: Full=Salicylate hydroxylase; AltName: Full=Salicylate 1-monooxygenase [Pseudomonas putida]	NA	NA	NA
TR781|c0_g2	-5.87456	0.978659	0.0140261	0.0510586	gi|48474684|sp|Q9URY8.1|SULH2_SCHPO|RecName: Full=Probable sulfate permease C869.05c [Schizosaccharomyces pombe 972h-]	K14708	GO:0008272|GO:0015116|GO:0016021	NA
TR1185|c0_g2	-5.87277	0.93217	0.001705	0.00906526	NA	NA	NA	NA
TR8492|c1_g3	-5.87043	0.9324	0.000118654	0.000950831	NA	NA	NA	NA
TR882|c0_g1	-5.85712	3.07238	3.67401e-07	5.9292e-06	gi|81857343|sp|Q9I4V0.1|2NPD_PSEAE|RecName: Full=Nitronate monooxygenase; AltName: Full=Nitroalkane oxidase [Pseudomonas aeruginosa PAO1]	NA	GO:0003824|GO:0018580|GO:0055114	NA
TR8673|c0_g2	-5.84404	0.921363	6.77521e-05	0.000587655	NA	NA	NA	NA
TR9898|c0_g1	-5.82669	0.917508	0.000511142	0.00330301	NA	NA	NA	NA
TR7223|c1_g1	-5.80904	0.912963	0.00179237	0.00943987	NA	NA	NA	NA
TR3896|c0_g1	-5.79424	3.50393	3.97053e-17	3.90104e-15	gi|731801|sp|P40531.1|GVP36_YEAST|RecName: Full=Protein GVP36; AltName: Full=36 kDa Golgi vesicle protein [Saccharomyces cerevisiae S288c]	NA	GO:0005515|GO:0005737	NA
TR2875|c0_g2	-5.79403	0.908191	0.00192562	0.0100318	gi|75213614|sp|Q9SZJ2.1|GRDP2_ARATH|RecName: Full=Glycine-rich domain-containing protein 2; Short=AtGRDP2 [Arabidopsis thaliana]	NA	NA	NA
TR8057|c0_g2	-5.79389	0.862583	0.00219084	0.011192	NA	NA	NA	NA
TR4069|c0_g1	-5.78939	2.3997	1.64533e-07	2.87475e-06	NA	NA	NA	NA
TR5710|c2_g1	-5.78508	2.33081	9.94665e-07	1.44028e-05	NA	NA	NA	NA
TR513|c0_g2	-5.77905	8.67082	9.2001e-19	1.17757e-16	NA	NA	GO:0051087	NA
TR6088|c0_g2	-5.77658	0.882228	0.0162086	0.0571263	gi|338819543|sp|P0CO09.1|SYF1_CRYNB|RecName: Full=Pre-mRNA-splicing factor SYF1 [Cryptococcus neoformans var. neoformans B-3501A]	K12867	NA	NA
TR4124|c1_g1	-5.76754	0.875705	0.000211761	0.00156981	NA	NA	NA	NA
TR12657|c1_g1	-5.76485	6.04025	1.7462e-29	8.70074e-27	NA	NA	NA	NA
TR7518|c0_g2	-5.7606	0.874733	0.000597072	0.0037701	NA	NA	NA	NA
TR4015|c1_g1	-5.75387	0.85323	0.000109882	0.00089051	NA	NA	NA	NA
TR3491|c0_g2	-5.75219	0.898654	0.0156442	0.0554945	gi|6226911|sp|P26514.2|XYNA_STRLI|RecName: Full=Endo-1,4-beta-xylanase A; Short=Xylanase A; AltName: Full=1,4-beta-D-xylan xylanohydrolase A; Flags: Precursor [Streptomyces lividans]	NA	NA	NA
TR2724|c1_g1	-5.7405	0.848558	4.98508e-05	0.000450887	NA	NA	NA	NA
TR6635|c2_g1	-5.7405	0.848558	4.98403e-05	0.000450887	NA	NA	NA	NA
TR5109|c0_g1	-5.73005	5.4721	2.82293e-25	8.03757e-23	gi|74625938|sp|Q9UTC4.1|YIDF_SCHPO|RecName: Full=Uncharacterized protein C227.15 [Schizosaccharomyces pombe 972h-]	NA	NA	NA
TR7356|c0_g1	-5.72425	0.786786	0.0207188	0.0695102	NA	NA	NA	NA
TR12543|c1_g1	-5.71769	13.349	1.84251e-14	1.23289e-12	gi|46397825|sp|P28345.2|MASY_NEUCR|RecName: Full=Malate synthase, glyoxysomal; AltName: Full=Acetate utilization protein 9 [Neurospora crassa OR74A]	K01638	GO:0004474|GO:0006097	ORTHOMCL7276 (2 genes,2 taxa):
TR5589|c0_g1	-5.70364	0.813724	0.00042745	0.00283171	gi|82184591|sp|Q6GQ82.1|SNF5_XENLA|RecName: Full=SWI/SNF-related matrix-associated actin-dependent regulator of chromatin subfamily B member 1 [Xenopus laevis]	NA	GO:0000228|GO:0006338	NA
TR6358|c2_g2	-5.69306	0.807496	0.0026448	0.0131313	NA	NA	NA	NA
TR10946|c0_g1	-5.69081	2.9828	9.76728e-07	1.41504e-05	NA	NA	NA	NA
TR4516|c0_g2	-5.68681	0.856852	0.0176886	0.0613777	NA	NA	NA	NA
TR9264|c0_g2	-5.68681	0.856852	0.0176898	0.0613777	NA	NA	NA	NA
TR1755|c0_g1	-5.68498	0.828185	0.000607087	0.0038221	NA	NA	NA	NA
TR10156|c1_g1	-5.67063	8.22583	1.42049e-09	3.97552e-08	NA	NA	NA	NA
TR5176|c0_g1	-5.66358	5.21467	7.36692e-23	1.60593e-20	gi|74582554|sp|O74782.1|YGBA_SCHPO|RecName: Full=Universal stress protein A family protein C25B2.10 [Schizosaccharomyces pombe 972h-]	NA	GO:0005515|GO:0006950	NA
TR13514|c0_g1	-5.65439	0.796548	9.5124e-05	0.000785744	NA	NA	NA	NA
TR2731|c0_g1	-5.63665	5.88218	1.79144e-14	1.2016e-12	gi|161788952|sp|P46794.2|CBS_DICDI|RecName: Full=Cystathionine beta-synthase; AltName: Full=Beta-thionase; AltName: Full=Serine sulfhydrase [Dictyostelium discoideum]	NA	NA	NA
TR8832|c5_g1	-5.63506	3.74353	1.85819e-06	2.50358e-05	NA	NA	NA	NA
TR6622|c0_g1	-5.63079	2.95603	1.61171e-10	5.65679e-09	gi|74583773|sp|Q08954.1|YP199_YEAST|RecName: Full=Smr domain-containing protein YPL199C [Saccharomyces cerevisiae S288c]	NA	NA	NA
TR10179|c0_g2	-5.62651	0.78587	0.000294672	0.00208052	NA	NA	NA	NA
TR6529|c0_g2	-5.62046	0.787859	0.00481639	0.0213422	NA	NA	NA	NA
TR7526|c0_g1	-5.61846	0.813752	0.0195449	0.0663157	NA	NA	NA	NA
TR1518|c0_g2	-5.61845	0.813752	0.0195456	0.0663157	NA	NA	NA	NA
TR6029|c0_g2	-5.61175	0.759506	0.00334464	0.0158933	gi|218511816|sp|Q6BI69.2|RPC1_DEBHA|RecName: Full=DNA-directed RNA polymerase III subunit RPC1; Short=RNA polymerase III subunit C1; AltName: Full=DNA-directed RNA polymerase III largest subunit [Debaryomyces hansenii CBS767]	K03018	GO:0003677|GO:0003899|GO:0006351	NA
TR3625|c1_g2	-5.60562	2.926	1.97333e-12	9.60938e-11	NA	NA	NA	NA
TR6959|c0_g1	-5.59935	0.756984	0.000578375	0.0036677	NA	NA	NA	NA
TR10156|c2_g1	-5.58652	9.11481	1.76968e-09	4.84586e-08	NA	NA	NA	NA
TR10246|c1_g1	-5.58627	7.09499	1.15445e-40	2.01329e-37	gi|1346290|sp|P49374.1|HGT1_KLULA|RecName: Full=High-affinity glucose transporter [Kluyveromyces lactis NRRL Y-1140]	NA	GO:0016021|GO:0022857|GO:0055085	NA
TR5471|c1_g3	-5.58607	0.724953	0.00415845	0.0189597	NA	NA	NA	NA
TR7768|c0_g1	-5.58362	12.649	7.66193e-18	8.56549e-16	gi|52788221|sp|O43112.2|PCKA_KLULA|RecName: Full=Phosphoenolpyruvate carboxykinase [ATP] [Kluyveromyces lactis NRRL Y-1140]	NA	GO:0004612|GO:0005524|GO:0006094	NA
TR6275|c0_g2	-5.57797	0.749423	0.000187917	0.00141485	NA	NA	NA	NA
TR5621|c0_g2	-5.57352	0.747417	0.000173519	0.00131963	NA	NA	NA	NA
TR12424|c0_g1	-5.56856	0.744899	0.000155425	0.00120367	NA	NA	NA	NA
TR12543|c0_g1	-5.56772	13.4288	1.69769e-15	1.31952e-13	gi|357529470|sp|P28344.3|MASY_EMENI|RecName: Full=Malate synthase, glyoxysomal [Aspergillus nidulans FGSC A4]	K01638	GO:0004474|GO:0006097	ORTHOMCL8354 (2 genes,2 taxa):
TR11320|c0_g1	-5.56038	0.742383	0.000310654	0.00217193	NA	NA	NA	NA
TR859|c0_g1	-5.54884	0.738866	0.000503339	0.00326317	NA	NA	NA	NA
TR4355|c0_g2	-5.54655	0.769269	0.0222662	0.073508	gi|48427957|sp|P61801.1|APTX_XENTR|RecName: Full=Aprataxin; AltName: Full=Forkhead-associated domain histidine triad-like protein; Short=FHA-HIT [Xenopus (Silurana) tropicalis]	NA	NA	NA
TR4999|c1_g1	-5.54527	3.32576	8.97384e-14	5.33895e-12	gi|2493499|sp|Q00614.1|CACP_CANTR|RecName: Full=Carnitine O-acetyltransferase, mitochondrial; Short=Carnitine acetylase; Flags: Precursor [Candida tropicalis]	K00624	GO:0016746	NA
TR820|c0_g1	-5.54063	0.715233	0.000754981	0.00460062	NA	NA	NA	NA
TR11881|c1_g1	-5.53076	4.34921	1.07532e-11	4.66634e-10	NA	NA	NA	NA
TR4439|c0_g2	-5.52495	0.709101	0.00137105	0.00755756	NA	NA	NA	NA
TR5876|c1_g2	-5.5146	0.708348	0.000209793	0.00155646	NA	NA	NA	NA
TR8987|c0_g2	-5.5133	6.08028	5.19224e-19	6.89222e-17	NA	NA	NA	NA
TR211|c0_g2	-5.51032	3.2518	2.03775e-17	2.08275e-15	gi|3025028|sp|P75791.1|YBIU_ECOLI|RecName: Full=Uncharacterized protein YbiU [Escherichia coli K-12]	NA	NA	NA
TR7552|c2_g1	-5.50857	0.705793	0.000192374	0.00144324	NA	NA	NA	NA
TR7930|c1_g1	-5.49779	0.700948	0.000408558	0.00272848	NA	NA	NA	NA
TR5962|c1_g1	-5.48633	3.23783	7.62629e-08	1.43297e-06	NA	NA	NA	NA
TR751|c0_g1	-5.47449	0.696147	0.0151439	0.0542022	NA	NA	NA	NA
TR1434|c0_g2	-5.47098	0.723313	0.0250108	0.0803174	NA	NA	NA	NA
TR8176|c1_g2	-5.47098	0.723313	0.0250178	0.0803263	gi|15214089|sp|O13824.1|NMD2_SCHPO|RecName: Full=Nonsense-mediated mRNA decay protein 2; AltName: Full=Up-frameshift suppressor 2 [Schizosaccharomyces pombe 972h-]	K14327	NA	NA
TR8404|c0_g1	-5.467	2.0678	8.00471e-05	0.000675811	gi|88984350|sp|P32486.2|KRE6_YEAST|RecName: Full=Beta-glucan synthesis-associated protein KRE6; AltName: Full=Killer toxin-resistance protein 6 [Saccharomyces cerevisiae S288c]	NA	NA	NA
TR13441|c0_g1	-5.46387	2.71393	1.25557e-05	0.000134077	NA	NA	NA	NA
TR172|c1_g1	-5.45838	2.06385	1.04843e-09	3.03783e-08	NA	NA	NA	NA
TR6012|c0_g1	-5.45484	0.689776	0.00462179	0.020624	gi|418596|sp|P32899.1|IMP3_YEAST|RecName: Full=U3 small nucleolar ribonucleoprotein protein IMP3; Short=U3 snoRNP protein IMP3; AltName: Full=Interacting with MPP10 protein 3 [Saccharomyces cerevisiae S288c]	K14560	GO:0003723|GO:0005622|GO:0019843	NA
TR8285|c0_g1	-5.45007	0.663173	0.000950546	0.00557677	NA	NA	NA	NA
TR7857|c0_g2	-5.44845	4.00748	4.64605e-15	3.38482e-13	NA	NA	NA	NA
TR5600|c0_g1	-5.44245	0.685956	0.003844	0.0177929	NA	NA	NA	NA
TR2025|c0_g1	-5.44244	0.685956	0.00384647	0.017799	NA	NA	NA	NA
TR9246|c0_g2	-5.44178	0.658799	0.00510501	0.0223759	gi|209572623|sp|Q9LEW8.2|FN3KR_ARATH|RecName: Full=Protein-ribulosamine 3-kinase, chloroplastic; AltName: Full=Fructosamine 3-kinase-related protein; Short=AtFN3K-RP; Flags: Precursor [Arabidopsis thaliana]	NA	NA	NA
TR4352|c0_g1	-5.44065	4.22212	6.86225e-06	7.90576e-05	NA	NA	NA	NA
TR7585|c1_g1	-5.43499	4.49425	1.08685e-08	2.48986e-07	NA	NA	GO:0007155|GO:0030246	NA
TR1317|c1_g1	-5.43084	5.46084	1.55397e-08	3.43429e-07	NA	NA	NA	NA
TR4539|c0_g1	-5.42218	4.38188	6.56051e-25	1.76017e-22	NA	NA	NA	NA
TR10820|c0_g1	-5.42055	0.654644	0.000218028	0.00161113	NA	NA	NA	NA
TR7680|c0_g2	-5.40437	0.648174	0.00552118	0.0238775	NA	NA	NA	NA
TR1540|c0_g1	-5.39323	0.647209	0.0295948	0.091378	NA	NA	NA	NA
TR4961|c0_g1	-5.39323	0.647209	0.0296031	0.0913833	gi|1708894|sp|P32487.2|LYP1_YEAST|RecName: Full=Lysine-specific permease [Saccharomyces cerevisiae S288c]	K16261	GO:0003333|GO:0006810|GO:0015171|GO:0016020|GO:0055085	NA
TR6354|c1_g1	-5.3864	2.03586	9.52263e-09	2.20689e-07	NA	NA	NA	NA
TR6382|c0_g2	-5.36036	0.636878	0.00468874	0.0208693	gi|387912904|sp|Q10499.3|AIF1_SCHPO|RecName: Full=Apoptosis-inducing factor 1 [Schizosaccharomyces pombe 972h-]	NA	GO:0016491|GO:0050660|GO:0051537|GO:0055114	NA
TR4811|c3_g1	-5.35751	7.00123	7.56278e-34	6.2066e-31	gi|118573109|sp|Q8GXR2.2|PLT6_ARATH|RecName: Full=Probable polyol transporter 6 [Arabidopsis thaliana]	NA	GO:0016021|GO:0022857|GO:0055085	NA
TR7765|c0_g2	-5.35566	0.635588	0.00474231	0.0210708	gi|46395955|sp|Q99K67.1|AASS_MOUSE|RecName: Full=Alpha-aminoadipic semialdehyde synthase, mitochondrial; AltName: Full=LKR/SDH; Includes: RecName: Full=Lysine ketoglutarate reductase; Short=LKR; Short=LOR; Includes: RecName: Full=Saccharopine dehydrogenase; Short=SDH; Flags: Precursor [Mus musculus]	K14157	GO:0016491|GO:0055114	NA
TR7557|c0_g1	-5.34418	0.570748	0.0185635	0.0636961	gi|134425|sp|P29355.1|SEM5_CAEEL|RecName: Full=Sex muscle abnormal protein 5 [Caenorhabditis elegans]	NA	GO:0005515	NA
TR8034|c0_g2	-5.31351	1.92894	4.61884e-05	0.00042145	NA	NA	NA	NA
TR13258|c0_g1	-5.30933	1.90997	0.000609155	0.00383166	NA	NA	NA	NA
TR233|c0_g1	-5.30501	0.591706	0.000869568	0.00517347	NA	NA	NA	NA
TR7016|c0_g2	-5.29172	0.589087	0.00227403	0.0115482	NA	NA	NA	NA
TR1685|c0_g1	-5.28668	4.40361	8.22641e-19	1.05779e-16	NA	NA	NA	NA
TR6683|c0_g1	-5.2856	0.589921	0.00861273	0.0344377	gi|38258172|sp|Q8I7P9.1|POL5_DROME|RecName: Full=Retrovirus-related Pol polyprotein from transposon opus; Includes: RecName: Full=Protease; Includes: RecName: Full=Reverse transcriptase; Includes: RecName: Full=Endonuclease [Drosophila melanogaster]	NA	NA	NA
TR3871|c0_g1	-5.27738	0.587303	0.00637088	0.0269507	NA	NA	NA	NA
TR1149|c0_g1	-5.27649	3.84336	8.50669e-13	4.36328e-11	gi|338817769|sp|P0CM85.1|COX16_CRYNB|RecName: Full=Cytochrome c oxidase assembly protein COX16, mitochondrial; Flags: Precursor [Cryptococcus neoformans var. neoformans B-3501A]	K18182	GO:0031966	NA
TR7519|c1_g2	-5.27318	3.8745	2.51588e-13	1.40401e-11	NA	NA	NA	NA
TR3260|c0_g2	-5.26317	0.583379	0.00607501	0.0258835	NA	NA	NA	NA
TR7932|c0_g1	-5.25979	0.516321	0.0359193	0.105935	NA	NA	NA	NA
TR6154|c0_g2	-5.25979	0.516321	0.0359177	0.105935	gi|59799766|sp|O13853.3|ITS3_SCHPO|RecName: Full=Phosphatidylinositol 4-phosphate 5-kinase its3; AltName: Full=1-phosphatidylinositol 4-phosphate kinase; AltName: Full=Diphosphoinositide kinase; AltName: Full=PIP5K; AltName: Full=PtdIns(4)P-5-kinase [Schizosaccharomyces pombe 972h-]	K00889	GO:0016307|GO:0046488	NA
TR12470|c0_g1	-5.24782	6.39213	7.56237e-34	6.2066e-31	NA	NA	NA	NA
TR6588|c0_g2	-5.24267	0.548444	0.00638627	0.0270035	gi|317373598|sp|O15230.8|LAMA5_HUMAN|RecName: Full=Laminin subunit alpha-5; AltName: Full=Laminin-10 subunit alpha; AltName: Full=Laminin-11 subunit alpha; AltName: Full=Laminin-15 subunit alpha; Flags: Precursor [Homo sapiens]	NA	NA	NA
TR9959|c2_g1	-5.23367	10.1333	7.73503e-24	1.89325e-21	gi|44889002|sp|P31540.2|HSP98_NEUCR|RecName: Full=Heat shock protein hsp98; AltName: Full=Protein aggregation-remodeling factor hsp98 [Neurospora crassa OR74A]	NA	GO:0019538	NA
TR7959|c0_g2	-5.22894	0.546353	0.000525056	0.00337728	gi|74667363|sp|Q4WCV3.1|MRS2_ASPFU|RecName: Full=Mitochondrial inner membrane magnesium transporter mrs2; AltName: Full=RNA-splicing protein mrs2; Flags: Precursor [Aspergillus fumigatus Af293]	NA	NA	NA
TR2096|c0_g1	-5.22446	0.544264	0.00130065	0.00723811	NA	NA	NA	NA
TR7220|c1_g1	-5.21898	0.541606	0.000988075	0.0057546	NA	NA	NA	NA
TR5614|c0_g1	-5.21788	3.86216	2.05645e-19	2.92761e-17	NA	NA	NA	NA
TR8291|c2_g1	-5.21778	0.54132	0.00121481	0.00682714	NA	NA	NA	NA
TR2493|c0_g1	-5.21209	2.58143	1.55896e-08	3.43916e-07	NA	NA	NA	NA
TR1343|c1_g2	-5.20598	0.541134	0.0378761	0.110423	gi|74626016|sp|Q9UUE7.1|CDC73_SCHPO|RecName: Full=Cell division control protein 73 [Schizosaccharomyces pombe 972h-]	K15175	NA	ORTHOMCL7405 (2 genes,2 taxa):
TR4777|c0_g2	-5.20278	7.04792	1.93823e-13	1.09479e-11	gi|25090047|sp|P83401.2|AL7A1_DICDI|RecName: Full=Putative aldehyde dehydrogenase family 7 member A1 homolog; AltName: Full=Antiquitin-1 [Dictyostelium discoideum]	NA	GO:0008152|GO:0016491|GO:0055114	NA
TR1110|c1_g1	-5.19229	0.533923	0.00262908	0.0130649	NA	NA	NA	NA
TR3939|c0_g2	-5.18421	0.534495	0.00852119	0.0341374	NA	NA	GO:0005515	NA
TR13437|c0_g1	-5.1791	0.502588	0.00622095	0.0264186	NA	NA	NA	NA
TR6796|c1_g1	-5.17147	3.32677	1.30789e-09	3.69747e-08	NA	NA	NA	NA
TR8762|c0_g1	-5.17079	3.98081	5.53147e-10	1.71494e-08	NA	NA	NA	NA
TR4766|c0_g2	-5.1701	0.530515	0.00737113	0.0303537	NA	NA	NA	NA
TR3815|c1_g1	-5.16717	0.499411	0.00798544	0.0324098	NA	NA	NA	NA
TR7017|c0_g2	-5.16424	0.52919	0.00801045	0.0324925	NA	NA	NA	NA
TR6039|c2_g1	-5.15264	3.3266	4.14162e-15	3.0529e-13	NA	NA	NA	NA
TR10266|c2_g1	-5.12322	3.84339	2.07086e-06	2.7486e-05	NA	NA	NA	NA
TR6209|c0_g2	-5.11011	0.45091	0.0191409	0.0651885	gi|75213449|sp|Q9SYK0.1|HEXO2_ARATH|RecName: Full=Beta-hexosaminidase 2; AltName: Full=Beta-GlcNAcase 2; AltName: Full=Beta-N-acetylhexosaminidase 2; AltName: Full=Beta-hexosaminidase 3; Short=AtHEX3; AltName: Full=N-acetyl-beta-glucosaminidase 2; Flags: Precursor [Arabidopsis thaliana]	NA	GO:0004553|GO:0005975	NA
TR4959|c1_g2	-5.10922	3.0184	3.95888e-06	4.86488e-05	NA	NA	NA	NA
TR10312|c0_g1	-5.10769	0.482748	0.00212948	0.0109226	NA	NA	NA	NA
TR8701|c0_g2	-5.10049	0.480348	0.0023703	0.0119578	NA	NA	NA	NA
TR4953|c0_g2	-5.0971	3.39214	0.000308691	0.00216038	gi|75315944|sp|Q9ZVH4.1|CUL3A_ARATH|RecName: Full=Cullin-3A; Short=AtCUL3a [Arabidopsis thaliana]	K03869	GO:0006511|GO:0031461|GO:0031625	NA
TR9141|c1_g1	-5.09635	2.49231	7.71364e-09	1.82866e-07	gi|1706439|sp|P53388.1|DIP5_YEAST|RecName: Full=Dicarboxylic amino acid permease [Saccharomyces cerevisiae S288c]	NA	GO:0006810|GO:0016020|GO:0055085	NA
TR2151|c0_g1	-5.08868	0.47795	0.00375129	0.0174716	NA	NA	GO:0003677|GO:0005524|GO:0016787	NA
TR6378|c0_g1	-5.03423	3.254	5.71513e-13	3.03174e-11	gi|1353046|sp|P47082.1|AVT1_YEAST|RecName: Full=Vacuolar amino acid transporter 1 [Saccharomyces cerevisiae S288c]	K15015	GO:0003333	NA
TR13193|c0_g1	-5.02783	0.435648	0.00277342	0.0136237	NA	NA	NA	NA
TR801|c0_g2	-5.02153	0.392742	0.0445205	0.124587	NA	NA	NA	NA
TR10639|c0_g1	-5.02132	0.43458	0.00177274	0.00935416	NA	NA	NA	NA
TR1875|c0_g2	-5.02078	0.433513	0.0025506	0.0127246	NA	NA	NA	NA
TR2786|c0_g2	-5.01792	0.43321	0.00171223	0.00909331	NA	NA	NA	NA
TR8672|c0_g3	-5.01584	0.431841	0.00224077	0.0114005	NA	NA	GO:0000166|GO:0046872	NA
TR3852|c1_g1	-5.00796	2.40966	1.21702e-09	3.4687e-08	NA	NA	NA	NA
TR8120|c1_g1	-5.00666	2.42341	5.97635e-08	1.15563e-06	NA	NA	NA	NA
TR2852|c0_g3	-5.00254	0.427276	0.00297909	0.0144591	NA	NA	NA	NA
TR3757|c0_g2	-4.99426	0.424239	0.00426434	0.0193225	NA	NA	NA	NA
TR8802|c7_g1	-4.99425	0.424239	0.00426658	0.0193264	NA	NA	NA	NA
TR8758|c1_g2	-4.99306	0.425304	0.0136846	0.0500383	NA	NA	NA	NA
TR10531|c0_g1	-4.98757	0.42181	0.00405407	0.0185657	NA	NA	NA	NA
TR3142|c1_g1	-4.9787	1.72954	1.04382e-05	0.000114218	NA	NA	NA	NA
TR6483|c1_g1	-4.97233	0.421049	0.0140018	0.0509975	gi|75163519|sp|Q93Y37.1|MNS3_ARATH|RecName: Full=Mannosyl-oligosaccharide 1,2-alpha-mannosidase MNS3 [Arabidopsis thaliana]	K01230	GO:0004571|GO:0005509|GO:0016020	NA
TR2263|c1_g1	-4.97228	6.7937	4.79776e-29	2.30814e-26	NA	NA	NA	NA
TR10410|c0_g1	-4.96584	7.48852	1.32318e-13	7.58125e-12	NA	NA	NA	NA
TR8411|c1_g2	-4.96315	0.418319	0.0115205	0.0434869	NA	NA	NA	NA
TR4900|c0_g3	-4.95748	0.416955	0.0117351	0.0441478	NA	NA	NA	NA
TR3647|c0_g2	-4.95059	0.415591	0.0130485	0.0481529	NA	NA	NA	NA
TR565|c1_g1	-4.9132	0.37618	0.00475177	0.0211027	NA	NA	NA	NA
TR10759|c0_g1	-4.91319	0.37618	0.00475024	0.0210993	NA	NA	NA	NA
TR8210|c0_g2	-4.91164	0.373399	0.0126752	0.0470064	gi|74703797|sp|Q4PEX7.1|DBP8_USTMA|RecName: Full=ATP-dependent RNA helicase DBP8 [Ustilago maydis 521]	K14778	NA	NA
TR4984|c1_g1	-4.90698	0.3751	0.00372457	0.0173703	NA	NA	NA	ORTHOMCL7612 (2 genes,2 taxa):
TR7496|c1_g2	-4.89604	4.32475	6.91796e-10	2.09362e-08	NA	NA	NA	ORTHOMCL6167 (2 genes,2 taxa):
TR7114|c0_g1	-4.89467	0.369542	0.0119774	0.0448838	NA	NA	NA	NA
TR8665|c7_g1	-4.89306	1.5855	2.70225e-05	0.000262355	NA	NA	NA	NA
TR8383|c0_g2	-4.89236	2.98802	1.60706e-09	4.4486e-08	gi|11132300|sp|P57432.1|FABG_BUCAI|RecName: Full=3-oxoacyl-[acyl-carrier-protein] reductase FabG; AltName: Full=3-ketoacyl-acyl carrier protein reductase; AltName: Full=Beta-Ketoacyl-acyl carrier protein reductase; AltName: Full=Beta-ketoacyl-ACP reductase [Buchnera aphidicola str. APS (Acyrthosiphon pisum)]	NA	GO:0008152|GO:0016491	NA
TR9420|c0_g1	-4.88887	0.368776	0.00267812	0.0132587	NA	NA	NA	NA
TR8113|c1_g3	-4.88583	0.326894	0.0503323	0.13707	NA	NA	NA	NA
TR7976|c1_g1	-4.88469	7.87581	7.17315e-38	8.33969e-35	gi|462075|sp|P33677.2|FDH_PICAN|RecName: Full=Formate dehydrogenase; AltName: Full=NAD-dependent formate dehydrogenase; Short=FDH [Ogataea angusta]	K00122	GO:0004616|GO:0006098|GO:0008152|GO:0016616|GO:0051287|GO:0055114	NA
TR8086|c1_g2	-4.88225	0.366312	0.00373716	0.0174203	NA	NA	NA	NA
TR8086|c0_g2	-4.87987	0.364925	0.00286075	0.0139771	NA	NA	NA	NA
TR7900|c0_g2	-4.87889	2.22629	1.01016e-05	0.000110927	NA	NA	NA	NA
TR2169|c0_g1	-4.87693	0.363538	0.00275388	0.013538	NA	NA	NA	NA
TR12505|c0_g2	-4.86983	0.365547	0.0570063	0.15104	gi|85542060|sp|Q3U0B3.1|DHR11_MOUSE|RecName: Full=Dehydrogenase/reductase SDR family member 11; AltName: Full=Short-chain dehydrogenase/reductase family 24C member 1; Flags: Precursor [Mus musculus]	NA	GO:0008152|GO:0016491	NA
TR3742|c0_g1	-4.8637	0.360766	0.00775898	0.0316611	NA	NA	NA	NA
TR6644|c1_g1	-4.86369	0.360766	0.00776617	0.0316812	NA	NA	NA	NA
TR2672|c0_g1	-4.86292	2.67837	2.11568e-09	5.68726e-08	NA	NA	NA	NA
TR6669|c0_g2	-4.85331	0.358307	0.00896098	0.0355521	NA	NA	NA	NA
TR5776|c0_g2	-4.851	0.360003	0.0172541	0.0601206	NA	NA	NA	NA
TR1064|c0_g2	-4.851	0.360003	0.0172544	0.0601206	NA	NA	NA	NA
TR6796|c0_g1	-4.84593	4.60474	9.39722e-11	3.47759e-09	gi|2494499|sp|Q63250.1|FOXE3_RAT|RecName: Full=Forkhead box protein E3; AltName: Full=Forkhead-related protein FKHL12; AltName: Full=Forkhead-related transcription factor 8; Short=FREAC-8; AltName: Full=Hepatocyte nuclear factor 3 forkhead homolog 7; Short=HFH-7, partial [Rattus norvegicus]	NA	GO:0003700|GO:0006355|GO:0043565	NA
TR12978|c0_g1	-4.84365	0.356923	0.0121662	0.0454266	NA	NA	NA	NA
TR7455|c1_g1	-4.84325	2.74198	2.3e-09	6.10046e-08	gi|254763384|sp|P42318.3|YXJG_BACSU|RecName: Full=Uncharacterized protein YxjG [Bacillus subtilis subsp. subtilis str. 168]	NA	GO:0003871|GO:0008270|GO:0009086	NA
TR4636|c0_g1	-4.84164	4.78053	9.69867e-24	2.33295e-21	NA	NA	NA	NA
TR6909|c1_g1	-4.83938	2.7296	6.87064e-10	2.0834e-08	NA	NA	NA	NA
TR7768|c2_g1	-4.83696	13.0824	1.32722e-17	1.40812e-15	gi|52783191|sp|Q6FRR0.1|PCKA_CANGA|RecName: Full=Phosphoenolpyruvate carboxykinase [ATP] [Candida glabrata CBS 138]	K01610	GO:0004612|GO:0005524|GO:0006094	ORTHOMCL3234 (2 genes,2 taxa):
TR6668|c0_g1	-4.83475	1.60802	7.97548e-06	9.01334e-05	gi|2492798|sp|Q01752.1|AAD_PHACH|RecName: Full=Aryl-alcohol dehydrogenase [NADP(+)]; Short=AAD [Phanerochaete chrysosporium]	NA	NA	NA
TR8740|c0_g2	-4.83427	0.35585	0.0163124	0.0574341	NA	NA	NA	NA
TR6145|c0_g1	-4.82585	0.354466	0.0191616	0.0652454	NA	NA	NA	NA
TR8656|c1_g1	-4.82575	4.35904	1.45884e-06	2.02517e-05	NA	NA	NA	NA
TR5991|c0_g1	-4.8215	6.78558	2.58922e-08	5.40771e-07	gi|614116951|sp|Q5A220.2|RFG1_CANAL|RecName: Full=Repressor of filamentous growth 1 [Candida albicans SC5314]	NA	NA	ORTHOMCL8377 (2 genes,2 taxa):
TR7615|c1_g1	-4.81753	4.38986	7.92171e-21	1.35607e-18	NA	NA	NA	NA
TR2211|c0_g1	-4.81175	5.23575	2.50797e-19	3.49899e-17	NA	NA	NA	NA
TR7724|c0_g2	-4.81166	1.5841	2.03947e-06	2.71504e-05	NA	NA	NA	NA
TR4477|c1_g1	-4.80836	0.316535	0.0142256	0.0516164	NA	NA	NA	NA
TR13243|c0_g1	-4.80285	1.59803	7.38079e-05	0.000633291	NA	NA	NA	NA
TR4811|c4_g1	-4.79016	6.56444	3.67039e-30	2.0483e-27	NA	NA	NA	NA
TR2852|c0_g1	-4.78844	0.311848	0.0162933	0.0573813	NA	NA	NA	NA
TR4702|c0_g1	-4.78747	2.7429	2.33011e-05	0.000230106	gi|74581946|sp|O14031.1|PGT1_SCHPO|RecName: Full=Glutathione transporter 1 [Schizosaccharomyces pombe 972h-]	NA	GO:0055085	NA
TR8383|c1_g1	-4.77766	5.37036	9.8146e-25	2.5495e-22	NA	NA	NA	NA
TR4811|c0_g1	-4.77659	7.72633	9.52753e-29	4.50588e-26	NA	NA	NA	NA
TR8987|c2_g1	-4.77597	7.58764	1.25519e-11	5.39654e-10	NA	NA	NA	NA
TR5511|c0_g1	-4.77191	0.310116	0.0060397	0.0257606	NA	NA	NA	NA
TR6428|c0_g3	-4.7714	1.48139	0.000131786	0.00104259	NA	NA	NA	NA
TR13411|c0_g1	-4.76815	0.307937	0.00934393	0.0367786	NA	NA	NA	NA
TR3947|c0_g2	-4.75209	0.303389	0.015801	0.0559448	NA	NA	NA	NA
TR7075|c0_g3	-4.74865	3.37633	4.3609e-13	2.36276e-11	gi|20139244|sp|Q9P7W0.1|OPA3_SCHPO|RecName: Full=OPA3-like protein [Schizosaccharomyces pombe 972h-]	NA	NA	NA
TR7565|c2_g1	-4.7486	2.17881	6.18222e-05	0.000544	NA	NA	NA	NA
TR9959|c1_g1	-4.74821	9.26014	3.00043e-25	8.37211e-23	gi|74627046|sp|O94641.1|HS104_SCHPO|RecName: Full=Heat shock protein 104; AltName: Full=Protein aggregation-remodeling factor hsp104 [Schizosaccharomyces pombe 972h-]	NA	GO:0019538	NA
TR13338|c1_g1	-4.74819	0.301214	0.00435707	0.0196756	NA	NA	NA	NA
TR8855|c5_g1	-4.74534	4.00676	9.18659e-16	7.51711e-14	NA	NA	NA	NA
TR7585|c0_g1	-4.74426	3.0997	1.82422e-06	2.46615e-05	NA	NA	GO:0004222|GO:0006508	NA
TR7550|c4_g1	-4.74235	7.12128	5.79091e-27	2.09849e-24	gi|75221275|sp|Q41931.2|ACCO2_ARATH|RecName: Full=1-aminocyclopropane-1-carboxylate oxidase 2; Short=ACC oxidase 2; Short=AtACO2 [Arabidopsis thaliana]	NA	GO:0016491|GO:0016706|GO:0055114	NA
TR7785|c0_g2	-4.73612	0.258009	0.0577941	0.152408	NA	NA	GO:0005515	NA
TR7550|c5_g1	-4.73489	3.17387	1.45087e-14	9.87407e-13	NA	NA	NA	NA
TR7369|c7_g1	-4.73072	2.54875	7.90502e-11	2.95434e-09	NA	NA	NA	NA
TR2128|c2_g1	-4.71657	6.4305	4.97525e-19	6.64232e-17	gi|259016436|sp|Q9USN4.2|YJA1_SCHPO|RecName: Full=Uncharacterized transporter C1529.01 [Schizosaccharomyces pombe 972h-]	NA	GO:0016021|GO:0055085	NA
TR6538|c0_g1	-4.71374	0.294824	0.0205128	0.0689851	NA	NA	NA	NA
TR172|c0_g1	-4.70673	2.12961	6.00172e-09	1.46259e-07	NA	NA	NA	NA
TR5683|c0_g2	-4.69504	3.66218	2.0788e-15	1.60234e-13	NA	NA	NA	NA
TR7550|c0_g1	-4.69424	6.38514	4.25115e-21	7.80394e-19	NA	NA	NA	NA
TR7823|c0_g2	-4.69007	0.291695	0.0391563	0.113206	NA	NA	NA	NA
TR6039|c3_g1	-4.68996	5.55066	4.6349e-23	1.04296e-20	gi|166224132|sp|A8AJN0.1|BETA_CITK8|RecName: Full=Oxygen-dependent choline dehydrogenase; Short=CDH; Short=CHD; AltName: Full=Betaine aldehyde dehydrogenase; Short=BADH [Citrobacter koseri ATCC BAA-895]	NA	GO:0016614|GO:0050660|GO:0055114	NA
TR5652|c0_g2	-4.68048	5.45669	4.22489e-27	1.61489e-24	gi|238054312|sp|P15325.2|QUTD_EMENI|RecName: Full=Quinate permease; AltName: Full=Quinate transporter [Aspergillus nidulans FGSC A4]	NA	GO:0016021|GO:0022857|GO:0055085	NA
TR6007|c1_g1	-4.67823	3.70522	5.14903e-06	6.15304e-05	NA	NA	NA	NA
TR5143|c4_g1	-4.67446	4.11625	1.1499e-05	0.000123979	gi|74851486|sp|Q54EW2.1|Y9130_DICDI|RecName: Full=Putative bifunctional amine oxidase DDB_G0291301; Includes: RecName: Full=Putative sarcosine oxidase; Short=PSO; Includes: RecName: Full=Putative L-amino-acid oxidase [Dictyostelium discoideum]	NA	GO:0016491|GO:0055114	ORTHOMCL3201 (2 genes,2 taxa):
TR2774|c1_g2	-4.6677	3.61921	8.4577e-05	0.00070976	NA	NA	NA	NA
TR2192|c0_g2	-4.65663	2.45862	3.21683e-08	6.60965e-07	gi|21541999|sp|O94740.1|CDC37_SCHPO|RecName: Full=Hsp90 co-chaperone Cdc37; AltName: Full=Cell division control protein 37; AltName: Full=Hsp90 chaperone protein kinase-targeting subunit [Schizosaccharomyces pombe 972h-]	K09554	NA	NA
TR9138|c2_g1	-4.65477	5.1638	7.6504e-19	9.9288e-17	NA	NA	NA	NA
TR2667|c0_g2	-4.64005	5.02656	4.72355e-15	3.43232e-13	gi|212276827|sp|A6TBU6.1|RHMA_KLEP7|RecName: Full=2-keto-3-deoxy-L-rhamnonate aldolase; Short=KDR aldolase; AltName: Full=2-dehydro-3-deoxyrhamnonate aldolase [Klebsiella pneumoniae subsp. pneumoniae MGH 78578]	K02510	GO:0003824	NA
TR8338|c2_g1	-4.63967	5.20618	4.48282e-08	8.93458e-07	NA	NA	NA	NA
TR5605|c3_g1	-4.63417	0.244978	0.0113869	0.0430467	NA	NA	NA	NA
TR8521|c0_g1	-4.63293	4.08248	1.64058e-18	2.03454e-16	gi|74582344|sp|O60135.1|LCF1_SCHPO|RecName: Full=Long-chain-fatty-acid--CoA ligase 1; AltName: Full=Fatty acid activator 1; AltName: Full=Long-chain acyl-CoA synthetase 1 [Schizosaccharomyces pombe 972h-]	NA	NA	NA
TR8808|c1_g3	-4.61754	4.48994	9.63306e-19	1.22736e-16	NA	NA	NA	NA
TR8052|c0_g2	-4.61509	0.239911	0.00820922	0.033111	NA	NA	NA	NA
TR9840|c0_g1	-4.61423	0.238811	0.0155835	0.0553636	NA	NA	NA	NA
TR6635|c0_g2	-4.61329	0.238151	0.020791	0.0697064	NA	NA	NA	NA
TR5143|c2_g1	-4.61167	4.68741	2.087e-06	2.76382e-05	gi|74851486|sp|Q54EW2.1|Y9130_DICDI|RecName: Full=Putative bifunctional amine oxidase DDB_G0291301; Includes: RecName: Full=Putative sarcosine oxidase; Short=PSO; Includes: RecName: Full=Putative L-amino-acid oxidase [Dictyostelium discoideum]	NA	GO:0016491|GO:0055114	ORTHOMCL7188 (2 genes,2 taxa):
TR5003|c0_g1	-4.61094	0.238481	0.00688663	0.0287446	NA	NA	NA	NA
TR8622|c0_g1	-4.61093	0.238481	0.00685952	0.0286658	NA	NA	NA	NA
TR2503|c0_g1	-4.60805	0.237051	0.0077206	0.0315368	NA	NA	NA	NA
TR6728|c0_g1	-4.60805	0.237051	0.00774449	0.0316159	NA	NA	NA	NA
TR6688|c0_g2	-4.6047	2.07684	2.50691e-07	4.2215e-06	gi|146286023|sp|A3KG59.1|P20D2_MOUSE|RecName: Full=Peptidase M20 domain-containing protein 2; AltName: Full=Aminoacylase-1-like protein 2 [Mus musculus]	NA	NA	NA
TR8877|c3_g2	-4.59599	0.233425	0.0110079	0.0419266	NA	NA	NA	NA
TR6174|c1_g1	-4.59325	0.231997	0.00961262	0.0376345	NA	NA	NA	NA
TR4777|c1_g2	-4.59269	6.288	1.53476e-19	2.26584e-17	gi|294862526|sp|Q2KJC9.4|AL7A1_BOVIN|RecName: Full=Alpha-aminoadipic semialdehyde dehydrogenase; Short=Alpha-AASA dehydrogenase; AltName: Full=Aldehyde dehydrogenase family 7 member A1; AltName: Full=Antiquitin-1; AltName: Full=Betaine aldehyde dehydrogenase; AltName: Full=Delta1-piperideine-6-carboxylate dehydrogenase; Short=P6c dehydrogenase; Flags: Precursor [Bos taurus]	K14085	GO:0008152|GO:0016491|GO:0055114	NA
TR5712|c1_g1	-4.59235	0.235183	0.0651692	0.166339	NA	NA	NA	NA
TR7852|c0_g2	-4.59235	0.235183	0.0651767	0.166343	NA	NA	NA	NA
TR4013|c1_g1	-4.59148	5.36135	3.292e-27	1.31224e-24	NA	NA	NA	NA
TR8611|c2_g1	-4.58792	0.23057	0.0103475	0.0398929	NA	NA	NA	NA
TR7626|c0_g2	-4.58525	4.03486	0.000154892	0.00120021	gi|338817706|sp|P0CM55.1|CANB_CRYNB|RecName: Full=Calcineurin subunit B; AltName: Full=Calcineurin regulatory subunit; AltName: Full=Protein phosphatase 2B regulatory subunit [Cryptococcus neoformans var. neoformans B-3501A]	K06268	GO:0005509	NA
TR4811|c2_g1	-4.57869	8.31307	7.45153e-26	2.31022e-23	gi|1168483|sp|P45598.1|ARAE_KLEOX|RecName: Full=Arabinose-proton symporter; AltName: Full=Arabinose transporter [Klebsiella oxytoca]	NA	GO:0016021|GO:0022857|GO:0055085	NA
TR3142|c0_g1	-4.5786	0.229143	0.0211748	0.0707084	NA	NA	NA	NA
TR4860|c1_g1	-4.57762	0.2309	0.0329041	0.09916	NA	NA	NA	NA
TR8815|c2_g3	-4.56895	0.185795	0.0830982	0.200353	NA	NA	NA	NA
TR7286|c1_g2	-4.56894	0.185795	0.0830859	0.200341	gi|146286023|sp|A3KG59.1|P20D2_MOUSE|RecName: Full=Peptidase M20 domain-containing protein 2; AltName: Full=Aminoacylase-1-like protein 2 [Mus musculus]	NA	GO:0008152|GO:0016787	NA
TR320|c0_g1	-4.56894	0.185795	0.0830781	0.200341	NA	NA	GO:0008270	NA
TR8466|c0_g2	-4.56619	4.40124	1.1573e-17	1.242e-15	gi|212288568|sp|Q7LL04.2|YQK1_SCHPO|RecName: Full=UPF0676 protein C1494.01 [Schizosaccharomyces pombe 972h-]	NA	GO:0016491|GO:0016706|GO:0055114	NA
TR8886|c0_g2	-4.56591	2.49536	1.63331e-07	2.85553e-06	NA	NA	NA	NA
TR10266|c0_g1	-4.55244	3.67734	1.16107e-05	0.000125086	NA	NA	NA	NA
TR7492|c0_g3	-4.54821	0.225196	0.0377931	0.110227	NA	NA	NA	NA
TR11502|c0_g1	-4.54818	8.1953	9.22066e-17	8.57614e-15	NA	NA	NA	NA
TR4748|c1_g1	-4.545	3.05684	3.74363e-05	0.00034866	NA	NA	NA	NA
TR9230|c2_g1	-4.54331	3.23875	2.06259e-12	9.98099e-11	NA	NA	NA	NA
TR8531|c0_g2	-4.54285	4.62105	3.03894e-20	4.84546e-18	gi|223635781|sp|A5PJU9.1|SEPT1_BOVIN|RecName: Full=Septin-1 [Bos taurus]	NA	GO:0005525|GO:0007049	NA
TR12976|c0_g1	-4.54022	6.24663	2.94169e-32	2.10467e-29	NA	NA	GO:0004553|GO:0005975	NA
TR6568|c0_g1	-4.53471	4.26959	3.24142e-11	1.29764e-09	NA	NA	NA	NA
TR13641|c0_g1	-4.53465	0.223771	0.0498496	0.136059	NA	NA	NA	NA
TR13074|c0_g1	-4.52541	4.28005	2.94698e-11	1.19001e-09	NA	NA	NA	NA
TR1765|c1_g1	-4.52193	4.17963	1.31013e-13	7.52195e-12	NA	NA	NA	NA
TR8857|c7_g2	-4.51696	0.222347	0.0788751	0.19255	NA	NA	NA	NA
TR9024|c1_g1	-4.51058	2.97332	4.09385e-12	1.8788e-10	gi|75111792|sp|Q5Z5B2.1|AGO1D_ORYSJ|RecName: Full=Protein argonaute 1D; Short=OsAGO1d [Oryza sativa Japonica Group]	NA	NA	ORTHOMCL5324 (2 genes,2 taxa):
TR61|c0_g1	-4.49264	7.50771	7.99393e-10	2.38817e-08	NA	NA	NA	NA
TR4595|c1_g1	-4.49251	7.54065	7.88041e-39	1.09944e-35	NA	NA	NA	NA
TR3892|c0_g1	-4.48686	2.36911	4.4114e-09	1.10297e-07	NA	NA	NA	NA
TR3730|c0_g1	-4.48469	0.1755	0.0288336	0.089513	NA	NA	NA	NA
TR2169|c1_g1	-4.4846	0.176615	0.0228456	0.0750219	NA	NA	NA	NA
TR3442|c0_g1	-4.4769	1.30375	0.000739253	0.00452057	NA	NA	NA	NA
TR4645|c0_g1	-4.47647	4.95367	6.6196e-08	1.26425e-06	gi|54040487|sp|P65824.1|Y2248_MYCBO|RecName: Full=Putative hydrolase Mb2248c; Flags: Precursor [Mycobacterium bovis AF2122/97]	NA	NA	NA
TR2651|c0_g2	-4.47084	5.40809	6.63093e-21	1.14921e-18	NA	NA	NA	NA
TR631|c0_g1	-4.46938	0.174045	0.0181163	0.062531	NA	NA	NA	NA
TR10101|c0_g1	-4.45853	0.169685	0.0286191	0.0890161	NA	NA	NA	NA
TR5762|c0_g1	-4.45794	5.3885	3.76239e-15	2.80701e-13	gi|75412686|sp|Q9F131.1|3HBH1_PSEAC|RecName: Full=3-hydroxybenzoate 6-hydroxylase 1; AltName: Full=Constitutive 3-hydroxybenzoate 6-hydroxylase [Pseudomonas alcaligenes]	K00480	GO:0016491|GO:0055114	ORTHOMCL7778 (2 genes,2 taxa):
TR9960|c3_g1	-4.45782	13.8131	3.75048e-14	2.35697e-12	NA	NA	NA	NA
TR7979|c2_g1	-4.4555	1.31709	5.09043e-05	0.000459225	NA	NA	NA	NA
TR8383|c3_g1	-4.4542	4.21566	1.37308e-18	1.72581e-16	NA	NA	NA	NA
TR6240|c1_g1	-4.44918	0.168573	0.0128133	0.047405	NA	NA	NA	NA
TR8662|c2_g1	-4.44918	0.168573	0.012808	0.047395	NA	NA	NA	NA
TR9556|c0_g1	-4.44918	0.168573	0.0128025	0.0473841	NA	NA	NA	NA
TR6751|c1_g1	-4.44381	0.16601	0.0122257	0.0456234	NA	NA	NA	NA
TR4460|c0_g2	-4.44321	1.30876	1.40628e-05	0.000148859	NA	NA	NA	NA
TR10638|c0_g1	-4.4399	0.164559	0.0135573	0.0496898	NA	NA	NA	NA
TR12497|c0_g1	-4.4399	0.164559	0.0135611	0.0496972	NA	NA	NA	NA
TR6082|c0_g1	-4.43659	6.31966	6.22114e-27	2.22549e-24	NA	NA	NA	NA
TR10141|c0_g1	-4.43535	0.163449	0.0156696	0.0555705	NA	NA	NA	NA
TR4357|c0_g1	-4.43534	0.163449	0.0156733	0.0555765	NA	NA	NA	NA
TR1841|c2_g1	-4.43396	1.26694	5.42454e-05	0.000486066	NA	NA	NA	NA
TR12437|c0_g1	-4.43128	9.0607	1.38854e-39	2.27908e-36	gi|549755|sp|P36035.1|JEN1_YEAST|RecName: Full=Carboxylic acid transporter protein homolog [Saccharomyces cerevisiae S288c]	K08178	GO:0016021|GO:0022857|GO:0055085	ORTHOMCL7631 (2 genes,2 taxa):
TR8506|c0_g1	-4.43062	0.16524	0.0778598	0.190639	NA	NA	NA	NA
TR5551|c0_g2	-4.43062	0.16524	0.0778768	0.190664	gi|442570154|sp|Q756J5.2|ESF1_ASHGO|RecName: Full=Pre-rRNA-processing protein ESF1; AltName: Full=18S rRNA factor 1 [Ashbya gossypii ATCC 10895]	NA	NA	NA
TR7763|c0_g2	-4.42487	0.16379	0.0493955	0.135165	NA	NA	NA	NA
TR1872|c0_g2	-4.42385	0.160551	0.0181944	0.062715	NA	NA	NA	NA
TR4204|c1_g1	-4.42385	0.160551	0.0181997	0.0627255	NA	NA	NA	NA
TR13102|c0_g1	-4.42018	0.16234	0.036336	0.106857	gi|110279051|sp|P32573.4|SPS19_YEAST|RecName: Full=Peroxisomal 2,4-dienoyl-CoA reductase SPS19; AltName: Full=Sporulation-specific protein SPX19 [Saccharomyces cerevisiae S288c]	NA	GO:0008152|GO:0016491	NA
TR6777|c3_g1	-4.42017	0.16234	0.036365	0.106901	NA	NA	NA	NA
TR4418|c0_g2	-4.42017	0.16234	0.0363655	0.106901	NA	NA	NA	NA
TR9002|c0_g1	-4.41966	10.1282	6.49882e-28	2.66671e-25	gi|75535741|sp|Q4UJB1.1|HSPC4_RICFE|RecName: Full=Small heat shock protein C4 [Rickettsia felis URRWXCal2]	K13993	NA	NA
TR7392|c0_g1	-4.41662	3.11535	2.59896e-10	8.66415e-09	NA	NA	NA	NA
TR3960|c0_g2	-4.4162	0.160891	0.0293441	0.0907449	gi|48474245|sp|O13780.1|YEO2_SCHPO|RecName: Full=Uncharacterized protein C17G6.02c [Schizosaccharomyces pombe 972h-]	NA	GO:0006950|GO:0016021	NA
TR7534|c1_g2	-4.41619	0.160891	0.0293618	0.0907794	NA	NA	NA	NA
TR7477|c0_g4	-4.41434	4.40576	2.31148e-15	1.76704e-13	NA	NA	NA	NA
TR3270|c2_g1	-4.40891	1.25819	1.35435e-05	0.000143799	NA	NA	NA	NA
TR8078|c0_g1	-4.40659	1.91896	2.29791e-06	3.00603e-05	gi|74750436|sp|Q86UV5.1|UBP48_HUMAN|RecName: Full=Ubiquitin carboxyl-terminal hydrolase 48; AltName: Full=Deubiquitinating enzyme 48; AltName: Full=Ubiquitin thioesterase 48; AltName: Full=Ubiquitin-specific-processing protease 48 [Homo sapiens]	K11858	GO:0006511|GO:0036459	NA
TR9230|c0_g1	-4.40522	5.30124	3.72423e-23	8.51781e-21	gi|231887|sp|P30608.1|CP52F_CANTR|RecName: Full=Cytochrome P450 52A6; AltName: Full=Alkane-inducible P450-ALK3; AltName: Full=CYPLIIA6 [Candida tropicalis]	NA	GO:0005506|GO:0016705|GO:0020037|GO:0055114	NA
TR1914|c0_g1	-4.38533	1.26975	5.63471e-05	0.000502038	NA	NA	NA	NA
TR11187|c0_g1	-4.3832	9.0521	5.19387e-28	2.19583e-25	gi|67477413|sp|Q92253.2|RCO3_NEUCR|RecName: Full=Probable glucose transporter rco-3 [Neurospora crassa OR74A]	NA	GO:0016021|GO:0022857|GO:0055085	NA
TR1605|c0_g1	-4.38289	1.89854	4.07194e-07	6.48142e-06	NA	NA	NA	NA
TR4944|c0_g1	-4.38007	0.109912	0.101169	0.231217	gi|81342401|sp|O34812.1|YFMJ_BACSU|RecName: Full=Putative NADP-dependent oxidoreductase YfmJ [Bacillus subtilis subsp. subtilis str. 168]	NA	NA	NA
TR6724|c0_g1	-4.37868	5.89779	9.92499e-08	1.81717e-06	gi|12230028|sp|O74187.1|ALDH_AGABI|RecName: Full=Aldehyde dehydrogenase; Short=ALDDH; Short=ALDH [Agaricus bisporus]	K00128	GO:0008152|GO:0016491|GO:0055114	NA
TR8305|c2_g1	-4.37815	2.24475	0.0040364	0.0185182	NA	NA	NA	NA
TR2667|c2_g1	-4.37794	4.7372	1.84688e-25	5.36808e-23	NA	NA	NA	NA
TR7049|c1_g1	-4.37785	0.1551	0.0640644	0.164304	NA	NA	NA	NA
TR9035|c0_g1	-4.3616	3.55487	3.86736e-05	0.000358942	NA	NA	NA	NA
TR7195|c0_g2	-4.35813	0.153654	0.0976835	0.225256	NA	NA	NA	NA
TR2234|c0_g1	-4.35813	0.153654	0.0976998	0.225256	NA	NA	NA	NA
TR2263|c0_g1	-4.35712	4.66644	3.55553e-19	4.86323e-17	NA	NA	NA	NA
TR10270|c0_g1	-4.35497	7.40163	5.04008e-14	3.10449e-12	NA	NA	NA	ORTHOMCL8620 (2 genes,2 taxa):
TR4167|c1_g1	-4.35374	2.52407	4.66757e-08	9.24338e-07	gi|22654109|sp|O74252.1|STE12_EMENI|RecName: Full=Transcription factor steA [Aspergillus nidulans FGSC A4]	K11215	GO:0003700|GO:0005634|GO:0006355	NA
TR445|c0_g1	-4.35186	1.24391	2.60917e-05	0.000254114	NA	NA	GO:0003677|GO:0008270	NA
TR2708|c0_g1	-4.34191	5.35788	4.63373e-23	1.04296e-20	NA	NA	NA	NA
TR11263|c2_g1	-4.33495	4.20602	1.09125e-07	1.9785e-06	NA	NA	NA	NA
TR11235|c1_g1	-4.33245	2.58684	1.53953e-05	0.000160469	NA	NA	NA	NA
TR12976|c1_g1	-4.33241	5.19224	7.31217e-23	1.60593e-20	NA	NA	NA	NA
TR2323|c0_g1	-4.32462	3.59056	3.47801e-10	1.12845e-08	gi|74997542|sp|Q55GQ6.1|UPP_DICDI|RecName: Full=Uracil phosphoribosyltransferase; Short=UPRTase; AltName: Full=UMP pyrophosphorylase [Dictyostelium discoideum]	K00761	NA	NA
TR3278|c2_g1	-4.32386	8.10852	8.76744e-18	9.66948e-16	NA	NA	NA	NA
TR8408|c2_g3	-4.32371	0.104694	0.0503525	0.137099	NA	NA	NA	NA
TR7237|c1_g1	-4.32371	0.104694	0.0503449	0.137091	NA	NA	NA	NA
TR8190|c0_g1	-4.31179	3.53531	8.14278e-09	1.92061e-07	NA	NA	NA	NA
TR13526|c0_g1	-4.31058	0.103215	0.0423615	0.119904	NA	NA	NA	NA
TR172|c2_g1	-4.30855	1.18628	0.000105348	0.000857929	NA	NA	NA	NA
TR5739|c0_g2	-4.30678	4.48957	2.31847e-13	1.29644e-11	NA	NA	NA	NA
TR8408|c0_g1	-4.30655	2.53649	1.73342e-09	4.76059e-08	NA	NA	NA	NA
TR4849|c0_g2	-4.30589	2.57972	0.00821537	0.0331292	gi|75164972|sp|Q94AH3.1|NIPA4_ARATH|RecName: Full=Probable magnesium transporter NIPA4 [Arabidopsis thaliana]	NA	GO:0015095|GO:0015693|GO:0016020	NA
TR629|c0_g1	-4.30394	9.77832	2.05315e-12	9.96333e-11	NA	NA	NA	NA
TR7932|c1_g2	-4.29981	3.12897	1.31346e-09	3.7057e-08	NA	NA	NA	NA
TR178|c1_g1	-4.28929	0.10061	0.0310076	0.0947445	NA	NA	NA	NA
TR7794|c0_g1	-4.28606	1.17259	0.00107368	0.00616547	NA	NA	NA	NA
TR815|c0_g2	-4.28371	0.0991335	0.0306668	0.0939293	NA	NA	NA	NA
TR11235|c0_g1	-4.28304	2.64767	2.44928e-05	0.000240472	NA	NA	NA	NA
TR4085|c1_g1	-4.28147	8.33159	4.60219e-29	2.25289e-26	gi|3915405|sp|O43003.1|MMF1_SCHPO|RecName: Full=Protein mmf1, mitochondrial; AltName: Full=Isoleucine biosynthesis and maintenance of intact mitochondria 1; AltName: Full=Maintenance of mitochondrial function 1; Flags: Precursor [Schizosaccharomyces pombe 972h-]	NA	NA	ORTHOMCL4344 (2 genes,2 taxa):
TR10660|c0_g2	-4.28015	0.0968835	0.0459745	0.127899	gi|380875443|sp|B5BP49.1|YP55_SCHPO|RecName: Full=Uncharacterized transporter C460.05 [Schizosaccharomyces pombe 972h-]	NA	GO:0016021|GO:0055085	NA
TR5094|c0_g2	-4.28015	0.0968835	0.0459643	0.127883	NA	NA	NA	NA
TR12223|c0_g1	-4.27678	0.0980082	0.026791	0.0846219	NA	NA	NA	NA
TR8508|c1_g2	-4.26868	2.24845	8.42804e-08	1.5657e-06	gi|81637576|sp|O34559.1|URHG2_BACSU|RecName: Full=Unsaturated rhamnogalacturonyl hydrolase YteR; Short=URH [Bacillus subtilis subsp. subtilis str. 168]	NA	NA	NA
TR4959|c0_g1	-4.2681	4.96799	1.06567e-09	3.08138e-08	NA	NA	GO:0004568|GO:0006032	NA
TR7321|c1_g2	-4.26777	0.0950574	0.0261718	0.0831177	NA	NA	NA	NA
TR9225|c0_g1	-4.26777	0.0950574	0.026169	0.0831177	NA	NA	NA	NA
TR862|c0_g1	-4.26408	0.0939338	0.0225759	0.0742848	NA	NA	NA	NA
TR7844|c0_g2	-4.26108	4.61533	7.17145e-16	5.93783e-14	NA	NA	NA	NA
TR8408|c2_g2	-4.26094	0.09246	0.0222322	0.0734442	NA	NA	NA	NA
TR3169|c0_g1	-4.26094	0.09246	0.0222346	0.0734442	NA	NA	NA	NA
TR6150|c1_g2	-4.26094	0.09246	0.0222368	0.0734442	NA	NA	NA	NA
TR13608|c0_g1	-4.25632	0.0913375	0.0279899	0.0874289	NA	NA	NA	NA
TR1534|c0_g1	-4.25549	0.0909867	0.0275038	0.0862678	NA	NA	NA	NA
TR8740|c1_g1	-4.25503	4.78724	1.0214e-21	1.96553e-19	NA	NA	NA	NA
TR11022|c0_g1	-4.2539	2.14431	2.42587e-08	5.10475e-07	NA	NA	NA	NA
TR6189|c0_g1	-4.25373	0.0898648	0.0246535	0.0793709	NA	NA	NA	NA
TR1443|c0_g1	-4.2484	0.0916883	0.0955168	0.221897	NA	NA	NA	NA
TR601|c0_g1	-4.24818	0.0883928	0.0265423	0.0839789	NA	NA	NA	NA
TR8561|c1_g2	-4.24259	4.88621	2.59947e-06	3.35335e-05	NA	NA	NA	ORTHOMCL6299 (2 genes,2 taxa):
TR6731|c0_g2	-4.24213	1.73087	2.15857e-06	2.84779e-05	NA	NA	NA	NA
TR4809|c2_g1	-4.23485	0.087272	0.0393114	0.113504	gi|75337294|sp|Q9SJ10.1|CADH3_ARATH|RecName: Full=Cinnamyl alcohol dehydrogenase 3; Short=AtCAD3 [Arabidopsis thaliana]	NA	NA	NA
TR4143|c1_g1	-4.23107	7.31204	2.01907e-20	3.29463e-18	gi|1346276|sp|P48823.1|HEXA_PSEO7|RecName: Full=Beta-hexosaminidase A; AltName: Full=Beta-N-acetylhexosaminidase; AltName: Full=Chitobiase; AltName: Full=N-acetyl-beta-glucosaminidase; Flags: Precursor [Pseudoalteromonas piscicida]	K01207	GO:0004553|GO:0005975	ORTHOMCL8961 (2 genes,2 taxa):
TR10579|c0_g1	-4.22886	0.0858012	0.0385432	0.111818	NA	NA	GO:0005515	NA
TR5396|c0_g1	-4.22885	0.0858012	0.0385603	0.111845	NA	NA	NA	NA
TR6366|c1_g3	-4.22778	4.4959	3.89421e-06	4.8016e-05	NA	NA	NA	NA
TR5739|c1_g1	-4.22346	2.95413	2.4679e-08	5.18539e-07	NA	NA	NA	NA
TR9949|c0_g1	-4.22256	8.36045	7.56365e-30	3.90831e-27	NA	NA	NA	NA
TR2716|c1_g1	-4.22135	3.82163	1.54721e-15	1.21611e-13	NA	NA	NA	NA
TR6797|c0_g1	-4.21633	3.86664	0.00441048	0.0198717	gi|74876305|sp|Q75JZ1.1|GTAC_DICDI|RecName: Full=GATA zinc finger domain-containing protein 3 [Dictyostelium discoideum]	NA	GO:0003700|GO:0006355|GO:0008270|GO:0043565	NA
TR7585|c0_g2	-4.21256	2.62325	0.00089876	0.00531879	NA	NA	GO:0004222|GO:0006508	NA
TR4037|c0_g2	-4.20772	1.70619	1.94126e-06	2.59918e-05	NA	NA	NA	NA
TR10999|c0_g1	-4.20537	1.72695	1.06652e-06	1.53081e-05	NA	NA	NA	NA
TR4124|c0_g1	-4.20505	2.92182	7.94124e-05	0.000671468	NA	NA	NA	NA
TR10154|c1_g1	-4.20276	5.88291	1.14079e-17	1.22901e-15	gi|116306|sp|P29026.1|CHI1_RHIOL|RecName: Full=Chitinase 1; Flags: Precursor [Rhizopus microsporus var. oligosporus]	K01183	GO:0004553|GO:0005975	NA
TR8665|c0_g2	-4.20262	2.10538	9.69932e-08	1.78053e-06	gi|67476478|sp|P00365.4|DHE2_NEUCR|RecName: Full=NAD-specific glutamate dehydrogenase; Short=NAD-GDH [Neurospora crassa OR74A]	NA	NA	NA
TR13662|c0_g1	-4.20194	0.0828614	0.0848322	0.203409	gi|6685436|sp|O74631.1|FD123_TRAVE|RecName: Full=Protein FDD123; AltName: Full=CvHSP30/1 [Trametes versicolor]	NA	NA	NA
TR10154|c2_g1	-4.20077	4.40855	1.19264e-15	9.52671e-14	NA	NA	GO:0004553|GO:0005576|GO:0005975|GO:0030246	NA
TR14|c0_g1	-4.19007	3.73686	1.55091e-14	1.04782e-12	NA	NA	NA	NA
TR6117|c2_g1	-4.18297	4.48003	1.72277e-22	3.56078e-20	NA	NA	NA	NA
TR9960|c0_g1	-4.1802	12.2047	1.78422e-06	2.41675e-05	NA	NA	NA	NA
TR5279|c1_g2	-4.1798	0.0813925	0.123347	0.266906	gi|2506348|sp|P30907.2|AL3A1_BOVIN|RecName: Full=Aldehyde dehydrogenase, dimeric NADP-preferring; AltName: Full=Aldehyde dehydrogenase 3; AltName: Full=Aldehyde dehydrogenase family 3 member A1; AltName: Full=Corneal 15.8 kDa protein; AltName: Full=Corneal protein 54; Short=bCP54; AltName: Full=Transparentin, partial [Bos taurus]	NA	GO:0008152|GO:0016491|GO:0055114	NA
TR7363|c1_g1	-4.17979	0.0813925	0.123384	0.266965	NA	NA	NA	NA
TR8642|c2_g1	-4.17979	0.0813925	0.123406	0.266992	gi|731689|sp|P38811.1|TRA1_YEAST|RecName: Full=Transcription-associated protein 1; AltName: Full=p400 kDa component of SAGA [Saccharomyces cerevisiae S288c]	NA	NA	NA
TR6428|c0_g2	-4.17978	2.13897	7.43601e-06	8.47249e-05	NA	NA	NA	NA
TR8282|c0_g3	-4.17978	0.0813925	0.123428	0.267018	NA	NA	NA	NA
TR6619|c0_g1	-4.17978	0.0813925	0.123449	0.267033	NA	NA	NA	NA
TR8113|c1_g2	-4.17977	0.0813925	0.123454	0.267033	NA	NA	NA	NA
TR10152|c1_g1	-4.17717	5.30208	4.18583e-06	5.11148e-05	gi|17369353|sp|Q9P445.1|MAT2_COCSA|RecName: Full=Mating-type protein MAT-2 [Bipolaris sorokiniana]	NA	NA	NA
TR2782|c0_g2	-4.17632	2.17593	2.83377e-07	4.69819e-06	gi|2497056|sp|Q12358.1|JLP1_YEAST|RecName: Full=Alpha-ketoglutarate-dependent sulfonate dioxygenase [Saccharomyces cerevisiae S288c]	NA	GO:0016491|GO:0055114	NA
TR8247|c1_g2	-4.17318	3.94657	8.26501e-15	5.75109e-13	gi|74628155|sp|Q70J59.1|SED2_ASPFU|RecName: Full=Tripeptidyl-peptidase sed2; AltName: Full=Sedolisin-B; Flags: Precursor [Aspergillus fumigatus Af293]	K01279	GO:0004252|GO:0006508	NA
TR3065|c0_g1	-4.17289	2.16916	8.09534e-07	1.19579e-05	gi|74665044|sp|Q9HEZ1.1|XYNA_PHACH|RecName: Full=Endo-1,4-beta-xylanase A; Short=Xylanase A; AltName: Full=1,4-beta-D-xylan xylanohydrolase A; Flags: Precursor [Phanerochaete chrysosporium]	K01181	GO:0004553|GO:0005975	NA
TR12025|c0_g1	-4.16273	0.0299669	0.126374	0.271771	NA	NA	NA	NA
TR7754|c1_g2	-4.16273	0.0299669	0.126369	0.271771	NA	NA	NA	NA
TR4840|c0_g2	-4.16272	0.0299669	0.126344	0.271748	NA	NA	NA	NA
TR6765|c1_g1	-4.16272	0.0299669	0.126342	0.271748	NA	NA	NA	NA
TR7459|c0_g1	-4.16271	0.0299669	0.126316	0.27174	NA	NA	NA	NA
TR3536|c1_g1	-4.15825	1.08576	6.68452e-05	0.000581415	NA	NA	NA	NA
TR7615|c0_g2	-4.1551	4.88482	2.27019e-21	4.28008e-19	NA	NA	NA	NA
TR6544|c0_g2	-4.15465	1.15227	0.00484418	0.0214415	NA	NA	NA	NA
TR846|c0_g1	-4.14516	2.63954	1.97353e-08	4.26548e-07	NA	NA	NA	NA
TR4069|c2_g1	-4.14427	2.09441	1.96458e-06	2.62536e-05	NA	NA	NA	NA
TR10374|c0_g1	-4.13207	1.06788	0.00152381	0.00826089	NA	NA	NA	NA
TR7576|c1_g1	-4.12551	3.42778	5.55594e-07	8.59353e-06	NA	NA	NA	NA
TR8860|c0_g2	-4.12457	1.08909	7.78846e-05	0.00066035	NA	NA	NA	NA
TR11536|c0_g1	-4.1245	2.40381	5.64726e-08	1.10039e-06	NA	NA	NA	NA
TR7432|c1_g2	-4.11858	3.60132	5.45708e-13	2.9059e-11	gi|251764804|sp|Q7XSA2.3|AGO1B_ORYSJ|RecName: Full=Protein argonaute 1B; Short=OsAGO1b [Oryza sativa Japonica Group]	NA	GO:0005515	NA
TR2873|c0_g1	-4.11829	0.0258201	0.0868539	0.20687	NA	NA	NA	NA
TR3278|c1_g1	-4.11469	7.17258	5.29765e-23	1.18256e-20	NA	NA	NA	NA
TR8279|c4_g1	-4.11346	6.88995	5.08637e-26	1.61278e-23	NA	NA	NA	NA
TR4126|c0_g1	-4.11325	4.28268	2.34772e-15	1.78985e-13	NA	NA	NA	NA
TR9959|c0_g1	-4.10906	12.4342	1.13288e-21	2.16513e-19	gi|74627046|sp|O94641.1|HS104_SCHPO|RecName: Full=Heat shock protein 104; AltName: Full=Protein aggregation-remodeling factor hsp104 [Schizosaccharomyces pombe 972h-]	K03695	GO:0005524|GO:0006355|GO:0008134|GO:0016887	NA
TR5317|c1_g1	-4.10675	2.0616	7.88387e-08	1.47442e-06	gi|1723248|sp|Q10177.1|PDT1_SCHPO|RecName: Full=Manganese transporter pdt1 [Schizosaccharomyces pombe 972h-]	NA	GO:0005215|GO:0006810|GO:0016020	NA
TR7088|c0_g2	-4.1034	2.28018	2.16786e-05	0.000216035	NA	NA	NA	NA
TR13464|c0_g1	-4.10051	0.0246807	0.0677364	0.1712	NA	NA	NA	NA
TR6101|c1_g2	-4.09457	3.49813	0.000550118	0.0035174	NA	NA	NA	NA
TR2708|c0_g2	-4.08404	5.10142	4.86459e-13	2.61535e-11	NA	NA	NA	NA
TR4141|c0_g2	-4.08283	0.0220413	0.0604159	0.157418	NA	NA	NA	NA
TR7532|c0_g2	-4.08158	1.05889	0.000145438	0.00113483	NA	NA	NA	NA
TR8220|c2_g1	-4.07462	5.41927	3.02914e-06	3.84017e-05	NA	NA	NA	NA
TR2128|c1_g1	-4.07327	4.30899	3.12479e-18	3.75824e-16	gi|259016436|sp|Q9USN4.2|YJA1_SCHPO|RecName: Full=Uncharacterized transporter C1529.01 [Schizosaccharomyces pombe 972h-]	NA	NA	NA
TR6741|c0_g1	-4.0712	2.67163	4.0319e-07	6.4287e-06	NA	NA	NA	NA
TR10831|c0_g1	-4.06802	0.0205415	0.0460764	0.128119	NA	NA	NA	NA
TR8279|c0_g1	-4.06606	4.05165	5.10621e-15	3.68162e-13	NA	NA	NA	NA
TR6912|c1_g1	-4.06326	0.0190423	0.0456906	0.127223	NA	NA	NA	NA
TR12295|c0_g1	-4.06326	0.0190423	0.0456833	0.127216	NA	NA	NA	NA
TR9782|c1_g1	-4.06325	0.0190423	0.0456775	0.127216	NA	NA	NA	NA
TR5419|c2_g1	-4.06233	0.0175438	0.0603201	0.15731	NA	NA	NA	NA
TR1911|c0_g1	-4.05952	0.0179059	0.0447326	0.125114	NA	NA	NA	NA
TR8165|c0_g1	-4.05951	0.0179059	0.0447211	0.125098	NA	NA	NA	NA
TR7326|c2_g1	-4.05943	2.37933	1.5545e-08	3.43429e-07	NA	NA	GO:0008152|GO:0016787	NA
TR7080|c0_g3	-4.05453	0.016408	0.0396483	0.114252	NA	NA	NA	NA
TR2827|c0_g1	-4.05453	0.016408	0.0396469	0.114252	gi|26399672|sp|O74452.1|SCW1_SCHPO|RecName: Full=Cell wall integrity protein scw1; AltName: Full=Strong cell wall protein 1 [Schizosaccharomyces pombe 972h-]	NA	GO:0003676	NA
TR5183|c0_g2	-4.05453	0.016408	0.0396379	0.114246	gi|6647481|sp|O14576.2|DC1I1_HUMAN|RecName: Full=Cytoplasmic dynein 1 intermediate chain 1; AltName: Full=Cytoplasmic dynein intermediate chain 1; AltName: Full=Dynein intermediate chain 1, cytosolic; Short=DH IC-1 [Homo sapiens]	NA	NA	NA
TR11010|c0_g1	-4.05453	0.016408	0.0396213	0.11421	NA	NA	NA	NA
TR8937|c1_g1	-4.05453	0.016408	0.0396172	0.11421	NA	NA	NA	NA
TR4605|c0_g2	-4.05453	0.016408	0.0396087	0.114209	NA	NA	NA	NA
TR6142|c0_g3	-4.05452	0.016408	0.0396016	0.114201	NA	NA	NA	NA
TR7848|c0_g1	-4.05452	0.016408	0.0395887	0.114175	NA	NA	NA	NA
TR11130|c0_g1	-4.05452	0.016408	0.0395802	0.114162	NA	NA	NA	NA
TR12462|c1_g1	-4.0511	0.0149108	0.0436356	0.122615	NA	NA	NA	NA
TR9567|c0_g1	-4.0511	0.0149108	0.0436916	0.122743	NA	NA	NA	NA
TR1110|c0_g2	-4.05109	0.0149108	0.0436977	0.122743	NA	NA	NA	NA
TR7230|c0_g1	-4.04686	6.14319	1.13921e-14	7.81015e-13	NA	NA	NA	NA
TR7334|c1_g1	-4.04635	2.57039	1.65918e-09	4.57472e-08	NA	NA	NA	NA
TR3720|c1_g1	-4.04476	0.0122803	0.0423565	0.119902	NA	NA	NA	NA
TR4454|c0_g1	-4.04475	0.0122803	0.0423749	0.119909	NA	NA	NA	NA
TR805|c0_g1	-4.04475	0.0122803	0.042376	0.119909	NA	NA	NA	NA
TR5909|c0_g2	-4.04281	0.0134143	0.0625101	0.161468	NA	NA	NA	NA
TR5569|c0_g2	-4.0428	0.0134143	0.0625168	0.161468	NA	NA	NA	NA
TR10841|c0_g1	-4.0428	0.0134143	0.0625318	0.161468	NA	NA	NA	NA
TR8757|c0_g1	-4.03975	0.014138	0.120086	0.261792	NA	NA	NA	NA
TR5012|c0_g1	-4.03975	0.014138	0.120086	0.261792	gi|74996786|sp|Q54M20.1|TTC4_DICDI|RecName: Full=Tetratricopeptide repeat protein 4 homolog; Short=TPR repeat protein 4 homolog [Dictyostelium discoideum]	NA	NA	NA
TR6127|c6_g1	-4.0375	3.11116	1.87449e-10	6.46525e-09	NA	NA	NA	NA
TR8338|c3_g1	-4.03488	5.3178	8.36542e-08	1.55614e-06	NA	NA	NA	NA
TR3021|c1_g1	-4.03409	0.012642	0.0814917	0.197555	NA	NA	NA	NA
TR1969|c0_g1	-4.03409	0.012642	0.0815024	0.197564	NA	NA	NA	NA
TR6435|c0_g1	-4.03096	1.00333	0.000156867	0.00121316	NA	NA	NA	NA
TR8002|c0_g1	-4.02892	2.02318	2.22489e-06	2.92421e-05	NA	NA	NA	NA
TR9211|c0_g1	-4.02713	0.0096522	0.0570447	0.151081	NA	NA	NA	NA
TR11742|c0_g1	-4.02713	0.0096522	0.0570517	0.151081	NA	NA	NA	NA
TR11702|c0_g1	-4.02713	0.0096522	0.0570558	0.151081	NA	NA	NA	NA
TR6230|c1_g2	-4.02712	0.0096522	0.057073	0.151092	NA	NA	GO:0003924|GO:0005524|GO:0005525|GO:0016887	NA
TR13149|c2_g1	-4.02414	1.64102	0.000197405	0.00147633	NA	NA	NA	NA
TR6082|c1_g1	-4.02177	7.38296	1.65202e-31	1.1243e-28	NA	NA	NA	NA
TR6568|c2_g1	-4.01855	1.01754	0.000136353	0.00107264	NA	NA	NA	NA
TR10266|c1_g1	-4.0176	2.8544	0.000399637	0.0026799	NA	NA	NA	ORTHOMCL5273 (2 genes,2 taxa):
TR882|c1_g1	-4.01743	4.20246	2.28333e-06	2.99116e-05	gi|81857343|sp|Q9I4V0.1|2NPD_PSEAE|RecName: Full=Nitronate monooxygenase; AltName: Full=Nitroalkane oxidase [Pseudomonas aeruginosa PAO1]	NA	GO:0018580|GO:0055114	NA
TR4702|c1_g1	-4.00911	3.3501	1.14323e-06	1.63001e-05	gi|67460721|sp|O82485.1|OPT7_ARATH|RecName: Full=Oligopeptide transporter 7; Short=AtOPT7 [Arabidopsis thaliana]	NA	GO:0055085	ORTHOMCL4815 (2 genes,2 taxa):
TR7687|c0_g1	-4.00476	1.57503	6.17775e-06	7.21548e-05	NA	NA	NA	NA
TR10730|c0_g1	-3.99307	2.76241	5.70553e-09	1.39896e-07	NA	NA	GO:0003824|GO:0030976	ORTHOMCL8019 (2 genes,2 taxa):
TR11637|c1_g1	-3.98487	5.68695	1.03646e-22	2.17447e-20	gi|81918176|sp|Q4QQW3.1|HOT_RAT|RecName: Full=Hydroxyacid-oxoacid transhydrogenase, mitochondrial; Short=HOT; AltName: Full=Alcohol dehydrogenase iron-containing protein 1; Short=ADHFe1; Flags: Precursor [Rattus norvegicus]	K11173	GO:0016491|GO:0046872|GO:0055114	NA
TR5411|c1_g1	-3.98385	3.93617	2.07827e-13	1.16915e-11	NA	NA	NA	NA
TR8316|c2_g1	-3.98262	5.11268	1.0314e-22	2.17447e-20	gi|81814819|sp|O06179.1|Y1533_MYCTU|RecName: Full=Putative monooxygenase Rv1533 [Mycobacterium tuberculosis H37Rv]	NA	GO:0018580|GO:0055114	NA
TR12470|c1_g1	-3.97704	10.8464	2.84726e-16	2.45207e-14	gi|15214327|sp|O74770.1|PHK_SCHPO|RecName: Full=Probable phosphoketolase [Schizosaccharomyces pombe 972h-]	K01621	GO:0005975|GO:0016832	ORTHOMCL7971 (2 genes,2 taxa):
TR4069|c1_g1	-3.97696	2.94471	2.95257e-07	4.88356e-06	NA	NA	NA	NA
TR3983|c0_g2	-3.97643	4.19593	5.82424e-13	3.07791e-11	gi|51704272|sp|P33280.3|ARGI_NEUCR|RecName: Full=Arginase [Neurospora crassa OR74A]	K01476	GO:0046872	NA
TR10598|c0_g1	-3.97177	1.55137	1.8618e-05	0.000189184	NA	NA	NA	NA
TR4143|c0_g1	-3.97158	3.10654	1.33684e-11	5.72114e-10	gi|122311797|sp|Q0A911.1|NAGZ_ALKEH|RecName: Full=Beta-hexosaminidase; AltName: Full=Beta-N-acetylhexosaminidase; AltName: Full=N-acetyl-beta-glucosaminidase [Alkalilimnicola ehrlichii MLHE-1]	NA	GO:0004553|GO:0005975	NA
TR4876|c1_g1	-3.96729	1.94954	1.15355e-06	1.64306e-05	gi|667467220|sp|B7SIW2.1|XYNC_PHACH|RecName: Full=Endo-1,4-beta-xylanase C; Short=Xylanase C; AltName: Full=1,4-beta-D-xylan xylanohydrolase C; Flags: Precursor [Phanerochaete chrysosporium]	K01181	GO:0004553|GO:0005576|GO:0005975|GO:0030248	NA
TR8521|c1_g1	-3.96644	3.39799	1.95932e-12	9.55785e-11	NA	NA	NA	NA
TR3775|c0_g1	-3.96617	4.18516	1.57317e-05	0.000163365	NA	NA	NA	NA
TR137|c0_g2	-3.96567	3.26037	6.80224e-12	3.03841e-10	gi|3334317|sp|O14459.1|RPB7_SCHPO|RecName: Full=DNA-directed RNA polymerase II subunit rpb7; Short=RNA polymerase II subunit B7 [Schizosaccharomyces pombe 972h-]	K03015	GO:0003723|GO:0003899|GO:0006351	NA
TR2050|c0_g2	-3.96531	0.957787	0.00120351	0.00678003	NA	NA	NA	NA
TR8144|c1_g1	-3.96068	5.06788	1.81018e-07	3.14309e-06	NA	NA	NA	NA
TR1780|c1_g1	-3.96001	3.71169	4.85368e-10	1.52e-08	NA	NA	NA	NA
TR1444|c0_g1	-3.95051	5.32496	7.63382e-27	2.66258e-24	gi|384955520|sp|Q56WD3.2|UN931_ARATH|RecName: Full=UNC93-like protein 1 [Arabidopsis thaliana]	NA	GO:0016021|GO:0055085	NA
TR7477|c0_g2	-3.94565	5.73467	2.6372e-17	2.64697e-15	NA	NA	NA	NA
TR7844|c2_g1	-3.94519	1.87485	6.03111e-06	7.06491e-05	NA	NA	NA	NA
TR7981|c1_g2	-3.94286	0.972782	0.000191964	0.00144066	NA	NA	NA	NA
TR8199|c0_g2	-3.93837	1.89836	2.23726e-07	3.79952e-06	NA	NA	NA	NA
TR6271|c0_g1	-3.93822	5.50334	6.20077e-07	9.47535e-06	NA	NA	GO:0003885|GO:0016020|GO:0055114	NA
TR1442|c0_g2	-3.92446	0.951687	0.00177028	0.00934628	NA	NA	NA	NA
TR7434|c3_g1	-3.91868	4.08054	1.17637e-14	8.04513e-13	gi|269849708|sp|Q8N4T8.3|CBR4_HUMAN|RecName: Full=Carbonyl reductase family member 4; AltName: Full=3-oxoacyl-[acyl-carrier-protein] reductase; AltName: Full=Quinone reductase CBR4; AltName: Full=Short chain dehydrogenase/reductase family 45C member 1 [Homo sapiens]	NA	GO:0008152|GO:0016491	NA
TR5996|c0_g1	-3.91821	2.01844	0.00083724	0.0050089	NA	NA	NA	NA
TR12078|c1_g1	-3.91636	1.97549	1.22121e-05	0.000130909	NA	NA	NA	NA
TR6354|c0_g1	-3.91453	0.927264	0.000356322	0.00243509	NA	NA	NA	ORTHOMCL8638 (2 genes,2 taxa):
TR11153|c0_g1	-3.91082	0.94615	0.000769515	0.00467184	NA	NA	NA	NA
TR6297|c1_g1	-3.90936	3.25392	4.27098e-08	8.54902e-07	NA	NA	NA	NA
TR2708|c1_g1	-3.90782	6.84493	5.64579e-17	5.46995e-15	gi|21263647|sp|O14405.1|GUN4_HYPJE|RecName: Full=Endoglucanase-4; AltName: Full=Cellulase IV; AltName: Full=Cellulase-61A; Short=Cel61A; AltName: Full=Endo-1,4-beta-glucanase IV; Short=EGIV; AltName: Full=Endoglucanase IV; AltName: Full=Endoglucanase-61A; Flags: Precursor [Trichoderma reesei]	NA	NA	ORTHOMCL8438 (2 genes,2 taxa):
TR6039|c4_g1	-3.90508	0.94725	0.000990494	0.00576598	NA	NA	NA	NA
TR965|c0_g1	-3.90386	2.28515	1.11908e-06	1.6005e-05	gi|1346703|sp|P49575.1|PGLRA_ASPPA|RecName: Full=Probable endopolygalacturonase A; AltName: Full=Pectinase A; AltName: Full=Polygalacturonase A; Flags: Precursor [Aspergillus parasiticus]	NA	GO:0004650|GO:0005975	NA
TR12523|c0_g1	-3.90077	8.45868	6.68439e-25	1.77633e-22	gi|298351552|sp|B8NDE2.2|BGLI_ASPFN|RecName: Full=Probable beta-glucosidase I; AltName: Full=Beta-D-glucoside glucohydrolase I; AltName: Full=Cellobiase I; AltName: Full=Gentiobiase I [Aspergillus flavus NRRL3357]	K05349	GO:0004553|GO:0005975	NA
TR3005|c2_g1	-3.89884	3.19789	7.01693e-11	2.65303e-09	NA	NA	NA	NA
TR7960|c6_g1	-3.89621	1.55096	0.000345416	0.00236866	NA	NA	NA	NA
TR6239|c0_g1	-3.89515	1.47241	1.55734e-05	0.000161962	NA	NA	NA	NA
TR10073|c0_g1	-3.88538	1.93526	0.000476381	0.00311472	NA	NA	NA	NA
TR8397|c0_g2	-3.88498	2.19773	3.29444e-06	4.14075e-05	NA	NA	NA	NA
TR2833|c0_g2	-3.88289	5.56778	7.03648e-20	1.07289e-17	NA	NA	NA	NA
TR1362|c1_g1	-3.88283	6.70009	7.95596e-15	5.54988e-13	NA	NA	NA	NA
TR3417|c0_g2	-3.88196	4.47929	1.49565e-17	1.5808e-15	NA	NA	NA	NA
TR8265|c0_g1	-3.87869	3.60381	2.57222e-08	5.37624e-07	NA	NA	NA	NA
TR254|c0_g1	-3.87498	1.45243	3.05859e-05	0.000292025	NA	NA	NA	NA
TR6297|c0_g1	-3.87296	3.0099	2.32897e-08	4.92596e-07	NA	NA	GO:0005515	NA
TR12470|c2_g1	-3.86969	7.88513	6.46054e-12	2.90287e-10	gi|15214327|sp|O74770.1|PHK_SCHPO|RecName: Full=Probable phosphoketolase [Schizosaccharomyces pombe 972h-]	NA	NA	NA
TR6173|c0_g1	-3.86548	4.69938	3.83617e-08	7.77346e-07	NA	NA	NA	NA
TR4562|c0_g1	-3.86447	2.92449	1.56148e-08	3.43916e-07	gi|54040487|sp|P65824.1|Y2248_MYCBO|RecName: Full=Putative hydrolase Mb2248c; Flags: Precursor [Mycobacterium bovis AF2122/97]	NA	NA	NA
TR6697|c1_g1	-3.85923	1.422	0.00451867	0.020261	NA	NA	NA	NA
TR8718|c3_g1	-3.85816	1.52646	0.0137885	0.0503718	NA	NA	NA	NA
TR11869|c1_g1	-3.85788	1.47366	2.31085e-05	0.000228327	NA	NA	NA	NA
TR7326|c0_g1	-3.85618	2.13607	2.69411e-07	4.49066e-06	NA	NA	NA	NA
TR6959|c1_g1	-3.85594	3.30617	4.1324e-07	6.56643e-06	NA	NA	NA	NA
TR1520|c0_g1	-3.85343	5.15172	1.01036e-07	1.84382e-06	NA	NA	NA	ORTHOMCL4873 (2 genes,2 taxa):
TR1013|c0_g1	-3.85071	1.79934	0.000486114	0.00316547	NA	NA	NA	NA
TR6021|c1_g1	-3.84952	2.63946	3.72752e-09	9.45536e-08	gi|221222447|sp|P47734.2|FADH_METMR|RecName: Full=S-(hydroxymethyl)glutathione dehydrogenase; AltName: Full=Glutathione-dependent formaldehyde dehydrogenase; Short=FALDH; Short=FDH [Methylobacter marinus]	NA	GO:0016491|GO:0055114	NA
TR2618|c1_g1	-3.8493	6.92454	6.63449e-23	1.46922e-20	gi|81553561|sp|Q9X1C1.1|HPR_THEMA|RecName: Full=Hydroxypyruvate reductase; Short=HPR [Thermotoga maritima MSB8]	NA	GO:0008152|GO:0016616|GO:0051287|GO:0055114	ORTHOMCL5299 (2 genes,2 taxa):
TR3106|c0_g1	-3.84897	4.14624	7.67425e-17	7.28349e-15	NA	NA	NA	NA
TR6275|c4_g1	-3.84649	1.46255	2.08713e-05	0.00020911	NA	NA	NA	NA
TR3368|c1_g1	-3.84592	2.23095	3.23839e-06	4.08058e-05	NA	NA	NA	ORTHOMCL8164 (2 genes,2 taxa):
TR7287|c0_g2	-3.8442	3.32819	9.82712e-06	0.000108211	gi|5921911|sp|Q64459.1|CP3AB_MOUSE|RecName: Full=Cytochrome P450 3A11; AltName: Full=CYPIIIA11; AltName: Full=Cytochrome P-450IIIAM1; AltName: Full=Cytochrome P-450UT [Mus musculus]	NA	GO:0005506|GO:0016705|GO:0020037|GO:0055114	NA
TR8744|c0_g1	-3.8421	2.24464	3.43977e-06	4.30017e-05	gi|115195|sp|P28829.1|BYR2_SCHPO|RecName: Full=Protein kinase byr2; AltName: Full=MAPK kinase kinase; Short=MAPKKK; AltName: Full=Protein kinase ste8 [Schizosaccharomyces pombe 972h-]	NA	GO:0004672|GO:0005524|GO:0006468	NA
TR11737|c0_g1	-3.84202	3.92578	2.39512e-08	5.04766e-07	NA	NA	NA	NA
TR11111|c0_g1	-3.84028	10.9718	3.56899e-27	1.40261e-24	gi|19862905|sp|Q09912.2|PSI1_SCHPO|RecName: Full=Protein psi1; AltName: Full=Protein psi [Schizosaccharomyces pombe 972h-]	K09510	NA	ORTHOMCL6464 (2 genes,2 taxa):
TR3659|c1_g1	-3.83843	9.35598	2.35848e-09	6.23778e-08	gi|74624463|sp|Q9HDX2.1|YKN3_SCHPO|RecName: Full=Uncharacterized lactate 2-monooxygenase PB1A11.03 [Schizosaccharomyces pombe 972h-]	NA	GO:0016491	ORTHOMCL7404 (2 genes,2 taxa):
TR7334|c0_g1	-3.83631	2.62421	4.17535e-09	1.04865e-07	gi|21431800|sp|Q39173.2|P2_ARATH|RecName: Full=NADP-dependent alkenal double bond reductase P2 [Arabidopsis thaliana]	NA	NA	NA
TR6173|c3_g1	-3.83512	2.98072	3.8442e-07	6.1611e-06	NA	NA	NA	NA
TR4629|c0_g1	-3.82069	1.86084	1.07691e-06	1.54414e-05	NA	NA	NA	NA
TR7532|c1_g1	-3.81423	1.76263	3.94166e-05	0.000365153	NA	NA	NA	ORTHOMCL4360 (2 genes,2 taxa):
TR9949|c1_g1	-3.80546	6.29686	7.87216e-23	1.70277e-20	NA	NA	NA	NA
TR9962|c0_g1	-3.80039	6.1184	3.65981e-22	7.39997e-20	NA	NA	NA	ORTHOMCL5009 (2 genes,2 taxa):
TR12839|c0_g1	-3.79253	5.27682	1.54132e-20	2.54481e-18	NA	NA	NA	NA
TR13088|c0_g1	-3.79195	5.2376	3.15926e-11	1.26656e-09	gi|74625831|sp|Q9US38.1|YFZ3_SCHPO|RecName: Full=AB hydrolase superfamily protein C1039.03 [Schizosaccharomyces pombe 972h-]	NA	NA	NA
TR3904|c1_g1	-3.78695	7.8552	4.36017e-07	6.88912e-06	NA	NA	NA	ORTHOMCL8171 (2 genes,2 taxa):
TR2358|c0_g1	-3.78465	3.15693	2.56154e-07	4.30311e-06	NA	NA	NA	NA
TR7523|c0_g2	-3.78421	1.7105	0.025416	0.081235	gi|74626990|sp|O94221.1|AGALB_PENSI|RecName: Full=Probable alpha-galactosidase B; AltName: Full=Melibiase B; Flags: Precursor [Penicillium simplicissimum]	K07407	NA	NA
TR5871|c2_g1	-3.78107	3.31797	2.01645e-11	8.4609e-10	NA	NA	NA	NA
TR6182|c0_g1	-3.78048	2.80328	2.16468e-09	5.80779e-08	NA	NA	NA	NA
TR7519|c1_g1	-3.78001	1.36567	0.000509735	0.00329621	NA	NA	NA	NA
TR8374|c0_g1	-3.77811	3.22447	1.15422e-11	4.98549e-10	NA	NA	GO:0005215|GO:0006810|GO:0016020	NA
TR10923|c1_g1	-3.77706	0.84183	0.000817122	0.00490326	NA	NA	NA	NA
TR5744|c1_g1	-3.77486	7.45396	5.87243e-11	2.26012e-09	gi|136629|sp|P24140.1|GPT_CRIGR|RecName: Full=UDP-N-acetylglucosamine--dolichyl-phosphate N-acetylglucosaminephosphotransferase; AltName: Full=GlcNAc-1-P transferase; Short=G1PT; Short=GPT; AltName: Full=N-acetylglucosamine-1-phosphate transferase [Cricetulus griseus]	K01001	GO:0008963|GO:0016021	NA
TR4727|c1_g1	-3.76855	0.838393	0.000721494	0.00442653	NA	NA	NA	NA
TR8892|c0_g1	-3.76657	10.8925	6.5813e-27	2.32453e-24	gi|26395089|sp|O14368.1|HSP16_SCHPO|RecName: Full=Heat shock protein 16; AltName: Full=16 kDa heat shock protein [Schizosaccharomyces pombe 972h-]	NA	NA	ORTHOMCL6258 (2 genes,2 taxa):
TR8878|c2_g1	-3.76649	5.57073	6.52072e-07	9.90235e-06	NA	NA	NA	NA
TR7287|c1_g1	-3.76634	3.46368	1.98128e-10	6.79995e-09	gi|75291347|sp|Q6NKZ8.1|C14A2_ARATH|RecName: Full=Cytochrome P450 714A2; AltName: Full=EUI-like P450 A2 [Arabidopsis thaliana]	NA	GO:0005506|GO:0016705|GO:0020037|GO:0055114	NA
TR9213|c0_g1	-3.7626	4.14531	3.56077e-18	4.26421e-16	NA	NA	NA	NA
TR11202|c2_g1	-3.76077	6.28951	4.50573e-16	3.78684e-14	NA	NA	NA	NA
TR8168|c2_g1	-3.75889	2.52624	5.87294e-08	1.1388e-06	gi|10720361|sp|P87311.1|MUB1_SCHPO|RecName: Full=MYND-type zinc finger protein C31F10.10c [Schizosaccharomyces pombe 972h-]	NA	NA	NA
TR1903|c0_g1	-3.75632	6.65039	2.98873e-25	8.37211e-23	NA	NA	NA	NA
TR4445|c0_g1	-3.7532	4.15539	2.84886e-12	1.33825e-10	NA	NA	NA	NA
TR2524|c0_g1	-3.74674	3.30449	1.87347e-05	0.000190162	gi|189081571|sp|A6R7B8.1|MCA1_AJECN|RecName: Full=Metacaspase-1; Flags: Precursor [Histoplasma capsulatum NAm1]	NA	GO:0004197|GO:0006508	NA
TR3852|c1_g2	-3.74535	4.30784	1.16327e-10	4.19362e-09	gi|731409|sp|P39992.1|YEC3_YEAST|RecName: Full=Uncharacterized protein YEL023C [Saccharomyces cerevisiae S288c]	NA	NA	ORTHOMCL8199 (2 genes,2 taxa):
TR6768|c3_g1	-3.74329	0.848517	0.000669326	0.00415489	NA	NA	NA	NA
TR1933|c0_g1	-3.73606	3.45579	7.57332e-07	1.12884e-05	gi|26398705|sp|Q92368.1|RCD1_SCHPO|RecName: Full=Cell differentiation protein rcd1 [Schizosaccharomyces pombe 972h-]	K12606	NA	NA
TR8408|c1_g2	-3.73301	2.94232	0.00732735	0.030218	NA	NA	NA	NA
TR3937|c0_g2	-3.73044	1.80909	0.000204007	0.00151676	NA	NA	NA	NA
TR61|c1_g1	-3.72549	8.73144	6.44172e-07	9.78994e-06	NA	NA	NA	NA
TR6636|c5_g1	-3.72532	1.40181	3.56335e-05	0.00033455	NA	NA	NA	NA
TR8144|c0_g1	-3.71085	4.9487	2.08323e-23	4.804e-21	NA	NA	NA	NA
TR5052|c1_g1	-3.71065	2.3208	4.64481e-08	9.22033e-07	gi|94730358|sp|Q12559.2|AMDS_ASPOR|RecName: Full=Acetamidase [Aspergillus oryzae RIB40]	NA	GO:0016884	NA
TR5832|c0_g2	-3.70751	1.42327	0.0119408	0.0447724	NA	NA	NA	NA
TR12720|c0_g1	-3.70673	4.69294	4.14968e-10	1.32028e-08	NA	NA	NA	NA
TR9037|c0_g1	-3.70658	2.90854	1.86943e-05	0.000189889	gi|83300864|sp|P80235.2|CACM_YEAST|RecName: Full=Putative mitochondrial carnitine O-acetyltransferase [Saccharomyces cerevisiae S288c]	NA	GO:0016746	NA
TR8664|c0_g1	-3.70592	3.06744	4.18627e-10	1.32889e-08	NA	NA	NA	NA
TR4963|c1_g1	-3.70452	2.67559	3.82398e-07	6.14281e-06	gi|1168314|sp|P33303.2|SFC1_YEAST|RecName: Full=Succinate/fumarate mitochondrial transporter; AltName: Full=Regulator of acetyl-CoA synthase activity [Saccharomyces cerevisiae S288c]	NA	NA	NA
TR6505|c1_g1	-3.7038	0.795456	0.00177058	0.00934628	NA	NA	GO:0003677|GO:0005622	NA
TR1206|c0_g2	-3.70089	5.89337	2.75953e-21	5.13327e-19	NA	NA	NA	NA
TR2128|c3_g1	-3.70088	5.13185	1.12796e-10	4.09812e-09	gi|259016436|sp|Q9USN4.2|YJA1_SCHPO|RecName: Full=Uncharacterized transporter C1529.01 [Schizosaccharomyces pombe 972h-]	NA	NA	NA
TR6731|c1_g1	-3.69764	3.14345	1.69941e-09	4.6764e-08	NA	NA	NA	NA
TR3348|c1_g1	-3.69352	1.38087	0.000253834	0.0018349	NA	NA	NA	NA
TR8611|c0_g3	-3.6926	1.81023	0.000201966	0.00150279	NA	NA	NA	NA
TR8564|c1_g1	-3.69161	4.46144	1.12969e-15	9.05797e-14	NA	NA	NA	NA
TR2515|c0_g1	-3.69008	3.57163	3.98554e-12	1.8321e-10	NA	NA	NA	NA
TR3744|c0_g2	-3.68934	3.19325	1.96343e-06	2.62509e-05	gi|238054323|sp|Q00668.2|STCC_EMENI|RecName: Full=Putative sterigmatocystin biosynthesis peroxidase stcC; Flags: Precursor [Aspergillus nidulans FGSC A4]	NA	GO:0004601	NA
TR8053|c4_g1	-3.6888	4.60201	2.16109e-18	2.63322e-16	gi|1708464|sp|Q10318.1|ILV3_SCHPO|RecName: Full=Putative dihydroxy-acid dehydratase, mitochondrial; Short=DAD; AltName: Full=2,3-dihydroxy acid hydrolyase; Flags: Precursor [Schizosaccharomyces pombe 972h-]	K01687	GO:0003824|GO:0008152	NA
TR1404|c0_g1	-3.68633	2.7037	6.56316e-08	1.25605e-06	gi|128340|sp|P28348.1|NIRA_EMENI|RecName: Full=Nitrogen assimilation transcription factor nirA [Aspergillus nidulans FGSC A4]	NA	GO:0003677|GO:0005634|GO:0006351|GO:0008270	NA
TR4126|c3_g1	-3.6814	3.48702	1.57809e-12	7.79352e-11	NA	NA	NA	NA
TR1493|c0_g1	-3.67725	4.99551	2.65655e-20	4.2601e-18	NA	NA	NA	NA
TR6939|c0_g2	-3.67505	1.67967	5.07022e-05	0.000457846	NA	NA	NA	NA
TR4528|c0_g1	-3.67395	2.57838	0.00735817	0.0303272	gi|74625414|sp|Q9P7N2.1|AP1S1_SCHPO|RecName: Full=AP-1 complex subunit sigma-1; AltName: Full=Sigma1-adaptin; AltName: Full=Valproic acid-sensitive protein 2 [Schizosaccharomyces pombe 972h-]	NA	NA	NA
TR2244|c0_g1	-3.67238	0.780316	0.0049038	0.0216504	NA	NA	NA	NA
TR11728|c1_g1	-3.66966	0.780066	0.00357762	0.0167916	NA	NA	NA	NA
TR91|c0_g1	-3.66464	3.74596	6.36885e-11	2.42773e-09	NA	NA	NA	NA
TR7986|c1_g1	-3.66361	0.830693	0.010702	0.0409795	NA	NA	NA	NA
TR9944|c1_g1	-3.66036	6.4715	2.28114e-11	9.5143e-10	NA	NA	NA	NA
TR6998|c1_g1	-3.65688	5.55585	2.80431e-09	7.28573e-08	gi|3913329|sp|Q12589.1|CP52K_CANMA|RecName: Full=Cytochrome P450 52A11; AltName: Full=Alkane-inducible P450-ALK8; AltName: Full=CYPLIIA11 [Candida maltosa]	NA	GO:0005506|GO:0016705|GO:0020037|GO:0055114	NA
TR1366|c0_g2	-3.6565	3.92593	3.31378e-05	0.000313757	gi|3334244|sp|O04885.1|LGUL_BRAJU|RecName: Full=Lactoylglutathione lyase; AltName: Full=Aldoketomutase; AltName: Full=Glyoxalase I; Short=Glx I; AltName: Full=Ketone-aldehyde mutase; AltName: Full=Methylglyoxalase; AltName: Full=S-D-lactoylglutathione methylglyoxal lyase [Brassica juncea]	NA	NA	NA
TR6127|c5_g1	-3.65378	3.33216	6.56462e-12	2.9449e-10	NA	NA	NA	ORTHOMCL2920 (2 genes,2 taxa):
TR4408|c0_g1	-3.65277	4.45251	7.83544e-17	7.38622e-15	NA	NA	NA	NA
TR7596|c0_g1	-3.64768	6.54205	5.64398e-11	2.18424e-09	NA	NA	NA	NA
TR5060|c0_g1	-3.64392	2.71172	7.25845e-08	1.37217e-06	NA	NA	NA	NA
TR7067|c2_g2	-3.64377	4.07815	3.93461e-08	7.94986e-07	gi|13432133|sp|Q9Y041.2|HGD_CAEEL|RecName: Full=Homogentisate 1,2-dioxygenase; AltName: Full=Homogentisate oxygenase; AltName: Full=Homogentisic acid oxidase; AltName: Full=Homogentisicase [Caenorhabditis elegans]	K00451	GO:0004411|GO:0006559|GO:0006570|GO:0055114	NA
TR7962|c1_g1	-3.63177	3.54676	2.57531e-09	6.74731e-08	gi|115503785|sp|Q1E8D2.1|AG19_COCIM|RecName: Full=Heat-stable 19 kDa antigen; AltName: Full=CS-AG; Flags: Precursor [Coccidioides immitis RS]	NA	NA	NA
TR3904|c0_g1	-3.62797	3.94264	7.82323e-07	1.15928e-05	NA	NA	NA	NA
TR5556|c0_g1	-3.6279	1.28396	0.00012537	0.000998347	NA	NA	NA	NA
TR3532|c0_g2	-3.6272	0.789401	0.00302196	0.014624	gi|74654667|sp|O60113.1|YG64_SCHPO|RecName: Full=Uncharacterized amino-acid permease C15C4.04c [Schizosaccharomyces pombe 972h-]	NA	GO:0003333|GO:0006810|GO:0015171|GO:0016020|GO:0055085	NA
TR7959|c2_g1	-3.62427	5.62919	8.84517e-08	1.63774e-06	NA	NA	NA	NA
TR3775|c0_g3	-3.62253	2.16247	0.00705695	0.0293108	NA	NA	NA	NA
TR4941|c0_g1	-3.61903	5.308	4.79121e-14	2.98413e-12	NA	NA	NA	NA
TR9706|c0_g1	-3.61547	0.747053	0.00177463	0.00936237	NA	NA	NA	NA
TR3058|c0_g2	-3.61439	5.24523	6.61177e-10	2.01187e-08	gi|12644215|sp|P33224.3|AIDB_ECOLI|RecName: Full=Putative acyl-CoA dehydrogenase AidB [Escherichia coli K-12]	NA	GO:0003995|GO:0016627|GO:0055114	NA
TR8157|c1_g1	-3.61332	2.03334	1.37076e-05	0.000145321	NA	NA	NA	NA
TR7900|c2_g1	-3.61019	1.96399	9.96606e-05	0.000817411	NA	NA	NA	NA
TR4539|c1_g1	-3.60568	3.70235	1.44849e-05	0.000152633	NA	NA	NA	NA
TR8913|c0_g1	-3.60513	8.17497	3.10219e-30	1.80334e-27	NA	NA	NA	ORTHOMCL6061 (2 genes,2 taxa):
TR3385|c1_g1	-3.60421	3.03002	2.14889e-08	4.5982e-07	NA	NA	NA	NA
TR12997|c1_g1	-3.60278	5.6508	6.86977e-07	1.03671e-05	NA	NA	NA	NA
TR7392|c2_g1	-3.59531	3.9546	1.7946e-15	1.39097e-13	NA	NA	NA	NA
TR7021|c2_g3	-3.59378	2.21656	5.51193e-07	8.5302e-06	NA	NA	NA	NA
TR3199|c0_g2	-3.59297	2.29638	5.49996e-07	8.52112e-06	NA	NA	NA	NA
TR7693|c1_g1	-3.59297	3.98513	2.82758e-05	0.000272909	NA	NA	NA	NA
TR4037|c2_g1	-3.59171	5.22824	4.43903e-22	8.91095e-20	NA	NA	NA	NA
TR4620|c0_g2	-3.58858	5.42167	3.22411e-20	5.1115e-18	NA	NA	NA	NA
TR2967|c1_g1	-3.58771	5.49699	2.22253e-12	1.06923e-10	gi|597439598|sp|P04842.2|ALOX1_PICPG|RecName: Full=Alcohol oxidase 1; Short=AO 1; Short=AOX 1; AltName: Full=Methanol oxidase 1; Short=MOX 1 [Komagataella pastoris GS115]	K17066	GO:0016614|GO:0050660|GO:0055114	NA
TR2833|c1_g1	-3.58561	4.03064	2.19863e-12	1.05956e-10	NA	NA	NA	NA
TR28|c0_g1	-3.58477	4.53843	9.07945e-05	0.000755093	gi|74701175|sp|Q4P7F2.1|FES1_USTMA|RecName: Full=Hsp70 nucleotide exchange factor FES1 [Ustilago maydis 521]	NA	NA	NA
TR6456|c0_g1	-3.58101	6.26916	2.40543e-11	1.00177e-09	NA	NA	NA	NA
TR13149|c0_g1	-3.57996	0.754773	0.00444999	0.020011	NA	NA	NA	NA
TR10849|c0_g1	-3.57635	0.753901	0.00267872	0.0132587	NA	NA	NA	NA
TR11094|c2_g1	-3.57563	7.86004	2.54355e-20	4.10246e-18	NA	NA	NA	NA
TR5234|c3_g1	-3.57502	1.32118	0.00133725	0.00740222	NA	NA	NA	NA
TR11960|c0_g1	-3.57256	4.38133	2.89111e-11	1.17084e-09	NA	NA	NA	NA
TR1421|c0_g1	-3.5723	11.2996	4.3405e-19	5.85086e-17	gi|189027294|sp|A8NR45.1|ACEA_COPC7|RecName: Full=Isocitrate lyase; Short=ICL; Short=Isocitrase; Short=Isocitratase; AltName: Full=Methylisocitrate lyase; Short=MICA; AltName: Full=Threo-D(S)-isocitrate glyoxylate-lyase [Coprinopsis cinerea okayama7#130]	K01637	GO:0004451|GO:0019752	NA
TR1937|c1_g1	-3.57095	0.784831	0.0131557	0.0484983	NA	NA	NA	NA
TR8641|c6_g1	-3.56718	1.98699	6.48831e-06	7.53092e-05	NA	NA	NA	NA
TR4037|c0_g1	-3.56621	4.38638	1.0328e-10	3.7869e-09	NA	NA	NA	NA
TR7165|c0_g2	-3.56554	5.50362	1.17504e-19	1.77228e-17	gi|75509888|sp|Q5PXQ6.1|CHQB_NOCSI|RecName: Full=Hydroxyquinol 1,2-dioxygenase; AltName: Full=1,2-HQD [Pimelobacter simplex]	NA	GO:0003824|GO:0005506|GO:0006725|GO:0008199|GO:0009712|GO:0018576|GO:0055114	NA
TR5822|c1_g2	-3.56381	3.60822	5.69703e-06	6.73577e-05	gi|74701932|sp|Q4P9K9.1|CHS8_USTMA|RecName: Full=Chitin synthase 8; AltName: Full=Chitin-UDP acetyl-glucosaminyl transferase 8; AltName: Full=Myosin chitin synthase 1 [Ustilago maydis 521]	NA	GO:0003774|GO:0005524|GO:0016459	NA
TR12124|c0_g1	-3.55867	1.95994	3.05685e-06	3.87003e-05	NA	NA	NA	NA
TR6073|c1_g1	-3.55589	3.23297	3.21879e-07	5.27696e-06	gi|300681093|sp|A2QQV6.1|QUTD_ASPNC|RecName: Full=Probable quinate permease; AltName: Full=Quinate transporter [Aspergillus niger CBS 513.88]	NA	GO:0016021|GO:0022857|GO:0055085	NA
TR5125|c0_g2	-3.55323	3.15987	1.98115e-09	5.35141e-08	gi|1703231|sp|P52892.1|ALAT_YEAST|RecName: Full=Probable alanine aminotransferase; AltName: Full=Glutamate pyruvate transaminase; Short=GPT; AltName: Full=Glutamic--alanine transaminase; AltName: Full=Glutamic--pyruvic transaminase [Saccharomyces cerevisiae S288c]	K00814	GO:0009058|GO:0030170	NA
TR6410|c2_g1	-3.55194	4.26626	5.45811e-07	8.46098e-06	NA	NA	NA	NA
TR6354|c1_g2	-3.54998	3.94535	1.59451e-14	1.07209e-12	NA	NA	NA	NA
TR8855|c13_g1	-3.54985	3.06348	4.93985e-09	1.22304e-07	NA	NA	GO:0005515	NA
TR7651|c0_g1	-3.54976	3.77562	1.93335e-10	6.65181e-09	gi|15214298|sp|Q9Y884.1|SKH1_SCHPO|RecName: Full=MAP kinase kinase skh1/pek1 [Schizosaccharomyces pombe 972h-]	K08294	GO:0004672|GO:0005524|GO:0006468	NA
TR7868|c0_g2	-3.54902	1.20649	0.00907953	0.0359305	NA	NA	NA	NA
TR7519|c3_g1	-3.54797	4.11288	1.73044e-10	6.0205e-09	NA	NA	GO:0004061|GO:0019441	NA
TR5234|c0_g2	-3.54435	1.22759	0.000122029	0.000974484	NA	NA	NA	NA
TR10933|c0_g1	-3.54181	1.95452	0.00188116	0.00983695	NA	NA	NA	NA
TR6956|c0_g2	-3.54159	2.11674	2.9519e-06	3.75762e-05	NA	NA	NA	NA
TR3774|c0_g1	-3.53816	6.21491	1.65022e-17	1.73106e-15	NA	NA	NA	NA
TR7381|c0_g2	-3.53492	2.4647	2.11763e-05	0.000211634	gi|374110685|sp|F4IME1.1|MSL7_ARATH|RecName: Full=Mechanosensitive ion channel protein 7; AltName: Full=Mechanosensitive channel of small conductance-like 7; AltName: Full=MscS-Like protein 7 [Arabidopsis thaliana]	NA	GO:0016020|GO:0055085	NA
TR7359|c2_g1	-3.53362	3.81322	2.28741e-09	6.08443e-08	NA	NA	NA	NA
TR4645|c0_g2	-3.53158	1.33143	0.048632	0.133587	gi|54040487|sp|P65824.1|Y2248_MYCBO|RecName: Full=Putative hydrolase Mb2248c; Flags: Precursor [Mycobacterium bovis AF2122/97]	NA	NA	NA
TR1375|c1_g1	-3.52819	6.10479	2.24286e-17	2.26748e-15	NA	NA	NA	NA
TR5864|c0_g1	-3.52814	2.85402	9.23577e-09	2.14755e-07	NA	NA	NA	NA
TR9174|c0_g1	-3.52721	0.741073	0.00570024	0.0245567	NA	NA	NA	NA
TR6352|c0_g1	-3.52501	9.53579	3.83381e-25	1.05916e-22	NA	NA	NA	NA
TR2833|c3_g1	-3.52446	4.34979	2.83959e-09	7.36611e-08	NA	NA	NA	NA
TR7858|c0_g2	-3.52321	3.18009	1.12338e-06	1.605e-05	gi|113466|sp|P02723.1|ADT_NEUCR|RecName: Full=ADP,ATP carrier protein; AltName: Full=ADP/ATP translocase; AltName: Full=Adenine nucleotide translocator; Short=ANT [Neurospora crassa OR74A]	K05863	NA	ORTHOMCL7379 (2 genes,2 taxa):
TR7560|c0_g1	-3.52215	3.67021	6.29874e-11	2.40429e-09	NA	NA	NA	NA
TR8879|c1_g1	-3.52063	2.03668	0.00105497	0.00607824	NA	NA	NA	NA
TR4084|c2_g1	-3.52046	4.28686	1.30791e-07	2.34091e-06	NA	NA	NA	NA
TR3151|c0_g1	-3.51683	4.12651	1.01109e-10	3.71739e-09	NA	NA	NA	NA
TR6889|c2_g1	-3.51318	3.42289	1.06481e-07	1.93559e-06	NA	NA	NA	NA
TR8182|c1_g2	-3.51019	2.95769	1.88683e-08	4.09713e-07	gi|12230802|sp|O74405.1|SET11_SCHPO|RecName: Full=Ribosomal lysine N-methyltransferase set11; AltName: Full=Meiotically up-regulated gene 76 protein; AltName: Full=SET domain-containing protein 11 [Schizosaccharomyces pombe 972h-]	NA	NA	NA
TR12274|c0_g1	-3.50954	2.50029	6.43191e-06	7.46857e-05	NA	NA	NA	NA
TR9287|c1_g1	-3.50807	2.86069	3.96465e-09	1.00295e-07	NA	NA	NA	NA
TR8746|c0_g2	-3.50738	4.6924	3.91325e-11	1.55322e-09	NA	NA	NA	NA
TR4235|c0_g1	-3.5032	2.97314	7.13542e-08	1.34983e-06	NA	NA	NA	NA
TR7157|c2_g1	-3.50241	3.46861	7.55515e-11	2.84112e-09	NA	NA	NA	NA
TR3899|c5_g1	-3.5016	0.683293	0.0095502	0.0374374	NA	NA	NA	NA
TR13388|c0_g1	-3.5013	0.704829	0.00215473	0.0110278	NA	NA	NA	NA
TR12523|c1_g1	-3.49965	4.08887	3.31797e-14	2.10891e-12	NA	NA	NA	NA
TR4126|c5_g1	-3.49871	4.11358	7.47934e-12	3.30739e-10	NA	NA	NA	NA
TR6178|c0_g1	-3.49623	1.58486	0.000313503	0.00218801	gi|261266607|sp|Q54BF6.2|MCFN_DICDI|RecName: Full=Mitochondrial substrate carrier family protein N; AltName: Full=Solute carrier family 25 member 3 homolog [Dictyostelium discoideum]	K15102	NA	ORTHOMCL5023 (2 genes,2 taxa):
TR7770|c0_g1	-3.49585	4.20199	5.62542e-10	1.7402e-08	gi|74624451|sp|Q9HDU7.1|YHE8_SCHPO|RecName: Full=UPF0643 protein PB2B2.08 [Schizosaccharomyces pombe 972h-]	NA	NA	NA
TR5290|c0_g1	-3.49529	2.83348	1.49517e-05	0.000156547	NA	NA	NA	NA
TR4938|c1_g1	-3.49294	0.701261	0.00240549	0.0120971	gi|74676488|sp|Q08980.1|YP264_YEAST|RecName: Full=Probable transport protein YPL264C [Saccharomyces cerevisiae S288c]	NA	GO:0016020	NA
TR12007|c0_g1	-3.49221	1.58877	1.75699e-05	0.00017996	NA	K09780	NA	NA
TR6039|c1_g1	-3.49041	4.07564	3.14805e-14	2.01931e-12	gi|54040065|sp|P64264.1|Y1310_MYCBO|RecName: Full=Uncharacterized GMC-type oxidoreductase Mb1310 [Mycobacterium bovis AF2122/97]	NA	GO:0016614|GO:0050660|GO:0055114	NA
TR6856|c4_g1	-3.48924	2.34653	1.454e-05	0.00015304	NA	NA	NA	ORTHOMCL8179 (2 genes,2 taxa):
TR6119|c1_g1	-3.47997	3.34561	0.000104696	0.000852944	gi|75277931|sp|O48786.1|C734A_ARATH|RecName: Full=Cytochrome P450 734A1; AltName: Full=Protein PHYB ACTIVATION-TAGGED SUPPRESSOR 1 [Arabidopsis thaliana]	NA	GO:0005506|GO:0016705|GO:0020037|GO:0055114	NA
TR2071|c0_g1	-3.47552	3.91735	7.4645e-12	3.30606e-10	NA	NA	NA	NA
TR5772|c0_g1	-3.47505	0.701905	0.00605535	0.0258127	NA	NA	NA	NA
TR12546|c1_g1	-3.46996	2.06512	4.59523e-06	5.57724e-05	NA	NA	NA	NA
TR211|c1_g1	-3.46775	3.31786	4.51155e-12	2.0536e-10	gi|3025028|sp|P75791.1|YBIU_ECOLI|RecName: Full=Uncharacterized protein YbiU [Escherichia coli K-12]	NA	NA	NA
TR8939|c0_g1	-3.46135	6.42295	3.00091e-09	7.72456e-08	NA	NA	NA	NA
TR1845|c1_g1	-3.46105	3.35857	1.12908e-09	3.24455e-08	NA	NA	NA	NA
TR8740|c2_g1	-3.46095	3.14699	3.12385e-07	5.13943e-06	NA	NA	NA	NA
TR6160|c3_g1	-3.46019	1.16305	0.000480116	0.00313446	NA	NA	NA	NA
TR2584|c0_g2	-3.45831	7.95376	2.34277e-25	6.73922e-23	gi|1705625|sp|P55306.1|CATA_SCHPO|RecName: Full=Catalase [Schizosaccharomyces pombe 972h-]	K03781	GO:0004096|GO:0020037|GO:0055114	NA
TR6668|c0_g2	-3.45478	3.35262	3.87614e-07	6.20516e-06	gi|2492798|sp|Q01752.1|AAD_PHACH|RecName: Full=Aryl-alcohol dehydrogenase [NADP(+)]; Short=AAD [Phanerochaete chrysosporium]	NA	NA	NA
TR6366|c1_g2	-3.45361	5.71171	3.90655e-07	6.24309e-06	NA	NA	NA	NA
TR5321|c0_g4	-3.45204	1.56301	1.87317e-05	0.000190162	NA	NA	NA	NA
TR9584|c0_g1	-3.45056	1.21313	0.000373632	0.00253599	NA	NA	NA	NA
TR7615|c1_g2	-3.44999	2.8229	1.34684e-06	1.88281e-05	NA	NA	NA	NA
TR4235|c1_g1	-3.44781	5.5639	7.29017e-06	8.3402e-05	gi|338817784|sp|P0CP76.1|CDA_CRYNJ|RecName: Full=Chitin deacetylase; Flags: Precursor [Cryptococcus neoformans var. neoformans JEC21]	NA	GO:0005975|GO:0016810	NA
TR6173|c1_g1	-3.44483	1.88054	0.000102393	0.000837112	NA	NA	NA	NA
TR14|c1_g1	-3.44454	1.15312	0.000799112	0.00481195	NA	NA	NA	NA
TR8831|c6_g1	-3.44002	0.668141	0.0116538	0.0438775	NA	NA	NA	NA
TR6993|c3_g1	-3.43946	5.18084	2.96609e-21	5.48099e-19	NA	NA	NA	NA
TR7998|c0_g1	-3.43721	4.57535	1.34895e-11	5.7553e-10	gi|1176577|sp|P42884.1|AAD14_YEAST|RecName: Full=Putative aryl-alcohol dehydrogenase AAD14 [Saccharomyces cerevisiae S288c]	NA	NA	NA
TR12839|c1_g1	-3.43534	4.31936	2.4298e-14	1.59526e-12	NA	NA	NA	NA
TR513|c1_g1	-3.43523	9.58215	4.72224e-21	8.50095e-19	NA	NA	NA	NA
TR10994|c0_g2	-3.43108	1.15161	0.000331543	0.00229345	NA	NA	NA	NA
TR9590|c0_g1	-3.42822	3.34529	2.04051e-11	8.54902e-10	gi|1168958|sp|P43635.1|CISY3_YEAST|RecName: Full=Citrate synthase 3 [Saccharomyces cerevisiae S288c]	NA	GO:0044262|GO:0046912	NA
TR948|c1_g1	-3.4278	3.29953	3.9869e-09	1.00767e-07	NA	NA	NA	NA
TR12078|c0_g1	-3.42415	1.14038	0.00230778	0.0116931	NA	NA	NA	NA
TR8822|c1_g1	-3.42129	0.660628	0.00404586	0.0185372	NA	NA	NA	NA
TR6481|c0_g2	-3.42077	5.65283	1.62588e-19	2.37231e-17	gi|123797374|sp|Q3ULD5.1|MCCB_MOUSE|RecName: Full=Methylcrotonoyl-CoA carboxylase beta chain, mitochondrial; Short=MCCase subunit beta; AltName: Full=3-methylcrotonyl-CoA carboxylase 2; AltName: Full=3-methylcrotonyl-CoA carboxylase non-biotin-containing subunit; AltName: Full=3-methylcrotonyl-CoA:carbon dioxide ligase subunit beta; Flags: Precursor [Mus musculus]	K01969	GO:0016874	NA
TR4969|c1_g1	-3.41807	7.4803	4.21701e-25	1.1536e-22	NA	NA	NA	NA
TR6354|c0_g2	-3.41609	0.659332	0.00559608	0.0241565	NA	NA	NA	NA
TR9024|c0_g1	-3.41511	2.10373	6.26282e-07	9.54926e-06	NA	NA	NA	NA
TR58|c0_g1	-3.41357	2.08568	4.6392e-06	5.62327e-05	NA	NA	NA	NA
TR8164|c0_g1	-3.41029	5.71616	6.56879e-22	1.28716e-19	NA	NA	NA	ORTHOMCL4729 (2 genes,2 taxa):
TR13095|c2_g1	-3.40909	5.76337	9.06829e-17	8.46263e-15	NA	NA	NA	ORTHOMCL8474 (2 genes,2 taxa):
TR7960|c0_g1	-3.40708	0.690466	0.0195566	0.066345	NA	NA	NA	NA
TR5595|c0_g1	-3.4054	2.85431	2.62888e-07	4.39244e-06	NA	NA	NA	NA
TR3573|c0_g2	-3.40479	5.10215	4.94119e-16	4.14036e-14	gi|2495140|sp|P78567.3|H2B_AGABI|RecName: Full=Histone H2B [Agaricus bisporus]	K11252	GO:0003677	NA
TR4969|c0_g1	-3.40032	5.72341	4.54117e-18	5.30177e-16	NA	NA	GO:0005515|GO:0008270	NA
TR4636|c2_g1	-3.39971	4.38303	1.78384e-16	1.59024e-14	NA	NA	GO:0046872	ORTHOMCL3925 (2 genes,2 taxa):
TR6127|c3_g1	-3.39952	4.95269	2.32049e-18	2.80297e-16	NA	NA	NA	NA
TR7755|c3_g1	-3.39343	0.649784	0.00559413	0.0241518	NA	NA	NA	NA
TR9960|c4_g1	-3.39264	13.1784	1.03969e-11	4.53253e-10	NA	NA	NA	NA
TR9590|c1_g1	-3.39	5.4743	1.5216e-16	1.37402e-14	gi|74645208|sp|Q50I20.1|PRPC_ASPFM|RecName: Full=2-methylcitrate synthase, mitochondrial; Short=Methylcitrate synthase; AltName: Full=(2S,3S)-2-methylcitrate synthase; AltName: Full=Citrate synthase 1; Flags: Precursor [Aspergillus fumigatus]	K01647	GO:0044262|GO:0046912	NA
TR6007|c0_g1	-3.38989	1.90536	0.00932705	0.0367224	NA	NA	NA	NA
TR6087|c1_g2	-3.38951	1.18195	0.00203377	0.0105238	NA	NA	NA	NA
TR5744|c0_g2	-3.38837	3.55599	1.13141e-09	3.24791e-08	NA	NA	NA	NA
TR1452|c1_g1	-3.37895	6.58848	1.69662e-17	1.77306e-15	NA	NA	NA	ORTHOMCL7211 (2 genes,2 taxa):
TR2396|c2_g1	-3.37765	0.594945	0.0240542	0.0780175	NA	NA	NA	NA
TR8739|c1_g1	-3.37566	2.02073	3.10722e-06	3.92845e-05	gi|21541975|sp|Q98KK0.1|BODG_RHILO|RecName: Full=Probable gamma-butyrobetaine dioxygenase; AltName: Full=Gamma-butyrobetaine hydroxylase; Short=Gamma-BBH; AltName: Full=Gamma-butyrobetaine,2-oxoglutarate dioxygenase [Mesorhizobium loti MAFF303099]	NA	GO:0016491|GO:0055114	NA
TR5959|c0_g2	-3.37283	3.25768	5.79985e-07	8.91195e-06	NA	NA	NA	NA
TR3538|c0_g1	-3.36743	0.645423	0.0109805	0.0418392	NA	NA	NA	NA
TR11247|c0_g1	-3.36538	8.53783	1.22746e-28	5.70829e-26	NA	NA	NA	NA
TR2667|c0_g1	-3.36057	4.93808	1.89938e-18	2.3245e-16	gi|212276827|sp|A6TBU6.1|RHMA_KLEP7|RecName: Full=2-keto-3-deoxy-L-rhamnonate aldolase; Short=KDR aldolase; AltName: Full=2-dehydro-3-deoxyrhamnonate aldolase [Klebsiella pneumoniae subsp. pneumoniae MGH 78578]	K02510	GO:0003824	ORTHOMCL8006 (2 genes,2 taxa):
TR10760|c0_g1	-3.35921	1.14121	0.00342449	0.0161873	gi|74676162|sp|O94142.1|KO1_GIBFU|RecName: Full=Ent-kaurene oxidase; AltName: Full=Cytochrome P450 503A1; AltName: Full=Cytochrome P450-4 [Fusarium fujikuroi]	NA	GO:0005506|GO:0016705|GO:0020037|GO:0055114	NA
TR6628|c2_g1	-3.35844	0.645044	0.0103461	0.0398929	NA	NA	NA	NA
TR4140|c0_g1	-3.35741	2.04279	2.06741e-05	0.000207357	NA	NA	NA	NA
TR7973|c0_g1	-3.35549	5.07651	5.14473e-07	8.02871e-06	NA	NA	NA	NA
TR7966|c1_g1	-3.35336	3.82771	5.92543e-08	1.14738e-06	NA	NA	NA	NA
TR5323|c0_g2	-3.35269	7.03853	2.99552e-16	2.56393e-14	gi|18203640|sp|Q9Y8G3.1|MEX67_SCHPO|RecName: Full=mRNA export factor mex67 [Schizosaccharomyces pombe 972h-]	K14284	GO:0005634|GO:0051028	NA
TR1305|c0_g2	-3.35159	3.87406	0.00010332	0.000843951	NA	NA	NA	NA
TR8521|c1_g2	-3.34988	2.94884	4.93856e-08	9.72483e-07	NA	NA	NA	NA
TR457|c0_g1	-3.34862	4.59246	2.70571e-17	2.706e-15	NA	NA	NA	NA
TR6395|c0_g2	-3.34829	2.72894	7.53272e-05	0.000643753	NA	NA	GO:0005515	NA
TR7993|c1_g1	-3.34348	2.44574	1.8703e-06	2.51868e-05	gi|74628146|sp|Q70DX9.1|SED1_ASPFU|RecName: Full=Tripeptidyl-peptidase sed1; AltName: Full=Sedolisin-A; Flags: Precursor [Aspergillus fumigatus Af293]	NA	NA	NA
TR12984|c0_g1	-3.34332	0.646985	0.0376686	0.10999	NA	NA	NA	NA
TR1618|c0_g1	-3.33867	2.4577	3.51814e-07	5.70405e-06	NA	NA	GO:0008080	ORTHOMCL6387 (2 genes,2 taxa):
TR5869|c2_g3	-3.3366	3.16525	0.000896513	0.00530662	gi|81913291|sp|Q8BK48.1|EST2E_MOUSE|RecName: Full=Pyrethroid hydrolase Ces2e; AltName: Full=carboxylesterase 2E; Flags: Precursor [Mus musculus]	NA	GO:0008152|GO:0016787	NA
TR11454|c0_g1	-3.33568	3.74296	3.20873e-13	1.76085e-11	gi|92090615|sp|Q65U29.2|METX_MANSM|RecName: Full=Homoserine O-acetyltransferase; AltName: Full=Homoserine O-trans-acetylase; Short=HTA; Short=Homoserine transacetylase [Mannheimia succiniciproducens MBEL55E]	K00641	NA	NA
TR8579|c1_g1	-3.3356	2.51093	2.96907e-05	0.000284694	NA	NA	NA	NA
TR3122|c0_g1	-3.33539	0.59419	0.00312587	0.0150356	NA	NA	NA	NA
TR5972|c0_g1	-3.33431	1.08292	0.00100759	0.00584992	gi|74660700|sp|Q6CXS0.1|OAF3_KLULA|RecName: Full=Oleate activated transcription factor 3 [Kluyveromyces lactis NRRL Y-1140]	NA	GO:0000981|GO:0005634|GO:0006355|GO:0008270	NA
TR8317|c1_g1	-3.33143	2.34435	0.000139268	0.00109403	gi|26400382|sp|O13701.1|TAF7_SCHPO|RecName: Full=Transcription initiation factor TFIID subunit 7; AltName: Full=Transcription initiation factor TFIID 55 kDa subunit; Short=TAFII-55 [Schizosaccharomyces pombe 972h-]	K03132	GO:0005669|GO:0006367	NA
TR593|c0_g2	-3.33137	5.15838	1.79066e-17	1.86436e-15	NA	NA	NA	NA
TR6128|c0_g2	-3.32941	2.33668	5.76561e-05	0.000512024	gi|29429192|sp|P42535.4|PCPB_SPHCR|RecName: Full=Pentachlorophenol 4-monooxygenase; AltName: Full=Pentachlorophenol hydroxylase [Sphingobium chlorophenolicum]	NA	NA	NA
TR5537|c1_g1	-3.32871	1.08136	0.00085111	0.00507339	NA	NA	NA	ORTHOMCL8272 (2 genes,2 taxa):
TR14|c2_g1	-3.32672	2.57843	1.71371e-06	2.33143e-05	NA	NA	NA	NA
TR4125|c0_g2	-3.3236	2.44801	1.17213e-05	0.00012618	NA	NA	NA	NA
TR9589|c0_g1	-3.3227	1.49218	8.2022e-05	0.00069102	gi|1708835|sp|P50197.1|LINC_SPHPI|RecName: Full=2,5-dichloro-2,5-cyclohexadiene-1,4-diol dehydrogenase; Short=2,5-DDOL dehydrogenase [Sphingomonas paucimobilis]	NA	NA	NA
TR8506|c1_g1	-3.32127	3.24946	0.000539181	0.00345539	NA	NA	NA	NA
TR5614|c3_g1	-3.32021	4.01983	1.82719e-11	7.70153e-10	NA	NA	NA	NA
TR1942|c0_g2	-3.31782	2.91611	6.16668e-08	1.18668e-06	NA	NA	NA	NA
TR2404|c1_g1	-3.31722	3.29878	3.1449e-08	6.4714e-07	NA	NA	NA	ORTHOMCL8936 (2 genes,2 taxa):
TR10047|c1_g1	-3.31676	7.55906	1.1139e-25	3.34206e-23	gi|3024571|sp|Q62191.1|RO52_MOUSE|RecName: Full=E3 ubiquitin-protein ligase TRIM21; AltName: Full=52 kDa Ro protein; AltName: Full=52 kDa ribonucleoprotein autoantigen Ro/SS-A; AltName: Full=Ro(SS-A); AltName: Full=Sjoegren syndrome type A antigen; Short=SS-A; AltName: Full=Tripartite motif-containing protein 21 [Mus musculus]	NA	GO:0005515|GO:0008270|GO:0046872	ORTHOMCL3571 (2 genes,2 taxa):
TR586|c0_g2	-3.31126	7.86855	8.86941e-09	2.06753e-07	NA	NA	NA	NA
TR8718|c1_g1	-3.30789	2.9205	1.84423e-06	2.48716e-05	NA	NA	NA	NA
TR6907|c0_g1	-3.30756	2.31155	1.41264e-05	0.00014942	gi|193806602|sp|B0DAD3.1|XPOT_LACBS|RecName: Full=Exportin-T; AltName: Full=Exportin(tRNA); AltName: Full=Karyopherin-beta; AltName: Full=tRNA exportin [Laccaria bicolor S238N-H82]	NA	NA	NA
TR11004|c0_g1	-3.3073	1.40264	0.00025865	0.00186393	NA	NA	NA	NA
TR7238|c0_g1	-3.30694	1.12903	0.00156383	0.00844236	NA	NA	NA	NA
TR7905|c0_g2	-3.30394	2.55888	3.53721e-07	5.73164e-06	NA	NA	GO:0005515	NA
TR14|c1_g2	-3.30239	2.58117	2.30127e-07	3.90112e-06	NA	NA	NA	NA
TR3232|c0_g2	-3.30076	5.82704	4.0313e-19	5.48709e-17	NA	NA	NA	NA
TR1305|c1_g1	-3.30057	2.03881	2.54499e-05	0.000248732	NA	NA	NA	NA
TR8540|c3_g1	-3.30011	3.32884	5.35753e-06	6.37142e-05	gi|123785904|sp|Q0GGX2.1|ZN541_MOUSE|RecName: Full=Zinc finger protein 541; AltName: Full=Spermatogenic cell HDAC-interacting protein 1 [Mus musculus]	NA	NA	NA
TR7126|c1_g2	-3.29799	1.8559	0.0214263	0.0714116	gi|122945597|sp|Q0I8I3.1|HEM3_SYNS3|RecName: Full=Porphobilinogen deaminase; Short=PBG; AltName: Full=Hydroxymethylbilane synthase; Short=HMBS; AltName: Full=Pre-uroporphyrinogen synthase [Synechococcus sp. CC9311]	K01749	GO:0004418|GO:0033014	NA
TR2068|c0_g1	-3.29607	1.04854	0.00256372	0.0127811	NA	NA	NA	NA
TR7581|c0_g1	-3.29361	1.69766	4.70166e-05	0.000428306	NA	NA	GO:0008270	NA
TR7979|c1_g1	-3.2936	3.91174	8.65071e-07	1.26976e-05	NA	NA	NA	NA
TR9944|c0_g1	-3.28963	8.15399	1.04053e-08	2.39159e-07	gi|125987702|sp|Q9BTE6.2|AASD1_HUMAN|RecName: Full=Alanyl-tRNA editing protein Aarsd1; AltName: Full=Alanyl-tRNA synthetase domain-containing protein 1 [Homo sapiens]	K07050	GO:0000166|GO:0004813|GO:0005524|GO:0006419	ORTHOMCL5353 (2 genes,2 taxa):
TR8752|c0_g1	-3.28664	0.59867	0.010908	0.0416199	gi|74666679|sp|Q4WAW8.1|FTME_ASPFU|RecName: Full=Fumitremorgin C synthase; AltName: Full=Fumitremorgin biosynthesis protein E [Aspergillus fumigatus Af293]	NA	GO:0005506|GO:0016705|GO:0020037|GO:0055114	NA
TR7523|c0_g1	-3.2838	4.53186	1.07241e-15	8.67344e-14	gi|292495602|sp|A7XZT2.1|AGALB_TALEM|RecName: Full=Probable alpha-galactosidase B; AltName: Full=Melibiase B; Flags: Precursor [Rasamsonia emersonii]	K07407	NA	NA
TR4788|c0_g1	-3.2828	2.10571	0.00393327	0.0181435	NA	NA	NA	NA
TR6994|c0_g1	-3.28219	5.26809	2.32206e-12	1.10756e-10	NA	NA	NA	NA
TR7876|c2_g1	-3.28085	1.08388	0.000980523	0.00571538	NA	NA	NA	NA
TR7993|c2_g1	-3.28054	4.23591	4.18406e-14	2.62355e-12	gi|74628147|sp|Q70GH4.1|SED3_ASPFU|RecName: Full=Tripeptidyl-peptidase sed3; AltName: Full=Sedolisin-C; Flags: Precursor [Aspergillus fumigatus Af293]	K01279	GO:0008236	NA
TR5283|c2_g1	-3.28016	1.107	0.00331973	0.0158019	gi|6225763|sp|Q53552.1|NHG2_PSEPU|RecName: Full=Salicylate hydroxylase; AltName: Full=Salicylate 1-monooxygenase [Pseudomonas putida]	NA	NA	NA
TR8226|c1_g2	-3.27895	0.542218	0.0294175	0.0909111	NA	NA	NA	NA
TR8201|c1_g2	-3.27635	1.04875	0.00088599	0.00525548	gi|1169076|sp|P43083.1|CP52V_CANAP|RecName: Full=Cytochrome P450 52E1; AltName: Full=CYPLIIE1 [Candida apicola]	NA	GO:0005506|GO:0016705|GO:0020037|GO:0055114	NA
TR10047|c0_g1	-3.27592	6.17874	1.79238e-24	4.58833e-22	NA	NA	NA	NA
TR3332|c0_g1	-3.27476	0.593981	0.010051	0.0390278	NA	NA	NA	NA
TR9976|c2_g1	-3.27467	6.67577	1.17511e-23	2.77875e-21	NA	NA	NA	NA
TR8216|c2_g1	-3.27418	3.06644	8.40643e-06	9.41271e-05	NA	NA	NA	NA
TR10416|c0_g1	-3.27402	2.81188	5.71988e-08	1.112e-06	gi|254763286|sp|P39577.2|DLTE_BACSU|RecName: Full=Uncharacterized oxidoreductase DltE [Bacillus subtilis subsp. subtilis str. 168]	NA	GO:0008152|GO:0016491	ORTHOMCL8136 (2 genes,2 taxa):
TR11977|c1_g1	-3.2728	2.17693	2.73608e-05	0.000265086	NA	NA	NA	NA
TR47|c0_g1	-3.27257	1.06618	0.00204239	0.0105633	NA	NA	NA	NA
TR12006|c0_g1	-3.27113	1.77069	7.46949e-05	0.000639525	NA	NA	NA	NA
TR13171|c1_g1	-3.26857	3.06446	1.52916e-05	0.000159566	NA	K02272	GO:0004129	NA
TR7260|c0_g3	-3.26726	2.38699	5.08017e-06	6.08117e-05	gi|408407611|sp|G0RV93.1|CIP2_HYPJQ|RecName: Full=4-O-methyl-glucuronoyl methylesterase; AltName: Full=Glucuronoyl esterase 2; Short=GE2; Flags: Precursor [Trichoderma reesei QM6a]	NA	NA	NA
TR4646|c0_g2	-3.26548	3.33011	5.01516e-10	1.56804e-08	NA	NA	NA	NA
TR5321|c0_g2	-3.26136	4.73298	1.0471e-10	3.82925e-09	NA	NA	NA	NA
TR9089|c2_g1	-3.26035	1.04342	0.000639465	0.00399261	NA	NA	NA	NA
TR8002|c1_g1	-3.25973	3.97982	1.85491e-12	9.09624e-11	NA	NA	NA	NA
TR8718|c0_g2	-3.25781	4.37841	3.36958e-07	5.4887e-06	NA	NA	NA	NA
TR6410|c0_g1	-3.2574	4.8605	6.9667e-08	1.32159e-06	NA	NA	NA	NA
TR7623|c0_g1	-3.25654	1.38529	0.00681022	0.028511	NA	NA	NA	NA
TR6949|c0_g1	-3.25488	4.89677	8.24119e-17	7.74256e-15	gi|5915880|sp|P95607.1|CATA_RHOOP|RecName: Full=Catechol 1,2-dioxygenase; AltName: Full=1,2-CTD, partial [Rhodococcus opacus]	NA	GO:0003824|GO:0006725|GO:0008199|GO:0055114	NA
TR10079|c0_g2	-3.25339	3.4397	3.58479e-08	7.31186e-07	NA	NA	GO:0001104|GO:0006357|GO:0016592	NA
TR7934|c1_g1	-3.24954	1.37708	0.000327256	0.00226812	gi|74625974|sp|Q9UTN9.1|ATL1_SCHPO|RecName: Full=Alkyltransferase-like protein 1 [Schizosaccharomyces pombe 972h-]	NA	GO:0003824|GO:0006281	NA
TR1513|c0_g2	-3.24903	3.23403	3.06139e-10	1.00852e-08	NA	NA	NA	NA
TR11263|c1_g1	-3.24843	6.38243	9.13112e-07	1.33256e-05	NA	NA	NA	ORTHOMCL8231 (2 genes,2 taxa):
TR7913|c8_g1	-3.24363	3.11295	6.8155e-08	1.29811e-06	gi|2492798|sp|Q01752.1|AAD_PHACH|RecName: Full=Aryl-alcohol dehydrogenase [NADP(+)]; Short=AAD [Phanerochaete chrysosporium]	NA	NA	NA
TR8366|c1_g1	-3.24353	4.5979	2.71248e-12	1.27848e-10	NA	NA	NA	NA
TR8875|c2_g3	-3.24226	2.67886	1.55717e-07	2.73784e-06	NA	NA	NA	NA
TR11476|c2_g1	-3.23744	5.21752	1.21876e-20	2.03635e-18	NA	NA	NA	NA
TR4881|c1_g1	-3.23648	1.05319	0.00058804	0.0037215	NA	NA	NA	NA
TR6794|c2_g1	-3.23417	2.17789	0.000343617	0.00235982	NA	NA	NA	NA
TR6697|c0_g1	-3.23321	0.588376	0.0294048	0.0908818	NA	NA	NA	NA
TR12997|c2_g1	-3.23199	2.26154	0.0044339	0.0199483	NA	NA	NA	NA
TR5242|c1_g1	-3.23048	4.23291	1.00551e-12	5.11053e-11	gi|81857343|sp|Q9I4V0.1|2NPD_PSEAE|RecName: Full=Nitronate monooxygenase; AltName: Full=Nitroalkane oxidase [Pseudomonas aeruginosa PAO1]	NA	NA	NA
TR3382|c0_g1	-3.22832	0.537759	0.00545118	0.0236297	NA	NA	NA	NA
TR9637|c0_g1	-3.22802	0.59847	0.069668	0.174894	NA	NA	NA	NA
TR7067|c2_g1	-3.228	5.51641	1.18059e-13	6.84868e-12	NA	NA	NA	NA
TR6997|c2_g1	-3.22439	2.51524	3.27363e-07	5.34489e-06	gi|74645200|sp|Q4ZHV7.1|BGALA_ASPPH|RecName: Full=Probable beta-galactosidase A; AltName: Full=Lactase A; Flags: Precursor [Aspergillus phoenicis]	NA	NA	NA
TR13109|c0_g1	-3.22331	4.04711	4.96066e-09	1.22602e-07	NA	NA	NA	NA
TR11094|c3_g1	-3.22312	9.41366	1.57774e-18	1.96534e-16	NA	NA	GO:0051087	NA
TR12345|c0_g1	-3.22279	0.589297	0.0296441	0.0914796	NA	NA	NA	NA
TR3625|c0_g2	-3.22259	2.49333	5.75255e-07	8.84859e-06	gi|48428990|sp|P61871.1|LIP_RHINI|RecName: Full=Lipase; AltName: Full=Lipase II; AltName: Full=RNL; AltName: Full=Triacylglycerol lipase; Flags: Precursor [Rhizopus niveus]	NA	GO:0006629	NA
TR2675|c0_g1	-3.22138	8.28333	4.14234e-17	4.04139e-15	gi|332319833|sp|C5DGQ7.1|RGT1_LACTC|RecName: Full=Glucose transport transcription regulator RGT1; AltName: Full=Restores glucose transport protein 1 [Lachancea thermotolerans CBS 6340]	NA	GO:0000981|GO:0005634|GO:0006355|GO:0008270	NA
TR5219|c0_g2	-3.21791	2.02949	0.000264147	0.00189668	gi|26006877|sp|P59110.1|SENP1_MOUSE|RecName: Full=Sentrin-specific protease 1; AltName: Full=SUMO-1 protease 2; Short=SuPr-2; AltName: Full=Sentrin/SUMO-specific protease SENP1 [Mus musculus]	K08592	GO:0006508|GO:0008234	NA
TR11941|c0_g1	-3.21649	3.4657	6.33772e-09	1.53375e-07	NA	NA	NA	NA
TR8672|c0_g1	-3.21628	1.32857	0.00181735	0.00954981	NA	NA	GO:0000166|GO:0046872	NA
TR3194|c0_g1	-3.21298	7.10822	1.1935e-08	2.70971e-07	gi|417008|sp|P32907.1|ATO2_YEAST|RecName: Full=Ammonia transport outward protein 2 [Saccharomyces cerevisiae S288c]	K07034	GO:0016020	ORTHOMCL6952 (2 genes,2 taxa):
TR2675|c2_g1	-3.21053	1.35422	0.000184093	0.00138944	NA	NA	NA	NA
TR308|c0_g2	-3.21028	0.526392	0.0323023	0.0977476	NA	NA	NA	NA
TR8855|c11_g1	-3.209	4.19205	2.30941e-10	7.78255e-09	NA	NA	GO:0006470|GO:0008138	NA
TR6070|c0_g1	-3.20161	4.3203	4.78383e-08	9.44679e-07	gi|239977542|sp|B4M5T5.1|PTC71_DROVI|RecName: Full=Protein phosphatase PTC7 homolog fig; AltName: Full=Fos intronic gene protein [Drosophila virilis]	NA	NA	NA
TR7922|c0_g1	-3.20058	9.92672	3.32382e-05	0.000314495	gi|3123261|sp|P40384.2|REC12_SCHPO|RecName: Full=Meiotic recombination protein rec12 [Schizosaccharomyces pombe 972h-]	NA	GO:0003677|GO:0003824|GO:0005524|GO:0005694|GO:0006259	ORTHOMCL4296 (2 genes,2 taxa):
TR122|c0_g2	-3.19995	0.497611	0.0263016	0.0834188	NA	NA	NA	NA
TR2478|c0_g1	-3.19816	1.4155	0.000493453	0.00320652	gi|74624481|sp|Q9HE13.1|YI32_SCHPO|RecName: Full=Uncharacterized MFS-type transporter C1399.02 [Schizosaccharomyces pombe 972h-]	NA	GO:0016021|GO:0055085	ORTHOMCL8031 (2 genes,2 taxa):
TR8010|c2_g2	-3.1961	1.05626	0.00250733	0.0125313	NA	NA	NA	NA
TR11643|c0_g1	-3.19458	1.03855	0.0182884	0.0629458	NA	NA	NA	NA
TR2618|c0_g1	-3.19457	7.07113	8.98751e-25	2.36583e-22	gi|205781109|sp|B1L765.1|GYAR_KORCO|RecName: Full=Glyoxylate reductase [Candidatus Korarchaeum cryptofilum OPF8]	NA	GO:0004616|GO:0006098|GO:0051287|GO:0055114	NA
TR11614|c0_g1	-3.19316	5.42635	1.07702e-12	5.43778e-11	gi|83300864|sp|P80235.2|CACM_YEAST|RecName: Full=Putative mitochondrial carnitine O-acetyltransferase [Saccharomyces cerevisiae S288c]	K00624	GO:0016746	ORTHOMCL8426 (2 genes,2 taxa):
TR181|c0_g1	-3.18893	5.12196	3.44014e-17	3.42822e-15	NA	NA	NA	NA
TR7734|c0_g1	-3.18792	3.02882	0.000254582	0.00183888	gi|298351651|sp|A1DGM6.1|EXGB_NEOFI|RecName: Full=Probable glucan endo-1,6-beta-glucosidase B; AltName: Full=Beta-1,6-glucanase B; AltName: Full=Endo-1,6-beta-D-glucanase B; AltName: Full=Endo-1,6-beta-glucanase B; Flags: Precursor [Neosartorya fischeri NRRL 181]	NA	NA	NA
TR1942|c1_g1	-3.1878	1.40234	0.000211991	0.0015711	NA	NA	NA	NA
TR5649|c1_g1	-3.18766	0.543906	0.0118978	0.0446466	NA	NA	NA	NA
TR7274|c0_g1	-3.1873	1.79455	0.0107227	0.0410305	gi|229544670|sp|A3KPK0.1|AGO3_DANRE|RecName: Full=Protein argonaute-3; Short=Argonaute3; AltName: Full=Argonaute RISC catalytic component 3; AltName: Full=Eukaryotic translation initiation factor 2C 3; Short=eIF-2C 3; Short=eIF2C 3 [Danio rerio]	NA	GO:0005515	NA
TR9960|c0_g2	-3.18695	12.7683	1.87274e-12	9.16756e-11	NA	NA	NA	NA
TR6015|c0_g1	-3.18652	4.3168	1.60484e-13	9.12012e-12	gi|14548232|sp|Q9RPT1.1|RHLG_PSEAE|RecName: Full=Rhamnolipids biosynthesis 3-oxoacyl-[acyl-carrier-protein] reductase; AltName: Full=3-ketoacyl-acyl carrier protein reductase [Pseudomonas aeruginosa PAO1]	NA	GO:0008152|GO:0016491	ORTHOMCL9285 (2 genes,2 taxa):
TR13149|c1_g1	-3.1857	1.65097	0.000328025	0.00227175	NA	NA	NA	NA
TR7181|c1_g2	-3.18359	4.84351	1.76045e-06	2.39036e-05	NA	NA	NA	NA
TR5283|c2_g2	-3.18331	1.33295	0.000199352	0.0014881	gi|6225763|sp|Q53552.1|NHG2_PSEPU|RecName: Full=Salicylate hydroxylase; AltName: Full=Salicylate 1-monooxygenase [Pseudomonas putida]	NA	NA	NA
TR13324|c0_g1	-3.18209	2.70036	1.61806e-07	2.83419e-06	gi|74644184|sp|O59806.1|YJV8_SCHPO|RecName: Full=Uncharacterized N-acetyltransferase C550.08 [Schizosaccharomyces pombe 972h-]	NA	NA	NA
TR5871|c1_g1	-3.17993	1.37435	0.000881287	0.00523092	NA	NA	NA	NA
TR5790|c0_g2	-3.17919	5.17577	4.47274e-21	8.15704e-19	NA	NA	NA	NA
TR9842|c0_g1	-3.1786	0.494144	0.0217261	0.0721695	NA	NA	NA	NA
TR12206|c0_g1	-3.17821	0.541247	0.0129471	0.0478351	NA	NA	NA	NA
TR4110|c0_g1	-3.17815	3.56997	1.75617e-07	3.05501e-06	gi|122065189|sp|Q99078.2|FUZ7_USTMA|RecName: Full=Dual specificity protein kinase FUZ7 [Ustilago maydis 521]	K11226	GO:0004672|GO:0005524|GO:0006468	NA
TR1039|c0_g1	-3.17741	1.7066	0.000408642	0.00272848	NA	NA	NA	NA
TR4149|c0_g1	-3.17641	4.76918	2.63354e-15	1.98605e-13	gi|74860720|sp|Q86H28.1|PROD_DICDI|RecName: Full=Proline dehydrogenase 1, mitochondrial; AltName: Full=Proline oxidase; Flags: Precursor [Dictyostelium discoideum]	K00318	NA	NA
TR7826|c0_g1	-3.17426	1.44476	0.0260732	0.0829082	gi|82083062|sp|Q5ZMP7.1|AP3M1_CHICK|RecName: Full=AP-3 complex subunit mu-1; AltName: Full=AP-3 adaptor complex mu3A subunit; AltName: Full=Adaptor-related protein complex 3 subunit mu-1; AltName: Full=Mu-adaptin 3A; AltName: Full=Mu3A-adaptin [Gallus gallus]	K12398	GO:0005515|GO:0006886|GO:0016192|GO:0030131	NA
TR9683|c0_g1	-3.17253	0.49385	0.0188792	0.0645415	NA	NA	NA	NA
TR1937|c0_g1	-3.17167	1.07936	0.0175184	0.0608966	NA	NA	NA	ORTHOMCL7776 (2 genes,2 taxa):
TR8164|c1_g1	-3.17156	2.84058	5.04547e-08	9.90738e-07	NA	NA	NA	NA
TR7913|c0_g2	-3.17031	5.90978	2.07698e-19	2.94182e-17	gi|2492798|sp|Q01752.1|AAD_PHACH|RecName: Full=Aryl-alcohol dehydrogenase [NADP(+)]; Short=AAD [Phanerochaete chrysosporium]	NA	NA	NA
TR10489|c1_g1	-3.17019	0.973856	0.00209549	0.010778	NA	NA	NA	NA
TR785|c1_g1	-3.16978	2.74977	2.50448e-06	3.24131e-05	NA	NA	NA	NA
TR4961|c1_g1	-3.16943	8.24167	2.20586e-08	4.6949e-07	gi|1709941|sp|P15380.2|PUT4_YEAST|RecName: Full=Proline-specific permease [Saccharomyces cerevisiae S288c]	K16261	GO:0003333|GO:0006810|GO:0015171|GO:0016020|GO:0055085	NA
TR6741|c0_g2	-3.16753	4.1637	7.03665e-08	1.33295e-06	NA	NA	NA	NA
TR8374|c2_g1	-3.1667	4.60256	9.60092e-10	2.81595e-08	gi|1169949|sp|P44826.1|GLPF_HAEIN|RecName: Full=Glycerol uptake facilitator protein [Haemophilus influenzae Rd KW20]	NA	GO:0005215|GO:0006810|GO:0016020	NA
TR8669|c0_g2	-3.16589	2.42694	2.18838e-06	2.88166e-05	NA	NA	NA	NA
TR3774|c1_g1	-3.16454	9.07518	4.28753e-18	5.06928e-16	gi|74676077|sp|O74402.1|HSP78_SCHPO|RecName: Full=Heat shock protein 78, mitochondrial; Flags: Precursor [Schizosaccharomyces pombe 972h-]	K03695	GO:0005524|GO:0006355|GO:0008134|GO:0016887	NA
TR3799|c0_g1	-3.16277	1.7245	0.000957835	0.00561316	NA	NA	NA	NA
TR12409|c0_g1	-3.16217	0.959121	0.0116443	0.0438583	NA	NA	NA	NA
TR13152|c0_g1	-3.15899	2.56051	8.47033e-06	9.47665e-05	NA	NA	NA	NA
TR2967|c2_g1	-3.15878	2.48456	0.000123049	0.000981545	gi|231528|sp|Q00922.1|ALOX_CANBO|RecName: Full=Alcohol oxidase; Short=AO; Short=AOX; AltName: Full=Methanol oxidase; Short=MOX [Candida boidinii]	NA	GO:0016117|GO:0016614|GO:0016705|GO:0050660|GO:0055114	NA
TR9228|c0_g1	-3.15731	6.1773	3.39978e-05	0.000320812	gi|74676211|sp|O94628.1|YGE9_SCHPO|RecName: Full=Uncharacterized methyltransferase C1347.09 [Schizosaccharomyces pombe 972h-]	NA	GO:0008152|GO:0008168	NA
TR5455|c1_g1	-3.15105	1.90096	2.45512e-05	0.000240876	NA	NA	NA	NA
TR513|c0_g1	-3.14882	9.58529	1.46659e-16	1.33297e-14	NA	NA	GO:0051087	NA
TR8735|c1_g1	-3.14843	2.42384	0.000123411	0.000984147	NA	NA	NA	NA
TR9275|c2_g1	-3.14789	1.90762	5.90041e-05	0.00052283	NA	NA	NA	NA
TR11247|c1_g1	-3.14517	9.61854	1.07089e-26	3.68902e-24	NA	NA	NA	NA
TR9296|c2_g1	-3.14321	4.99179	1.06684e-17	1.15829e-15	NA	NA	NA	NA
TR9037|c1_g1	-3.14299	4.77504	1.01118e-10	3.71739e-09	gi|83300864|sp|P80235.2|CACM_YEAST|RecName: Full=Putative mitochondrial carnitine O-acetyltransferase [Saccharomyces cerevisiae S288c]	K00624	GO:0016746	ORTHOMCL5899 (2 genes,2 taxa):
TR7326|c5_g1	-3.1412	3.37406	7.717e-10	2.31535e-08	NA	NA	GO:0008152|GO:0016787	NA
TR5451|c0_g1	-3.14115	1.40613	0.00108924	0.00623575	NA	NA	NA	NA
TR1208|c0_g2	-3.14031	4.11441	1.9823e-11	8.34268e-10	NA	NA	NA	NA
TR11170|c0_g1	-3.13939	5.40467	1.25937e-15	1.00115e-13	NA	NA	NA	NA
TR4385|c1_g1	-3.13726	0.489038	0.0101678	0.0393609	NA	NA	NA	NA
TR6825|c0_g2	-3.13525	0.48634	0.0121695	0.0454328	NA	NA	NA	NA
TR151|c0_g1	-3.13478	1.93616	0.00107253	0.00616159	NA	NA	NA	ORTHOMCL8793 (2 genes,2 taxa):
TR12941|c0_g1	-3.13396	1.01338	0.00125669	0.00703393	gi|2492798|sp|Q01752.1|AAD_PHACH|RecName: Full=Aryl-alcohol dehydrogenase [NADP(+)]; Short=AAD [Phanerochaete chrysosporium]	NA	NA	NA
TR1377|c0_g1	-3.13318	1.6947	0.000452381	0.00297848	NA	NA	NA	NA
TR8710|c0_g1	-3.13196	4.23416	5.07134e-14	3.11686e-12	NA	NA	NA	NA
TR13328|c0_g1	-3.12997	0.962942	0.00130228	0.00724226	NA	NA	NA	NA
TR9600|c0_g1	-3.12977	0.486634	0.00950637	0.0372982	gi|75138338|sp|Q75SY5.1|PRXQ_GENTR|RecName: Full=Peroxiredoxin Q, chloroplastic; AltName: Full=Thioredoxin reductase; Flags: Precursor [Gentiana triflora]	NA	GO:0016491	NA
TR9888|c0_g1	-3.12937	0.915658	0.0538645	0.144393	gi|4033477|sp|O59947.1|TRI5_STACH|RecName: Full=Trichodiene synthase; AltName: Full=Sesquiterpene cyclase; Short=TS [Stachybotrys chartarum]	NA	GO:0016106|GO:0045482	NA
TR1336|c0_g2	-3.12933	2.81277	0.000526676	0.00338692	gi|74703080|sp|Q4PCV8.1|RNA14_USTMA|RecName: Full=mRNA 3'-end-processing protein RNA14 [Ustilago maydis 521]	NA	GO:0003824|GO:0044237	NA
TR8075|c1_g2	-3.12729	-0.249095	0.279936	0.47707	NA	NA	NA	NA
TR10578|c0_g1	-3.12712	1.01445	0.00467082	0.0208095	NA	NA	NA	NA
TR6117|c3_g1	-3.12683	4.13003	1.07148e-13	6.30749e-12	NA	NA	NA	NA
TR7477|c0_g1	-3.1255	2.59992	0.000258926	0.00186495	NA	NA	NA	NA
TR1377|c1_g1	-3.12373	6.15479	6.95618e-17	6.6472e-15	NA	NA	NA	NA
TR7923|c3_g1	-3.1232	2.43223	6.59602e-07	1.00026e-05	NA	NA	GO:0005515	ORTHOMCL7221 (2 genes,2 taxa):
TR3005|c0_g1	-3.12137	6.84024	6.1108e-15	4.33867e-13	gi|158939140|sp|P36915.2|GNL1_HUMAN|RecName: Full=Guanine nucleotide-binding protein-like 1; AltName: Full=GTP-binding protein HSR1 [Homo sapiens]	NA	GO:0005525|GO:0015093|GO:0015684|GO:0016021	NA
TR10890|c0_g1	-3.11812	1.68031	0.00127998	0.00714305	NA	NA	NA	NA
TR4127|c0_g1	-3.11689	7.49099	2.69252e-16	2.33321e-14	NA	NA	NA	NA
TR341|c2_g1	-3.11657	3.96635	7.37261e-14	4.44315e-12	NA	NA	NA	NA
TR8672|c4_g1	-3.11497	1.86449	0.000531927	0.00341463	NA	NA	NA	NA
TR5391|c0_g2	-3.11284	3.21894	4.39208e-05	0.000402867	NA	NA	NA	NA
TR309|c0_g1	-3.1125	6.65683	7.50984e-09	1.78642e-07	NA	NA	NA	NA
TR9976|c1_g1	-3.11054	5.87482	1.48539e-20	2.46707e-18	NA	NA	NA	NA
TR7690|c2_g1	-3.11032	1.67605	0.00241617	0.0121365	NA	NA	NA	ORTHOMCL4351 (2 genes,2 taxa):
TR8750|c2_g1	-3.11023	6.80612	2.16159e-16	1.91475e-14	NA	NA	NA	NA
TR12644|c0_g2	-3.10784	4.49154	1.6391e-06	2.24745e-05	gi|1352065|sp|Q01109.3|BAH_STRHY|RecName: Full=Acetyl-hydrolase [Streptomyces hygroscopicus]	NA	GO:0008152|GO:0016787	NA
TR12864|c0_g1	-3.10709	0.496743	0.0104825	0.0403606	NA	NA	NA	NA
TR13087|c0_g1	-3.1064	4.5652	6.24214e-15	4.42067e-13	NA	NA	NA	NA
TR8750|c1_g2	-3.10565	6.82977	4.47851e-18	5.25059e-16	gi|41017812|sp|Q9UST8.1|RNH1_SCHPO|RecName: Full=Ribonuclease H; Short=RNase H [Schizosaccharomyces pombe 972h-]	K03469	GO:0003676|GO:0004523	ORTHOMCL3787 (2 genes,2 taxa):
TR8062|c0_g2	-3.10548	3.57023	0.00341056	0.0161406	NA	NA	NA	NA
TR13000|c0_g1	-3.10171	2.36563	0.000360804	0.00245969	NA	NA	NA	ORTHOMCL8763 (2 genes,2 taxa):
TR1069|c0_g2	-3.10075	6.05463	1.63616e-10	5.7282e-09	gi|148887462|sp|Q9T096.2|YIPL6_ARATH|RecName: Full=Protein yippee-like At4g27745 [Arabidopsis thaliana]	NA	NA	NA
TR6804|c4_g1	-3.09765	0.49663	0.0139417	0.0508051	NA	NA	NA	NA
TR7774|c0_g3	-3.09733	2.79539	0.00104393	0.00602456	NA	NA	NA	NA
TR832|c0_g1	-3.09586	0.468969	0.055282	0.14747	NA	NA	NA	NA
TR5860|c0_g2	-3.09524	2.27495	2.00434e-05	0.000201903	NA	NA	NA	NA
TR8109|c0_g2	-3.09227	5.28974	2.84428e-05	0.000274236	gi|259495574|sp|B0CXH5.1|MDM34_LACBS|RecName: Full=Mitochondrial distribution and morphology protein 34 [Laccaria bicolor S238N-H82]	K17775	NA	NA
TR5077|c0_g1	-3.09176	0.993666	0.0100175	0.0389464	gi|1346660|sp|P23262.4|NHG1_PSEPU|RecName: Full=Salicylate hydroxylase; AltName: Full=Salicylate 1-monooxygenase [Pseudomonas putida]	NA	NA	NA
TR9969|c1_g1	-3.09128	3.53675	5.16846e-09	1.27402e-07	NA	NA	NA	NA
TR5439|c1_g1	-3.0901	0.991395	0.00543619	0.0235794	NA	NA	NA	NA
TR8799|c7_g1	-3.08787	3.23017	2.79304e-08	5.79867e-07	NA	NA	NA	NA
TR323|c1_g1	-3.08601	2.48483	0.000514293	0.00331953	NA	NA	NA	NA
TR7230|c2_g1	-3.08572	8.4017	2.05107e-16	1.82264e-14	NA	NA	NA	NA
TR1383|c1_g1	-3.08446	5.26711	5.80115e-14	3.53427e-12	NA	NA	NA	NA
TR11230|c1_g1	-3.08433	8.23922	1.73361e-08	3.79099e-07	gi|74582543|sp|O74731.1|DUS2_SCHPO|RecName: Full=tRNA-dihydrouridine(20) synthase [NAD(P)+]; AltName: Full=tRNA-dihydrouridine synthase 2 [Schizosaccharomyces pombe 972h-]	K05543	GO:0008033|GO:0017150|GO:0050660|GO:0055114	ORTHOMCL8677 (2 genes,2 taxa):
TR9100|c0_g1	-3.08188	2.28472	0.000598648	0.00377408	NA	NA	NA	NA
TR640|c0_g1	-3.08178	0.489523	0.0156779	0.055586	NA	NA	NA	NA
TR11524|c1_g1	-3.08066	3.53988	4.47603e-07	7.04426e-06	NA	NA	NA	NA
TR2183|c0_g1	-3.07947	0.962026	0.00438433	0.0197667	NA	NA	NA	NA
TR23|c0_g1	-3.076	1.81087	0.000171956	0.00131024	NA	NA	NA	NA
TR8799|c3_g2	-3.07274	3.15842	2.19967e-05	0.000218814	gi|338818267|sp|P0CO83.1|MON1_CRYNB|RecName: Full=Vacuolar fusion protein MON1 [Cryptococcus neoformans var. neoformans B-3501A]	NA	NA	NA
TR7933|c1_g1	-3.07041	6.52695	1.00546e-17	1.10021e-15	NA	NA	NA	NA
TR10397|c1_g1	-3.07034	1.79073	2.22066e-05	0.000220509	NA	NA	NA	NA
TR5243|c0_g1	-3.06984	2.9861	1.62817e-05	0.0001682	NA	NA	NA	NA
TR7203|c0_g1	-3.06979	1.34299	0.000692535	0.00427518	NA	NA	NA	NA
TR1741|c0_g1	-3.0638	2.61858	7.41812e-07	1.10867e-05	NA	NA	NA	NA
TR11728|c0_g1	-3.06287	3.49307	1.56497e-10	5.49966e-09	NA	NA	NA	NA
TR13175|c0_g1	-3.05894	0.435783	0.0297293	0.0916717	NA	NA	NA	NA
TR12161|c0_g1	-3.05892	0.435783	0.0297192	0.0916607	NA	NA	NA	NA
TR971|c0_g1	-3.05781	0.485364	0.0248266	0.079836	NA	NA	NA	NA
TR1026|c0_g1	-3.05751	2.58029	0.0173198	0.0603263	NA	NA	NA	NA
TR6007|c0_g2	-3.05684	4.2518	6.44225e-05	0.000563293	NA	NA	NA	NA
TR8472|c2_g2	-3.05671	6.31567	5.89582e-22	1.16674e-19	NA	NA	NA	NA
TR1515|c0_g2	-3.05603	2.14257	0.000518561	0.00334012	NA	NA	NA	NA
TR9760|c0_g1	-3.05432	0.482782	0.0280697	0.0876487	NA	NA	NA	NA
TR7549|c2_g1	-3.04919	2.79687	0.000261533	0.00188003	gi|113652|sp|P04841.1|ALOX_PICAN|RecName: Full=Alcohol oxidase; Short=AO; Short=AOX; AltName: Full=Methanol oxidase; Short=MOX [Ogataea angusta]	NA	GO:0016614|GO:0055114	NA
TR8486|c2_g1	-3.04576	0.433345	0.0270127	0.0851101	NA	NA	NA	NA
TR4742|c1_g2	-3.04554	2.94939	2.11466e-08	4.53888e-07	NA	NA	NA	NA
TR7576|c2_g1	-3.04487	3.38134	0.000511917	0.00330649	NA	NA	NA	NA
TR5391|c1_g1	-3.04294	3.3879	5.35992e-06	6.37142e-05	NA	NA	NA	NA
TR11842|c0_g1	-3.04262	0.434413	0.0229893	0.0754049	NA	NA	NA	NA
TR8799|c2_g2	-3.04187	2.07594	0.000499348	0.00324106	NA	NA	NA	NA
TR8855|c0_g1	-3.04105	1.43105	0.0172484	0.060115	NA	NA	NA	NA
TR10123|c0_g1	-3.03978	1.87328	0.00124473	0.00697423	NA	NA	NA	NA
TR7064|c0_g3	-3.03891	3.27328	0.00221317	0.0112854	gi|27735206|sp|P42158.2|KC1D_ARATH|RecName: Full=Casein kinase I isoform delta-like; Short=CKI-delta [Arabidopsis thaliana]	NA	GO:0004672|GO:0005524|GO:0006468	NA
TR7492|c0_g2	-3.03616	1.23045	0.000707634	0.0043549	NA	NA	NA	NA
TR9944|c2_g1	-3.03596	4.19567	1.76292e-06	2.39254e-05	NA	NA	NA	ORTHOMCL5029 (2 genes,2 taxa):
TR6294|c2_g1	-3.03497	2.29805	5.04462e-06	6.0464e-05	gi|81637454|sp|O05218.1|YWRD_BACSU|RecName: Full=Putative gamma-glutamyltransferase YwrD; AltName: Full=Glutathione hydrolase; Contains: RecName: Full=Gamma-glutamyltranspeptidase large chain; Contains: RecName: Full=Gamma-glutamyltranspeptidase small chain [Bacillus subtilis subsp. subtilis str. 168]	K00681	GO:0003840|GO:0006749	NA
TR7200|c2_g2	-3.03483	1.69287	0.00180311	0.00948751	NA	NA	NA	NA
TR4711|c0_g1	-3.03426	1.56979	0.000664631	0.00412941	NA	NA	NA	NA
TR6517|c1_g1	-3.03282	2.64922	6.02355e-05	0.000531715	NA	NA	NA	NA
TR7369|c6_g1	-3.03126	4.81086	6.13341e-13	3.22211e-11	NA	NA	NA	NA
TR7085|c0_g2	-3.02798	0.480676	0.0455478	0.126905	NA	NA	NA	NA
TR4014|c0_g2	-3.02766	2.60305	3.54256e-05	0.000333158	gi|229621833|sp|B3EEJ7.1|END4_CHLL2|RecName: Full=Probable endonuclease 4; AltName: Full=Endodeoxyribonuclease IV; AltName: Full=Endonuclease IV [Chlorobium limicola DSM 245]	K10771	NA	NA
TR4037|c3_g1	-3.02488	3.57929	6.87674e-10	2.0834e-08	NA	NA	NA	NA
TR8061|c0_g2	-3.02451	0.946119	0.00594076	0.0254163	NA	NA	NA	NA
TR3249|c0_g2	-3.02414	8.66452	8.68026e-21	1.47686e-18	gi|75330726|sp|Q8RWZ3.1|IBR3_ARATH|RecName: Full=Probable acyl-CoA dehydrogenase IBR3; AltName: Full=Protein INDOLE-3-BUTYRIC ACID RESPONSE 3 [Arabidopsis thaliana]	NA	GO:0003995|GO:0008152|GO:0016627|GO:0050660|GO:0055114	NA
TR5114|c0_g2	-3.02381	1.22322	0.00090443	0.00534668	gi|47117334|sp|Q9U5L1.2|SRPR_DROME|RecName: Full=Signal recognition particle receptor subunit alpha homolog; Short=DP-alpha; Short=Docking protein alpha; Short=SR-alpha; AltName: Full=GTP-binding protein [Drosophila melanogaster]	K13431	GO:0005525|GO:0006614	NA
TR8564|c5_g2	-3.0232	3.83342	2.43984e-09	6.41649e-08	NA	NA	NA	NA
TR10350|c0_g1	-3.02131	6.49871	2.40926e-06	3.13552e-05	gi|313118287|sp|Q2HAJ4.2|ACKA_CHAGB|RecName: Full=Probable acetate kinase; AltName: Full=Acetokinase [Chaetomium globosum CBS 148.51]	K00925	GO:0005622|GO:0008152|GO:0016301|GO:0016310|GO:0016774	NA
TR1483|c0_g1	-3.01971	0.419817	0.0835435	0.201201	NA	NA	NA	NA
TR4224|c0_g1	-3.01923	5.76055	5.11635e-18	5.92372e-16	gi|38503141|sp|Q96IG2.2|FXL20_HUMAN|RecName: Full=F-box/LRR-repeat protein 20; AltName: Full=F-box and leucine-rich repeat protein 20; AltName: Full=F-box/LRR-repeat protein 2-like [Homo sapiens]	K10268	GO:0005515	ORTHOMCL7685 (2 genes,2 taxa):
TR915|c0_g1	-3.01819	0.481615	0.0458529	0.127612	NA	NA	NA	NA
TR10822|c0_g1	-3.01794	0.429541	0.0177435	0.0615256	NA	NA	NA	NA
TR2135|c1_g1	-3.01793	0.883063	0.00456732	0.0204423	gi|298351851|sp|Q5B153.2|GANA_EMENI|RecName: Full=Arabinogalactan endo-beta-1,4-galactanase A; AltName: Full=Endo-1,4-beta-galactanase A; Short=Galactanase A; Flags: Precursor [Aspergillus nidulans FGSC A4]	NA	GO:0015926	NA
TR11862|c0_g1	-3.01764	0.429239	0.017954	0.0620928	gi|226739212|sp|B8NHY4.1|ORDA_ASPFN|RecName: Full=O-methylsterigmatocystin oxidoreductase; Short=OMST oxidoreductase; AltName: Full=Aflatoxin B synthase; AltName: Full=Aflatoxin biosynthesis protein Q; AltName: Full=Cytochrome P450 64 [Aspergillus flavus NRRL3357]	NA	NA	NA
TR7564|c2_g1	-3.01582	3.28358	2.22314e-09	5.9418e-08	NA	NA	NA	NA
TR9987|c0_g1	-3.01204	1.30885	0.00101137	0.00586698	NA	NA	NA	NA
TR8231|c1_g2	-3.01178	2.60233	3.43322e-07	5.58259e-06	NA	NA	NA	NA
TR6756|c0_g3	-3.00996	2.50927	0.0219528	0.0727146	gi|74582914|sp|O94524.1|GTO2_SCHPO|RecName: Full=Glutathione S-transferase omega-like 2; AltName: Full=Glutathione-dependent dehydroascorbate reductase [Schizosaccharomyces pombe 972h-]	K07393	GO:0005515	NA
TR4714|c0_g2	-3.00875	3.25444	2.14749e-06	2.8345e-05	NA	NA	NA	NA
TR6867|c2_g1	-3.0087	0.919094	0.00385963	0.0178467	NA	NA	NA	NA
TR3536|c0_g1	-3.00854	2.04581	6.05607e-05	0.000534247	gi|74676162|sp|O94142.1|KO1_GIBFU|RecName: Full=Ent-kaurene oxidase; AltName: Full=Cytochrome P450 503A1; AltName: Full=Cytochrome P450-4 [Fusarium fujikuroi]	NA	GO:0005506|GO:0016705|GO:0020037|GO:0055114	NA
TR7741|c2_g1	-3.00797	1.99993	0.00118113	0.00667823	NA	NA	NA	NA
TR5004|c0_g2	-3.00775	0.900453	0.00554629	0.0239749	NA	NA	NA	NA
TR593|c0_g1	-3.00737	6.22748	1.35529e-15	1.07434e-13	NA	NA	NA	NA
TR2404|c3_g1	-3.00734	4.3444	6.41993e-14	3.87739e-12	NA	NA	NA	NA
TR3556|c0_g1	-3.00681	5.29075	4.33374e-05	0.000397906	NA	NA	NA	NA
TR5180|c0_g2	-3.00652	7.63522	1.16285e-09	3.32757e-08	gi|74626610|sp|O13848.1|I3ACR_SCHPO|RecName: Full=NAD/NADP-dependent indole-3-acetaldehyde reductase; AltName: Full=AKR3C2 [Schizosaccharomyces pombe 972h-]	NA	NA	NA
TR6450|c0_g2	-3.00637	6.78665	2.26242e-12	1.08468e-10	gi|1710804|sp|P38165.2|RTG3_YEAST|RecName: Full=Retrograde regulation protein 3 [Saccharomyces cerevisiae S288c]	NA	GO:0046983	NA
TR593|c5_g1	-3.00625	7.18282	8.63437e-14	5.15899e-12	gi|731687|sp|P38809.1|YHP7_YEAST|RecName: Full=Uncharacterized protein YHR097C [Saccharomyces cerevisiae S288c]	NA	NA	ORTHOMCL7989 (2 genes,2 taxa):
TR6524|c1_g3	-3.00582	1.21816	0.000658275	0.00409357	NA	NA	NA	NA
TR3827|c0_g1	-3.00325	0.44838	0.053637	0.143893	NA	NA	NA	NA
TR8201|c1_g1	-3.00241	5.27495	3.28129e-16	2.79993e-14	gi|3913324|sp|Q12573.1|CP52W_CANAP|RecName: Full=Cytochrome P450 52E2; AltName: Full=CYPLIIE2 [Candida apicola]	NA	GO:0005506|GO:0016705|GO:0020037|GO:0055114	ORTHOMCL7245 (2 genes,2 taxa):
TR8366|c0_g1	-3.00226	3.4945	5.27744e-07	8.20827e-06	NA	NA	NA	NA
TR4408|c1_g1	-3.00075	2.80625	1.4704e-05	0.000154387	NA	NA	NA	NA
TR4869|c1_g1	-2.99959	2.43056	1.25544e-06	1.77178e-05	NA	NA	NA	NA
TR7933|c2_g1	-2.9989	7.12458	3.60707e-24	9.14982e-22	NA	NA	NA	NA
TR6998|c0_g1	-2.99735	5.89331	4.83812e-09	1.19998e-07	gi|3913326|sp|Q12586.1|CP52I_CANMA|RecName: Full=Cytochrome P450 52A9; AltName: Full=Alkane-inducible P450-ALK5-A; AltName: Full=CYPLIIA9 [Candida maltosa]	NA	GO:0005506|GO:0016705|GO:0020037|GO:0055114	ORTHOMCL5113 (2 genes,2 taxa):
TR5388|c0_g2	-2.99691	0.424373	0.0126932	0.0470545	NA	NA	NA	NA
TR8642|c14_g1	-2.99691	0.424373	0.0126876	0.0470397	gi|1351684|sp|Q10064.1|YAMB_SCHPO|RecName: Full=Uncharacterized PI3/PI4-kinase family protein C1F5.11c [Schizosaccharomyces pombe 972h-]	NA	NA	NA
TR1493|c1_g1	-2.99542	6.21986	8.09331e-18	8.96141e-16	gi|1170136|sp|P43317.1|GUN5_HYPJE|RecName: Full=Endoglucanase-5; AltName: Full=Cellulase V; AltName: Full=Endo-1,4-beta-glucanase V; Short=EG V; AltName: Full=Endoglucanase V; Flags: Precursor [Trichoderma reesei]	NA	NA	NA
TR2186|c0_g1	-2.99423	3.01516	2.77482e-07	4.61418e-06	NA	NA	NA	NA
TR8533|c0_g2	-2.99343	3.1192	7.62239e-08	1.43297e-06	NA	NA	NA	NA
TR169|c0_g1	-2.99317	3.64958	0.00207986	0.0107055	gi|212276523|sp|Q9H7B4.4|SMYD3_HUMAN|RecName: Full=Histone-lysine N-methyltransferase SMYD3; AltName: Full=SET and MYND domain-containing protein 3; AltName: Full=Zinc finger MYND domain-containing protein 1 [Homo sapiens]	K11426	GO:0005515	NA
TR3901|c0_g2	-2.99252	0.440861	0.0232646	0.0760486	gi|6225822|sp|O64411.1|PAO_MAIZE|RecName: Full=Polyamine oxidase; Flags: Precursor [Zea mays]	NA	GO:0016491|GO:0055114	NA
TR9661|c0_g1	-2.99137	0.420578	0.014986	0.0537819	NA	NA	NA	NA
TR7979|c0_g1	-2.99105	4.53521	6.37085e-08	1.2226e-06	NA	NA	NA	NA
TR12308|c0_g1	-2.99021	0.415724	0.0566655	0.150313	NA	NA	NA	NA
TR5017|c3_g1	-2.99015	3.85427	9.38684e-05	0.000776548	NA	NA	NA	NA
TR11425|c0_g1	-2.98969	7.67529	1.0299e-20	1.74165e-18	NA	NA	NA	ORTHOMCL7497 (2 genes,2 taxa):
TR5144|c5_g1	-2.98897	0.41815	0.0317451	0.0964382	NA	NA	NA	NA
TR6001|c1_g1	-2.98773	2.96271	4.17431e-06	5.10187e-05	NA	NA	NA	NA
TR9138|c0_g1	-2.98698	5.14749	6.23322e-10	1.91114e-08	NA	NA	GO:0004190|GO:0006508	NA
TR3385|c0_g2	-2.98659	5.03193	9.9719e-08	1.82217e-06	NA	NA	NA	NA
TR1271|c0_g1	-2.98445	6.74049	2.51119e-06	3.24848e-05	NA	NA	NA	NA
TR3275|c0_g1	-2.98394	6.49142	1.06755e-20	1.79444e-18	gi|74583733|sp|Q08558.1|DCI1_YEAST|RecName: Full=Delta(3,5)-Delta(2,4)-dienoyl-CoA isomerase [Saccharomyces cerevisiae S288c]	K13239	GO:0003824|GO:0008152	NA
TR7968|c0_g1	-2.98259	5.08924	7.68685e-10	2.30964e-08	NA	NA	NA	NA
TR4779|c0_g1	-2.9814	6.38463	9.36059e-06	0.000103605	NA	NA	NA	NA
TR8799|c2_g1	-2.98032	4.53904	1.54131e-15	1.21489e-13	NA	NA	NA	NA
TR6712|c1_g1	-2.97978	0.412997	0.0591104	0.154797	NA	NA	NA	NA
TR7629|c0_g3	-2.97955	1.60317	0.00130269	0.00724226	NA	NA	NA	NA
TR457|c2_g1	-2.97905	6.52135	2.23009e-20	3.6178e-18	NA	NA	NA	NA
TR4234|c2_g1	-2.97871	0.434611	0.0140262	0.0510586	NA	NA	NA	NA
TR5192|c0_g1	-2.97585	0.435563	0.0140932	0.0512434	NA	NA	NA	ORTHOMCL6600 (2 genes,2 taxa):
TR8591|c2_g3	-2.97506	1.19404	0.000774471	0.00469458	gi|123905851|sp|Q0P4H0.1|ADAT2_XENTR|RecName: Full=tRNA-specific adenosine deaminase 2; AltName: Full=Deaminase domain-containing protein 1; AltName: Full=tRNA-specific adenosine-34 deaminase subunit ADAT2 [Xenopus (Silurana) tropicalis]	K15441	GO:0008270|GO:0016787	NA
TR6568|c3_g1	-2.97491	2.87934	0.000340213	0.00234105	NA	NA	NA	NA
TR8254|c2_g1	-2.97438	1.82511	0.000113227	0.000914167	gi|84028931|sp|Q4HZI0.1|DPH5_GIBZE|RecName: Full=Diphthine synthase; AltName: Full=Diphthamide biosynthesis methyltransferase [Fusarium graminearum PH-1]	K00586	NA	NA
TR40|c1_g1	-2.97294	2.93769	1.92909e-07	3.33297e-06	NA	NA	NA	NA
TR11382|c1_g1	-2.97255	1.54352	0.00320801	0.0153644	NA	NA	NA	NA
TR6726|c1_g2	-2.97165	0.433126	0.013315	0.0489821	NA	NA	NA	NA
TR3757|c0_g1	-2.9701	0.430805	0.014215	0.0515989	NA	NA	NA	NA
TR7948|c2_g1	-2.97007	0.430805	0.0142333	0.051625	NA	NA	NA	NA
TR7295|c0_g1	-2.96623	8.07342	2.23327e-09	5.96315e-08	NA	NA	NA	NA
TR11500|c0_g1	-2.96557	2.10166	4.98992e-06	5.9937e-05	gi|3915757|sp|P20906.2|MDLC_PSEPU|RecName: Full=Benzoylformate decarboxylase; Short=BFD; Short=BFDC [Pseudomonas putida]	NA	GO:0030976	NA
TR3353|c0_g2	-2.96464	5.18261	5.44229e-18	6.19821e-16	NA	NA	NA	NA
TR8827|c2_g1	-2.96363	1.28416	0.015399	0.054855	NA	NA	NA	NA
TR6278|c0_g1	-2.96342	7.44458	2.06697e-06	2.7451e-05	gi|15214188|sp|O14283.2|PRR1_SCHPO|RecName: Full=Transcription factor prr1; AltName: Full=Pombe response regulator 1 [Schizosaccharomyces pombe 972h-]	NA	GO:0003700|GO:0005634|GO:0006355|GO:0043565	NA
TR4969|c2_g1	-2.96265	8.67093	7.96659e-23	1.70994e-20	NA	NA	NA	NA
TR6875|c0_g2	-2.96254	1.45494	0.0236878	0.0770979	gi|550540752|sp|A1DA63.1|FTME_NEOFI|RecName: Full=Fumitremorgin C synthase; AltName: Full=Fumitremorgin biosynthesis protein E [Neosartorya fischeri NRRL 181]	NA	GO:0005506|GO:0016705|GO:0020037|GO:0055114	NA
TR7966|c0_g1	-2.96223	2.81623	7.49336e-07	1.11752e-05	gi|408360233|sp|O59741.2|YN25_SCHPO|RecName: Full=Uncharacterized transcriptional regulatory protein C530.05 [Schizosaccharomyces pombe 972h-]	NA	GO:0000981|GO:0005634|GO:0006355|GO:0008270	NA
TR8771|c0_g1	-2.96047	0.95604	0.0203578	0.0685659	NA	NA	NA	NA
TR8355|c5_g1	-2.96009	1.48583	0.000383304	0.00258768	NA	NA	NA	NA
TR223|c1_g1	-2.95784	4.85693	0.000230998	0.00169134	NA	NA	NA	NA
TR8230|c1_g2	-2.95616	5.14826	1.66148e-10	5.80957e-09	NA	K17968	NA	NA
TR4037|c1_g1	-2.9551	5.23392	7.43287e-12	3.30254e-10	NA	NA	NA	NA
TR8627|c9_g1	-2.95392	1.72771	0.000302515	0.00212296	NA	NA	NA	NA
TR6501|c0_g2	-2.95297	1.29219	0.0285626	0.0888695	NA	NA	NA	NA
TR5162|c1_g1	-2.95127	3.90769	0.000178781	0.00135447	NA	NA	NA	NA
TR11843|c2_g1	-2.95042	2.77676	2.46767e-07	4.16296e-06	NA	NA	NA	NA
TR7367|c0_g2	-2.95041	5.02126	1.27098e-09	3.60775e-08	NA	NA	NA	NA
TR8200|c2_g1	-2.95039	4.26576	5.6994e-13	3.02915e-11	gi|121774517|sp|Q25BW5.1|BGL1A_PHACH|RecName: Full=Beta-glucosidase 1A; AltName: Full=Cellobiase 1A [Phanerochaete chrysosporium]	K01188	GO:0004553|GO:0005975	ORTHOMCL4361 (2 genes,2 taxa):
TR6530|c1_g1	-2.94646	1.68102	0.00034187	0.00235023	NA	NA	NA	NA
TR7162|c2_g3	-2.9463	0.898407	0.00290469	0.0141596	NA	NA	NA	NA
TR593|c3_g1	-2.94573	5.44899	2.50761e-16	2.19341e-14	NA	NA	NA	NA
TR5029|c0_g1	-2.94496	1.50569	0.000187821	0.00141451	gi|121797305|sp|Q2TXJ2.1|MANA_ASPOR|RecName: Full=Probable mannan endo-1,4-beta-mannosidase A; AltName: Full=Endo-beta-1,4-mannanase A; Flags: Precursor [Aspergillus oryzae RIB40]	K19355	GO:0004553|GO:0005975	NA
TR5125|c1_g1	-2.94496	0.428068	0.0414033	0.117957	NA	NA	NA	NA
TR8724|c2_g1	-2.93987	1.80591	0.00116425	0.00659484	NA	NA	NA	NA
TR4855|c1_g1	-2.93666	3.77645	4.29888e-07	6.80659e-06	gi|6685382|sp|P87064.1|DODA_AMAMU|RecName: Full=DOPA 4,5-dioxygenase [Amanita muscaria]	K10253	NA	ORTHOMCL9028 (2 genes,2 taxa):
TR4350|c0_g1	-2.93518	6.96934	2.54967e-21	4.77472e-19	gi|74625287|sp|Q9P6P9.1|PDK_SCHPO|RecName: Full=[Pyruvate dehydrogenase (acetyl-transferring)] kinase, mitochondrial; Short=Pyruvate dehydrogenase kinase; Flags: Precursor [Schizosaccharomyces pombe 972h-]	K00898	NA	ORTHOMCL7388 (2 genes,2 taxa):
TR9411|c0_g1	-2.93379	2.54556	1.16234e-05	0.000125175	NA	NA	NA	NA
TR7137|c1_g1	-2.93348	4.11366	1.03952e-12	5.27375e-11	gi|3915704|sp|P13181.3|GAL2_YEAST|RecName: Full=Galactose transporter; AltName: Full=Galactose permease [Saccharomyces cerevisiae S288c]	NA	GO:0016021|GO:0022857|GO:0055085	ORTHOMCL5087 (2 genes,2 taxa):
TR8144|c1_g2	-2.93291	4.45359	3.49656e-06	4.36726e-05	NA	NA	NA	NA
TR6993|c2_g2	-2.92894	2.8226	3.25854e-06	4.09933e-05	NA	NA	NA	NA
TR5959|c2_g1	-2.92297	3.6947	2.52264e-05	0.000246807	NA	NA	NA	NA
TR8799|c6_g1	-2.92082	4.00031	2.28678e-12	1.09448e-10	NA	NA	NA	NA
TR6635|c1_g1	-2.92067	4.1827	8.41218e-05	0.00070679	NA	NA	NA	NA
TR5959|c1_g1	-2.92037	3.56551	6.59067e-08	1.25959e-06	NA	NA	NA	NA
TR9984|c1_g1	-2.91786	5.55063	2.10633e-19	2.96833e-17	NA	NA	NA	NA
TR3925|c0_g1	-2.91657	1.53747	0.00127809	0.00713395	NA	NA	NA	NA
TR1765|c0_g1	-2.91548	5.8149	4.96145e-13	2.66051e-11	NA	NA	NA	NA
TR1383|c2_g1	-2.91527	6.58701	1.47348e-14	1.00035e-12	NA	NA	NA	NA
TR6794|c1_g1	-2.91469	2.62758	0.000151088	0.00117432	NA	NA	NA	NA
TR2404|c0_g1	-2.91406	2.3962	1.33548e-05	0.000141958	NA	NA	NA	NA
TR10522|c1_g1	-2.91402	0.831189	0.00608049	0.0258989	NA	NA	NA	NA
TR7338|c0_g1	-2.91363	1.3211	0.0370185	0.10841	gi|403314396|sp|Q7Z9M7.3|GUN7_HYPJQ|RecName: Full=Endoglucanase-7; AltName: Full=Cellulase-61B; Short=Cel61B; AltName: Full=Endo-1,4-beta-glucanase VII; Short=EGVII; AltName: Full=Endoglucanase VII; AltName: Full=Endoglucanase-61B; Flags: Precursor [Trichoderma reesei QM6a]	NA	NA	NA
TR6530|c2_g1	-2.91117	1.70187	0.00014406	0.00112597	NA	NA	NA	NA
TR5048|c3_g1	-2.90885	4.40706	7.19592e-13	3.76712e-11	NA	NA	NA	NA
TR6294|c0_g1	-2.90832	4.04539	2.07203e-09	5.5753e-08	NA	K00681	GO:0003840|GO:0006749	NA
TR6687|c3_g1	-2.90747	0.828982	0.00573362	0.0246738	NA	NA	NA	NA
TR1911|c1_g1	-2.90707	3.31639	6.66592e-07	1.00977e-05	NA	NA	NA	NA
TR7615|c2_g1	-2.90572	1.48102	0.000159129	0.00122725	NA	NA	NA	NA
TR6889|c1_g1	-2.90291	4.16807	3.24863e-06	4.09055e-05	NA	NA	NA	NA
TR664|c0_g1	-2.897	0.368285	0.0356519	0.105325	gi|29429136|sp|P42124.2|EZ_DROME|RecName: Full=Histone-lysine N-methyltransferase E(z); AltName: Full=Lysine N-methyltransferase 6; AltName: Full=Protein enhancer of zeste [Drosophila melanogaster]	NA	NA	NA
TR6070|c2_g1	-2.89662	3.62004	4.16078e-09	1.04593e-07	NA	NA	NA	NA
TR8949|c0_g1	-2.89616	6.24481	3.36245e-20	5.30071e-18	NA	NA	NA	ORTHOMCL3082 (2 genes,2 taxa):
TR6238|c0_g1	-2.89611	4.45248	2.24655e-10	7.59826e-09	gi|75213449|sp|Q9SYK0.1|HEXO2_ARATH|RecName: Full=Beta-hexosaminidase 2; AltName: Full=Beta-GlcNAcase 2; AltName: Full=Beta-N-acetylhexosaminidase 2; AltName: Full=Beta-hexosaminidase 3; Short=AtHEX3; AltName: Full=N-acetyl-beta-glucosaminidase 2; Flags: Precursor [Arabidopsis thaliana]	K12373	GO:0004553|GO:0005975	ORTHOMCL6317 (2 genes,2 taxa):
TR6975|c1_g1	-2.89582	1.74001	0.000302209	0.00212193	NA	NA	NA	NA
TR1603|c0_g1	-2.89579	2.79892	2.45222e-05	0.000240676	NA	NA	NA	NA
TR3275|c0_g2	-2.89499	3.6915	5.24638e-05	0.000471616	gi|60392229|sp|Q05871.1|ECI1_YEAST|RecName: Full=3,2-trans-enoyl-CoA isomerase; AltName: Full=Delta(3),Delta(2)-enoyl-CoA isomerase; Short=D3,D2-enoyl-CoA isomerase; AltName: Full=Dodecenoyl-CoA isomerase [Saccharomyces cerevisiae S288c]	K13239	GO:0003824|GO:0008152	NA
TR9089|c0_g1	-2.89279	5.97382	4.17834e-12	1.91442e-10	NA	NA	NA	NA
TR7052|c0_g1	-2.89232	0.387809	0.0740049	0.183275	NA	NA	NA	NA
TR6127|c2_g1	-2.89117	2.34268	7.99803e-06	9.02422e-05	NA	NA	NA	ORTHOMCL8485 (2 genes,2 taxa):
TR2050|c1_g1	-2.89022	0.842875	0.00380609	0.0176737	NA	NA	NA	NA
TR7134|c0_g1	-2.88986	1.4891	0.00344916	0.0162721	NA	NA	NA	NA
TR6993|c2_g1	-2.88955	1.54072	0.00357467	0.0167806	NA	NA	NA	NA
TR7075|c0_g1	-2.88882	2.61055	0.000116422	0.000936442	gi|20139244|sp|Q9P7W0.1|OPA3_SCHPO|RecName: Full=OPA3-like protein [Schizosaccharomyces pombe 972h-]	NA	NA	NA
TR8911|c0_g1	-2.88852	2.95024	3.17703e-05	0.00030204	NA	NA	NA	NA
TR5790|c1_g1	-2.88808	6.99293	5.99146e-17	5.76481e-15	NA	NA	NA	ORTHOMCL8378 (2 genes,2 taxa):
TR7943|c1_g1	-2.88777	1.79147	0.000763157	0.00464442	gi|141090|sp|P20771.1|YNHA_RHOER|RecName: Full=Uncharacterized protein in nthA 5'region, partial [Rhodococcus erythropolis]	NA	GO:0016884	NA
TR8362|c1_g2	-2.88714	1.59786	0.0011972	0.00675679	gi|27805463|sp|Q96DF8.1|DGC14_HUMAN|RecName: Full=Protein DGCR14; AltName: Full=DiGeorge syndrome critical region 13; AltName: Full=DiGeorge syndrome critical region 14; AltName: Full=DiGeorge syndrome protein H; Short=DGS-H; AltName: Full=Protein ES2 [Homo sapiens]	K13118	NA	ORTHOMCL6546 (2 genes,2 taxa):
TR3088|c0_g2	-2.88655	6.21222	2.51608e-16	2.19394e-14	gi|74897041|sp|Q54P77.1|4CL1_DICDI|RecName: Full=Probable 4-coumarate--CoA ligase 1; Short=4CL 1; AltName: Full=4-coumaroyl-CoA synthase 1 [Dictyostelium discoideum]	NA	GO:0003824|GO:0008152	NA
TR5270|c0_g2	-2.88581	1.72143	0.0272546	0.0856789	NA	NA	NA	NA
TR4126|c4_g1	-2.88353	3.0119	1.06333e-06	1.52702e-05	NA	NA	NA	NA
TR7779|c0_g2	-2.87879	4.87256	4.17656e-15	3.0668e-13	gi|1350595|sp|Q10133.1|RHO2_SCHPO|RecName: Full=GTP-binding protein rho2; Flags: Precursor [Schizosaccharomyces pombe 972h-]	NA	GO:0005525|GO:0007264	NA
TR4776|c0_g1	-2.87801	0.363669	0.0327701	0.0988416	NA	NA	NA	NA
TR6471|c1_g1	-2.87771	4.46411	4.056e-05	0.000374626	gi|81911448|sp|Q6PFQ7.1|RASL2_MOUSE|RecName: Full=Ras GTPase-activating protein 4; AltName: Full=Calcium-promoted Ras inactivator; AltName: Full=Ras p21 protein activator 4; AltName: Full=RasGAP-activating-like protein 2 [Mus musculus]	NA	GO:0005515	NA
TR7894|c3_g1	-2.8772	1.39706	0.00139358	0.00765907	NA	NA	NA	NA
TR7392|c4_g1	-2.87674	6.34528	5.98258e-21	1.04989e-18	NA	NA	NA	NA
TR1755|c2_g1	-2.87581	0.838108	0.00419078	0.0190601	NA	NA	NA	NA
TR8884|c0_g1	-2.87517	0.365821	0.0244616	0.078853	NA	NA	NA	NA
TR6482|c6_g1	-2.87517	0.365821	0.0244601	0.078853	NA	NA	NA	NA
TR1603|c1_g1	-2.87484	3.70788	4.97513e-08	9.78301e-07	NA	NA	NA	NA
TR5875|c0_g1	-2.8744	8.10768	2.06395e-12	9.98099e-11	gi|18271821|sp|P77625.2|YFBT_ECOLI|RecName: Full=Sugar phosphatase YfbT [Escherichia coli K-12]	NA	NA	ORTHOMCL6970 (2 genes,2 taxa):
TR4019|c0_g1	-2.87121	2.37629	1.28504e-05	0.000136962	NA	NA	NA	NA
TR6997|c0_g2	-2.87115	1.12616	0.00100981	0.00585916	gi|300680858|sp|A1D1Z9.1|BGALA_NEOFI|RecName: Full=Probable beta-galactosidase A; AltName: Full=Lactase A; Flags: Precursor [Neosartorya fischeri NRRL 181]	NA	GO:0004553|GO:0005975	NA
TR6726|c1_g1	-2.86941	3.84976	1.28309e-09	3.63842e-08	gi|74654570|sp|O13658.1|YBCB_SCHPO|RecName: Full=Uncharacterized transcriptional regulatory protein C27B12.11c [Schizosaccharomyces pombe 972h-]	NA	NA	NA
TR8341|c2_g1	-2.86897	0.880096	0.0109659	0.0417981	gi|81320007|sp|Q76KX0.1|LAAA_PSEAZ|RecName: Full=L-amino acid amidase [Pseudomonas azotoformans]	NA	NA	NA
TR1940|c0_g1	-2.8676	0.797345	0.00715095	0.0296395	NA	NA	NA	NA
TR7088|c1_g1	-2.86671	2.29599	2.41197e-05	0.000237143	NA	NA	NA	NA
TR2675|c1_g1	-2.86657	7.93028	5.93829e-19	7.74281e-17	NA	NA	NA	NA
TR9590|c2_g1	-2.86282	5.59191	2.74171e-14	1.77911e-12	gi|82127146|sp|Q6S9V7.1|CISY_KATPE|RecName: Full=Citrate synthase, mitochondrial; AltName: Full=Citrate (Si)-synthase; Flags: Precursor [Katsuwonus pelamis]	K01647	GO:0044262|GO:0046912	ORTHOMCL3590 (2 genes,2 taxa):
TR4869|c2_g1	-2.86202	3.66706	4.10115e-09	1.0328e-07	NA	NA	NA	NA
TR3859|c0_g1	-2.86165	4.46944	3.90648e-06	4.81248e-05	gi|74625909|sp|Q9UT59.1|YKJ7_SCHPO|RecName: Full=Putative uncharacterized oxidoreductase C513.07 [Schizosaccharomyces pombe 972h-]	NA	GO:0003824|GO:0003854|GO:0006694|GO:0016616|GO:0050662|GO:0055114	NA
TR5321|c0_g1	-2.86139	3.03099	1.85249e-05	0.000188444	NA	NA	NA	NA
TR2326|c0_g1	-2.86126	0.360897	0.0223957	0.0738575	NA	NA	NA	NA
TR8279|c7_g1	-2.86125	0.360897	0.0223882	0.0738414	NA	NA	NA	NA
TR7921|c0_g1	-2.8607	2.62575	8.13128e-06	9.15605e-05	NA	NA	NA	NA
TR7868|c4_g1	-2.85903	3.84043	3.82807e-10	1.23058e-08	NA	NA	NA	NA
TR6370|c1_g1	-2.85645	3.86504	2.23338e-10	7.57205e-09	NA	NA	NA	ORTHOMCL6933 (2 genes,2 taxa):
TR10921|c0_g1	-2.85548	0.357053	0.0455122	0.126828	NA	NA	NA	NA
TR8268|c2_g2	-2.85518	1.20609	0.00383177	0.017756	NA	NA	NA	NA
TR6055|c0_g1	-2.854	4.69143	1.46782e-15	1.16025e-13	gi|74638719|sp|Q9P6J0.1|YHDC_SCHPO|RecName: Full=Uncharacterized transporter C1683.12 [Schizosaccharomyces pombe 972h-]	NA	GO:0016021|GO:0055085	ORTHOMCL9172 (2 genes,2 taxa):
TR8316|c0_g1	-2.8524	4.17765	8.87467e-12	3.88744e-10	gi|123659743|sp|Q4L4T4.1|2NPD_STAHJ|RecName: Full=Probable nitronate monooxygenase; AltName: Full=Nitroalkane oxidase [Staphylococcus haemolyticus JCSC1435]	NA	GO:0003824|GO:0018580|GO:0055114	NA
TR4636|c1_g1	-2.85138	3.02441	2.15701e-07	3.67666e-06	NA	NA	NA	NA
TR4122|c0_g1	-2.85079	1.62403	0.000266317	0.0019098	NA	NA	NA	NA
TR7913|c4_g1	-2.84999	2.99169	4.81397e-05	0.000436827	gi|2492798|sp|Q01752.1|AAD_PHACH|RecName: Full=Aryl-alcohol dehydrogenase [NADP(+)]; Short=AAD [Phanerochaete chrysosporium]	NA	NA	NA
TR7146|c3_g1	-2.84998	0.353213	0.0753307	0.185751	NA	NA	NA	NA
TR11727|c0_g1	-2.8491	0.789643	0.0106567	0.0408564	NA	NA	GO:0004553|GO:0005576|GO:0005975|GO:0030248	NA
TR3506|c0_g2	-2.84891	1.89327	5.68758e-05	0.000506222	NA	NA	NA	NA
TR8034|c0_g1	-2.84848	2.63036	0.00422797	0.0192013	NA	NA	NA	NA
TR9984|c3_g1	-2.84794	6.96938	1.07923e-18	1.3688e-16	NA	NA	NA	NA
TR6469|c1_g1	-2.8472	1.15097	0.00193396	0.0100696	NA	NA	NA	NA
TR7385|c0_g1	-2.84588	5.15659	2.96078e-05	0.000284324	gi|38372872|sp|O77503.2|AGO2_RABIT|RecName: Full=Protein argonaute-2; Short=Argonaute2; AltName: Full=Argonaute RISC catalytic component 2; AltName: Full=Eukaryotic translation initiation factor 2C 2; Short=eIF-2C 2; Short=eIF2C 2; AltName: Full=Protein slicer, partial [Oryctolagus cuniculus]	K11593	GO:0005515	ORTHOMCL7199 (2 genes,2 taxa):
TR7549|c3_g1	-2.84462	1.40793	0.00416208	0.0189684	gi|42558889|sp|Q9WWW2.1|ALKJ_PSEPU|RecName: Full=Alcohol dehydrogenase [acceptor] [Pseudomonas putida]	NA	GO:0016614|GO:0050660|GO:0055114	NA
TR11903|c0_g1	-2.84358	4.68639	7.22416e-13	3.77286e-11	NA	NA	NA	NA
TR4721|c0_g1	-2.84302	2.53464	7.44951e-06	8.48423e-05	NA	NA	NA	NA
TR13095|c1_g1	-2.84263	6.8899	5.28809e-16	4.41777e-14	NA	NA	NA	NA
TR12793|c0_g1	-2.8414	3.35552	0.000172005	0.00131025	NA	NA	NA	NA
TR8335|c1_g1	-2.84081	0.375009	0.0275242	0.0863123	NA	NA	NA	NA
TR2068|c2_g1	-2.84009	0.791629	0.00438876	0.0197834	NA	NA	NA	NA
TR6271|c1_g1	-2.83897	4.62014	9.38714e-05	0.000776548	NA	NA	NA	NA
TR5318|c1_g1	-2.83867	3.96838	1.53513e-09	4.27065e-08	gi|226698888|sp|B1LIJ7.1|BETA_ECOSM|RecName: Full=Oxygen-dependent choline dehydrogenase; Short=CDH; Short=CHD; AltName: Full=Betaine aldehyde dehydrogenase; Short=BADH [Escherichia coli SMS-3-5]	NA	GO:0016614|GO:0055114	NA
TR9984|c0_g1	-2.83862	3.87429	1.28867e-10	4.59818e-09	NA	NA	NA	NA
TR7255|c1_g1	-2.83736	1.83613	0.000103872	0.00084697	NA	NA	NA	NA
TR40|c2_g1	-2.83678	1.45634	0.000271591	0.00194213	NA	NA	NA	NA
TR8792|c0_g2	-2.83676	3.41653	1.2536e-08	2.82775e-07	NA	NA	NA	ORTHOMCL4142 (2 genes,2 taxa):
TR844|c0_g1	-2.83625	1.22943	0.0115461	0.0435662	NA	NA	NA	NA
TR11348|c0_g1	-2.83496	6.94559	1.29983e-17	1.38431e-15	NA	NA	NA	NA
TR9138|c1_g1	-2.83443	5.24513	2.63769e-08	5.50071e-07	gi|306755660|sp|D4D8U6.1|CTSD_TRIVH|RecName: Full=Probable aspartic-type endopeptidase CTSD; Flags: Precursor [Trichophyton verrucosum HKI 0517]	NA	GO:0004190|GO:0006508	ORTHOMCL6271 (2 genes,2 taxa):
TR12445|c1_g1	-2.83357	6.48795	4.63301e-15	3.38416e-13	NA	NA	NA	NA
TR7432|c3_g1	-2.83188	1.68512	0.000533289	0.00342234	NA	NA	NA	NA
TR8786|c12_g1	-2.83176	2.41904	9.93122e-06	0.000109228	NA	NA	NA	NA
TR716|c0_g1	-2.83156	6.56523	4.20819e-06	5.13654e-05	gi|12229734|sp|O00061.1|CP67_UROFA|RecName: Full=Cytochrome P450 67; AltName: Full=CYPLXVII; AltName: Full=Planta-induced rust protein 16, partial [Uromyces viciae-fabae]	NA	GO:0005506|GO:0016705|GO:0020037|GO:0055114	NA
TR3088|c2_g1	-2.83083	2.32399	1.65234e-05	0.000170444	gi|353678139|sp|C8VTR6.1|Y0074_EMENI|RecName: Full=Putative acyl-coenzyme A synthetase [Aspergillus nidulans FGSC A4]	NA	NA	NA
TR228|c0_g1	-2.8301	0.769564	0.0635987	0.163472	NA	NA	NA	NA
TR13263|c0_g1	-2.82997	0.783437	0.00938804	0.0369002	NA	NA	NA	NA
TR8740|c4_g1	-2.82589	1.39699	0.00415762	0.018959	NA	NA	NA	NA
TR7086|c3_g1	-2.82546	2.01989	1.76506e-05	0.00018058	NA	NA	NA	NA
TR6498|c0_g1	-2.82393	0.374359	0.0778537	0.190639	NA	NA	NA	NA
TR11374|c0_g1	-2.81937	0.801232	0.00474895	0.0210969	NA	NA	NA	NA
TR1452|c0_g1	-2.81913	5.03642	8.20865e-13	4.22594e-11	NA	NA	NA	NA
TR8201|c2_g1	-2.81831	3.98691	1.827e-09	4.98327e-08	gi|3913326|sp|Q12586.1|CP52I_CANMA|RecName: Full=Cytochrome P450 52A9; AltName: Full=Alkane-inducible P450-ALK5-A; AltName: Full=CYPLIIA9 [Candida maltosa]	NA	GO:0005506|GO:0016705|GO:0020037|GO:0055114	NA
TR7960|c0_g2	-2.81669	2.49478	0.000400852	0.00268612	NA	NA	NA	NA
TR6655|c0_g2	-2.81589	6.31316	1.19165e-11	5.13921e-10	NA	NA	GO:0005515	NA
TR586|c0_g1	-2.81576	6.33644	0.00330662	0.0157556	NA	NA	NA	NA
TR6173|c2_g1	-2.81398	2.81023	7.64441e-05	0.000651105	NA	NA	NA	NA
TR7039|c1_g1	-2.81353	3.99549	2.0909e-07	3.57929e-06	NA	NA	NA	ORTHOMCL6286 (2 genes,2 taxa):
TR11940|c0_g1	-2.81311	2.8444	2.78071e-05	0.000269036	gi|12230354|sp|Q9Y7J0.1|NPY1_SCHPO|RecName: Full=Probable NADH pyrophosphatase [Schizosaccharomyces pombe 972h-]	K03426	GO:0016787	ORTHOMCL9406 (2 genes,2 taxa):
TR1375|c0_g1	-2.81243	6.74828	4.62287e-17	4.49449e-15	NA	NA	NA	ORTHOMCL5746 (2 genes,2 taxa):
TR4603|c0_g1	-2.81205	3.2348	0.0411295	0.117285	NA	NA	NA	NA
TR10070|c1_g1	-2.8106	6.79375	1.63238e-19	2.37231e-17	NA	NA	NA	ORTHOMCL3752 (2 genes,2 taxa):
TR11674|c0_g1	-2.80774	4.75276	3.66713e-14	2.31111e-12	NA	NA	NA	NA
TR11094|c1_g1	-2.80628	7.17856	2.14746e-14	1.41992e-12	NA	NA	NA	NA
TR8808|c1_g2	-2.8044	2.34201	1.97776e-05	0.00019967	NA	NA	NA	NA
TR7393|c2_g1	-2.80246	3.13025	1.31419e-07	2.35063e-06	NA	NA	NA	NA
TR11851|c0_g1	-2.8017	2.19287	0.00017952	0.00135897	NA	NA	NA	NA
TR6238|c2_g1	-2.80006	3.95199	4.29536e-11	1.6857e-09	gi|75213449|sp|Q9SYK0.1|HEXO2_ARATH|RecName: Full=Beta-hexosaminidase 2; AltName: Full=Beta-GlcNAcase 2; AltName: Full=Beta-N-acetylhexosaminidase 2; AltName: Full=Beta-hexosaminidase 3; Short=AtHEX3; AltName: Full=N-acetyl-beta-glucosaminidase 2; Flags: Precursor [Arabidopsis thaliana]	K12373	GO:0004553|GO:0005975	NA
TR6663|c0_g2	-2.79749	3.49874	0.00161653	0.00866426	NA	NA	GO:0046983	NA
TR4762|c2_g1	-2.79681	3.23823	4.66289e-08	9.24068e-07	gi|548630|sp|P32901.2|PTR2_YEAST|RecName: Full=Peptide transporter PTR2; AltName: Full=Peptide permease PTR2 [Saccharomyces cerevisiae S288c]	NA	GO:0005215|GO:0006810|GO:0016020	NA
TR356|c0_g2	-2.7967	2.81476	5.49921e-06	6.53233e-05	gi|115637|sp|P17576.1|CARP_IRPLA|RecName: Full=Polyporopepsin; AltName: Full=Aspartic proteinase [Irpex lacteus]	NA	GO:0004190|GO:0006508	NA
TR4367|c1_g1	-2.7964	3.40045	1.0841e-06	1.55365e-05	NA	NA	NA	NA
TR11488|c0_g1	-2.79552	4.14627	5.85598e-11	2.2569e-09	NA	NA	NA	NA
TR1641|c1_g1	-2.79501	6.66612	3.63272e-17	3.60726e-15	NA	NA	GO:0003824|GO:0055114	NA
TR7959|c2_g2	-2.7946	2.03694	0.000302531	0.00212296	NA	NA	NA	NA
TR10650|c0_g1	-2.79321	1.43183	0.000749251	0.0045697	NA	NA	NA	NA
TR8054|c0_g2	-2.79072	3.79749	7.66903e-11	2.8762e-09	gi|3025028|sp|P75791.1|YBIU_ECOLI|RecName: Full=Uncharacterized protein YbiU [Escherichia coli K-12]	NA	NA	NA
TR7196|c0_g1	-2.79055	3.72079	5.8108e-11	2.24258e-09	NA	NA	NA	NA
TR6584|c0_g2	-2.78681	0.809003	0.00484645	0.0214482	NA	NA	NA	NA
TR5310|c2_g1	-2.7864	1.56773	0.00685003	0.0286347	NA	NA	NA	NA
TR5840|c2_g1	-2.78292	3.07356	4.84365e-07	7.59283e-06	NA	NA	NA	NA
TR2623|c1_g1	-2.78289	2.30015	1.07025e-05	0.000116666	NA	NA	NA	NA
TR1452|c0_g2	-2.78285	5.64777	6.51857e-08	1.24837e-06	NA	NA	NA	NA
TR6070|c1_g2	-2.78165	6.71298	4.80487e-21	8.59424e-19	gi|74715714|sp|Q8NI37.1|PPTC7_HUMAN|RecName: Full=Protein phosphatase PTC7 homolog; AltName: Full=T-cell activation protein phosphatase 2C; Short=TA-PP2C; AltName: Full=T-cell activation protein phosphatase 2C-like [Homo sapiens]	K17508	GO:0003824	NA
TR5726|c0_g2	-2.7812	1.8788	0.000381011	0.00257605	gi|239938857|sp|P42251.3|PPBD_BACSU|RecName: Full=Alkaline phosphatase D; Short=APaseD; Flags: Precursor [Bacillus subtilis subsp. subtilis str. 168]	K01113	NA	ORTHOMCL7415 (2 genes,2 taxa):
TR4013|c0_g1	-2.7797	6.8084	4.52464e-20	7.09276e-18	gi|73620596|sp|Q9CPY6.1|GID4_MOUSE|RecName: Full=Glucose-induced degradation protein 4 homolog; AltName: Full=Vacuolar import and degradation protein 24 homolog [Mus musculus]	NA	NA	ORTHOMCL4212 (2 genes,2 taxa):
TR12443|c2_g1	-2.77864	10.1763	1.47883e-16	1.33974e-14	gi|327488286|sp|A1DBW0.1|MEP_NEOFI|RecName: Full=Extracellular metalloproteinase MEP; AltName: Full=Elastinolytic metalloproteinase MEP; AltName: Full=Fungalysin MEP; Flags: Precursor [Neosartorya fischeri NRRL 181]	K01417	GO:0004222|GO:0005615|GO:0008270	NA
TR8855|c2_g1	-2.77624	6.813	1.19498e-15	9.52671e-14	NA	NA	NA	NA
TR11346|c0_g1	-2.77613	1.9839	0.000197748	0.00147771	NA	NA	NA	NA
TR9620|c0_g1	-2.77539	1.93178	7.64252e-05	0.000651105	NA	NA	NA	NA
TR6856|c1_g1	-2.77465	2.25767	0.000298611	0.00210195	NA	NA	NA	ORTHOMCL5804 (2 genes,2 taxa):
TR7157|c1_g1	-2.77408	4.81968	3.08712e-12	1.44288e-10	NA	NA	NA	NA
TR6318|c1_g1	-2.77376	6.83303	0.00138653	0.00762931	gi|1172812|sp|P41805.1|RL10_YEAST|RecName: Full=60S ribosomal protein L10; AltName: Full=L9; AltName: Full=Ubiquinol-cytochrome C reductase complex subunit VI-requiring protein [Saccharomyces cerevisiae S288c]	K02866	GO:0003735|GO:0005840|GO:0006412	NA
TR10154|c0_g1	-2.77289	2.3105	3.7985e-05	0.000353417	gi|1705815|sp|P29029.2|CHIT_YEAST|RecName: Full=Endochitinase; AltName: Full=Soluble cell wall protein 2; Flags: Precursor [Saccharomyces cerevisiae S288c]	NA	NA	NA
TR10218|c0_g1	-2.7723	9.65458	1.24086e-19	1.8615e-17	gi|134975|sp|P15705.1|STI1_YEAST|RecName: Full=Heat shock protein STI1 [Saccharomyces cerevisiae S288c]	K09553	GO:0005515	ORTHOMCL7481 (2 genes,2 taxa):
TR8831|c7_g1	-2.77053	0.308835	0.0551931	0.147261	NA	NA	NA	NA
TR8502|c6_g1	-2.76899	2.03421	0.000870333	0.00517692	NA	NA	NA	NA
TR8836|c2_g1	-2.76785	2.4539	1.47067e-05	0.000154387	NA	NA	NA	NA
TR7144|c0_g1	-2.76685	3.36968	1.35139e-06	1.88822e-05	NA	NA	NA	NA
TR4078|c1_g1	-2.766	3.27755	7.9225e-05	0.000670086	NA	NA	NA	NA
TR7630|c4_g1	-2.76588	4.60228	7.39864e-07	1.10635e-05	NA	NA	NA	NA
TR9403|c0_g1	-2.76347	1.56616	0.000384631	0.00259361	NA	NA	NA	NA
TR3785|c0_g2	-2.76226	1.16134	0.010255	0.0396126	NA	NA	NA	NA
TR4047|c0_g1	-2.76104	1.16042	0.00971069	0.0379758	NA	NA	NA	NA
TR8740|c0_g1	-2.761	1.38842	0.00351088	0.0165312	NA	NA	NA	NA
TR4709|c0_g1	-2.76004	0.742679	0.012884	0.0476352	gi|205815339|sp|A6NDR6.2|ME3L1_HUMAN|RecName: Full=Putative homeobox protein Meis3-like 1 [Homo sapiens]	NA	GO:0003677|GO:0006355	ORTHOMCL2843 (2 genes,2 taxa):
TR7043|c1_g1	-2.75941	5.1036	9.75526e-17	9.01328e-15	gi|586908179|sp|A8DRH7.1|LGA1_ASPNG|RecName: Full=L-threo-3-deoxy-hexylosonate aldolase; AltName: Full=L-threo-3-deoxy-hexulosonate aldolase [Aspergillus niger]	NA	GO:0008152|GO:0016829	NA
TR8390|c1_g2	-2.75936	1.56826	0.0205645	0.0691422	NA	NA	NA	NA
TR7868|c1_g3	-2.75872	2.90835	0.002965	0.0144058	NA	NA	NA	NA
TR785|c0_g1	-2.75849	1.80758	0.000108098	0.000878097	NA	NA	NA	NA
TR4000|c0_g1	-2.75813	3.86939	2.11858e-07	3.62155e-06	NA	NA	NA	ORTHOMCL4480 (2 genes,2 taxa):
TR2285|c1_g1	-2.75612	1.35448	0.000837785	0.00501109	NA	NA	NA	NA
TR5781|c1_g1	-2.75437	0.300701	0.0743058	0.183775	NA	NA	NA	NA
TR5352|c1_g1	-2.75405	1.11985	0.00311605	0.0149986	gi|21431798|sp|Q39030.2|KPK2_ARATH|RecName: Full=Serine/threonine-protein kinase AtPK2/AtPK19; AltName: Full=Ribosomal-protein S6 kinase homolog 2 [Arabidopsis thaliana]	NA	GO:0004672|GO:0005524|GO:0006468	NA
TR3453|c0_g1	-2.75253	1.83992	0.00250708	0.0125313	NA	NA	NA	NA
TR2424|c2_g1	-2.7509	1.29437	0.00371333	0.0173266	NA	NA	NA	NA
TR4809|c0_g1	-2.75082	1.44742	0.00593841	0.0254101	gi|2492777|sp|Q04894.1|ADH6_YEAST|RecName: Full=NADP-dependent alcohol dehydrogenase 6; AltName: Full=NADP-dependent alcohol dehydrogenase VI; AltName: Full=ScADHVI [Saccharomyces cerevisiae S288c]	NA	GO:0008270|GO:0016491|GO:0051287|GO:0055114	NA
TR12148|c0_g1	-2.75022	0.781259	0.0346905	0.103118	gi|74627002|sp|O94343.1|YHMA_SCHPO|RecName: Full=Uncharacterized MFS-type transporter C1271.10c [Schizosaccharomyces pombe 972h-]	NA	NA	NA
TR5235|c0_g1	-2.74865	4.79244	4.55934e-11	1.78619e-09	NA	NA	GO:0003677	ORTHOMCL9362 (2 genes,2 taxa):
TR6524|c0_g1	-2.74533	1.67616	0.00326413	0.015593	NA	NA	NA	NA
TR6990|c1_g1	-2.74419	2.97513	7.28951e-06	8.3402e-05	NA	NA	NA	NA
TR8030|c0_g2	-2.74386	1.0487	0.00172353	0.00913769	NA	NA	NA	NA
TR7369|c0_g1	-2.74325	2.53894	0.000112128	0.000906086	NA	NA	NA	NA
TR757|c0_g1	-2.74293	2.12208	0.0151424	0.0542022	NA	NA	NA	NA
TR10778|c0_g1	-2.74121	1.58136	0.00519742	0.0227025	NA	NA	NA	NA
TR12509|c0_g1	-2.74074	8.28145	7.812e-19	1.00916e-16	gi|1168699|sp|P41697.1|BUD6_YEAST|RecName: Full=Bud site selection protein 6; AltName: Full=Actin-interacting protein 3 [Saccharomyces cerevisiae S288c]	NA	NA	NA
TR3173|c1_g1	-2.73948	0.727112	0.0332835	0.0999688	NA	NA	NA	NA
TR6588|c1_g1	-2.73783	3.56681	0.0105561	0.0405434	NA	NA	NA	NA
TR3632|c1_g1	-2.7366	5.30548	4.31919e-08	8.63932e-07	NA	NA	NA	NA
TR12590|c1_g1	-2.73648	5.733	4.78621e-15	3.46882e-13	NA	NA	NA	ORTHOMCL8597 (2 genes,2 taxa):
TR11215|c0_g1	-2.73468	9.37495	2.56836e-11	1.05857e-09	gi|74638719|sp|Q9P6J0.1|YHDC_SCHPO|RecName: Full=Uncharacterized transporter C1683.12 [Schizosaccharomyces pombe 972h-]	NA	GO:0016021|GO:0055085	NA
TR7945|c4_g1	-2.73437	3.59149	1.75059e-08	3.82005e-07	NA	NA	NA	NA
TR13131|c0_g1	-2.73419	0.303517	0.0392504	0.113381	NA	NA	NA	NA
TR4175|c2_g1	-2.73413	2.88005	7.32422e-07	1.09816e-05	NA	NA	NA	NA
TR8857|c4_g1	-2.73389	1.10479	0.00343615	0.0162314	NA	NA	NA	NA
TR4766|c3_g1	-2.73341	2.61845	0.000623428	0.0039091	NA	NA	NA	NA
TR5776|c1_g2	-2.73231	1.26838	0.0256437	0.0818129	NA	NA	NA	NA
TR2915|c1_g1	-2.72961	4.66725	2.51258e-11	1.04019e-09	NA	NA	NA	NA
TR6450|c0_g1	-2.72851	4.56009	0.00902535	0.0357313	gi|1710804|sp|P38165.2|RTG3_YEAST|RecName: Full=Retrograde regulation protein 3 [Saccharomyces cerevisiae S288c]	NA	GO:0046983	NA
TR1532|c0_g1	-2.72849	2.77951	0.000374793	0.00254325	NA	NA	NA	NA
TR8529|c9_g1	-2.7284	1.0998	0.00158404	0.00853273	NA	NA	NA	NA
TR4150|c2_g1	-2.72671	0.298207	0.048185	0.132568	NA	NA	NA	NA
TR8230|c2_g1	-2.72633	4.2507	1.82825e-10	6.32139e-09	NA	NA	NA	NA
TR10639|c1_g1	-2.72604	1.81541	0.0010612	0.00610404	NA	NA	NA	NA
TR4179|c1_g1	-2.72593	4.32342	2.97126e-09	7.66238e-08	NA	NA	NA	NA
TR3381|c0_g1	-2.72408	7.46967	2.01234e-19	2.8795e-17	NA	NA	NA	NA
TR8855|c12_g1	-2.72343	2.94253	5.10668e-07	7.97379e-06	NA	NA	NA	NA
TR8317|c0_g2	-2.72331	2.3126	0.00593259	0.0253969	gi|44887920|sp|O43292.3|GPAA1_HUMAN|RecName: Full=Glycosylphosphatidylinositol anchor attachment 1 protein; Short=GPI anchor attachment protein 1; AltName: Full=GAA1 protein homolog; Short=hGAA1 [Homo sapiens]	K05289	GO:0016021|GO:0042765	NA
TR4961|c0_g2	-2.72303	8.46958	5.04801e-10	1.57556e-08	gi|1708894|sp|P32487.2|LYP1_YEAST|RecName: Full=Lysine-specific permease [Saccharomyces cerevisiae S288c]	K16261	GO:0003333|GO:0006810|GO:0015171|GO:0016020|GO:0055085	NA
TR9130|c0_g1	-2.7227	9.35255	2.01358e-17	2.06562e-15	NA	NA	NA	NA
TR8855|c0_g2	-2.72264	3.4841	1.41724e-05	0.00014985	NA	NA	NA	NA
TR5052|c0_g1	-2.72246	3.24983	1.77851e-08	3.87399e-07	gi|94730358|sp|Q12559.2|AMDS_ASPOR|RecName: Full=Acetamidase [Aspergillus oryzae RIB40]	NA	GO:0016884	ORTHOMCL8825 (2 genes,2 taxa):
TR8355|c0_g1	-2.72144	1.90501	0.000218685	0.00161471	NA	NA	NA	NA
TR7350|c0_g2	-2.71989	1.13721	0.0101054	0.0391953	gi|74618923|sp|Q7SHG9.1|CG121_NEUCR|RecName: Full=EKC/KEOPS complex subunit cgi121 [Neurospora crassa OR74A]	K15901	NA	NA
TR2453|c0_g1	-2.71894	0.296036	0.0474805	0.131058	NA	NA	NA	NA
TR4683|c0_g1	-2.71894	0.298528	0.0362421	0.106673	NA	NA	NA	NA
TR9636|c0_g1	-2.71893	0.298528	0.0362372	0.10667	NA	NA	NA	NA
TR3353|c0_g1	-2.71786	2.04586	0.00274684	0.0135176	NA	NA	NA	NA
TR6820|c2_g1	-2.71697	3.18747	5.26827e-08	1.03158e-06	NA	NA	NA	NA
TR8109|c3_g1	-2.71567	5.88549	1.26025e-12	6.27943e-11	NA	NA	NA	NA
TR10787|c0_g1	-2.71518	0.297122	0.035415	0.104769	NA	NA	NA	NA
TR7701|c0_g3	-2.71516	0.297122	0.0353777	0.104705	NA	NA	NA	NA
TR8996|c0_g1	-2.7145	11.0222	4.80929e-14	2.98581e-12	gi|75281779|sp|Q38806.1|HSP22_ARATH|RecName: Full=22.0 kDa heat shock protein; Short=AtHsp22.0; Flags: Precursor [Arabidopsis thaliana]	K13993	NA	ORTHOMCL4214 (2 genes,2 taxa):
TR9735|c0_g1	-2.71269	0.294631	0.0432445	0.121773	NA	NA	NA	NA
TR6775|c2_g1	-2.71269	0.294631	0.0432347	0.121758	NA	NA	NA	NA
TR7810|c0_g1	-2.71245	1.07101	0.014704	0.0529332	NA	NA	NA	NA
TR4711|c0_g2	-2.712	2.77468	0.000264256	0.00189697	NA	NA	NA	NA
TR7775|c0_g1	-2.71133	3.09634	1.66718e-05	0.000171912	NA	NA	NA	NA
TR8827|c3_g1	-2.7105	6.1218	0.00221772	0.0113004	gi|28558096|sp|Q98C03.1|DHAA_RHILO|RecName: Full=Haloalkane dehalogenase [Mesorhizobium loti MAFF303099]	NA	NA	NA
TR11737|c0_g2	-2.70871	1.34852	0.0297479	0.0916795	NA	NA	NA	NA
TR5268|c0_g1	-2.70394	0.972381	0.028399	0.0885026	NA	NA	GO:0005639	NA
TR12590|c0_g1	-2.70386	2.94312	7.91402e-06	8.95841e-05	NA	NA	NA	ORTHOMCL5658 (2 genes,2 taxa):
TR5581|c0_g1	-2.70348	3.52669	3.27806e-08	6.72556e-07	gi|75289176|sp|Q67UX7.1|P2C10_ORYSJ|RecName: Full=Probable protein phosphatase 2C 10; Short=OsPP2C10 [Oryza sativa Japonica Group]	NA	NA	NA
TR10230|c0_g1	-2.70207	7.03787	2.59427e-16	2.25508e-14	gi|1351673|sp|Q09923.1|YAKC_SCHPO|RecName: Full=Aldo-keto reductase yakc [NADP(+)] [Schizosaccharomyces pombe 972h-]	NA	NA	NA
TR3194|c1_g1	-2.70164	3.25088	0.00025032	0.00181326	NA	NA	NA	NA
TR13088|c1_g1	-2.69872	2.19069	0.000197158	0.00147488	gi|74625831|sp|Q9US38.1|YFZ3_SCHPO|RecName: Full=AB hydrolase superfamily protein C1039.03 [Schizosaccharomyces pombe 972h-]	NA	GO:0008152|GO:0016787	NA
TR9278|c1_g1	-2.69794	2.92811	2.71904e-07	4.52951e-06	gi|3122065|sp|O35459.1|ECH1_MOUSE|RecName: Full=Delta(3,5)-Delta(2,4)-dienoyl-CoA isomerase, mitochondrial; Flags: Precursor [Mus musculus]	NA	GO:0003824|GO:0008152	NA
TR4150|c0_g1	-2.69752	1.67845	0.000591769	0.0037417	NA	NA	NA	NA
TR59|c0_g1	-2.69648	8.77555	0.00875468	0.0348725	gi|6094315|sp|O74238.1|SNP1_PHANO|RecName: Full=Protein SnodProt1; Flags: Precursor [Phaeosphaeria nodorum SN15]	NA	NA	NA
TR2188|c0_g1	-2.69538	1.72729	0.000627396	0.00392605	gi|46395971|sp|Q9D1A0.1|AAED1_MOUSE|RecName: Full=Thioredoxin-like protein AAED1; AltName: Full=AhpC/TSA antioxidant enzyme domain-containing protein 1 [Mus musculus]	NA	GO:0016209|GO:0016491|GO:0055114	NA
TR12646|c2_g1	-2.69402	2.04237	3.65168e-05	0.000341349	NA	NA	NA	NA
TR11476|c0_g1	-2.6923	3.69806	2.11701e-08	4.54042e-07	NA	NA	NA	NA
TR868|c0_g1	-2.69223	0.306548	0.037124	0.108673	NA	NA	NA	NA
TR6655|c0_g1	-2.69208	5.53354	3.5504e-10	1.14927e-08	NA	NA	GO:0005515	NA
TR5029|c1_g1	-2.69136	0.308608	0.03771	0.11008	gi|667467220|sp|B7SIW2.1|XYNC_PHACH|RecName: Full=Endo-1,4-beta-xylanase C; Short=Xylanase C; AltName: Full=1,4-beta-D-xylan xylanohydrolase C; Flags: Precursor [Phanerochaete chrysosporium]	NA	GO:0004553|GO:0005576|GO:0005975|GO:0030248	NA
TR2313|c0_g1	-2.68959	0.305139	0.0363259	0.106857	NA	NA	NA	NA
TR5487|c0_g1	-2.68958	0.305139	0.0363302	0.106857	NA	NA	NA	NA
TR7191|c0_g1	-2.68927	1.38392	0.00240572	0.0120971	gi|17367229|sp|Q9XH42.1|CET4_TOBAC|RecName: Full=CEN-like protein 4 [Nicotiana tabacum]	NA	NA	NA
TR1181|c1_g1	-2.68845	0.313612	0.0794551	0.193683	NA	NA	NA	NA
TR11605|c0_g1	-2.687	2.97633	0.00176728	0.00933417	NA	NA	NA	NA
TR686|c0_g1	-2.68459	2.3843	0.0032216	0.0154216	NA	NA	NA	NA
TR8965|c1_g1	-2.68313	10.3547	4.90307e-15	3.54431e-13	NA	NA	NA	NA
TR4422|c0_g1	-2.68248	3.16469	0.00027258	0.0019482	gi|74626794|sp|O60091.1|RM24_SCHPO|RecName: Full=54S ribosomal protein L24, mitochondrial; Flags: Precursor [Schizosaccharomyces pombe 972h-]	K02902	GO:0003735|GO:0005622|GO:0005840|GO:0006412	NA
TR8291|c1_g2	-2.68228	4.92414	1.13462e-10	4.1116e-09	NA	NA	NA	NA
TR7741|c1_g1	-2.68205	4.02424	8.40363e-09	1.97499e-07	NA	NA	NA	NA
TR1110|c0_g1	-2.68185	0.756372	0.010607	0.0406941	NA	NA	NA	NA
TR11637|c0_g1	-2.67932	3.40344	1.37547e-08	3.06547e-07	gi|81918176|sp|Q4QQW3.1|HOT_RAT|RecName: Full=Hydroxyacid-oxoacid transhydrogenase, mitochondrial; Short=HOT; AltName: Full=Alcohol dehydrogenase iron-containing protein 1; Short=ADHFe1; Flags: Precursor [Rattus norvegicus]	NA	NA	NA
TR1007|c0_g1	-2.67875	1.91489	8.99341e-05	0.000749084	NA	NA	NA	NA
TR4884|c0_g2	-2.67815	2.81899	1.7567e-05	0.00017996	NA	NA	NA	NA
TR7957|c1_g1	-2.67759	1.56581	0.000444451	0.0029318	NA	NA	GO:0005515	NA
TR3919|c0_g1	-2.67726	3.9323	2.29645e-06	3.00552e-05	NA	NA	NA	NA
TR8718|c3_g2	-2.6769	5.91025	9.86375e-09	2.2765e-07	NA	NA	NA	NA
TR12050|c0_g1	-2.67686	2.0412	0.000331569	0.00229345	NA	NA	NA	NA
TR6021|c0_g1	-2.67653	3.406	3.6404e-07	5.89199e-06	gi|3024986|sp|P77316.1|YBDR_ECOLI|RecName: Full=Uncharacterized zinc-type alcohol dehydrogenase-like protein YbdR [Escherichia coli K-12]	NA	GO:0016491|GO:0055114	ORTHOMCL6669 (2 genes,2 taxa):
TR6568|c4_g1	-2.67646	2.79203	7.80203e-05	0.0006611	NA	NA	NA	NA
TR9048|c1_g1	-2.67573	11.5399	3.23798e-14	2.07224e-12	NA	NA	NA	NA
TR2825|c0_g1	-2.67558	4.57516	2.40231e-12	1.14194e-10	NA	NA	NA	NA
TR6360|c0_g1	-2.67314	4.57303	3.79204e-09	9.61029e-08	gi|74625810|sp|Q9URY7.1|FMDA_SCHPO|RecName: Full=Putative formamidase C869.04; AltName: Full=Formamide amidohydrolase [Schizosaccharomyces pombe 972h-]	NA	GO:0016811	NA
TR7432|c2_g1	-2.67305	3.12875	2.20268e-06	2.89775e-05	gi|75043900|sp|Q6QME8.1|AGO2_BOVIN|RecName: Full=Protein argonaute-2; Short=Argonaute2; AltName: Full=Argonaute RISC catalytic component 2; AltName: Full=Eukaryotic translation initiation factor 2C 2; Short=eIF-2C 2; Short=eIF2C 2; AltName: Full=Protein slicer [Bos taurus]	NA	NA	ORTHOMCL6563 (2 genes,2 taxa):
TR3278|c0_g1	-2.67197	7.43711	1.21554e-13	7.03675e-12	NA	NA	NA	NA
TR7426|c0_g2	-2.67179	1.37785	0.00323416	0.0154684	NA	NA	NA	NA
TR2716|c0_g2	-2.67162	1.88991	0.00188248	0.00984018	NA	NA	NA	NA
TR1228|c0_g1	-2.67108	0.711225	0.0473512	0.130751	NA	NA	NA	ORTHOMCL9147 (2 genes,2 taxa):
TR3354|c0_g1	-2.67089	8.64643	1.99623e-14	1.32937e-12	NA	NA	NA	NA
TR7326|c0_g2	-2.6705	1.37968	0.00320373	0.0153466	NA	NA	NA	NA
TR3491|c0_g1	-2.67019	3.93053	4.3232e-08	8.64113e-07	gi|6226911|sp|P26514.2|XYNA_STRLI|RecName: Full=Endo-1,4-beta-xylanase A; Short=Xylanase A; AltName: Full=1,4-beta-D-xylan xylanohydrolase A; Flags: Precursor [Streptomyces lividans]	NA	NA	NA
TR7088|c0_g3	-2.6683	5.68964	2.87651e-12	1.34896e-10	NA	NA	NA	NA
TR12482|c0_g1	-2.66805	8.34637	9.46477e-17	8.77394e-15	NA	NA	NA	NA
TR8421|c0_g1	-2.66768	6.24507	2.58425e-11	1.06074e-09	gi|123893574|sp|Q29R99.1|LIPT2_DANRE|RecName: Full=Putative lipoyltransferase 2, mitochondrial; AltName: Full=Lipoate-protein ligase B; AltName: Full=Lipoyl/octanoyl transferase; AltName: Full=Octanoyl-[acyl-carrier-protein]-protein N-octanoyltransferase; Flags: Precursor [Danio rerio]	K03801|K08764	GO:0006464	NA
TR5554|c0_g2	-2.66689	5.31314	7.53296e-15	5.28121e-13	NA	NA	NA	NA
TR9807|c0_g1	-2.66624	0.306429	0.0604917	0.157571	NA	NA	NA	NA
TR6213|c0_g2	-2.6659	0.694112	0.0113159	0.0428482	NA	NA	NA	NA
TR11202|c0_g1	-2.66565	9.78374	2.64137e-13	1.46525e-11	gi|729766|sp|Q07437.1|HSP70_LEIAM|RecName: Full=Heat shock 70 kDa protein [Leishmania amazonensis]	NA	NA	NA
TR4794|c2_g1	-2.664	2.70278	1.05647e-05	0.000115421	NA	NA	NA	NA
TR297|c0_g1	-2.66221	5.91121	9.28302e-16	7.55172e-14	gi|74625909|sp|Q9UT59.1|YKJ7_SCHPO|RecName: Full=Putative uncharacterized oxidoreductase C513.07 [Schizosaccharomyces pombe 972h-]	NA	NA	NA
TR4743|c0_g1	-2.66084	1.27847	0.0343415	0.10243	NA	NA	NA	NA
TR11476|c1_g1	-2.66037	5.78986	2.22898e-14	1.47034e-12	gi|417252|sp|P32948.1|LIP4_CANRU|RecName: Full=Lipase 4; Flags: Precursor [Candida rugosa]	NA	NA	ORTHOMCL5079 (2 genes,2 taxa):
TR7948|c0_g2	-2.6598	2.37512	0.000979637	0.00571499	NA	NA	NA	NA
TR83|c0_g2	-2.65902	3.71884	0.0173984	0.0605622	gi|1351711|sp|Q10094.1|YAOF_SCHPO|RecName: Full=Uncharacterized protein C11D3.15 [Schizosaccharomyces pombe 972h-]	K01469	GO:0016787	NA
TR8971|c1_g1	-2.65844	7.70147	7.82254e-17	7.38622e-15	NA	NA	NA	NA
TR4433|c0_g1	-2.65745	2.55836	0.000889419	0.00527233	gi|81879251|sp|Q8VCN9.1|TBCC_MOUSE|RecName: Full=Tubulin-specific chaperone C; AltName: Full=Tubulin-folding cofactor C; Short=CFC [Mus musculus]	NA	NA	NA
TR9325|c0_g1	-2.65727	5.47957	3.3651e-14	2.13401e-12	NA	NA	NA	NA
TR2915|c0_g2	-2.65664	5.25032	9.36634e-10	2.75583e-08	gi|14194766|sp|Q9P8F8.1|H1_EMENI|RecName: Full=Histone H1 [Aspergillus nidulans FGSC A4]	K11275	GO:0000786|GO:0003677|GO:0005634|GO:0006334	NA
TR7690|c0_g2	-2.65488	1.77825	0.00116131	0.00658081	gi|380865443|sp|O14082.2|YEAH_SCHPO|RecName: Full=Uncharacterized protein UNK4.17 [Schizosaccharomyces pombe 972h-]	NA	NA	NA
TR1005|c0_g1	-2.65421	0.690288	0.0150109	0.0538365	NA	NA	NA	NA
TR12561|c1_g1	-2.65153	9.22541	6.53161e-10	1.99099e-08	gi|1351673|sp|Q09923.1|YAKC_SCHPO|RecName: Full=Aldo-keto reductase yakc [NADP(+)] [Schizosaccharomyces pombe 972h-]	NA	NA	NA
TR9669|c0_g1	-2.6506	2.42837	4.90478e-06	5.9067e-05	NA	NA	NA	NA
TR9853|c0_g1	-2.64828	0.300795	0.0832329	0.200643	NA	NA	NA	NA
TR7945|c2_g2	-2.64796	6.11745	3.64592e-16	3.09216e-14	NA	NA	NA	NA
TR7230|c1_g1	-2.64773	0.309249	0.11702	0.256941	NA	NA	NA	NA
TR6557|c1_g1	-2.64695	1.65127	0.00156033	0.00842613	NA	NA	NA	NA
TR7127|c0_g1	-2.64666	1.05232	0.00294989	0.0143505	NA	NA	NA	NA
TR8971|c0_g1	-2.64483	5.15719	1.41219e-13	8.07468e-12	NA	NA	NA	NA
TR6951|c0_g1	-2.64474	4.86409	1.135e-05	0.000122728	gi|1351690|sp|Q10072.1|YAN6_SCHPO|RecName: Full=Uncharacterized transporter C3H1.06c [Schizosaccharomyces pombe 972h-]	NA	GO:0016021|GO:0022857|GO:0055085	NA
TR6392|c0_g2	-2.64463	3.2521	2.10654e-07	3.60385e-06	NA	NA	NA	NA
TR7273|c0_g2	-2.64452	2.42057	0.000300072	0.00211064	gi|19855065|sp|O74927.2|MTHR2_SCHPO|RecName: Full=Methylenetetrahydrofolate reductase 2 [Schizosaccharomyces pombe 972h-]	K00297	NA	NA
TR7434|c2_g1	-2.64442	0.993153	0.00416709	0.0189743	gi|74654526|sp|Q9USG8.1|MU190_SCHPO|RecName: Full=Meiotically up-regulated gene 190 protein [Schizosaccharomyces pombe 972h-]	NA	GO:0005515	NA
TR2816|c1_g1	-2.6438	0.705991	0.00920198	0.0363481	NA	NA	NA	NA
TR1681|c0_g1	-2.64269	0.301555	0.112204	0.249051	NA	NA	NA	NA
TR8684|c0_g1	-2.64239	5.02182	2.78464e-06	3.55768e-05	gi|81828720|sp|Q6LPK6.1|MSBA_PHOPR|RecName: Full=Lipid A export ATP-binding/permease protein MsbA [Photobacterium profundum]	NA	GO:0005524|GO:0016887	NA
TR12664|c0_g1	-2.64183	6	1.58806e-09	4.40098e-08	NA	NA	NA	NA
TR7785|c0_g1	-2.63998	1.74599	0.00017958	0.00135905	NA	NA	GO:0005515	NA
TR11555|c0_g1	-2.63995	1.56946	0.00128984	0.00718655	NA	NA	NA	ORTHOMCL6974 (2 genes,2 taxa):
TR7941|c1_g1	-2.63968	3.34065	2.14175e-06	2.82826e-05	gi|75163228|sp|Q93W54.1|ICMTB_ARATH|RecName: Full=Protein-S-isoprenylcysteine O-methyltransferase B; Short=AtICMTB; AltName: Full=Isoprenylcysteine carboxylmethyltransferase B; AltName: Full=Prenylated protein carboxyl methyltransferase B; AltName: Full=Prenylcysteine carboxyl methyltransferase B [Arabidopsis thaliana]	NA	GO:0004671|GO:0006481|GO:0016020|GO:0016021	NA
TR8760|c0_g2	-2.63834	1.59693	0.00515093	0.0225418	gi|74955815|sp|O00835.1|ERCC3_DICDI|RecName: Full=TFIIH basal transcription factor complex helicase repB subunit; AltName: Full=DNA excision repair cross-complementing protein-3 homolog; AltName: Full=DNA repair helicase repB; AltName: Full=DNA repair protein B [Dictyostelium discoideum]	NA	NA	NA
TR2716|c0_g1	-2.63699	4.4621	1.42882e-11	6.08235e-10	gi|1351690|sp|Q10072.1|YAN6_SCHPO|RecName: Full=Uncharacterized transporter C3H1.06c [Schizosaccharomyces pombe 972h-]	NA	GO:0016021|GO:0022857|GO:0055085	NA
TR8299|c3_g1	-2.63618	2.05907	0.000168464	0.00128821	NA	NA	NA	NA
TR6947|c0_g2	-2.63593	3.96125	0.000737981	0.00451378	NA	NA	NA	NA
TR8619|c0_g1	-2.63591	3.9429	5.05333e-05	0.000456616	NA	NA	GO:0008171	NA
TR935|c0_g1	-2.63543	0.704607	0.00868642	0.0346652	NA	NA	NA	NA
TR1792|c0_g1	-2.63481	-0.345414	0.517383	0.712483	NA	NA	NA	NA
TR4963|c0_g2	-2.63188	7.66319	3.92398e-17	3.86894e-15	gi|1168314|sp|P33303.2|SFC1_YEAST|RecName: Full=Succinate/fumarate mitochondrial transporter; AltName: Full=Regulator of acetyl-CoA synthase activity [Saccharomyces cerevisiae S288c]	K15100	NA	ORTHOMCL5708 (2 genes,2 taxa):
TR7941|c2_g1	-2.62968	0.303932	0.129446	0.276648	NA	NA	NA	NA
TR13043|c0_g1	-2.62649	8.14684	1.68514e-06	2.29928e-05	gi|81999808|sp|Q5UP73.1|YR614_MIMIV|RecName: Full=Putative band 7 family protein R614 [Acanthamoeba polyphaga mimivirus]	NA	NA	NA
TR6641|c0_g1	-2.62593	3.47143	7.435e-07	1.11027e-05	NA	NA	NA	NA
TR4539|c1_g2	-2.62495	5.73078	3.51114e-08	7.16688e-07	NA	NA	NA	NA
TR10373|c0_g1	-2.62447	0.970466	0.00426616	0.0193264	NA	NA	NA	NA
TR6311|c0_g1	-2.624	1.29483	0.00160331	0.00861158	NA	NA	NA	NA
TR4721|c1_g1	-2.62392	2.60944	0.00141497	0.00776441	NA	NA	NA	NA
TR7361|c3_g1	-2.62308	2.88387	0.000379841	0.00257125	NA	NA	NA	NA
TR8041|c1_g1	-2.62273	10.3985	2.90804e-10	9.6484e-09	gi|302595966|sp|P0CG83.1|UBIQP_HORVU|RecName: Full=Polyubiquitin; Contains: RecName: Full=Ubiquitin; Flags: Precursor, partial [Hordeum vulgare]	K08770	GO:0005515	NA
TR8611|c0_g2	-2.62131	6.63153	6.96843e-15	4.89773e-13	NA	NA	GO:0004553|GO:0005975	ORTHOMCL7001 (2 genes,2 taxa):
TR2224|c2_g1	-2.61819	0.694805	0.0864911	0.20627	NA	NA	NA	NA
TR7837|c3_g1	-2.61746	1.71879	0.00213562	0.010946	NA	NA	NA	NA
TR8053|c1_g1	-2.61646	6.95017	1.68715e-15	1.31825e-13	gi|238691574|sp|B2SH83.1|ILVD_FRATM|RecName: Full=Dihydroxy-acid dehydratase; Short=DAD [Francisella tularensis subsp. mediasiatica FSC147]	K01687	GO:0003824|GO:0008152	NA
TR1530|c0_g1	-2.61538	5.60693	6.88776e-07	1.03886e-05	NA	NA	NA	NA
TR6655|c1_g1	-2.61499	2.84202	1.27608e-06	1.79559e-05	NA	NA	NA	NA
TR6305|c3_g1	-2.61444	5.7337	4.06824e-11	1.60788e-09	gi|74582137|sp|O42909.1|YBI2_SCHPO|RecName: Full=Zinc-type alcohol dehydrogenase-like protein C16A3.02c [Schizosaccharomyces pombe 972h-]	NA	GO:0008270|GO:0016491|GO:0055114	NA
TR4777|c1_g3	-2.61426	9.86501	1.09088e-10	3.97375e-09	gi|294862526|sp|Q2KJC9.4|AL7A1_BOVIN|RecName: Full=Alpha-aminoadipic semialdehyde dehydrogenase; Short=Alpha-AASA dehydrogenase; AltName: Full=Aldehyde dehydrogenase family 7 member A1; AltName: Full=Antiquitin-1; AltName: Full=Betaine aldehyde dehydrogenase; AltName: Full=Delta1-piperideine-6-carboxylate dehydrogenase; Short=P6c dehydrogenase; Flags: Precursor [Bos taurus]	K14085	GO:0008152|GO:0016491|GO:0055114	NA
TR3719|c2_g1	-2.61371	2.73452	5.05504e-06	6.05628e-05	gi|158706408|sp|A2BGL3.1|WSCD2_DANRE|RecName: Full=WSC domain-containing protein 2 [Danio rerio]	NA	NA	NA
TR6350|c3_g1	-2.61346	3.82147	3.91629e-07	6.25508e-06	gi|341941986|sp|Q9JI90.2|RNF14_MOUSE|RecName: Full=E3 ubiquitin-protein ligase RNF14; AltName: Full=Androgen receptor-associated protein 54; AltName: Full=Protein Triad2; AltName: Full=RING finger protein 14 [Mus musculus]	NA	GO:0005515|GO:0008270|GO:0046872	NA
TR1282|c0_g1	-2.61308	1.02529	0.00578747	0.0248672	NA	NA	NA	NA
TR2840|c0_g2	-2.60957	2.57457	0.0615826	0.159638	NA	NA	NA	NA
TR10954|c0_g1	-2.60946	0.741487	0.0370112	0.1084	NA	NA	NA	NA
TR2424|c1_g1	-2.60888	2.67785	1.13522e-05	0.000122728	NA	NA	NA	NA
TR2604|c0_g1	-2.60876	4.20482	1.27062e-10	4.53958e-09	gi|134966|sp|P26674.1|STE6_SCHPO|RecName: Full=Protein ste6 [Schizosaccharomyces pombe 972h-]	NA	NA	NA
TR7230|c3_g1	-2.60857	7.06436	5.87397e-14	3.57084e-12	NA	NA	NA	NA
TR1603|c2_g1	-2.60737	2.31393	0.000231447	0.00169414	NA	NA	NA	NA
TR6671|c6_g1	-2.60731	0.691467	0.0291437	0.0902548	gi|1723769|sp|P53322.1|TNA1_YEAST|RecName: Full=High-affinity nicotinic acid transporter; AltName: Full=Nicotinic acid permease [Saccharomyces cerevisiae S288c]	NA	GO:0016021|GO:0055085	NA
TR12102|c0_g1	-2.60701	2.02141	9.7443e-05	0.000801814	NA	NA	NA	NA
TR5319|c2_g1	-2.607	1.00356	0.00558162	0.0241053	NA	NA	NA	NA
TR7638|c0_g2	-2.60205	3.69819	9.26626e-08	1.70777e-06	NA	NA	NA	NA
TR5847|c0_g1	-2.601	2.096	0.000117824	0.000945811	NA	NA	NA	NA
TR4793|c2_g1	-2.60012	6.12154	7.41653e-06	8.45861e-05	gi|74675981|sp|O42781.1|MAPK2_PNECA|RecName: Full=Mitogen-activated protein kinase 2; AltName: Full=PCM [Pneumocystis carinii]	K04371	GO:0004672|GO:0005524|GO:0006468	NA
TR736|c0_g1	-2.59984	6.37145	2.48304e-11	1.03101e-09	NA	NA	NA	ORTHOMCL6504 (2 genes,2 taxa):
TR1213|c0_g1	-2.59959	2.34823	0.000372292	0.00252935	NA	NA	NA	ORTHOMCL8853 (2 genes,2 taxa):
TR11202|c1_g1	-2.59933	12.3511	4.72745e-13	2.5564e-11	gi|2495359|sp|Q01877.1|HSP71_PUCGR|RecName: Full=Heat shock protein HSS1 [Puccinia graminis]	K03283	NA	NA
TR6993|c0_g1	-2.59843	3.66889	2.27097e-09	6.05223e-08	NA	NA	NA	NA
TR8421|c0_g2	-2.59703	3.87258	6.95457e-05	0.000601156	gi|123893574|sp|Q29R99.1|LIPT2_DANRE|RecName: Full=Putative lipoyltransferase 2, mitochondrial; AltName: Full=Lipoate-protein ligase B; AltName: Full=Lipoyl/octanoyl transferase; AltName: Full=Octanoyl-[acyl-carrier-protein]-protein N-octanoyltransferase; Flags: Precursor [Danio rerio]	K03801	GO:0006464	NA
TR7290|c4_g1	-2.59658	5.05262	5.32471e-14	3.26539e-12	NA	NA	NA	NA
TR8199|c1_g1	-2.59652	3.81215	4.43631e-09	1.10721e-07	NA	NA	NA	NA
TR48|c0_g1	-2.59473	3.82923	1.97532e-08	4.26606e-07	gi|82179674|sp|Q5PQ50.1|NUD19_XENLA|RecName: Full=Nucleoside diphosphate-linked moiety X motif 19, mitochondrial; Short=Nudix motif 19; Flags: Precursor [Xenopus laevis]	NA	GO:0016787	NA
TR9430|c0_g1	-2.59415	0.687908	0.037777	0.110203	NA	NA	NA	ORTHOMCL3671 (2 genes,2 taxa):
TR7960|c2_g1	-2.59385	3.93901	2.28418e-05	0.000226012	gi|75273965|sp|Q9LSF1.1|OXI1_ARATH|RecName: Full=Serine/threonine-protein kinase OXI1; AltName: Full=AGC serine/threonine-protein kinase subfamily 2 member 1; AltName: Full=Protein OXIDATIVE SIGNAL-INDUCIBLE 1 [Arabidopsis thaliana]	NA	GO:0004672|GO:0005524|GO:0006468	NA
TR1210|c0_g1	-2.59357	0.239706	0.0740558	0.183334	NA	NA	NA	NA
TR7734|c1_g1	-2.59123	4.60116	9.2077e-13	4.69085e-11	gi|74596408|sp|Q5B6Q3.1|EXGB_EMENI|RecName: Full=Glucan endo-1,6-beta-glucosidase B; AltName: Full=Beta-1,6-glucanase B; AltName: Full=Endo-1,6-beta-D-glucanase B; AltName: Full=Endo-1,6-beta-glucanase B; Flags: Precursor [Aspergillus nidulans FGSC A4]	NA	GO:0004553|GO:0005975	ORTHOMCL3300 (2 genes,2 taxa):
TR4959|c2_g1	-2.59097	1.48485	0.000625085	0.00391774	NA	NA	NA	NA
TR5867|c0_g1	-2.58906	1.32294	0.00497049	0.0218687	NA	NA	GO:0005515	NA
TR211|c0_g1	-2.58671	4.26984	3.27154e-10	1.07215e-08	gi|3025028|sp|P75791.1|YBIU_ECOLI|RecName: Full=Uncharacterized protein YbiU [Escherichia coli K-12]	NA	NA	ORTHOMCL8816 (2 genes,2 taxa):
TR274|c0_g1	-2.58661	3.50211	1.39845e-07	2.4791e-06	NA	NA	NA	NA
TR5605|c1_g1	-2.58627	1.79843	0.000309184	0.00216328	NA	NA	NA	NA
TR8179|c0_g1	-2.58599	1.31912	0.00631505	0.026751	gi|74760209|sp|Q8NEG7.1|DEN6B_HUMAN|RecName: Full=Protein DENND6B; AltName: Full=DENN domain-containing protein 6B [Homo sapiens]	NA	NA	NA
TR6036|c0_g1	-2.58577	5.20937	5.74467e-05	0.000510326	NA	NA	NA	NA
TR7690|c1_g1	-2.58542	0.995521	0.0104366	0.0402097	NA	NA	NA	NA
TR6889|c0_g2	-2.58355	2.91744	3.27259e-05	0.000310279	NA	NA	NA	NA
TR4777|c0_g1	-2.58314	7.13775	7.45251e-12	3.306e-10	gi|25090061|sp|Q9SYG7.3|AL7B4_ARATH|RecName: Full=Aldehyde dehydrogenase family 7 member B4; AltName: Full=Antiquitin-1; AltName: Full=Turgor-responsive ALDH [Arabidopsis thaliana]	K14085	GO:0008152|GO:0016491|GO:0055114	ORTHOMCL5975 (2 genes,2 taxa):
TR6460|c0_g2	-2.58297	0.931669	0.0101618	0.039354	NA	NA	GO:0004672|GO:0005524|GO:0006468	NA
TR8092|c3_g1	-2.58283	0.665044	0.0345648	0.102843	NA	NA	NA	NA
TR9690|c0_g1	-2.58212	0.236845	0.0721414	0.179632	NA	NA	NA	NA
TR9960|c2_g1	-2.58094	9.34194	3.51334e-13	1.91845e-11	NA	NA	NA	NA
TR4063|c1_g1	-2.58069	0.663098	0.0277634	0.0868673	gi|21362730|sp|O34767.1|OXDD_BACSU|RecName: Full=Oxalate decarboxylase OxdD [Bacillus subtilis subsp. subtilis str. 168]	NA	NA	NA
TR12231|c0_g1	-2.58056	0.238275	0.065961	0.167823	NA	NA	NA	NA
TR7845|c3_g1	-2.58002	0.234647	0.0797899	0.194342	NA	NA	NA	NA
TR8002|c0_g3	-2.57961	2.45034	1.74547e-05	0.000178926	NA	NA	NA	NA
TR8714|c1_g2	-2.57766	4.05736	1.72921e-05	0.000177391	gi|1176053|sp|P42938.1|TDA10_YEAST|RecName: Full=Probable ATP-dependent kinase TDA10; AltName: Full=Topoisomerase I damage affected protein 10 [Saccharomyces cerevisiae S288c]	K15918	NA	NA
TR11476|c3_g1	-2.57648	4.31565	1.53341e-09	4.27015e-08	NA	NA	NA	NA
TR8230|c1_g1	-2.5764	8.52187	9.21258e-13	4.69085e-11	gi|21363094|sp|Q96VG1.1|YBAI_SCHPO|RecName: Full=Uncharacterized protein C119.18 [Schizosaccharomyces pombe 972h-]	K17968	NA	NA
TR6975|c0_g1	-2.57622	3.41954	0.000256404	0.00185013	gi|74654864|sp|O94342.1|YHM9_SCHPO|RecName: Full=Probable metabolite transport protein C1271.09 [Schizosaccharomyces pombe 972h-]	NA	GO:0016021|GO:0022857|GO:0055085	NA
TR7896|c2_g2	-2.57571	4.62863	5.71869e-10	1.76709e-08	NA	NA	NA	NA
TR12654|c0_g1	-2.57457	7.48094	6.25158e-09	1.51553e-07	gi|1175958|sp|P43549.1|YFF4_YEAST|RecName: Full=Uncharacterized membrane protein YFL054C [Saccharomyces cerevisiae S288c]	K03441	GO:0005215|GO:0006810|GO:0016020	ORTHOMCL6384 (2 genes,2 taxa):
TR8026|c0_g1	-2.57319	3.96816	3.03788e-10	1.00196e-08	gi|74665044|sp|Q9HEZ1.1|XYNA_PHACH|RecName: Full=Endo-1,4-beta-xylanase A; Short=Xylanase A; AltName: Full=1,4-beta-D-xylan xylanohydrolase A; Flags: Precursor [Phanerochaete chrysosporium]	K01181	GO:0004553|GO:0005975	NA
TR8672|c0_g2	-2.57292	3.08356	2.34809e-06	3.06306e-05	NA	NA	GO:0000166|GO:0046872	ORTHOMCL4987 (2 genes,2 taxa):
TR2065|c0_g1	-2.57169	0.993059	0.0200878	0.0678092	NA	NA	NA	NA
TR6768|c2_g2	-2.57147	0.958601	0.00264236	0.0131228	NA	NA	NA	NA
TR7769|c0_g2	-2.56927	2.03572	0.00161236	0.00864687	NA	NA	NA	NA
TR8066|c1_g1	-2.56904	0.22817	0.117218	0.257307	NA	NA	NA	NA
TR8883|c1_g1	-2.56736	4.41564	1.19926e-11	5.16403e-10	NA	NA	NA	NA
TR3169|c1_g1	-2.56666	0.235746	0.0589446	0.154519	NA	NA	NA	NA
TR13212|c0_g1	-2.56629	2.54644	0.00111617	0.00636468	NA	NA	NA	NA
TR8011|c3_g1	-2.56622	0.952928	0.00373914	0.0174266	NA	NA	NA	NA
TR11099|c0_g1	-2.56616	0.232889	0.0680218	0.171719	NA	NA	NA	NA
TR10891|c0_g1	-2.56616	0.232889	0.0680146	0.171717	NA	NA	NA	NA
TR13371|c0_g1	-2.5653	0.22751	0.111827	0.248552	NA	NA	NA	NA
TR8355|c1_g1	-2.5649	0.251834	0.110249	0.246142	NA	NA	NA	NA
TR8046|c0_g2	-2.56453	2.24072	0.0156276	0.055458	NA	NA	NA	NA
TR186|c0_g1	-2.56306	4.83357	2.07762e-06	2.75401e-05	gi|548630|sp|P32901.2|PTR2_YEAST|RecName: Full=Peptide transporter PTR2; AltName: Full=Peptide permease PTR2 [Saccharomyces cerevisiae S288c]	K03305	GO:0005215|GO:0006810|GO:0016020	NA
TR4687|c0_g1	-2.56227	0.234317	0.0578113	0.152439	NA	NA	NA	NA
TR3864|c0_g2	-2.56211	1.76437	0.059584	0.155686	gi|338818367|sp|P0CP40.1|NUF2_CRYNJ|RecName: Full=Probable kinetochore protein NUF2 [Cryptococcus neoformans var. neoformans JEC21]	NA	GO:0000775|GO:0007067	NA
TR7767|c1_g2	-2.56204	1.02542	0.0170393	0.059483	NA	NA	NA	NA
TR6312|c4_g1	-2.55905	4.00562	1.67034e-09	4.60095e-08	NA	NA	NA	NA
TR1474|c0_g1	-2.55862	3.8203	3.42243e-08	7.00118e-07	NA	NA	NA	NA
TR8010|c1_g1	-2.55837	2.90097	1.44614e-06	2.00955e-05	NA	NA	NA	NA
TR8724|c2_g2	-2.5574	0.641248	0.019941	0.0673853	NA	NA	NA	NA
TR7959|c2_g3	-2.55661	2.2951	0.00987032	0.0384868	NA	NA	NA	NA
TR8058|c0_g1	-2.55621	6.9559	5.91037e-09	1.44411e-07	NA	NA	NA	ORTHOMCL6178 (2 genes,2 taxa):
TR4785|c1_g1	-2.55565	1.94761	0.0109505	0.0417533	NA	NA	NA	NA
TR1182|c1_g1	-2.55517	0.636624	0.0268681	0.0848078	NA	NA	NA	NA
TR2488|c0_g2	-2.55408	0.230363	0.0595289	0.1556	NA	NA	NA	NA
TR13421|c0_g1	-2.55407	0.230363	0.0595152	0.155594	NA	NA	NA	NA
TR5186|c1_g1	-2.55348	2.58973	9.4267e-06	0.000104213	NA	NA	NA	NA
TR5180|c3_g1	-2.55322	5.31695	3.3099e-14	2.10859e-12	NA	NA	NA	NA
TR8293|c1_g3	-2.55282	1.89303	0.00135545	0.00748487	NA	NA	NA	NA
TR7492|c2_g1	-2.55124	2.75351	3.10071e-06	3.92199e-05	NA	NA	NA	NA
TR3694|c0_g2	-2.55071	2.32202	0.000330394	0.00228702	gi|74676084|sp|O74473.1|CDC11_SCHPO|RecName: Full=Septation initiation network scaffold protein cdc11; Short=SIN scaffold protein cdc11; AltName: Full=Cell division control protein 11 [Schizosaccharomyces pombe 972h-]	NA	NA	ORTHOMCL5295 (2 genes,2 taxa):
TR5737|c0_g1	-2.54942	1.51426	0.0198518	0.0671342	NA	NA	NA	NA
TR6330|c1_g1	-2.54875	5.961	2.91365e-09	7.54871e-08	NA	NA	NA	NA
TR1915|c0_g1	-2.54749	0.226414	0.0730804	0.181372	NA	NA	NA	NA
TR6331|c1_g1	-2.54661	4.93275	1.35195e-10	4.79941e-09	NA	NA	NA	NA
TR12673|c1_g1	-2.54544	0.246427	0.0670931	0.170052	NA	NA	NA	NA
TR2621|c2_g1	-2.54491	0.970506	0.00527511	0.0229592	NA	NA	NA	NA
TR5700|c0_g1	-2.54317	0.223894	0.140403	0.294142	NA	NA	NA	NA
TR13537|c0_g1	-2.54316	0.223894	0.140339	0.29403	NA	NA	NA	NA
TR4196|c0_g1	-2.54183	5.73703	3.41784e-10	1.11222e-08	NA	NA	NA	NA
TR6892|c2_g2	-2.54152	0.883955	0.0369465	0.108233	NA	NA	NA	NA
TR6305|c2_g1	-2.54126	4.96045	2.96082e-09	7.6496e-08	gi|613781376|sp|Q941I0.2|ENOXC_FRAAN|RecName: Full=2-methylene-furan-3-one reductase; AltName: Full=Enone oxidoreductase; Short=FaEO; AltName: Full=Quinone oxidoreductase; Short=FaQR [Fragaria x ananassa]	NA	NA	NA
TR8093|c1_g3	-2.54123	0.69647	0.0361075	0.106367	NA	NA	NA	NA
TR1181|c0_g1	-2.53851	6.42157	1.38032e-07	2.45632e-06	gi|81916546|sp|Q99J47.1|DRS7B_MOUSE|RecName: Full=Dehydrogenase/reductase SDR family member 7B; AltName: Full=Short-chain dehydrogenase/reductase family 32C member 1 [Mus musculus]	NA	GO:0008152|GO:0016491	NA
TR7955|c1_g2	-2.53832	1.67312	0.000325003	0.0022553	gi|113652|sp|P04841.1|ALOX_PICAN|RecName: Full=Alcohol oxidase; Short=AO; Short=AOX; AltName: Full=Methanol oxidase; Short=MOX [Ogataea angusta]	NA	GO:0016614|GO:0055114	NA
TR8382|c1_g3	-2.53821	0.653433	0.0166271	0.0583654	NA	NA	NA	NA
TR992|c1_g1	-2.53653	0.244873	0.0601419	0.156982	NA	NA	NA	NA
TR7933|c0_g1	-2.53483	6.02827	3.74445e-16	3.1661e-14	NA	NA	NA	ORTHOMCL6407 (2 genes,2 taxa):
TR8914|c1_g1	-2.53456	8.26111	2.28825e-18	2.77605e-16	gi|284433540|sp|C5FEK4.2|CTSD_ARTOC|RecName: Full=Probable aspartic-type endopeptidase CTSD; Flags: Precursor, partial [Arthroderma otae CBS 113480]	NA	GO:0004190|GO:0006508	ORTHOMCL6637 (2 genes,2 taxa):
TR8877|c0_g2	-2.53393	0.888566	0.0226039	0.0743681	gi|51701358|sp|Q9USX1.1|APE1_SCHPO|RecName: Full=Aminopeptidase 1; AltName: Full=Aminopeptidase I [Schizosaccharomyces pombe 972h-]	NA	NA	NA
TR965|c1_g1	-2.53355	3.26579	5.4072e-07	8.39138e-06	gi|74657032|sp|Q5AYH4.1|PGLRD_EMENI|RecName: Full=Probable endopolygalacturonase D; Short=PGD; AltName: Full=Pectinase D; AltName: Full=Polygalacturonase D; Flags: Precursor [Aspergillus nidulans FGSC A4]	K01213	GO:0004650|GO:0005975	NA
TR3032|c1_g1	-2.53345	0.24344	0.0591988	0.154962	NA	NA	NA	NA
TR2069|c0_g1	-2.53345	0.24344	0.0591991	0.154962	NA	NA	NA	NA
TR9723|c0_g1	-2.53344	0.24344	0.0592179	0.154976	NA	NA	NA	NA
TR9324|c1_g1	-2.53331	1.62239	0.00676451	0.0283536	NA	NA	NA	NA
TR2641|c2_g1	-2.53286	1.92793	0.0215045	0.0715867	NA	NA	NA	NA
TR6588|c1_g2	-2.53186	5.17992	0.000480796	0.00313816	gi|12643811|sp|Q9NJ15.1|PCSK5_BRACL|RecName: Full=Proprotein convertase subtilisin/kexin type 5; AltName: Full=Proprotein convertase PC6-like; Short=aPC6; Flags: Precursor [Branchiostoma californiense]	NA	NA	NA
TR3543|c1_g1	-2.53133	0.239927	0.0574851	0.151866	NA	NA	NA	NA
TR545|c0_g1	-2.53039	1.95873	0.000511336	0.0033035	NA	NA	NA	NA
TR9278|c2_g1	-2.53011	2.33839	3.15525e-05	0.000300173	gi|6015047|sp|Q62651.2|ECH1_RAT|RecName: Full=Delta(3,5)-Delta(2,4)-dienoyl-CoA isomerase, mitochondrial; Flags: Precursor [Rattus norvegicus]	K12663	GO:0003824|GO:0008152	ORTHOMCL6694 (2 genes,2 taxa):
TR7940|c0_g1	-2.52988	4.1474	0.000115047	0.00092699	NA	NA	NA	NA
TR1503|c0_g1	-2.52985	5.96747	2.3613e-08	4.98015e-07	NA	NA	NA	NA
TR5948|c0_g1	-2.52946	4.81563	2.11951e-06	2.80154e-05	gi|1346794|sp|P49412.1|PRIB_LENED|RecName: Full=Protein priB [Lentinula edodes]	NA	NA	NA
TR9960|c1_g1	-2.529	13.1493	6.564e-15	4.62514e-13	NA	K02272	GO:0004129	NA
TR8665|c1_g2	-2.52894	4.39094	4.56705e-08	9.09597e-07	gi|74625853|sp|Q9USN5.1|GDH2_SCHPO|RecName: Full=Probable NAD-specific glutamate dehydrogenase; Short=NAD-GDH [Schizosaccharomyces pombe 972h-]	NA	NA	NA
TR8804|c1_g2	-2.52883	1.83954	0.00457678	0.0204657	NA	NA	NA	NA
TR5585|c0_g1	-2.52859	0.240907	0.057506	0.151907	NA	NA	GO:0003824|GO:0008152	NA
TR7326|c3_g1	-2.52855	3.24787	6.78212e-07	1.0257e-05	NA	NA	GO:0008152|GO:0016787	NA
TR8047|c0_g1	-2.52772	1.77996	0.000617589	0.00387685	gi|1730753|sp|P53933.1|APP1_YEAST|RecName: Full=Phosphatidate phosphatase APP1; Short=PAP; AltName: Full=Actin patch protein 1 [Saccharomyces cerevisiae S288c]	NA	NA	NA
TR2192|c1_g1	-2.52629	4.78214	1.42996e-11	6.08235e-10	gi|21541999|sp|O94740.1|CDC37_SCHPO|RecName: Full=Hsp90 co-chaperone Cdc37; AltName: Full=Cell division control protein 37; AltName: Full=Hsp90 chaperone protein kinase-targeting subunit [Schizosaccharomyces pombe 972h-]	NA	NA	NA
TR2493|c0_g2	-2.52606	3.4541	4.54843e-05	0.000415501	NA	NA	NA	NA
TR8776|c10_g1	-2.52547	0.238496	0.0611949	0.158972	NA	NA	NA	NA
TR3417|c1_g1	-2.52514	4.57369	1.06982e-11	4.64972e-10	NA	NA	NA	NA
TR6760|c0_g1	-2.52484	1.78003	0.000265886	0.0019072	gi|341940593|sp|Q8CG76.3|ARK72_MOUSE|RecName: Full=Aflatoxin B1 aldehyde reductase member 2; AltName: Full=Succinic semialdehyde reductase; Short=SSA reductase [Mus musculus]	K15303	NA	NA
TR9929|c0_g1	-2.52332	6.6886	1.19541e-16	1.09363e-14	NA	NA	NA	NA
TR2186|c1_g1	-2.523	0.978246	0.00671648	0.0281819	NA	NA	NA	NA
TR6450|c1_g1	-2.5225	4.49207	1.12194e-09	3.22771e-08	NA	NA	NA	NA
TR5372|c0_g2	-2.5207	7.273	2.95639e-14	1.90513e-12	NA	NA	NA	NA
TR7853|c0_g2	-2.51915	2.14318	0.0576358	0.152153	gi|585695|sp|P38364.1|PID6_FUSSO|RecName: Full=Pisatin demethylase; AltName: Full=Cytochrome P450 57A2 [Nectria haematococca mpVI]	NA	NA	NA
TR4153|c0_g1	-2.51664	2.273	0.00146754	0.00801191	NA	NA	NA	NA
TR5215|c2_g1	-2.51595	0.973965	0.00442995	0.0199337	NA	NA	NA	NA
TR2171|c0_g2	-2.51578	3.67221	2.72562e-06	3.48707e-05	NA	NA	NA	NA
TR6097|c0_g1	-2.51511	4.47561	2.58504e-11	1.06074e-09	NA	NA	NA	ORTHOMCL6346 (2 genes,2 taxa):
TR6529|c0_g1	-2.51459	3.59011	1.74066e-06	2.36579e-05	NA	NA	NA	ORTHOMCL6039 (2 genes,2 taxa):
TR10652|c0_g1	-2.51437	0.235967	0.0665906	0.168978	NA	NA	NA	NA
TR7576|c0_g1	-2.51423	3.70452	0.000747421	0.00456052	NA	NA	NA	ORTHOMCL7255 (2 genes,2 taxa):
TR11375|c1_g1	-2.51292	7.47238	3.47966e-09	8.85885e-08	gi|152031592|sp|P27867.4|DHSO_RAT|RecName: Full=Sorbitol dehydrogenase; AltName: Full=L-iditol 2-dehydrogenase [Rattus norvegicus]	K00008	GO:0008270|GO:0016491|GO:0055114	ORTHOMCL4238 (2 genes,2 taxa):
TR1008|c1_g1	-2.51251	1.41133	0.000698092	0.00430282	NA	NA	NA	ORTHOMCL6100 (2 genes,2 taxa):
TR1664|c0_g2	-2.51179	1.01111	0.0272065	0.0855854	NA	NA	NA	NA
TR10121|c0_g1	-2.51083	1.45626	0.000972765	0.0056856	NA	NA	NA	NA
TR10948|c0_g1	-2.51029	0.975049	0.0071652	0.0296753	NA	NA	NA	NA
TR4048|c2_g1	-2.51006	1.58161	0.000746421	0.00455819	gi|597439609|sp|P32009.2|DNRF_STRPE|RecName: Full=Aklavinone 12-hydroxylase DnrF; AltName: Full=Aklavinone 11-hydroxylase [Streptomyces peucetius]	NA	NA	NA
TR8777|c1_g2	-2.51002	5.42717	3.51912e-12	1.63657e-10	NA	NA	NA	NA
TR1980|c0_g1	-2.5095	2.97475	8.65313e-05	0.000724852	NA	NA	NA	NA
TR9617|c0_g1	-2.50893	2.53309	0.00119083	0.00672646	NA	NA	NA	ORTHOMCL5171 (2 genes,2 taxa):
TR12659|c1_g1	-2.50886	5.67145	2.67205e-14	1.73796e-12	gi|122137109|sp|Q2TBX0.1|ZPR1_BOVIN|RecName: Full=Zinc finger protein ZPR1; AltName: Full=Zinc finger protein 259 [Bos taurus]	K06874	GO:0008270	NA
TR9554|c0_g1	-2.5085	1.43583	0.00484193	0.0214383	gi|60390960|sp|Q9FIY7.1|SM3L3_ARATH|RecName: Full=Putative SWI/SNF-related matrix-associated actin-dependent regulator of chromatin subfamily A member 3-like 3; Short=SMARCA3-like protein 3 [Arabidopsis thaliana]	NA	GO:0003677|GO:0005524	NA
TR593|c4_g1	-2.50745	5.02223	1.45841e-10	5.1616e-09	NA	NA	NA	NA
TR7842|c3_g1	-2.50728	3.22129	1.05299e-05	0.000115132	NA	NA	NA	NA
TR731|c0_g1	-2.507	1.46237	0.00934991	0.0367907	NA	NA	NA	NA
TR11903|c1_g1	-2.50665	4.62251	2.21896e-11	9.2688e-10	NA	NA	NA	NA
TR6070|c0_g2	-2.50628	6.24482	6.28104e-14	3.80173e-12	NA	NA	NA	NA
TR8440|c0_g1	-2.50508	2.86373	1.33754e-05	0.000142122	NA	NA	NA	NA
TR6242|c1_g1	-2.50487	2.6655	0.00029607	0.00208934	NA	NA	GO:0045145	NA
TR3156|c0_g2	-2.50475	1.14617	0.00848526	0.0340227	gi|3914994|sp|Q44091.1|SNDH_GLULI|RecName: Full=L-sorbosone dehydrogenase; Short=SNDH [Gluconacetobacter liquefaciens]	NA	NA	NA
TR4085|c1_g2	-2.50243	5.64121	2.05572e-05	0.000206333	gi|3915405|sp|O43003.1|MMF1_SCHPO|RecName: Full=Protein mmf1, mitochondrial; AltName: Full=Isoleucine biosynthesis and maintenance of intact mitochondria 1; AltName: Full=Maintenance of mitochondrial function 1; Flags: Precursor [Schizosaccharomyces pombe 972h-]	NA	NA	NA
TR6568|c1_g1	-2.50206	2.39748	0.000554814	0.00353932	NA	NA	NA	NA
TR5319|c0_g2	-2.50038	1.35559	0.00349575	0.0164655	NA	NA	NA	NA
TR7049|c2_g1	-2.50038	3.91442	5.05377e-10	1.57559e-08	gi|109940182|sp|P77460.2|YBCY_ECOLI|RecName: Full=Putative uncharacterized protein YbcY [Escherichia coli K-12]	NA	GO:0008152|GO:0008168	NA
TR8998|c0_g1	-2.5	9.52033	4.72808e-14	2.9514e-12	NA	NA	NA	NA
TR3499|c0_g1	-2.49522	1.8617	0.0584395	0.15366	NA	NA	NA	NA
TR3583|c0_g1	-2.49432	1.83181	0.00102046	0.00591602	NA	NA	NA	NA
TR6119|c0_g1	-2.49387	4.98614	3.87469e-07	6.20516e-06	gi|10719963|sp|P98187.1|CP4F8_HUMAN|RecName: Full=Cytochrome P450 4F8; AltName: Full=CYPIVF8 [Homo sapiens]	NA	GO:0005506|GO:0016705|GO:0020037|GO:0055114	NA
TR1511|c0_g1	-2.493	1.44752	0.0016319	0.00873152	NA	NA	NA	NA
TR13155|c0_g1	-2.4919	1.91161	0.000510365	0.00329952	NA	NA	NA	NA
TR2833|c0_g1	-2.49127	4.18129	0.0194405	0.0660313	NA	NA	NA	NA
TR9354|c0_g1	-2.4909	1.82795	0.00225387	0.0114595	gi|59799777|sp|Q03043.3|KGP24_DROME|RecName: Full=cGMP-dependent protein kinase, isozyme 2 forms cD4/T1/T3A/T3B; Short=cGK; AltName: Full=Foraging protein [Drosophila melanogaster]	NA	GO:0004672|GO:0005524|GO:0006468	NA
TR12446|c3_g1	-2.48999	6.50224	6.63658e-11	2.51604e-09	NA	NA	NA	NA
TR10350|c1_g1	-2.48903	6.23093	4.07911e-08	8.19434e-07	gi|74629149|sp|Q7SH17.3|ACKA_NEUCR|RecName: Full=Probable acetate kinase; AltName: Full=Acetokinase [Neurospora crassa OR74A]	K00925	GO:0005622|GO:0008152|GO:0016301|GO:0016310|GO:0016774	ORTHOMCL9303 (2 genes,2 taxa):
TR3663|c0_g1	-2.48824	2.46198	0.0375256	0.109642	NA	NA	NA	NA
TR7196|c1_g1	-2.48822	2.52503	0.0238176	0.0774101	NA	NA	NA	NA
TR9308|c2_g1	-2.48747	6.40019	1.74748e-13	9.89047e-12	NA	NA	NA	NA
TR2648|c0_g1	-2.48699	4.41185	5.87983e-10	1.81287e-08	NA	NA	NA	NA
TR7024|c4_g1	-2.48528	1.81842	0.000517695	0.00333686	NA	NA	NA	NA
TR4127|c0_g2	-2.48478	5.07134	2.58715e-13	1.4409e-11	NA	NA	NA	NA
TR5186|c5_g1	-2.48318	3.89924	3.19459e-09	8.17786e-08	NA	NA	NA	NA
TR1860|c0_g2	-2.48307	2.14396	0.00786633	0.0320383	gi|259016418|sp|Q10350.2|YDA8_SCHPO|RecName: Full=Uncharacterized protein C1F12.08 [Schizosaccharomyces pombe 972h-]	NA	NA	NA
TR11940|c2_g1	-2.48266	5.01416	3.07381e-12	1.43907e-10	NA	NA	NA	NA
TR7933|c4_g1	-2.4815	6.04163	4.89661e-14	3.0295e-12	NA	NA	GO:0005515	NA
TR5507|c0_g1	-2.48062	1.79094	0.000274562	0.00196086	NA	NA	NA	NA
TR6097|c1_g1	-2.48043	3.77137	1.1371e-07	2.05763e-06	NA	NA	NA	ORTHOMCL8917 (2 genes,2 taxa):
TR5892|c0_g1	-2.47963	1.26856	0.0172807	0.0601976	gi|74700481|sp|Q4P5F5.1|CIAO1_USTMA|RecName: Full=Probable cytosolic iron-sulfur protein assembly protein 1 [Ustilago maydis 521]	NA	NA	NA
TR2874|c0_g1	-2.47856	2.72644	1.27859e-05	0.000136406	NA	NA	NA	NA
TR8408|c2_g4	-2.47783	4.32741	8.52708e-08	1.58094e-06	NA	NA	NA	NA
TR2010|c1_g1	-2.47772	1.14748	0.0750043	0.185175	NA	NA	NA	NA
TR8787|c1_g1	-2.47744	6.52376	1.99656e-10	6.83559e-09	NA	NA	NA	ORTHOMCL3306 (2 genes,2 taxa):
TR5511|c0_g2	-2.47657	0.608596	0.0480778	0.132378	NA	NA	NA	NA
TR6073|c2_g1	-2.47654	3.26969	0.0013373	0.00740222	gi|75317777|sp|O04249.1|STP7_ARATH|RecName: Full=Sugar transport protein 7; AltName: Full=Hexose transporter 7 [Arabidopsis thaliana]	NA	GO:0016021|GO:0022857|GO:0055085	ORTHOMCL8128 (2 genes,2 taxa):
TR7330|c0_g1	-2.47592	0.978704	0.0232681	0.0760513	NA	NA	NA	NA
TR3695|c2_g1	-2.47453	0.961237	0.022927	0.0752273	NA	NA	NA	NA
TR11296|c0_g1	-2.47443	4.93502	1.92e-10	6.61405e-09	NA	NA	NA	NA
TR537|c0_g1	-2.47278	3.05257	4.90507e-07	7.68231e-06	gi|121852|sp|P13860.1|GUX1_PHACH|RecName: Full=Exoglucanase 1; AltName: Full=1,4-beta-cellobiohydrolase; AltName: Full=Exocellobiohydrolase I; AltName: Full=Exoglucanase I; Flags: Precursor [Phanerochaete chrysosporium]	K01225	GO:0004553|GO:0005975	NA
TR7641|c4_g1	-2.47274	2.43411	0.000195791	0.00146622	NA	NA	NA	NA
TR7596|c0_g2	-2.47219	5.53924	0.000389471	0.00261928	NA	NA	NA	NA
TR9939|c3_g1	-2.47141	5.01638	4.93956e-14	3.04931e-12	gi|1351673|sp|Q09923.1|YAKC_SCHPO|RecName: Full=Aldo-keto reductase yakc [NADP(+)] [Schizosaccharomyces pombe 972h-]	NA	NA	NA
TR9222|c1_g1	-2.47074	4.16914	1.65876e-09	4.57472e-08	NA	NA	NA	ORTHOMCL5991 (2 genes,2 taxa):
TR3695|c1_g1	-2.47062	1.43979	0.00419373	0.0190676	NA	NA	NA	NA
TR6289|c1_g1	-2.47041	2.55439	0.00065139	0.00405437	NA	NA	NA	NA
TR8150|c0_g1	-2.46863	1.75775	0.00171711	0.00911079	NA	NA	NA	NA
TR11848|c1_g1	-2.46738	4.23654	8.212e-08	1.52964e-06	NA	NA	NA	NA
TR7351|c2_g1	-2.46712	0.592744	0.0224753	0.074041	NA	NA	NA	NA
TR11042|c0_g1	-2.46695	3.15299	1.2624e-06	1.77814e-05	NA	NA	NA	NA
TR1292|c2_g1	-2.4668	3.41213	4.42905e-06	5.38726e-05	NA	NA	NA	NA
TR9089|c2_g2	-2.46653	7.93748	1.26052e-10	4.50926e-09	gi|2498193|sp|Q15582.1|BGH3_HUMAN|RecName: Full=Transforming growth factor-beta-induced protein ig-h3; Short=Beta ig-h3; AltName: Full=Kerato-epithelin; AltName: Full=RGD-containing collagen-associated protein; Short=RGD-CAP; Flags: Precursor [Homo sapiens]	NA	NA	ORTHOMCL6354 (2 genes,2 taxa):
TR7837|c2_g1	-2.46641	1.62575	0.000477923	0.00312234	NA	NA	NA	NA
TR7813|c0_g1	-2.4657	1.78714	0.000529557	0.003403	NA	NA	NA	NA
TR5840|c1_g1	-2.46539	4.02265	2.01388e-08	4.3426e-07	NA	NA	NA	NA
TR6997|c1_g1	-2.46488	4.58374	4.0401e-10	1.28983e-08	gi|121804415|sp|Q2UMD5.1|BGALC_ASPOR|RecName: Full=Probable beta-galactosidase C; AltName: Full=Lactase C; Flags: Precursor [Aspergillus oryzae RIB40]	NA	GO:0004553|GO:0005975	NA
TR3846|c0_g1	-2.46397	4.71144	1.5871e-11	6.70984e-10	NA	NA	NA	NA
TR10325|c1_g1	-2.46364	3.34197	9.72291e-07	1.41081e-05	gi|84028848|sp|P0AGG3.2|TESB_ECO57|RecName: Full=Acyl-CoA thioesterase 2; AltName: Full=Acyl-CoA thioesterase II; Short=TEII [Escherichia coli O157:H7]	K11992	NA	ORTHOMCL7917 (2 genes,2 taxa):
TR418|c0_g1	-2.4629	0.58703	0.0426865	0.120506	NA	NA	NA	NA
TR12062|c1_g1	-2.46274	1.89194	0.0007714	0.00468226	gi|134082|sp|P21329.1|RTJK_DROFU|RecName: Full=RNA-directed DNA polymerase from mobile element jockey; AltName: Full=Reverse transcriptase [Drosophila funebris]	NA	NA	NA
TR7794|c1_g1	-2.46246	2.74771	0.000618239	0.00387991	NA	NA	NA	NA
TR12443|c1_g1	-2.46207	8.58073	6.07893e-12	2.73581e-10	gi|306755898|sp|D4AQG5.1|MEP5_ARTBC|RecName: Full=Probable extracellular metalloproteinase 5; AltName: Full=Fungalysin MEP5; Flags: Precursor [Arthroderma benhamiae CBS 112371]	K01417	GO:0004222|GO:0005615|GO:0008270	ORTHOMCL5078 (2 genes,2 taxa):
TR7367|c1_g2	-2.4617	2.9384	0.000232684	0.00170186	NA	NA	GO:0003700|GO:0006355|GO:0008270|GO:0043565	NA
TR7955|c2_g1	-2.46132	4.26239	1.79855e-09	4.91528e-08	gi|231528|sp|Q00922.1|ALOX_CANBO|RecName: Full=Alcohol oxidase; Short=AO; Short=AOX; AltName: Full=Methanol oxidase; Short=MOX [Candida boidinii]	K17066	GO:0016614|GO:0050660|GO:0055114	NA
TR8304|c1_g2	-2.46098	3.69274	5.35578e-08	1.04798e-06	NA	NA	NA	NA
TR8254|c0_g1	-2.45894	2.67898	0.000813043	0.00488403	NA	NA	NA	NA
TR2833|c2_g1	-2.45882	4.80954	5.90969e-09	1.44411e-07	NA	NA	NA	NA
TR7755|c2_g1	-2.45745	2.15424	0.000115623	0.000931363	NA	NA	NA	NA
TR6997|c0_g1	-2.45742	2.28308	6.64002e-05	0.000578086	gi|300680858|sp|A1D1Z9.1|BGALA_NEOFI|RecName: Full=Probable beta-galactosidase A; AltName: Full=Lactase A; Flags: Precursor [Neosartorya fischeri NRRL 181]	NA	GO:0004553|GO:0005975	NA
TR2604|c2_g1	-2.45586	3.39905	2.04276e-06	2.71684e-05	NA	NA	NA	NA
TR6699|c3_g1	-2.45545	0.590402	0.0191986	0.0653132	NA	NA	NA	NA
TR4010|c0_g1	-2.45531	2.06206	9.63427e-05	0.000793771	NA	NA	NA	NA
TR4438|c1_g1	-2.45502	1.75303	0.00146393	0.00799841	NA	NA	NA	NA
TR13530|c0_g1	-2.455	4.19652	3.47443e-10	1.12845e-08	NA	NA	NA	NA
TR6635|c0_g1	-2.45428	6.96563	2.36248e-12	1.12492e-10	NA	NA	NA	NA
TR9976|c0_g1	-2.45427	4.16141	8.04742e-10	2.39901e-08	NA	NA	NA	NA
TR6731|c0_g1	-2.4532	4.52256	5.08913e-08	9.98607e-07	NA	NA	NA	NA
TR5319|c1_g1	-2.45291	2.9336	0.000203748	0.00151524	NA	NA	NA	NA
TR1513|c1_g2	-2.45228	5.58112	2.42692e-11	1.00921e-09	NA	NA	NA	NA
TR2192|c0_g1	-2.45178	5.88606	4.36079e-13	2.36276e-11	gi|21541999|sp|O94740.1|CDC37_SCHPO|RecName: Full=Hsp90 co-chaperone Cdc37; AltName: Full=Cell division control protein 37; AltName: Full=Hsp90 chaperone protein kinase-targeting subunit [Schizosaccharomyces pombe 972h-]	K09554	NA	NA
TR8261|c0_g2	-2.45082	0.939215	0.00715991	0.0296634	gi|338818011|sp|P0CN27.1|DPOE_CRYNB|RecName: Full=DNA polymerase epsilon catalytic subunit A; AltName: Full=DNA polymerase II subunit A [Cryptococcus neoformans var. neoformans B-3501A]	NA	GO:0003887	NA
TR7374|c0_g1	-2.45042	3.08731	0.000225386	0.00165717	gi|81891211|sp|Q6A152.1|CP4X1_MOUSE|RecName: Full=Cytochrome P450 4X1; AltName: Full=CYPIVX1 [Mus musculus]	NA	GO:0005506|GO:0016705|GO:0020037|GO:0055114	NA
TR10359|c0_g1	-2.45033	0.579461	0.0584046	0.153618	NA	NA	NA	NA
TR6066|c1_g1	-2.45021	3.4506	0.000113642	0.000917252	NA	NA	NA	NA
TR1232|c0_g1	-2.45006	0.916858	0.012461	0.0463229	NA	NA	NA	NA
TR7868|c1_g1	-2.44991	6.02896	1.88307e-09	5.12119e-08	NA	NA	NA	NA
TR7299|c0_g1	-2.44988	0.584413	0.0367397	0.107752	NA	NA	NA	NA
TR8566|c0_g1	-2.44956	6.47072	7.67442e-15	5.3669e-13	NA	NA	NA	NA
TR2716|c2_g1	-2.44882	3.64499	7.24952e-09	1.73188e-07	NA	NA	NA	NA
TR11237|c0_g1	-2.44865	3.28162	4.74279e-05	0.00043149	NA	NA	GO:0005524	NA
TR2139|c0_g1	-2.44762	0.172372	0.140126	0.293693	NA	NA	NA	NA
TR7923|c1_g1	-2.44693	2.55268	0.000196169	0.00146866	gi|585175|sp|Q05424.1|GPA2_NEUCR|RecName: Full=Guanine nucleotide-binding protein alpha-2 subunit; AltName: Full=GP2-alpha [Neurospora crassa OR74A]	NA	NA	NA
TR8752|c3_g1	-2.44653	1.90652	0.000438154	0.00289369	NA	NA	NA	NA
TR3849|c1_g2	-2.44499	4.22201	0.000196875	0.00147316	gi|403377900|sp|D0U690.1|XPT1_CRYNV|RecName: Full=3-O-alpha-D-mannopyranosyl-alpha-D-mannopyranose xylosylphosphotransferase; AltName: Full=Xylosylphosphotransferase 1 [Cryptococcus neoformans var. grubii]	NA	GO:0016772	NA
TR5522|c1_g1	-2.44451	3.1105	2.24433e-06	2.94422e-05	gi|1172829|sp|P41838.1|RAE1_SCHPO|RecName: Full=Poly(A)+ RNA export protein [Schizosaccharomyces pombe 972h-]	K14298	GO:0005515	NA
TR6428|c0_g1	-2.44398	3.34551	6.40504e-06	7.44356e-05	NA	NA	NA	NA
TR6741|c1_g3	-2.44384	5.29369	2.29417e-09	6.0908e-08	NA	NA	NA	NA
TR8120|c0_g1	-2.44293	3.67246	1.81362e-05	0.000185029	NA	NA	NA	NA
TR10183|c1_g1	-2.44261	3.94829	6.1661e-06	7.2079e-05	NA	NA	NA	NA
TR3518|c0_g3	-2.43939	3.91253	2.95062e-06	3.75762e-05	NA	NA	NA	NA
TR2795|c0_g1	-2.4383	4.07308	2.49138e-09	6.54072e-08	NA	NA	NA	NA
TR438|c0_g1	-2.43797	6.38824	1.66578e-15	1.30563e-13	NA	NA	NA	NA
TR13138|c2_g1	-2.4351	4.06572	4.39356e-09	1.09949e-07	NA	NA	NA	NA
TR4131|c1_g1	-2.43458	3.6159	0.00404506	0.0185372	gi|1723954|sp|P53090.1|ARO8_YEAST|RecName: Full=Aromatic/aminoadipate aminotransferase 1; AltName: Full=2-aminoadipate aminotransferase; AltName: Full=2-aminoadipate transaminase; AltName: Full=Alpha-aminoadipate aminotransferase; Short=AadAT; AltName: Full=Aromatic amino acid aminotransferase 1; AltName: Full=Aromatic amino acid aminotransferase I; AltName: Full=Aromatic amino acid-requiring pro…	NA	NA	ORTHOMCL8482 (2 genes,2 taxa):
TR194|c0_g2	-2.43429	2.32008	0.000213075	0.00157788	NA	NA	NA	NA
TR8492|c1_g2	-2.43396	1.54866	0.00384948	0.01781	NA	NA	NA	NA
TR8526|c2_g1	-2.43378	3.53489	1.60332e-07	2.81191e-06	gi|817033902|sp|A2QEQ6.1|GUS79_ASPNC|RecName: Full=Beta-glucuronidase; Short=GlcAase; AltName: Full=Beta-D-glucuronoside glucuronosohydrolase; Flags: Precursor [Aspergillus niger CBS 513.88]	NA	NA	ORTHOMCL5606 (2 genes,2 taxa):
TR6867|c0_g1	-2.43377	6.02297	3.66922e-14	2.31111e-12	NA	NA	NA	NA
TR1141|c1_g1	-2.43346	1.60365	0.000905849	0.0053528	gi|121529|sp|P13006.1|GOX_ASPNG|RecName: Full=Glucose oxidase; AltName: Full=Beta-D-glucose:oxygen 1-oxido-reductase; AltName: Full=Glucose oxyhydrase; Short=GOD; Flags: Precursor [Aspergillus niger]	NA	GO:0016614|GO:0055114	NA
TR8704|c0_g1	-2.43281	6.22585	2.59e-14	1.69248e-12	NA	NA	NA	NA
TR8043|c1_g2	-2.43185	0.689883	0.103303	0.234671	gi|146345403|sp|P11711.2|CP2A1_RAT|RecName: Full=Cytochrome P450 2A1; AltName: Full=CYPIIA1; AltName: Full=Cytochrome P450-UT-F; AltName: Full=Steroid hormones 7-alpha-hydroxylase; AltName: Full=Testosterone 7-alpha-hydroxylase [Rattus norvegicus]	NA	GO:0005506|GO:0016705|GO:0020037|GO:0055114	NA
TR1242|c0_g1	-2.43178	2.9162	0.00129927	0.00723193	NA	NA	NA	NA
TR7769|c1_g1	-2.43164	4.57251	2.716e-11	1.10634e-09	NA	NA	NA	NA
TR11290|c0_g1	-2.42969	5.25459	7.57899e-12	3.34086e-10	NA	NA	NA	NA
TR7287|c2_g1	-2.42926	3.19499	3.36742e-05	0.000318273	gi|47116761|sp|Q9EP75.1|CP4FE_MOUSE|RecName: Full=Leukotriene-B4 omega-hydroxylase 3; AltName: Full=Cyp4f-14; AltName: Full=Cytochrome P450 4F14; AltName: Full=Cytochrome P450-LTB-omega; AltName: Full=Leukotriene-B4 20-monooxygenase 3 [Mus musculus]	NA	GO:0005506|GO:0016705|GO:0020037|GO:0055114	NA
TR272|c1_g1	-2.4292	1.9021	0.00158954	0.00855741	NA	NA	NA	NA
TR13380|c0_g1	-2.42904	0.599091	0.025257	0.0808574	NA	NA	NA	NA
TR13225|c1_g1	-2.42889	1.13434	0.0100844	0.0391304	NA	NA	NA	NA
TR8357|c2_g1	-2.42695	5.06536	1.02969e-08	2.36863e-07	NA	NA	NA	NA
TR11637|c2_g1	-2.42675	6.34757	1.93197e-15	1.49329e-13	gi|81918176|sp|Q4QQW3.1|HOT_RAT|RecName: Full=Hydroxyacid-oxoacid transhydrogenase, mitochondrial; Short=HOT; AltName: Full=Alcohol dehydrogenase iron-containing protein 1; Short=ADHFe1; Flags: Precursor [Rattus norvegicus]	K11173	GO:0016491|GO:0046872|GO:0055114	ORTHOMCL3175 (2 genes,2 taxa):
TR3|c2_g1	-2.42537	0.595266	0.0378582	0.110394	gi|117803|sp|P09437.2|CYB2_HANAN|RecName: Full=Cytochrome b2, mitochondrial; AltName: Full=L-lactate dehydrogenase [Cytochrome]; AltName: Full=L-lactate ferricytochrome C oxidoreductase; Short=L-LCR; Flags: Precursor [Wickerhamomyces anomalus]	NA	GO:0020037	NA
TR9738|c0_g1	-2.42528	1.16717	0.00623742	0.0264752	NA	NA	NA	NA
TR6570|c2_g1	-2.42422	3.80058	1.38255e-07	2.45714e-06	NA	NA	NA	NA
TR12499|c0_g1	-2.42363	7.31412	3.29653e-11	1.31781e-09	gi|171704492|sp|A1CQZ4.1|SDS23_ASPCL|RecName: Full=Protein sds23 [Aspergillus clavatus NRRL 1]	NA	GO:0030554	ORTHOMCL8562 (2 genes,2 taxa):
TR6082|c2_g1	-2.42334	1.66749	0.00248754	0.0124457	NA	NA	NA	NA
TR7494|c0_g2	-2.42284	7.72139	4.14669e-15	3.0529e-13	gi|2829736|sp|P87111.1|ETFD_SCHPO|RecName: Full=Probable electron transfer flavoprotein-ubiquinone oxidoreductase, mitochondrial; Short=ETF-QO; Short=ETF-ubiquinone oxidoreductase; AltName: Full=Electron-transferring-flavoprotein dehydrogenase; Short=ETF dehydrogenase; Flags: Precursor [Schizosaccharomyces pombe 972h-]	K00311	NA	NA
TR6160|c1_g1	-2.42275	5.94413	4.26193e-12	1.94633e-10	gi|82181175|sp|Q66IG8.1|FXJ12_XENTR|RecName: Full=Forkhead box protein J1.2; Short=FoxJ1.2 [Xenopus (Silurana) tropicalis]	NA	GO:0003700|GO:0006355|GO:0043565	ORTHOMCL7945 (2 genes,2 taxa):
TR3789|c0_g1	-2.42133	5.4367	6.2227e-09	1.51116e-07	gi|84028319|sp|Q5EA79.1|GALM_BOVIN|RecName: Full=Aldose 1-epimerase; AltName: Full=Galactose mutarotase [Bos taurus]	K01785	GO:0005975|GO:0016853	ORTHOMCL9196 (2 genes,2 taxa):
TR4141|c1_g2	-2.42116	4.39713	4.23124e-06	5.16241e-05	NA	NA	NA	NA
TR4935|c1_g2	-2.42071	2.65837	0.00762985	0.0312484	NA	NA	NA	NA
TR3442|c0_g2	-2.41808	3.84995	1.3659e-07	2.43221e-06	gi|68053346|sp|Q09653.3|C13AA_CAEEL|RecName: Full=Putative cytochrome P450 CYP13A10 [Caenorhabditis elegans]	NA	GO:0005506|GO:0016705|GO:0020037|GO:0055114	NA
TR1474|c1_g1	-2.41796	6.35483	4.81531e-14	2.98581e-12	NA	NA	NA	NA
TR6820|c4_g1	-2.41761	4.27606	5.97714e-07	9.15369e-06	NA	NA	NA	NA
TR7934|c0_g1	-2.41742	0.646762	0.0822122	0.198905	gi|732247|sp|Q99390.1|YPT2_ECOLX|RecName: Full=Uncharacterized 31.7 kDa protein in traX-finO intergenic region; Short=ORFC [Escherichia coli]	NA	GO:0016787	NA
TR4138|c0_g1	-2.41666	2.266	0.00765912	0.031327	NA	NA	NA	NA
TR8886|c6_g1	-2.41585	3.40709	1.99284e-07	3.42402e-06	NA	NA	NA	NA
TR2995|c0_g1	-2.41525	0.547394	0.0556307	0.148188	NA	NA	NA	NA
TR4209|c1_g1	-2.41478	3.14519	1.27485e-06	1.79476e-05	NA	NA	NA	NA
TR10423|c0_g1	-2.41471	1.5598	0.0404817	0.116031	gi|74645019|sp|Q12062.1|AFLK_ASPPA|RecName: Full=Versicolorin B synthase; AltName: Full=5'-oxoaverantin cyclase; AltName: Full=Aflatoxin biosynthesis protein K; Flags: Precursor [Aspergillus parasiticus]	NA	GO:0016614|GO:0055114	NA
TR12772|c0_g1	-2.41436	7.18338	1.11325e-14	7.65098e-13	gi|74582363|sp|O60175.1|OPI10_SCHPO|RecName: Full=Protein OPI10 homolog [Schizosaccharomyces pombe 972h-]	NA	NA	ORTHOMCL8692 (2 genes,2 taxa):
TR6644|c1_g3	-2.41419	0.169806	0.114908	0.253402	NA	NA	NA	NA
TR7994|c0_g1	-2.41414	0.169806	0.114855	0.253328	NA	NA	NA	NA
TR3883|c0_g2	-2.41298	1.73978	0.0694941	0.174599	NA	NA	GO:0005515	NA
TR11337|c1_g1	-2.41269	3.26963	6.75192e-06	7.79474e-05	NA	NA	NA	NA
TR4949|c5_g1	-2.41211	3.87137	6.97195e-08	1.32159e-06	NA	NA	NA	NA
TR7385|c1_g1	-2.41195	3.38692	0.000922245	0.00543472	gi|88984241|sp|Q9UL18.3|AGO1_HUMAN|RecName: Full=Protein argonaute-1; Short=Argonaute1; Short=hAgo1; AltName: Full=Argonaute RISC catalytic component 1; AltName: Full=Eukaryotic translation initiation factor 2C 1; Short=eIF-2C 1; Short=eIF2C 1; AltName: Full=Putative RNA-binding protein Q99 [Homo sapiens]	K11593	GO:0005515	NA
TR8965|c0_g1	-2.4118	10.4497	1.03855e-13	6.13954e-12	NA	NA	NA	NA
TR3499|c0_g2	-2.41158	5.07287	1.68522e-10	5.87783e-09	NA	NA	NA	NA
TR3133|c0_g1	-2.40834	0.168353	0.114241	0.252269	NA	NA	NA	NA
TR8686|c1_g1	-2.40782	5.59954	0.000503902	0.00326605	gi|1168351|sp|P42327.1|ADH2_GEOSE|RecName: Full=Alcohol dehydrogenase; Short=ADH [Geobacillus stearothermophilus]	NA	GO:0008270|GO:0016491|GO:0055114	NA
TR6330|c2_g1	-2.4075	1.84987	0.00134099	0.00741533	NA	NA	NA	NA
TR8914|c2_g1	-2.40721	8.03443	2.04119e-14	1.35608e-12	gi|2499824|sp|Q28389.1|PAG_HORSE|RecName: Full=Pregnancy-associated glycoprotein; Short=PAG; Flags: Precursor [Equus caballus]	NA	GO:0004190|GO:0006508	NA
TR8473|c0_g1	-2.40709	2.66476	3.64259e-05	0.000340614	NA	NA	NA	ORTHOMCL5921 (2 genes,2 taxa):
TR178|c0_g2	-2.40663	2.37008	6.73696e-05	0.000585247	NA	NA	NA	NA
TR6760|c0_g2	-2.40507	2.11084	0.00303477	0.0146758	gi|341940593|sp|Q8CG76.3|ARK72_MOUSE|RecName: Full=Aflatoxin B1 aldehyde reductase member 2; AltName: Full=Succinic semialdehyde reductase; Short=SSA reductase [Mus musculus]	K15303	NA	NA
TR6717|c0_g2	-2.40373	2.42713	0.0073604	0.0303274	gi|1723254|sp|Q10184.1|HIS4_SCHPO|RecName: Full=1-(5-phosphoribosyl)-5-[(5-phosphoribosylamino)methylideneamino] imidazole-4-carboxamide isomerase; AltName: Full=5-proFAR isomerase; AltName: Full=Phosphoribosylformimino-5-aminoimidazole carboxamide ribotide isomerase [Schizosaccharomyces pombe 972h-]	K01814	GO:0000105	NA
TR1206|c1_g1	-2.40317	6.42733	8.79269e-13	4.5017e-11	gi|74623693|sp|Q9C0V4.1|YOM2_SCHPO|RecName: Full=Uncharacterized protein PB7E8.02 [Schizosaccharomyces pombe 972h-]	NA	NA	ORTHOMCL7919 (2 genes,2 taxa):
TR7088|c0_g4	-2.40242	2.18729	0.00287213	0.0140278	NA	NA	NA	NA
TR8113|c0_g2	-2.40231	0.963816	0.119257	0.260531	gi|15214188|sp|O14283.2|PRR1_SCHPO|RecName: Full=Transcription factor prr1; AltName: Full=Pombe response regulator 1 [Schizosaccharomyces pombe 972h-]	K15859	GO:0003700|GO:0005634|GO:0006355|GO:0043565	NA
TR5213|c0_g1	-2.40223	1.2228	0.0183543	0.063126	NA	NA	NA	NA
TR5113|c0_g1	-2.40177	6.11689	0.000379736	0.00257116	gi|238054323|sp|Q00668.2|STCC_EMENI|RecName: Full=Putative sterigmatocystin biosynthesis peroxidase stcC; Flags: Precursor [Aspergillus nidulans FGSC A4]	NA	GO:0004601	NA
TR6330|c0_g1	-2.40149	6.87928	1.26864e-13	7.29875e-12	gi|2501342|sp|Q99144.1|PEX5_YARLI|RecName: Full=Peroxisomal targeting signal receptor; Short=PTS1 receptor; Short=PTS1R; AltName: Full=Peroxin-5; AltName: Full=Peroxisomal protein PAY32 [Yarrowia lipolytica CLIB122]	K13342	GO:0005515	ORTHOMCL7941 (2 genes,2 taxa):
TR7544|c2_g1	-2.39969	2.65337	2.83829e-05	0.000273753	gi|166899091|sp|Q42539.3|PIMT1_ARATH|RecName: Full=Protein-L-isoaspartate O-methyltransferase 1; Short=AtPIMT1; AltName: Full=L-isoaspartyl protein carboxyl methyltransferase; AltName: Full=Protein L-isoaspartyl methyltransferase; AltName: Full=Protein-beta-aspartate methyltransferase [Arabidopsis thaliana]	K00573	GO:0004719|GO:0006464	ORTHOMCL5304 (2 genes,2 taxa):
TR9939|c2_g1	-2.39854	5.27977	8.14781e-13	4.20237e-11	gi|1351673|sp|Q09923.1|YAKC_SCHPO|RecName: Full=Aldo-keto reductase yakc [NADP(+)] [Schizosaccharomyces pombe 972h-]	NA	NA	NA
TR11709|c0_g1	-2.39842	1.15766	0.00572358	0.0246383	NA	NA	NA	NA
TR4868|c0_g1	-2.39747	2.97374	0.000342063	0.0023503	NA	NA	NA	ORTHOMCL5690 (2 genes,2 taxa):
TR12225|c0_g1	-2.39726	0.884574	0.0105239	0.0404755	NA	NA	NA	NA
TR7549|c0_g2	-2.39625	3.76745	0.00111789	0.0063697	gi|75523947|sp|Q7X2H8.1|CHOX_ARTGO|RecName: Full=Choline oxidase [Arthrobacter globiformis]	NA	GO:0016614|GO:0050660|GO:0055114	NA
TR6160|c2_g1	-2.39604	3.6621	8.70785e-07	1.27684e-05	gi|729486|sp|P39521.1|FHL1_YEAST|RecName: Full=Pre-rRNA-processing protein FHL1 [Saccharomyces cerevisiae S288c]	NA	GO:0005515	NA
TR1641|c0_g1	-2.39486	6.43316	1.38396e-12	6.88356e-11	gi|2498094|sp|Q01284.1|2NPD_NEUCR|RecName: Full=Nitronate monooxygenase; AltName: Full=2-nitropropane dioxygenase; Short=2-NPD; AltName: Full=Nitroalkane oxidase; Flags: Precursor [Neurospora crassa OR74A]	K00459	GO:0018580|GO:0055114	NA
TR9740|c0_g1	-2.39467	4.96729	4.5118e-10	1.41771e-08	NA	NA	NA	NA
TR2539|c0_g1	-2.39379	2.92012	4.76495e-06	5.75569e-05	NA	NA	NA	NA
TR3518|c0_g2	-2.39257	4.52046	1.18183e-06	1.6799e-05	NA	NA	NA	NA
TR3088|c3_g1	-2.39145	5.27097	1.50841e-13	8.58961e-12	NA	NA	GO:0003824|GO:0008152	NA
TR8879|c1_g2	-2.39096	1.26005	0.0553261	0.147532	NA	NA	NA	NA
TR10341|c0_g1	-2.3908	1.96602	0.00162459	0.00870076	NA	NA	NA	NA
TR8661|c0_g1	-2.39054	5.25052	1.54489e-09	4.29352e-08	NA	NA	NA	NA
TR8118|c0_g2	-2.38786	1.22115	0.0951161	0.221291	NA	NA	NA	NA
TR12135|c0_g1	-2.38496	1.98966	0.000581129	0.00368361	NA	NA	NA	NA
TR8774|c1_g1	-2.38484	0.16579	0.0958268	0.222339	NA	NA	NA	NA
TR10929|c0_g1	-2.38481	0.16579	0.0957953	0.222303	NA	NA	NA	NA
TR7492|c1_g1	-2.38329	3.93575	1.14425e-08	2.60424e-07	NA	NA	NA	ORTHOMCL7063 (2 genes,2 taxa):
TR9008|c0_g1	-2.3832	4.96866	2.93289e-11	1.18604e-09	NA	NA	NA	NA
TR2319|c0_g1	-2.38317	0.602928	0.0379167	0.110506	NA	NA	NA	NA
TR7255|c0_g1	-2.38119	2.47425	3.86404e-05	0.000358942	NA	NA	NA	NA
TR7397|c1_g1	-2.38119	2.09698	0.00133942	0.00741103	NA	NA	NA	NA
TR8404|c2_g1	-2.3784	1.37847	0.00757323	0.0310667	NA	NA	NA	NA
TR3417|c0_g1	-2.37792	1.7767	0.00241573	0.0121365	NA	NA	NA	NA
TR5757|c0_g1	-2.37674	0.160671	0.106339	0.239558	NA	NA	NA	NA
TR7837|c4_g1	-2.37673	0.160671	0.106323	0.239542	NA	NA	NA	NA
TR4150|c1_g1	-2.3767	0.163229	0.0930589	0.217892	gi|75335430|sp|Q9LT10.1|CXE18_ARATH|RecName: Full=Probable carboxylesterase 18; AltName: Full=AtCXE18 [Arabidopsis thaliana]	NA	GO:0008152|GO:0016787	ORTHOMCL8886 (2 genes,2 taxa):
TR8408|c1_g1	-2.37664	4.26095	1.16393e-09	3.32757e-08	NA	NA	NA	NA
TR7555|c1_g1	-2.3765	2.91774	8.24773e-06	9.25729e-05	NA	NA	NA	NA
TR7832|c0_g1	-2.37618	2.46144	0.000192411	0.00144324	NA	NA	NA	NA
TR9130|c2_g1	-2.37592	9.15933	1.21898e-12	6.09558e-11	NA	NA	NA	ORTHOMCL6490 (2 genes,2 taxa):
TR6274|c0_g2	-2.37582	2.78386	0.000459001	0.00301993	gi|550540752|sp|A1DA63.1|FTME_NEOFI|RecName: Full=Fumitremorgin C synthase; AltName: Full=Fumitremorgin biosynthesis protein E [Neosartorya fischeri NRRL 181]	NA	GO:0005506|GO:0016705|GO:0020037|GO:0055114	NA
TR309|c1_g1	-2.3736	1.88511	0.00248681	0.0124443	NA	NA	NA	NA
TR4949|c0_g1	-2.37356	3.44574	2.17668e-07	3.70341e-06	NA	NA	NA	NA
TR2966|c1_g1	-2.37284	5.94213	4.08695e-09	1.03015e-07	gi|114150042|sp|Q3B7N9.1|MYNN_BOVIN|RecName: Full=Myoneurin [Bos taurus]	NA	NA	ORTHOMCL4902 (2 genes,2 taxa):
TR8126|c1_g1	-2.37272	0.891283	0.0185117	0.063576	NA	NA	NA	NA
TR1557|c0_g1	-2.3726	0.16178	0.091626	0.215423	gi|341940260|sp|P38360.2|ATU1_YEAST|RecName: Full=P-type cation-transporting ATPase; AltName: Full=Cadmium resistance protein 2; AltName: Full=Cadmium-translocating P-type ATPase; AltName: Full=Cd(2+)-exporting ATPase [Saccharomyces cerevisiae S288c]	NA	GO:0030001|GO:0046872	NA
TR3703|c0_g1	-2.37259	0.16178	0.0916158	0.215417	NA	NA	NA	NA
TR6637|c1_g1	-2.37096	1.31998	0.00163967	0.00876639	NA	NA	NA	NA
TR4869|c3_g1	-2.37064	1.11355	0.00640386	0.0270574	NA	NA	NA	NA
TR4149|c1_g1	-2.37061	3.20362	2.3305e-05	0.000230106	NA	NA	NA	NA
TR7167|c0_g1	-2.37025	2.38247	0.000111049	0.000898662	NA	NA	NA	NA
TR10911|c0_g1	-2.37023	0.871633	0.0286008	0.0889786	NA	NA	NA	NA
TR5737|c0_g2	-2.36974	1.64404	0.0220505	0.072943	gi|585208|sp|P37965.1|GLPQ_BACSU|RecName: Full=Glycerophosphoryl diester phosphodiesterase; Short=Glycerophosphodiester phosphodiesterase [Bacillus subtilis subsp. subtilis str. 168]	NA	NA	NA
TR6171|c0_g2	-2.3696	3.65377	7.4895e-08	1.4124e-06	NA	NA	NA	NA
TR4734|c1_g1	-2.36916	0.159222	0.0977872	0.225407	NA	NA	GO:0004571|GO:0005509|GO:0016020	NA
TR5444|c0_g2	-2.36776	0.603854	0.0474285	0.130939	NA	NA	NA	NA
TR1156|c0_g1	-2.36702	0.156327	0.124891	0.26937	NA	NA	NA	NA
TR3212|c1_g1	-2.36687	4.43183	3.85103e-10	1.23654e-08	NA	NA	NA	NA
TR4460|c4_g1	-2.36629	1.85603	0.00358016	0.0168007	NA	NA	NA	NA
TR8540|c2_g1	-2.36618	2.27521	0.000241529	0.00175602	NA	NA	NA	NA
TR5837|c0_g2	-2.36579	3.2133	2.84755e-05	0.000274457	gi|74854600|sp|Q54QZ5.1|TREA_DICDI|RecName: Full=Trehalase; AltName: Full=Alpha,alpha-trehalase; AltName: Full=Alpha,alpha-trehalose glucohydrolase; Flags: Precursor [Dictyostelium discoideum]	K01194	GO:0004134|GO:0004135|GO:0004555|GO:0005980|GO:0005991	NA
TR5546|c0_g1	-2.36521	2.16272	0.00102796	0.00595084	NA	NA	NA	NA
TR8804|c2_g2	-2.36472	5.79573	1.88741e-09	5.12798e-08	NA	NA	NA	NA
TR6513|c1_g1	-2.36451	1.41479	0.0164752	0.0579048	NA	NA	GO:0008152|GO:0016787	NA
TR8320|c0_g1	-2.36421	1.53876	0.000882818	0.00523889	NA	NA	NA	NA
TR6609|c0_g1	-2.36356	4.37482	2.35559e-07	3.98834e-06	gi|71164832|sp|P0A9V0.1|YDIO_ECO57|RecName: Full=Probable acyl-CoA dehydrogenase YdiO [Escherichia coli O157:H7]	NA	GO:0016627|GO:0055114	NA
TR7853|c2_g1	-2.36302	1.27488	0.00626747	0.0265826	NA	NA	NA	NA
[truncated: 25,905 more rows]

## Sheet: logFC>1, FDR<0.05
id	logFC	logCPM	PValue	FDR	Swissprot	KEGG	GO	ORTHO
TR13043|c0_g2	-12.7159	7.15562	4.75792e-66	1.3276e-61	gi|81999808|sp|Q5UP73.1|YR614_MIMIV|RecName: Full=Putative band 7 family protein R614 [Acanthamoeba polyphaga mimivirus]	NA	NA	NA
TR7976|c1_g2	-12.065	6.50946	4.7785e-62	6.66672e-58	gi|462075|sp|P33677.2|FDH_PICAN|RecName: Full=Formate dehydrogenase; AltName: Full=NAD-dependent formate dehydrogenase; Short=FDH [Ogataea angusta]	K00122	GO:0004616|GO:0006098|GO:0008152|GO:0016616|GO:0051287|GO:0055114	NA
TR4568|c0_g1	7.16296	8.15122	1.18714e-61	1.10416e-57	gi|28558117|sp|Q9UUH4.1|MSMO_SCHPO|RecName: Full=Methylsterol monooxygenase; AltName: Full=C-4 methylsterol oxidase [Schizosaccharomyces pombe 972h-]	K07750	GO:0005506|GO:0006633|GO:0016491|GO:0055114	NA
TR11374|c1_g1	9.72114	11.1413	1.93127e-61	1.3472e-57	NA	NA	NA	NA
TR4625|c0_g1	8.78601	11.2691	6.0132e-59	3.35573e-55	NA	NA	NA	NA
TR3249|c0_g1	-12.0016	6.44639	1.01726e-58	4.73078e-55	gi|75330726|sp|Q8RWZ3.1|IBR3_ARATH|RecName: Full=Probable acyl-CoA dehydrogenase IBR3; AltName: Full=Protein INDOLE-3-BUTYRIC ACID RESPONSE 3 [Arabidopsis thaliana]	NA	GO:0003995|GO:0008152|GO:0016627|GO:0050660|GO:0055114	NA
TR4822|c0_g1	-7.2793	11.1095	4.68342e-58	1.86688e-54	NA	NA	NA	NA
TR90|c0_g1	7.00585	8.74666	4.29869e-53	1.49933e-49	gi|46395695|sp|Q12618.1|ACO1_AJECA|RecName: Full=Acyl-CoA desaturase; AltName: Full=Delta(9)-desaturase; Short=Delta-9 desaturase; AltName: Full=Fatty acid desaturase; AltName: Full=Stearoyl-CoA desaturase [Histoplasma capsulatum]	K00507	GO:0006629|GO:0020037	NA
TR10228|c0_g1	5.57988	10.9015	8.76989e-52	2.71896e-48	gi|12643635|sp|O74969.1|GHT2_SCHPO|RecName: Full=High-affinity glucose transporter ght2; AltName: Full=Hexose transporter 2 [Schizosaccharomyces pombe 972h-]	NA	GO:0016021|GO:0022857|GO:0055085	NA
TR8703|c0_g1	10.7564	10.7734	4.99678e-46	1.39425e-42	NA	NA	NA	NA
TR11706|c1_g1	-7.06056	8.94619	2.10585e-44	5.34177e-41	NA	NA	NA	NA
TR4822|c2_g1	-9.06665	5.419	5.05237e-44	1.1748e-40	NA	NA	NA	NA
TR9135|c0_g1	-6.1664	6.25077	1.22567e-42	2.63076e-39	gi|74665805|sp|Q9Y6Z9.1|SOU1_SCHPO|RecName: Full=Sorbose reductase sou1; AltName: Full=Sorbitol utilization protein sou1 [Schizosaccharomyces pombe 972h-]	NA	GO:0008152|GO:0016491	NA
TR4209|c0_g2	-10.8033	5.26383	1.27219e-41	2.53556e-38	NA	NA	NA	NA
TR4062|c0_g2	5.26279	7.89433	8.81246e-41	1.63929e-37	gi|544584771|sp|O88822.2|SC5D_MOUSE|RecName: Full=Lathosterol oxidase; AltName: Full=C-5 sterol desaturase; AltName: Full=Delta(7)-sterol 5-desaturase; AltName: Full=Lathosterol 5-desaturase; AltName: Full=Sterol-C5-desaturase [Mus musculus]	K00227	GO:0005506|GO:0006633|GO:0016491|GO:0055114	NA
TR10246|c1_g1	-5.58627	7.09499	1.15445e-40	2.01329e-37	gi|1346290|sp|P49374.1|HGT1_KLULA|RecName: Full=High-affinity glucose transporter [Kluyveromyces lactis NRRL Y-1140]	NA	GO:0016021|GO:0022857|GO:0055085	NA
TR12437|c0_g1	-4.43128	9.0607	1.38854e-39	2.27908e-36	gi|549755|sp|P36035.1|JEN1_YEAST|RecName: Full=Carboxylic acid transporter protein homolog [Saccharomyces cerevisiae S288c]	K08178	GO:0016021|GO:0022857|GO:0055085	ORTHOMCL7631 (2 genes,2 taxa):
TR12718|c1_g1	5.36649	5.77247	3.43416e-39	5.32353e-36	gi|1351670|sp|Q09920.1|FIO1_SCHPO|RecName: Full=Iron transport multicopper oxidase fio1; Flags: Precursor [Schizosaccharomyces pombe 972h-]	K19791	GO:0005507|GO:0016491|GO:0055114	NA
TR6677|c4_g1	5.79952	7.39402	4.01639e-39	5.89839e-36	NA	NA	NA	ORTHOMCL6736 (2 genes,2 taxa):
TR4595|c1_g1	-4.49251	7.54065	7.88041e-39	1.09944e-35	NA	NA	NA	NA
TR9135|c1_g1	-6.32078	5.5969	1.19179e-38	1.58355e-35	NA	NA	NA	NA
TR2866|c0_g2	10.0663	4.53276	2.75795e-38	3.49796e-35	NA	NA	GO:0005515	NA
TR59|c0_g2	-10.9262	5.3841	4.787e-38	5.80746e-35	gi|6094315|sp|O74238.1|SNP1_PHANO|RecName: Full=Protein SnodProt1; Flags: Precursor [Phaeosphaeria nodorum SN15]	NA	NA	NA
TR7976|c1_g1	-4.88469	7.87581	7.17315e-38	8.33969e-35	gi|462075|sp|P33677.2|FDH_PICAN|RecName: Full=Formate dehydrogenase; AltName: Full=NAD-dependent formate dehydrogenase; Short=FDH [Ogataea angusta]	K00122	GO:0004616|GO:0006098|GO:0008152|GO:0016616|GO:0051287|GO:0055114	NA
TR12460|c0_g1	-8.8819	7.41611	4.23988e-36	4.73222e-33	NA	NA	NA	NA
TR899|c0_g2	5.22213	6.61218	1.90811e-35	2.04777e-32	gi|20138091|sp|Q9Y706.1|CYB5_MORAP|RecName: Full=Cytochrome b5 [Mortierella alpina]	NA	GO:0020037	NA
TR8705|c1_g2	5.70737	7.06302	3.72845e-35	3.85314e-32	gi|74665805|sp|Q9Y6Z9.1|SOU1_SCHPO|RecName: Full=Sorbose reductase sou1; AltName: Full=Sorbitol utilization protein sou1 [Schizosaccharomyces pombe 972h-]	NA	GO:0008152|GO:0016491	NA
TR12639|c0_g1	4.94893	6.64952	1.0129e-34	1.00939e-31	gi|1710802|sp|P53047.1|RTA1_YEAST|RecName: Full=Protein RTA1 [Saccharomyces cerevisiae S288c]	NA	GO:0006950|GO:0016021	NA
TR10407|c0_g1	4.89093	5.53578	1.41068e-34	1.35732e-31	NA	NA	NA	NA
TR12541|c1_g1	-6.09769	12.6463	1.60631e-34	1.49403e-31	gi|26395089|sp|O14368.1|HSP16_SCHPO|RecName: Full=Heat shock protein 16; AltName: Full=16 kDa heat shock protein [Schizosaccharomyces pombe 972h-]	K13993	NA	NA
TR6994|c1_g2	-10.4092	4.87785	2.67664e-34	2.40924e-31	NA	NA	NA	NA
TR5205|c0_g1	4.45374	6.89442	4.36405e-34	3.80532e-31	gi|384872693|sp|O13820.3|ERG5_SCHPO|RecName: Full=Cytochrome P450 61; AltName: Full=C-22 sterol desaturase [Schizosaccharomyces pombe 972h-]	K09831	GO:0005506|GO:0016705|GO:0020037|GO:0055114	NA
TR4811|c3_g1	-5.35751	7.00123	7.56278e-34	6.2066e-31	gi|118573109|sp|Q8GXR2.2|PLT6_ARATH|RecName: Full=Probable polyol transporter 6 [Arabidopsis thaliana]	NA	GO:0016021|GO:0022857|GO:0055085	NA
TR12470|c0_g1	-5.24782	6.39213	7.56237e-34	6.2066e-31	NA	NA	NA	NA
TR8013|c0_g2	-6.42863	5.02463	1.40695e-33	1.12166e-30	gi|130784|sp|P07272.1|PPR1_YEAST|RecName: Full=Pyrimidine pathway regulatory protein 1 [Saccharomyces cerevisiae S288c]	NA	GO:0003677|GO:0005634|GO:0006351|GO:0008270	NA
TR9239|c1_g1	-7.7758	7.16199	1.74567e-33	1.35304e-30	NA	NA	NA	NA
TR5254|c1_g2	10.2558	4.7157	2.50843e-33	1.8917e-30	gi|119370493|sp|Q92459.2|FDFT_USTMA|RecName: Full=Squalene synthase; Short=SQS; Short=SS; AltName: Full=FPP:FPP farnesyltransferase; AltName: Full=Farnesyl-diphosphate farnesyltransferase [Ustilago maydis 521]	K00801	GO:0009058|GO:0016740	NA
TR6039|c0_g1	-6.00111	5.00045	1.77136e-32	1.30069e-29	gi|121939243|sp|Q0R4L2.1|PDH3_LEUMG|RecName: Full=Pyranose dehydrogenase 3; Short=PDH 3; AltName: Full=Pyranose:quinone oxidoreductase 3; Flags: Precursor [Leucoagaricus meleagris]	NA	GO:0016614|GO:0055114	NA
TR12976|c0_g1	-4.54022	6.24663	2.94169e-32	2.10467e-29	NA	NA	GO:0004553|GO:0005975	NA
TR9045|c0_g1	3.97629	8.32183	7.76749e-32	5.4184e-29	gi|17380258|sp|Q12335.1|PST2_YEAST|RecName: Full=Protoplast secreted protein 2; Flags: Precursor [Saccharomyces cerevisiae S288c]	K03809	GO:0016491	ORTHOMCL4427 (2 genes,2 taxa):
TR6082|c1_g1	-4.02177	7.38296	1.65202e-31	1.1243e-28	NA	NA	NA	NA
TR4222|c1_g2	3.97751	6.40273	1.77753e-31	1.18091e-28	gi|12644374|sp|Q00472.2|PNPP_SCHPO|RecName: Full=4-nitrophenylphosphatase; Short=PNPPase [Schizosaccharomyces pombe 972h-]	K01101	NA	ORTHOMCL8310 (2 genes,2 taxa):
TR9141|c0_g2	-6.07151	5.03479	3.56287e-31	2.31197e-28	gi|1706439|sp|P53388.1|DIP5_YEAST|RecName: Full=Dicarboxylic amino acid permease [Saccharomyces cerevisiae S288c]	K16261	GO:0003333|GO:0006810|GO:0015171|GO:0016020|GO:0055085	NA
TR570|c0_g1	-10.1968	4.67142	4.25296e-31	2.69706e-28	gi|15214297|sp|Q9Y876.1|SHR3_SCHPO|RecName: Full=Secretory component protein psh3 [Schizosaccharomyces pombe 972h-]	NA	NA	NA
TR2917|c0_g2	-9.74645	4.23777	2.05079e-30	1.25548e-27	NA	NA	NA	NA
TR4898|c0_g2	-7.03539	4.69124	2.06974e-30	1.25548e-27	NA	NA	NA	NA
TR4811|c0_g2	-9.94515	4.42791	2.23679e-30	1.32794e-27	NA	NA	NA	NA
TR8913|c0_g1	-3.60513	8.17497	3.10219e-30	1.80334e-27	NA	NA	NA	ORTHOMCL6061 (2 genes,2 taxa):
TR4811|c4_g1	-4.79016	6.56444	3.67039e-30	2.0483e-27	NA	NA	NA	NA
TR5254|c1_g1	4.40347	8.34186	3.60092e-30	2.0483e-27	gi|119370493|sp|Q92459.2|FDFT_USTMA|RecName: Full=Squalene synthase; Short=SQS; Short=SS; AltName: Full=FPP:FPP farnesyltransferase; AltName: Full=Farnesyl-diphosphate farnesyltransferase [Ustilago maydis 521]	K00801	GO:0009058|GO:0016740	NA
TR1262|c0_g1	6.00553	5.95685	4.09709e-30	2.24159e-27	NA	NA	NA	NA
TR6304|c0_g1	3.77211	6.31558	4.34289e-30	2.33038e-27	gi|347595674|sp|P36032.2|MCH2_YEAST|RecName: Full=Probable transporter MCH2 [Saccharomyces cerevisiae S288c]	NA	GO:0016021|GO:0055085	ORTHOMCL5376 (2 genes,2 taxa):
TR9982|c0_g1	-5.92324	9.29627	6.87305e-30	3.61847e-27	gi|1175958|sp|P43549.1|YFF4_YEAST|RecName: Full=Uncharacterized membrane protein YFL054C [Saccharomyces cerevisiae S288c]	K03441	GO:0005215|GO:0006810|GO:0016020	NA
TR9949|c0_g1	-4.22256	8.36045	7.56365e-30	3.90831e-27	NA	NA	NA	NA
TR7629|c0_g1	10.6392	5.08899	1.18918e-29	6.03305e-27	NA	NA	NA	NA
TR12657|c1_g1	-5.76485	6.04025	1.7462e-29	8.70074e-27	NA	NA	NA	NA
TR4085|c1_g1	-4.28147	8.33159	4.60219e-29	2.25289e-26	gi|3915405|sp|O43003.1|MMF1_SCHPO|RecName: Full=Protein mmf1, mitochondrial; AltName: Full=Isoleucine biosynthesis and maintenance of intact mitochondria 1; AltName: Full=Maintenance of mitochondrial function 1; Flags: Precursor [Schizosaccharomyces pombe 972h-]	NA	NA	ORTHOMCL4344 (2 genes,2 taxa):
TR2263|c1_g1	-4.97228	6.7937	4.79776e-29	2.30814e-26	NA	NA	NA	NA
TR4811|c0_g1	-4.77659	7.72633	9.52753e-29	4.50588e-26	NA	NA	NA	NA
TR11247|c0_g1	-3.36538	8.53783	1.22746e-28	5.70829e-26	NA	NA	NA	NA
TR12860|c0_g1	5.76104	8.44435	1.62213e-28	7.42003e-26	NA	NA	NA	NA
TR9230|c1_g1	-7.21585	4.38289	1.80481e-28	8.12251e-26	gi|117183|sp|P24458.1|CP52E_CANMA|RecName: Full=Cytochrome P450 52A3-B; Short=CYP52A3-B; AltName: Full=Alkane-inducible P450-ALK1-B; AltName: Full=CYPLIIA3 [Candida maltosa]	NA	GO:0005506|GO:0016705|GO:0020037|GO:0055114	NA
TR5515|c3_g1	3.4044	6.55828	2.24325e-28	9.93544e-26	NA	NA	NA	NA
TR8980|c0_g1	3.94791	7.88709	2.32425e-28	1.01334e-25	gi|14548012|sp|O13940.1|GLY1_SCHPO|RecName: Full=Probable low-specificity L-threonine aldolase [Schizosaccharomyces pombe 972h-]	K01620	GO:0006520|GO:0009058|GO:0016829|GO:0030170	ORTHOMCL3976 (2 genes,2 taxa):
TR8958|c2_g1	6.70808	10.5613	3.11561e-28	1.33746e-25	gi|48428990|sp|P61871.1|LIP_RHINI|RecName: Full=Lipase; AltName: Full=Lipase II; AltName: Full=RNL; AltName: Full=Triacylglycerol lipase; Flags: Precursor [Rhizopus niveus]	NA	GO:0006505|GO:0006629|GO:0006886|GO:0016788	ORTHOMCL6110 (2 genes,2 taxa):
TR11187|c0_g1	-4.3832	9.0521	5.19387e-28	2.19583e-25	gi|67477413|sp|Q92253.2|RCO3_NEUCR|RecName: Full=Probable glucose transporter rco-3 [Neurospora crassa OR74A]	NA	GO:0016021|GO:0022857|GO:0055085	NA
TR10279|c0_g1	3.76906	5.85031	5.66402e-28	2.35885e-25	gi|408360073|sp|O74741.2|DIOXL_SCHPO|RecName: Full=4,5-DOPA dioxygenase extradiol-like protein [Schizosaccharomyces pombe 972h-]	NA	GO:0006725|GO:0008198|GO:0016491	ORTHOMCL9391 (2 genes,2 taxa):
TR9002|c0_g1	-4.41966	10.1282	6.49882e-28	2.66671e-25	gi|75535741|sp|Q4UJB1.1|HSPC4_RICFE|RecName: Full=Small heat shock protein C4 [Rickettsia felis URRWXCal2]	K13993	NA	NA
TR7870|c0_g2	9.91326	4.38278	7.44322e-28	3.00997e-25	gi|74698428|sp|Q9USR3.1|STT4_SCHPO|RecName: Full=Phosphatidylinositol 4-kinase stt4; Short=PI4-kinase; Short=PtdIns-4-kinase [Schizosaccharomyces pombe 972h-]	NA	GO:0016773	NA
TR4013|c1_g1	-4.59148	5.36135	3.292e-27	1.31224e-24	NA	NA	NA	NA
TR11111|c0_g1	-3.84028	10.9718	3.56899e-27	1.40261e-24	gi|19862905|sp|Q09912.2|PSI1_SCHPO|RecName: Full=Protein psi1; AltName: Full=Protein psi [Schizosaccharomyces pombe 972h-]	K09510	NA	ORTHOMCL6464 (2 genes,2 taxa):
TR1225|c0_g2	3.67826	7.91183	3.893e-27	1.5087e-24	gi|1706688|sp|P52019.1|ERG1_MOUSE|RecName: Full=Squalene monooxygenase; AltName: Full=Squalene epoxidase; Short=SE [Mus musculus]	K00511	GO:0004506|GO:0016021|GO:0050660|GO:0055114	NA
TR5652|c0_g2	-4.68048	5.45669	4.22489e-27	1.61489e-24	gi|238054312|sp|P15325.2|QUTD_EMENI|RecName: Full=Quinate permease; AltName: Full=Quinate transporter [Aspergillus nidulans FGSC A4]	NA	GO:0016021|GO:0022857|GO:0055085	NA
TR6973|c0_g1	-9.35882	3.86664	4.78707e-27	1.80505e-24	gi|338819298|sp|P0CR19.1|RPIA_CRYNB|RecName: Full=Ribose-5-phosphate isomerase; AltName: Full=D-ribose-5-phosphate ketol-isomerase; AltName: Full=Phosphoriboisomerase [Cryptococcus neoformans var. neoformans B-3501A]	K01807	GO:0004751|GO:0009052	NA
TR4568|c0_g2	3.26101	10.3376	4.86892e-27	1.81143e-24	gi|28558117|sp|Q9UUH4.1|MSMO_SCHPO|RecName: Full=Methylsterol monooxygenase; AltName: Full=C-4 methylsterol oxidase [Schizosaccharomyces pombe 972h-]	K07750	GO:0005506|GO:0006633|GO:0016491|GO:0055114	ORTHOMCL7774 (2 genes,2 taxa):
TR4606|c0_g1	3.29297	11.3332	5.21621e-27	1.9151e-24	gi|52000631|sp|Q7WUM8.2|HMP_RHIME|RecName: Full=Flavohemoprotein; AltName: Full=Flavohemoglobin; AltName: Full=Hemoglobin-like protein; AltName: Full=Nitric oxide dioxygenase; Short=NO oxygenase; Short=NOD [Sinorhizobium meliloti 1021]	NA	GO:0005506|GO:0020037	ORTHOMCL4864 (2 genes,2 taxa):
TR7550|c4_g1	-4.74235	7.12128	5.79091e-27	2.09849e-24	gi|75221275|sp|Q41931.2|ACCO2_ARATH|RecName: Full=1-aminocyclopropane-1-carboxylate oxidase 2; Short=ACC oxidase 2; Short=AtACO2 [Arabidopsis thaliana]	NA	GO:0016491|GO:0016706|GO:0055114	NA
TR6082|c0_g1	-4.43659	6.31966	6.22114e-27	2.22549e-24	NA	NA	NA	NA
TR8892|c0_g1	-3.76657	10.8925	6.5813e-27	2.32453e-24	gi|26395089|sp|O14368.1|HSP16_SCHPO|RecName: Full=Heat shock protein 16; AltName: Full=16 kDa heat shock protein [Schizosaccharomyces pombe 972h-]	NA	NA	ORTHOMCL6258 (2 genes,2 taxa):
TR1444|c0_g1	-3.95051	5.32496	7.63382e-27	2.66258e-24	gi|384955520|sp|Q56WD3.2|UN931_ARATH|RecName: Full=UNC93-like protein 1 [Arabidopsis thaliana]	NA	GO:0016021|GO:0055085	NA
TR11247|c1_g1	-3.14517	9.61854	1.07089e-26	3.68902e-24	NA	NA	NA	NA
TR3854|c0_g1	4.96445	4.6963	1.17526e-26	3.9992e-24	gi|74582933|sp|O94564.1|YGD6_SCHPO|RecName: Full=Zinc-type alcohol dehydrogenase-like protein C1773.06c [Schizosaccharomyces pombe 972h-]	NA	GO:0008270|GO:0016491|GO:0055114	NA
TR1225|c1_g1	4.16735	5.72007	1.19671e-26	4.02311e-24	gi|75206735|sp|Q9SM02.1|ERG14_ARATH|RecName: Full=Squalene epoxidase 1; Short=AtSQE1; AltName: Full=Protein DROUGHT HYPERSENSITIVE 2; AltName: Full=Squalene monooxygenase; AltName: Full=XF1 protein [Arabidopsis thaliana]	K00511	GO:0016491|GO:0055114	NA
TR99|c0_g1	4.17889	10.1773	1.21259e-26	4.02798e-24	gi|1352185|sp|P49602.1|CP51_USTMA|RecName: Full=Lanosterol 14-alpha demethylase; AltName: Full=CYPLI; AltName: Full=Cytochrome P450 51; AltName: Full=Cytochrome P450-14DM; AltName: Full=Cytochrome P450-LIA1; AltName: Full=Sterol 14-alpha demethylase [Ustilago maydis 521]	K05917	GO:0005506|GO:0016705|GO:0020037|GO:0055114	ORTHOMCL3182 (2 genes,2 taxa):
TR8837|c0_g1	4.13685	6.03773	1.70097e-26	5.58377e-24	NA	NA	NA	NA
TR12718|c0_g1	5.1399	4.41109	3.27736e-26	1.06335e-23	gi|1351670|sp|Q09920.1|FIO1_SCHPO|RecName: Full=Iron transport multicopper oxidase fio1; Flags: Precursor [Schizosaccharomyces pombe 972h-]	K19791	GO:0005507	NA
TR9215|c0_g1	7.51579	7.48476	4.84579e-26	1.55416e-23	NA	NA	NA	NA
TR8279|c4_g1	-4.11346	6.88995	5.08637e-26	1.61278e-23	NA	NA	NA	NA
TR1225|c0_g1	5.2929	5.61713	6.04439e-26	1.89502e-23	gi|1706688|sp|P52019.1|ERG1_MOUSE|RecName: Full=Squalene monooxygenase; AltName: Full=Squalene epoxidase; Short=SE [Mus musculus]	K00511	GO:0004506|GO:0016021|GO:0050660|GO:0055114	NA
TR4811|c2_g1	-4.57869	8.31307	7.45153e-26	2.31022e-23	gi|1168483|sp|P45598.1|ARAE_KLEOX|RecName: Full=Arabinose-proton symporter; AltName: Full=Arabinose transporter [Klebsiella oxytoca]	NA	GO:0016021|GO:0022857|GO:0055085	NA
TR7470|c1_g1	4.37232	5.27495	8.1856e-26	2.50992e-23	gi|2492754|sp|P87219.1|SOU1_CANAL|RecName: Full=Sorbose reductase SOU1; AltName: Full=Sorbitol utilization protein SOU1 [Candida albicans SC5314]	NA	GO:0008152|GO:0016491	NA
TR919|c0_g1	4.44071	7.05365	9.53698e-26	2.8925e-23	gi|3025279|sp|O05399.1|YRHG_BACSU|RecName: Full=Uncharacterized transporter YrhG [Bacillus subtilis subsp. subtilis str. 168]	NA	GO:0005215|GO:0006810|GO:0016020	ORTHOMCL6318 (2 genes,2 taxa):
TR10047|c1_g1	-3.31676	7.55906	1.1139e-25	3.34206e-23	gi|3024571|sp|Q62191.1|RO52_MOUSE|RecName: Full=E3 ubiquitin-protein ligase TRIM21; AltName: Full=52 kDa Ro protein; AltName: Full=52 kDa ribonucleoprotein autoantigen Ro/SS-A; AltName: Full=Ro(SS-A); AltName: Full=Sjoegren syndrome type A antigen; Short=SS-A; AltName: Full=Tripartite motif-containing protein 21 [Mus musculus]	NA	GO:0005515|GO:0008270|GO:0046872	ORTHOMCL3571 (2 genes,2 taxa):
TR10222|c1_g1	3.40163	8.58332	1.46316e-25	4.34326e-23	gi|6166151|sp|O14321.1|ERG6_SCHPO|RecName: Full=Sterol 24-C-methyltransferase erg6; AltName: Full=Delta(24)-sterol C-methyltransferase erg6; AltName: Full=Ergosterol biosynthesis protein 6 [Schizosaccharomyces pombe 972h-]	K00559	GO:0001510|GO:0006694|GO:0008152|GO:0008168|GO:0008610|GO:0009452	ORTHOMCL8627 (2 genes,2 taxa):
TR6239|c0_g2	-5.95699	4.30917	1.62764e-25	4.78063e-23	NA	NA	NA	NA
TR2667|c2_g1	-4.37794	4.7372	1.84688e-25	5.36808e-23	NA	NA	NA	NA
TR2584|c0_g2	-3.45831	7.95376	2.34277e-25	6.73922e-23	gi|1705625|sp|P55306.1|CATA_SCHPO|RecName: Full=Catalase [Schizosaccharomyces pombe 972h-]	K03781	GO:0004096|GO:0020037|GO:0055114	NA
TR5109|c0_g1	-5.73005	5.4721	2.82293e-25	8.03757e-23	gi|74625938|sp|Q9UTC4.1|YIDF_SCHPO|RecName: Full=Uncharacterized protein C227.15 [Schizosaccharomyces pombe 972h-]	NA	NA	NA
TR9959|c1_g1	-4.74821	9.26014	3.00043e-25	8.37211e-23	gi|74627046|sp|O94641.1|HS104_SCHPO|RecName: Full=Heat shock protein 104; AltName: Full=Protein aggregation-remodeling factor hsp104 [Schizosaccharomyces pombe 972h-]	NA	GO:0019538	NA
TR1903|c0_g1	-3.75632	6.65039	2.98873e-25	8.37211e-23	NA	NA	NA	NA
TR6352|c0_g1	-3.52501	9.53579	3.83381e-25	1.05916e-22	NA	NA	NA	NA
TR4969|c1_g1	-3.41807	7.4803	4.21701e-25	1.1536e-22	NA	NA	NA	NA
TR2449|c0_g1	-9.56771	4.06422	6.02884e-25	1.63323e-22	NA	NA	NA	NA
TR4539|c0_g1	-5.42218	4.38188	6.56051e-25	1.76017e-22	NA	NA	NA	NA
TR12523|c0_g1	-3.90077	8.45868	6.68439e-25	1.77633e-22	gi|298351552|sp|B8NDE2.2|BGLI_ASPFN|RecName: Full=Probable beta-glucosidase I; AltName: Full=Beta-D-glucoside glucohydrolase I; AltName: Full=Cellobiase I; AltName: Full=Gentiobiase I [Aspergillus flavus NRRL3357]	K05349	GO:0004553|GO:0005975	NA
TR2618|c0_g1	-3.19457	7.07113	8.98751e-25	2.36583e-22	gi|205781109|sp|B1L765.1|GYAR_KORCO|RecName: Full=Glyoxylate reductase [Candidatus Korarchaeum cryptofilum OPF8]	NA	GO:0004616|GO:0006098|GO:0051287|GO:0055114	NA
TR8383|c1_g1	-4.77766	5.37036	9.8146e-25	2.5495e-22	NA	NA	NA	NA
TR12526|c1_g1	4.39906	9.2412	9.86796e-25	2.5495e-22	gi|226698893|sp|B5ZUG2.1|BETA_RHILW|RecName: Full=Oxygen-dependent choline dehydrogenase; Short=CDH; Short=CHD; AltName: Full=Betaine aldehyde dehydrogenase; Short=BADH [Rhizobium leguminosarum bv. trifolii WSM2304]	NA	GO:0016614|GO:0050660|GO:0055114	ORTHOMCL4765 (2 genes,2 taxa):
TR10047|c0_g1	-3.27592	6.17874	1.79238e-24	4.58833e-22	NA	NA	NA	NA
TR7933|c2_g1	-2.9989	7.12458	3.60707e-24	9.14982e-22	NA	NA	NA	NA
TR411|c0_g1	3.37805	8.13721	4.078e-24	1.02512e-21	gi|74638722|sp|Q9P6J7.1|YHD3_SCHPO|RecName: Full=Uncharacterized MFS-type transporter C1683.03c [Schizosaccharomyces pombe 972h-]	NA	GO:0016021|GO:0055085	NA
TR6958|c0_g2	3.4767	7.83668	4.21491e-24	1.05008e-21	gi|544584745|sp|Q6ZXC1.2|EASA_CLAPU|RecName: Full=Probable inactive dehydrogenase EasA; AltName: Full=Ergot alkaloid biosynthesis protein A [Claviceps purpurea]	K00354	GO:0010181|GO:0016491|GO:0055114	NA
TR7615|c0_g1	-6.82275	4.47741	4.47787e-24	1.10572e-21	NA	NA	NA	NA
TR9959|c2_g1	-5.23367	10.1333	7.73503e-24	1.89325e-21	gi|44889002|sp|P31540.2|HSP98_NEUCR|RecName: Full=Heat shock protein hsp98; AltName: Full=Protein aggregation-remodeling factor hsp98 [Neurospora crassa OR74A]	NA	GO:0019538	NA
TR11114|c1_g1	3.83452	8.83128	8.28582e-24	2.01043e-21	gi|15214000|sp|Q9UUG0.1|FAS1_SCHPO|RecName: Full=Fatty acid synthase subunit beta; Includes: RecName: Full=3-hydroxyacyl-[acyl-carrier-protein] dehydratase; Includes: RecName: Full=Enoyl-[acyl-carrier-protein] reductase [NADH]; Includes: RecName: Full=[Acyl-carrier-protein] acetyltransferase; Includes: RecName: Full=[Acyl-carrier-protein] malonyltransferase; Includes: RecName: Full=S-acyl fatty a…	NA	GO:0004318|GO:0055114	ORTHOMCL7494 (2 genes,2 taxa):
TR4636|c0_g1	-4.84164	4.78053	9.69867e-24	2.33295e-21	NA	NA	NA	NA
TR10437|c1_g1	4.61502	5.84422	1.09097e-23	2.60183e-21	gi|17380258|sp|Q12335.1|PST2_YEAST|RecName: Full=Protoplast secreted protein 2; Flags: Precursor [Saccharomyces cerevisiae S288c]	K03809	GO:0016491	ORTHOMCL7581 (2 genes,2 taxa):
TR9976|c2_g1	-3.27467	6.67577	1.17511e-23	2.77875e-21	NA	NA	NA	NA
TR7477|c0_g3	-5.97824	5.08438	1.19376e-23	2.79912e-21	NA	NA	NA	NA
TR12554|c0_g1	3.54058	6.94123	1.58913e-23	3.69513e-21	gi|1352941|sp|P47176.1|BCA2_YEAST|RecName: Full=Branched-chain-amino-acid aminotransferase, cytosolic; Short=BCAT; AltName: Full=Protein TWT2 [Saccharomyces cerevisiae S288c]	K00826	GO:0003824|GO:0008152	NA
TR8144|c0_g1	-3.71085	4.9487	2.08323e-23	4.804e-21	NA	NA	NA	NA
TR9230|c0_g1	-4.40522	5.30124	3.72423e-23	8.51781e-21	gi|231887|sp|P30608.1|CP52F_CANTR|RecName: Full=Cytochrome P450 52A6; AltName: Full=Alkane-inducible P450-ALK3; AltName: Full=CYPLIIA6 [Candida tropicalis]	NA	GO:0005506|GO:0016705|GO:0020037|GO:0055114	NA
TR6039|c3_g1	-4.68996	5.55066	4.6349e-23	1.04296e-20	gi|166224132|sp|A8AJN0.1|BETA_CITK8|RecName: Full=Oxygen-dependent choline dehydrogenase; Short=CDH; Short=CHD; AltName: Full=Betaine aldehyde dehydrogenase; Short=BADH [Citrobacter koseri ATCC BAA-895]	NA	GO:0016614|GO:0050660|GO:0055114	NA
TR2708|c0_g1	-4.34191	5.35788	4.63373e-23	1.04296e-20	NA	NA	NA	NA
TR3278|c1_g1	-4.11469	7.17258	5.29765e-23	1.18256e-20	NA	NA	NA	NA
TR2618|c1_g1	-3.8493	6.92454	6.63449e-23	1.46922e-20	gi|81553561|sp|Q9X1C1.1|HPR_THEMA|RecName: Full=Hydroxypyruvate reductase; Short=HPR [Thermotoga maritima MSB8]	NA	GO:0008152|GO:0016616|GO:0051287|GO:0055114	ORTHOMCL5299 (2 genes,2 taxa):
TR5176|c0_g1	-5.66358	5.21467	7.36692e-23	1.60593e-20	gi|74582554|sp|O74782.1|YGBA_SCHPO|RecName: Full=Universal stress protein A family protein C25B2.10 [Schizosaccharomyces pombe 972h-]	NA	GO:0005515|GO:0006950	NA
TR12976|c1_g1	-4.33241	5.19224	7.31217e-23	1.60593e-20	NA	NA	NA	NA
TR9949|c1_g1	-3.80546	6.29686	7.87216e-23	1.70277e-20	NA	NA	NA	NA
TR4969|c2_g1	-2.96265	8.67093	7.96659e-23	1.70994e-20	NA	NA	NA	NA
TR12470|c4_g1	-6.27706	9.19759	8.96828e-23	1.91024e-20	NA	NA	NA	NA
TR11637|c1_g1	-3.98487	5.68695	1.03646e-22	2.17447e-20	gi|81918176|sp|Q4QQW3.1|HOT_RAT|RecName: Full=Hydroxyacid-oxoacid transhydrogenase, mitochondrial; Short=HOT; AltName: Full=Alcohol dehydrogenase iron-containing protein 1; Short=ADHFe1; Flags: Precursor [Rattus norvegicus]	K11173	GO:0016491|GO:0046872|GO:0055114	NA
TR8316|c2_g1	-3.98262	5.11268	1.0314e-22	2.17447e-20	gi|81814819|sp|O06179.1|Y1533_MYCTU|RecName: Full=Putative monooxygenase Rv1533 [Mycobacterium tuberculosis H37Rv]	NA	GO:0018580|GO:0055114	NA
TR3469|c0_g1	3.30314	5.47636	1.09035e-22	2.27045e-20	NA	NA	NA	ORTHOMCL4417 (2 genes,2 taxa):
TR6117|c2_g1	-4.18297	4.48003	1.72277e-22	3.56078e-20	NA	NA	NA	NA
TR8145|c2_g1	3.5696	6.58015	1.7461e-22	3.58246e-20	gi|226739212|sp|B8NHY4.1|ORDA_ASPFN|RecName: Full=O-methylsterigmatocystin oxidoreductase; Short=OMST oxidoreductase; AltName: Full=Aflatoxin B synthase; AltName: Full=Aflatoxin biosynthesis protein Q; AltName: Full=Cytochrome P450 64 [Aspergillus flavus NRRL3357]	NA	GO:0005506|GO:0016705|GO:0020037|GO:0055114	NA
TR6396|c1_g1	3.93021	6.23861	2.31747e-22	4.72003e-20	NA	NA	NA	NA
TR9962|c0_g1	-3.80039	6.1184	3.65981e-22	7.39997e-20	NA	NA	NA	ORTHOMCL5009 (2 genes,2 taxa):
TR4037|c2_g1	-3.59171	5.22824	4.43903e-22	8.91095e-20	NA	NA	NA	NA
TR1316|c0_g2	2.82654	7.84646	4.85985e-22	9.68604e-20	gi|74625265|sp|Q9P6J5.1|YHD5_SCHPO|RecName: Full=Uncharacterized permease C1683.05 [Schizosaccharomyces pombe 972h-]	NA	GO:0015205|GO:0015851|GO:0016020	NA
TR8472|c2_g2	-3.05671	6.31567	5.89582e-22	1.16674e-19	NA	NA	NA	NA
TR8164|c0_g1	-3.41029	5.71616	6.56879e-22	1.28716e-19	NA	NA	NA	ORTHOMCL4729 (2 genes,2 taxa):
TR8134|c0_g3	9.01066	3.51261	6.59657e-22	1.28716e-19	gi|59797978|sp|Q9USP0.1|EI2BA_SCHPO|RecName: Full=Translation initiation factor eIF-2B subunit alpha; AltName: Full=eIF-2B GDP-GTP exchange factor subunit alpha [Schizosaccharomyces pombe 972h-]	K03239	GO:0044237	NA
TR6762|c0_g1	9.26109	3.74825	6.96568e-22	1.34974e-19	gi|2498973|sp|Q15526.1|SURF1_HUMAN|RecName: Full=Surfeit locus protein 1 [Homo sapiens]	K14998	GO:0016020	NA
TR8740|c1_g1	-4.25503	4.78724	1.0214e-21	1.96553e-19	NA	NA	NA	NA
TR9959|c0_g1	-4.10906	12.4342	1.13288e-21	2.16513e-19	gi|74627046|sp|O94641.1|HS104_SCHPO|RecName: Full=Heat shock protein 104; AltName: Full=Protein aggregation-remodeling factor hsp104 [Schizosaccharomyces pombe 972h-]	K03695	GO:0005524|GO:0006355|GO:0008134|GO:0016887	NA
TR3794|c0_g1	4.76719	4.3162	1.3049e-21	2.47692e-19	gi|1175757|sp|P43388.1|YDCM_METS1|RecName: Full=Uncharacterized protein in dcmA 3'region, partial [Methylophilus leisingeri]	NA	NA	ORTHOMCL3014 (2 genes,2 taxa):
TR7615|c0_g2	-4.1551	4.88482	2.27019e-21	4.28008e-19	NA	NA	NA	NA
TR4350|c0_g1	-2.93518	6.96934	2.54967e-21	4.77472e-19	gi|74625287|sp|Q9P6P9.1|PDK_SCHPO|RecName: Full=[Pyruvate dehydrogenase (acetyl-transferring)] kinase, mitochondrial; Short=Pyruvate dehydrogenase kinase; Flags: Precursor [Schizosaccharomyces pombe 972h-]	K00898	NA	ORTHOMCL7388 (2 genes,2 taxa):
TR1206|c0_g2	-3.70089	5.89337	2.75953e-21	5.13327e-19	NA	NA	NA	NA
TR6993|c3_g1	-3.43946	5.18084	2.96609e-21	5.48099e-19	NA	NA	NA	NA
TR7550|c0_g1	-4.69424	6.38514	4.25115e-21	7.80394e-19	NA	NA	NA	NA
TR5790|c0_g2	-3.17919	5.17577	4.47274e-21	8.15704e-19	NA	NA	NA	NA
TR9040|c0_g1	3.12647	6.50479	4.55982e-21	8.26186e-19	NA	NA	NA	ORTHOMCL3911 (2 genes,2 taxa):
TR513|c1_g1	-3.43523	9.58215	4.72224e-21	8.50095e-19	NA	NA	NA	NA
TR6070|c1_g2	-2.78165	6.71298	4.80487e-21	8.59424e-19	gi|74715714|sp|Q8NI37.1|PPTC7_HUMAN|RecName: Full=Protein phosphatase PTC7 homolog; AltName: Full=T-cell activation protein phosphatase 2C; Short=TA-PP2C; AltName: Full=T-cell activation protein phosphatase 2C-like [Homo sapiens]	K17508	GO:0003824	NA
TR6417|c0_g1	4.40082	5.45441	4.95126e-21	8.74398e-19	NA	NA	NA	NA
TR715|c0_g1	5.27666	6.61578	4.92826e-21	8.74398e-19	gi|74654744|sp|O74628.1|YQ53_SCHPO|RecName: Full=Uncharacterized oxidoreductase C162.03 [Schizosaccharomyces pombe 972h-]	NA	GO:0008152|GO:0016491	NA
TR7392|c4_g1	-2.87674	6.34528	5.98258e-21	1.04989e-18	NA	NA	NA	NA
TR2113|c0_g1	3.84368	6.70194	6.13946e-21	1.07068e-18	gi|1730693|sp|P53750.1|YN93_YEAST|RecName: Full=Uncharacterized hydrolase YNR064C [Saccharomyces cerevisiae S288c]	NA	NA	NA
TR2651|c0_g2	-4.47084	5.40809	6.63093e-21	1.14921e-18	NA	NA	NA	NA
TR4718|c1_g1	-9.00717	3.53718	7.68107e-21	1.32299e-18	NA	NA	NA	NA
TR7615|c1_g1	-4.81753	4.38986	7.92171e-21	1.35607e-18	NA	NA	NA	NA
TR3249|c0_g2	-3.02414	8.66452	8.68026e-21	1.47686e-18	gi|75330726|sp|Q8RWZ3.1|IBR3_ARATH|RecName: Full=Probable acyl-CoA dehydrogenase IBR3; AltName: Full=Protein INDOLE-3-BUTYRIC ACID RESPONSE 3 [Arabidopsis thaliana]	NA	GO:0003995|GO:0008152|GO:0016627|GO:0050660|GO:0055114	NA
TR11425|c0_g1	-2.98969	7.67529	1.0299e-20	1.74165e-18	NA	NA	NA	ORTHOMCL7497 (2 genes,2 taxa):
TR3275|c0_g1	-2.98394	6.49142	1.06755e-20	1.79444e-18	gi|74583733|sp|Q08558.1|DCI1_YEAST|RecName: Full=Delta(3,5)-Delta(2,4)-dienoyl-CoA isomerase [Saccharomyces cerevisiae S288c]	K13239	GO:0003824|GO:0008152	NA
TR11476|c2_g1	-3.23744	5.21752	1.21876e-20	2.03635e-18	NA	NA	NA	NA
TR9976|c1_g1	-3.11054	5.87482	1.48539e-20	2.46707e-18	NA	NA	NA	NA
TR12839|c0_g1	-3.79253	5.27682	1.54132e-20	2.54481e-18	NA	NA	NA	NA
TR9094|c0_g1	2.9627	9.89153	1.83478e-20	3.01152e-18	gi|166203662|sp|P54872.2|HMCSA_DICDI|RecName: Full=Hydroxymethylglutaryl-CoA synthase A; Short=HMG-CoA synthase A; AltName: Full=3-hydroxy-3-methylglutaryl coenzyme A synthase A [Dictyostelium discoideum]	K01641	GO:0004421|GO:0008299	ORTHOMCL6467 (2 genes,2 taxa):
TR4143|c1_g1	-4.23107	7.31204	2.01907e-20	3.29463e-18	gi|1346276|sp|P48823.1|HEXA_PSEO7|RecName: Full=Beta-hexosaminidase A; AltName: Full=Beta-N-acetylhexosaminidase; AltName: Full=Chitobiase; AltName: Full=N-acetyl-beta-glucosaminidase; Flags: Precursor [Pseudoalteromonas piscicida]	K01207	GO:0004553|GO:0005975	ORTHOMCL8961 (2 genes,2 taxa):
TR457|c2_g1	-2.97905	6.52135	2.23009e-20	3.6178e-18	NA	NA	NA	NA
TR11094|c2_g1	-3.57563	7.86004	2.54355e-20	4.10246e-18	NA	NA	NA	NA
TR1493|c0_g1	-3.67725	4.99551	2.65655e-20	4.2601e-18	NA	NA	NA	NA
TR8531|c0_g2	-4.54285	4.62105	3.03894e-20	4.84546e-18	gi|223635781|sp|A5PJU9.1|SEPT1_BOVIN|RecName: Full=Septin-1 [Bos taurus]	NA	GO:0005525|GO:0007049	NA
TR4620|c0_g2	-3.58858	5.42167	3.22411e-20	5.1115e-18	NA	NA	NA	NA
TR8949|c0_g1	-2.89616	6.24481	3.36245e-20	5.30071e-18	NA	NA	NA	ORTHOMCL3082 (2 genes,2 taxa):
TR4013|c0_g1	-2.7797	6.8084	4.52464e-20	7.09276e-18	gi|73620596|sp|Q9CPY6.1|GID4_MOUSE|RecName: Full=Glucose-induced degradation protein 4 homolog; AltName: Full=Vacuolar import and degradation protein 24 homolog [Mus musculus]	NA	NA	ORTHOMCL4212 (2 genes,2 taxa):
TR4197|c0_g1	3.28426	6.07564	4.6229e-20	7.2063e-18	gi|18202097|sp|O60163.1|AK_SCHPO|RecName: Full=Probable aspartokinase; AltName: Full=Aspartate kinase [Schizosaccharomyces pombe 972h-]	K00928	NA	NA
TR8586|c1_g1	4.13588	7.10618	5.03686e-20	7.80797e-18	NA	K13621	NA	ORTHOMCL5825 (2 genes,2 taxa):
TR9463|c0_g1	3.24235	7.5104	5.90976e-20	9.11051e-18	NA	NA	NA	ORTHOMCL3377 (2 genes,2 taxa):
TR12646|c1_g1	2.5891	7.50858	6.55176e-20	1.00447e-17	gi|1706404|sp|P54387.1|DHE4_AGABI|RecName: Full=NADP-specific glutamate dehydrogenase; Short=NADP-GDH; AltName: Full=NADP-dependent glutamate dehydrogenase [Agaricus bisporus]	K00262	GO:0005506|GO:0006520|GO:0016491|GO:0016705|GO:0020037|GO:0055114	ORTHOMCL8807 (2 genes,2 taxa):
TR2833|c0_g2	-3.88289	5.56778	7.03648e-20	1.07289e-17	NA	NA	NA	NA
TR11797|c0_g1	3.52936	7.85029	1.0911e-19	1.65462e-17	gi|74580971|sp|Q96XE0.1|ADH_SULTO|RecName: Full=NAD-dependent alcohol dehydrogenase [Sulfolobus tokodaii str. 7]	K13953	GO:0008270|GO:0016491|GO:0055114	NA
TR7165|c0_g2	-3.56554	5.50362	1.17504e-19	1.77228e-17	gi|75509888|sp|Q5PXQ6.1|CHQB_NOCSI|RecName: Full=Hydroxyquinol 1,2-dioxygenase; AltName: Full=1,2-HQD [Pimelobacter simplex]	NA	GO:0003824|GO:0005506|GO:0006725|GO:0008199|GO:0009712|GO:0018576|GO:0055114	NA
TR10218|c0_g1	-2.7723	9.65458	1.24086e-19	1.8615e-17	gi|134975|sp|P15705.1|STI1_YEAST|RecName: Full=Heat shock protein STI1 [Saccharomyces cerevisiae S288c]	K09553	GO:0005515	ORTHOMCL7481 (2 genes,2 taxa):
TR12910|c0_g1	2.77443	7.74817	1.24977e-19	1.86483e-17	gi|74858798|sp|Q55DV9.1|CGL_DICDI|RecName: Full=Cystathionine gamma-lyase; AltName: Full=Gamma-cystathionase [Dictyostelium discoideum]	K01758	GO:0030170	ORTHOMCL8306 (2 genes,2 taxa):
TR6851|c0_g1	2.81927	7.26144	1.38289e-19	2.05249e-17	gi|30913054|sp|O59715.1|DEGS_SCHPO|RecName: Full=Dihydroceramide delta(4)-desaturase [Schizosaccharomyces pombe 972h-]	K04712	GO:0006629	ORTHOMCL3517 (2 genes,2 taxa):
TR4777|c1_g2	-4.59269	6.288	1.53476e-19	2.26584e-17	gi|294862526|sp|Q2KJC9.4|AL7A1_BOVIN|RecName: Full=Alpha-aminoadipic semialdehyde dehydrogenase; Short=Alpha-AASA dehydrogenase; AltName: Full=Aldehyde dehydrogenase family 7 member A1; AltName: Full=Antiquitin-1; AltName: Full=Betaine aldehyde dehydrogenase; AltName: Full=Delta1-piperideine-6-carboxylate dehydrogenase; Short=P6c dehydrogenase; Flags: Precursor [Bos taurus]	K14085	GO:0008152|GO:0016491|GO:0055114	NA
TR3162|c0_g1	3.38253	5.48356	1.58364e-19	2.3257e-17	gi|1172751|sp|P41390.1|PUR1_SCHPO|RecName: Full=Amidophosphoribosyltransferase; Short=ATase; AltName: Full=Glutamine phosphoribosylpyrophosphate amidotransferase [Schizosaccharomyces pombe 972h-]	K00764	GO:0008152|GO:0009116	ORTHOMCL6294 (2 genes,2 taxa):
TR6481|c0_g2	-3.42077	5.65283	1.62588e-19	2.37231e-17	gi|123797374|sp|Q3ULD5.1|MCCB_MOUSE|RecName: Full=Methylcrotonoyl-CoA carboxylase beta chain, mitochondrial; Short=MCCase subunit beta; AltName: Full=3-methylcrotonyl-CoA carboxylase 2; AltName: Full=3-methylcrotonyl-CoA carboxylase non-biotin-containing subunit; AltName: Full=3-methylcrotonyl-CoA:carbon dioxide ligase subunit beta; Flags: Precursor [Mus musculus]	K01969	GO:0016874	NA
TR10070|c1_g1	-2.8106	6.79375	1.63238e-19	2.37231e-17	NA	NA	NA	ORTHOMCL3752 (2 genes,2 taxa):
TR13070|c1_g1	3.18096	6.14389	1.70634e-19	2.46694e-17	gi|47116943|sp|Q9UBQ7.1|GRHPR_HUMAN|RecName: Full=Glyoxylate reductase/hydroxypyruvate reductase [Homo sapiens]	K00049	GO:0008152|GO:0016616|GO:0051287|GO:0055114	ORTHOMCL5636 (2 genes,2 taxa):
TR4056|c1_g2	9.03148	3.54357	1.96592e-19	2.82758e-17	gi|73920291|sp|Q5F3D7.1|UTP15_CHICK|RecName: Full=U3 small nucleolar RNA-associated protein 15 homolog [Gallus gallus]	K14549	GO:0005515|GO:0005730|GO:0006364	NA
TR3381|c0_g1	-2.72408	7.46967	2.01234e-19	2.8795e-17	NA	NA	NA	NA
TR5614|c0_g1	-5.21788	3.86216	2.05645e-19	2.92761e-17	NA	NA	NA	NA
TR7913|c0_g2	-3.17031	5.90978	2.07698e-19	2.94182e-17	gi|2492798|sp|Q01752.1|AAD_PHACH|RecName: Full=Aryl-alcohol dehydrogenase [NADP(+)]; Short=AAD [Phanerochaete chrysosporium]	NA	NA	NA
TR9984|c1_g1	-2.91786	5.55063	2.10633e-19	2.96833e-17	NA	NA	NA	NA
TR590|c0_g1	-8.88197	3.41505	2.3731e-19	3.32746e-17	gi|13633993|sp|Q9QXE5.1|TSSP_MOUSE|RecName: Full=Thymus-specific serine protease; AltName: Full=Serine protease 16; Flags: Precursor [Mus musculus]	NA	GO:0006508|GO:0008236	NA
TR2211|c0_g1	-4.81175	5.23575	2.50797e-19	3.49899e-17	NA	NA	NA	NA
TR6927|c0_g1	-8.59571	3.15183	2.89691e-19	4.02152e-17	gi|74705265|sp|Q4R0J7.1|ARD1_UROFA|RecName: Full=D-arabinitol dehydrogenase 1; AltName: Full=NADP-dependent D-arabitol dehydrogenase [Uromyces viciae-fabae]	NA	NA	NA
TR1642|c0_g2	5.1393	3.71054	3.24812e-19	4.48675e-17	NA	NA	NA	NA
TR1262|c0_g2	4.76876	5.08071	3.41426e-19	4.69301e-17	NA	NA	NA	NA
TR2263|c0_g1	-4.35712	4.66644	3.55553e-19	4.86323e-17	NA	NA	NA	NA
TR3232|c0_g2	-3.30076	5.82704	4.0313e-19	5.48709e-17	NA	NA	NA	NA
TR1421|c0_g1	-3.5723	11.2996	4.3405e-19	5.85086e-17	gi|189027294|sp|A8NR45.1|ACEA_COPC7|RecName: Full=Isocitrate lyase; Short=ICL; Short=Isocitrase; Short=Isocitratase; AltName: Full=Methylisocitrate lyase; Short=MICA; AltName: Full=Threo-D(S)-isocitrate glyoxylate-lyase [Coprinopsis cinerea okayama7#130]	K01637	GO:0004451|GO:0019752	NA
TR12629|c0_g1	3.88196	5.83564	4.32577e-19	5.85086e-17	NA	NA	NA	NA
TR4178|c0_g2	3.08865	5.53617	4.62856e-19	6.20917e-17	gi|126302512|sp|O15254.2|ACOX3_HUMAN|RecName: Full=Peroxisomal acyl-coenzyme A oxidase 3; AltName: Full=Branched-chain acyl-CoA oxidase; Short=BRCACox; AltName: Full=Pristanoyl-CoA oxidase [Homo sapiens]	NA	NA	NA
TR2128|c2_g1	-4.71657	6.4305	4.97525e-19	6.64232e-17	gi|259016436|sp|Q9USN4.2|YJA1_SCHPO|RecName: Full=Uncharacterized transporter C1529.01 [Schizosaccharomyces pombe 972h-]	NA	GO:0016021|GO:0055085	NA
TR8987|c0_g2	-5.5133	6.08028	5.19224e-19	6.89222e-17	NA	NA	NA	NA
TR8776|c3_g2	2.85573	5.52809	5.21183e-19	6.89222e-17	gi|161788952|sp|P46794.2|CBS_DICDI|RecName: Full=Cystathionine beta-synthase; AltName: Full=Beta-thionase; AltName: Full=Serine sulfhydrase [Dictyostelium discoideum]	K01697	NA	ORTHOMCL3670 (2 genes,2 taxa):
TR2951|c0_g1	4.02388	4.85191	5.38651e-19	7.08961e-17	gi|1730689|sp|P53746.1|FRE4_YEAST|RecName: Full=Ferric reductase transmembrane component 4; AltName: Full=Ferric-chelate reductase 4; Flags: Precursor [Saccharomyces cerevisiae S288c]	NA	GO:0016491|GO:0055114	NA
TR2947|c0_g2	2.92765	7.20272	5.62689e-19	7.37122e-17	gi|50403752|sp|P62263.3|RS14_HUMAN|RecName: Full=40S ribosomal protein S14 [Homo sapiens]	K02955	GO:0003735|GO:0005840|GO:0006412	NA
TR2675|c1_g1	-2.86657	7.93028	5.93829e-19	7.74281e-17	NA	NA	NA	NA
TR9138|c2_g1	-4.65477	5.1638	7.6504e-19	9.9288e-17	NA	NA	NA	NA
TR12509|c0_g1	-2.74074	8.28145	7.812e-19	1.00916e-16	gi|1168699|sp|P41697.1|BUD6_YEAST|RecName: Full=Bud site selection protein 6; AltName: Full=Actin-interacting protein 3 [Saccharomyces cerevisiae S288c]	NA	NA	NA
TR1685|c0_g1	-5.28668	4.40361	8.22641e-19	1.05779e-16	NA	NA	NA	NA
TR513|c0_g2	-5.77905	8.67082	9.2001e-19	1.17757e-16	NA	NA	GO:0051087	NA
TR8808|c1_g3	-4.61754	4.48994	9.63306e-19	1.22736e-16	NA	NA	NA	NA
TR9984|c3_g1	-2.84794	6.96938	1.07923e-18	1.3688e-16	NA	NA	NA	NA
TR5710|c0_g1	-6.24475	9.04951	1.27742e-18	1.61284e-16	NA	NA	NA	NA
TR8383|c3_g1	-4.4542	4.21566	1.37308e-18	1.72581e-16	NA	NA	NA	NA
TR90|c0_g2	2.78889	12.0697	1.51171e-18	1.89153e-16	gi|46395695|sp|Q12618.1|ACO1_AJECA|RecName: Full=Acyl-CoA desaturase; AltName: Full=Delta(9)-desaturase; Short=Delta-9 desaturase; AltName: Full=Fatty acid desaturase; AltName: Full=Stearoyl-CoA desaturase [Histoplasma capsulatum]	K00507	GO:0006629|GO:0020037	NA
TR11094|c3_g1	-3.22312	9.41366	1.57774e-18	1.96534e-16	NA	NA	GO:0051087	NA
TR8521|c0_g1	-4.63293	4.08248	1.64058e-18	2.03454e-16	gi|74582344|sp|O60135.1|LCF1_SCHPO|RecName: Full=Long-chain-fatty-acid--CoA ligase 1; AltName: Full=Fatty acid activator 1; AltName: Full=Long-chain acyl-CoA synthetase 1 [Schizosaccharomyces pombe 972h-]	NA	NA	NA
TR8623|c1_g1	-9.2579	3.77587	1.75539e-18	2.16729e-16	NA	NA	NA	NA
TR1765|c0_g2	-8.77859	3.32266	1.86659e-18	2.29443e-16	NA	NA	NA	NA
TR2667|c0_g1	-3.36057	4.93808	1.89938e-18	2.3245e-16	gi|212276827|sp|A6TBU6.1|RHMA_KLEP7|RecName: Full=2-keto-3-deoxy-L-rhamnonate aldolase; Short=KDR aldolase; AltName: Full=2-dehydro-3-deoxyrhamnonate aldolase [Klebsiella pneumoniae subsp. pneumoniae MGH 78578]	K02510	GO:0003824	ORTHOMCL8006 (2 genes,2 taxa):
TR8053|c4_g1	-3.6888	4.60201	2.16109e-18	2.63322e-16	gi|1708464|sp|Q10318.1|ILV3_SCHPO|RecName: Full=Putative dihydroxy-acid dehydratase, mitochondrial; Short=DAD; AltName: Full=2,3-dihydroxy acid hydrolyase; Flags: Precursor [Schizosaccharomyces pombe 972h-]	K01687	GO:0003824|GO:0008152	NA
TR8914|c1_g1	-2.53456	8.26111	2.28825e-18	2.77605e-16	gi|284433540|sp|C5FEK4.2|CTSD_ARTOC|RecName: Full=Probable aspartic-type endopeptidase CTSD; Flags: Precursor, partial [Arthroderma otae CBS 113480]	NA	GO:0004190|GO:0006508	ORTHOMCL6637 (2 genes,2 taxa):
TR6127|c3_g1	-3.39952	4.95269	2.32049e-18	2.80297e-16	NA	NA	NA	NA
TR2128|c1_g1	-4.07327	4.30899	3.12479e-18	3.75824e-16	gi|259016436|sp|Q9USN4.2|YJA1_SCHPO|RecName: Full=Uncharacterized transporter C1529.01 [Schizosaccharomyces pombe 972h-]	NA	NA	NA
TR9213|c0_g1	-3.7626	4.14531	3.56077e-18	4.26421e-16	NA	NA	NA	NA
TR12470|c3_g1	-6.40663	7.9158	4.17944e-18	4.98371e-16	NA	NA	NA	NA
TR3302|c0_g1	2.83701	5.60674	4.21818e-18	5.00851e-16	gi|1175353|sp|Q09676.1|YA03_SCHPO|RecName: Full=Probable phosphatase SPAC5H10.03 [Schizosaccharomyces pombe 972h-]	NA	NA	ORTHOMCL7659 (2 genes,2 taxa):
TR3774|c1_g1	-3.16454	9.07518	4.28753e-18	5.06928e-16	gi|74676077|sp|O74402.1|HSP78_SCHPO|RecName: Full=Heat shock protein 78, mitochondrial; Flags: Precursor [Schizosaccharomyces pombe 972h-]	K03695	GO:0005524|GO:0006355|GO:0008134|GO:0016887	NA
TR8818|c1_g2	2.44838	8.18148	4.42792e-18	5.21317e-16	gi|74853613|sp|Q54MG1.1|Y5981_DICDI|RecName: Full=von Willebrand factor A domain-containing protein DDB_G0285981 [Dictyostelium discoideum]	NA	NA	NA
TR8750|c1_g2	-3.10565	6.82977	4.47851e-18	5.25059e-16	gi|41017812|sp|Q9UST8.1|RNH1_SCHPO|RecName: Full=Ribonuclease H; Short=RNase H [Schizosaccharomyces pombe 972h-]	K03469	GO:0003676|GO:0004523	ORTHOMCL3787 (2 genes,2 taxa):
TR4969|c0_g1	-3.40032	5.72341	4.54117e-18	5.30177e-16	NA	NA	GO:0005515|GO:0008270	NA
TR12526|c0_g1	3.55787	11.1971	4.95051e-18	5.75559e-16	gi|42558881|sp|Q9HTJ2.1|BETA_PSEAE|RecName: Full=Oxygen-dependent choline dehydrogenase; Short=CDH; Short=CHD; AltName: Full=Betaine aldehyde dehydrogenase; Short=BADH [Pseudomonas aeruginosa PAO1]	NA	GO:0016614|GO:0050660|GO:0055114	NA
TR4224|c0_g1	-3.01923	5.76055	5.11635e-18	5.92372e-16	gi|38503141|sp|Q96IG2.2|FXL20_HUMAN|RecName: Full=F-box/LRR-repeat protein 20; AltName: Full=F-box and leucine-rich repeat protein 20; AltName: Full=F-box/LRR-repeat protein 2-like [Homo sapiens]	K10268	GO:0005515	ORTHOMCL7685 (2 genes,2 taxa):
TR7331|c0_g1	2.99898	5.67486	5.14118e-18	5.92787e-16	NA	NA	NA	NA
TR1493|c0_g2	-8.43787	3.00748	5.41295e-18	6.19821e-16	NA	NA	NA	NA
TR3353|c0_g2	-2.96464	5.18261	5.44229e-18	6.19821e-16	NA	NA	NA	NA
TR4782|c0_g1	2.49086	9.7587	5.42342e-18	6.19821e-16	gi|30315905|sp|P59668.1|FAD12_MORIS|RecName: Full=Delta(12) fatty acid desaturase; AltName: Full=Delta-12 fatty acid desaturase [Umbelopsis isabellina]	K10256	NA	ORTHOMCL9116 (2 genes,2 taxa):
TR12624|c1_g1	4.17396	9.44824	6.13985e-18	6.96424e-16	gi|442570205|sp|Q75BB3.2|LYS2_ASHGO|RecName: Full=L-aminoadipate-semialdehyde dehydrogenase large subunit; AltName: Full=Alpha-aminoadipate reductase; Short=Alpha-AR [Ashbya gossypii ATCC 10895]	NA	GO:0003824|GO:0003854|GO:0006694|GO:0008152|GO:0016616|GO:0050662|GO:0055114	NA
TR8475|c0_g2	-8.78981	3.32984	7.01107e-18	7.92024e-16	gi|384872644|sp|Q9UUG8.2|TUP12_SCHPO|RecName: Full=Transcriptional repressor tup12 [Schizosaccharomyces pombe 972h-]	NA	NA	NA
TR8221|c0_g2	-7.07482	3.52413	7.18071e-18	8.07917e-16	gi|338817594|sp|P0CN91.1|ATG26_CRYNB|RecName: Full=Sterol 3-beta-glucosyltransferase; AltName: Full=Autophagy-related protein 26 [Cryptococcus neoformans var. neoformans B-3501A]	NA	GO:0005975|GO:0008152|GO:0016758|GO:0030259	NA
TR7768|c0_g1	-5.58362	12.649	7.66193e-18	8.56549e-16	gi|52788221|sp|O43112.2|PCKA_KLULA|RecName: Full=Phosphoenolpyruvate carboxykinase [ATP] [Kluyveromyces lactis NRRL Y-1140]	NA	GO:0004612|GO:0005524|GO:0006094	NA
TR7325|c0_g1	3.08326	6.17155	7.67435e-18	8.56549e-16	NA	NA	NA	NA
TR9145|c0_g1	3.71674	9.5162	7.88616e-18	8.76683e-16	gi|3914387|sp|P56578.1|MALF3_MALFU|RecName: Full=Putative peroxiredoxin; AltName: Full=MF2; AltName: Full=Thioredoxin reductase; AltName: Allergen=Mal f 3, partial [Malassezia furfur]	K14171	GO:0016209|GO:0016491|GO:0055114	ORTHOMCL5878 (2 genes,2 taxa):
TR1493|c1_g1	-2.99542	6.21986	8.09331e-18	8.96141e-16	gi|1170136|sp|P43317.1|GUN5_HYPJE|RecName: Full=Endoglucanase-5; AltName: Full=Cellulase V; AltName: Full=Endo-1,4-beta-glucanase V; Short=EG V; AltName: Full=Endoglucanase V; Flags: Precursor [Trichoderma reesei]	NA	NA	NA
TR3278|c2_g1	-4.32386	8.10852	8.76744e-18	9.66948e-16	NA	NA	NA	NA
TR10179|c0_g1	-7.5867	4.80298	9.37534e-18	1.02992e-15	NA	NA	NA	NA
TR7933|c1_g1	-3.07041	6.52695	1.00546e-17	1.10021e-15	NA	NA	NA	NA
TR5428|c0_g1	-5.92647	4.81632	1.02956e-17	1.12218e-15	NA	NA	NA	NA
TR9296|c2_g1	-3.14321	4.99179	1.06684e-17	1.15829e-15	NA	NA	NA	NA
TR3752|c0_g1	3.05035	5.50653	1.12218e-17	1.21365e-15	gi|2507070|sp|P38680.2|MTR_NEUCR|RecName: Full=N amino acid transport system protein; AltName: Full=Methyltryptophan resistance protein [Neurospora crassa OR74A]	NA	NA	NA
TR10154|c1_g1	-4.20276	5.88291	1.14079e-17	1.22901e-15	gi|116306|sp|P29026.1|CHI1_RHIOL|RecName: Full=Chitinase 1; Flags: Precursor [Rhizopus microsporus var. oligosporus]	K01183	GO:0004553|GO:0005975	NA
TR8466|c0_g2	-4.56619	4.40124	1.1573e-17	1.242e-15	gi|212288568|sp|Q7LL04.2|YQK1_SCHPO|RecName: Full=UPF0676 protein C1494.01 [Schizosaccharomyces pombe 972h-]	NA	GO:0016491|GO:0016706|GO:0055114	NA
TR11348|c0_g1	-2.83496	6.94559	1.29983e-17	1.38431e-15	NA	NA	NA	NA
TR11461|c0_g1	3.30415	9.79002	1.29947e-17	1.38431e-15	gi|121957977|sp|Q2TCH3.1|ACLY_SHEEP|RecName: Full=ATP-citrate synthase; AltName: Full=ATP-citrate (pro-S-)-lyase; AltName: Full=Citrate cleavage enzyme [Ovis aries]	K01648	GO:0003824|GO:0008152|GO:0044262|GO:0046912|GO:0048037	NA
TR7768|c2_g1	-4.83696	13.0824	1.32722e-17	1.40812e-15	gi|52783191|sp|Q6FRR0.1|PCKA_CANGA|RecName: Full=Phosphoenolpyruvate carboxykinase [ATP] [Candida glabrata CBS 138]	K01610	GO:0004612|GO:0005524|GO:0006094	ORTHOMCL3234 (2 genes,2 taxa):
TR3417|c0_g2	-3.88196	4.47929	1.49565e-17	1.5808e-15	NA	NA	NA	NA
TR12909|c0_g1	2.50084	8.23378	1.6084e-17	1.69355e-15	gi|2507070|sp|P38680.2|MTR_NEUCR|RecName: Full=N amino acid transport system protein; AltName: Full=Methyltryptophan resistance protein [Neurospora crassa OR74A]	NA	NA	ORTHOMCL8795 (2 genes,2 taxa):
TR3774|c0_g1	-3.53816	6.21491	1.65022e-17	1.73106e-15	NA	NA	NA	NA
TR1452|c1_g1	-3.37895	6.58848	1.69662e-17	1.77306e-15	NA	NA	NA	ORTHOMCL7211 (2 genes,2 taxa):
TR593|c0_g2	-3.33137	5.15838	1.79066e-17	1.86436e-15	NA	NA	NA	NA
TR12624|c0_g1	4.21004	5.05131	1.83636e-17	1.90483e-15	NA	NA	GO:0003824|GO:0008152	NA
TR422|c0_g2	2.58094	7.07511	1.88124e-17	1.94416e-15	gi|30913534|sp|Q9UU99.1|YJX4_SCHPO|RecName: Full=CRAL-TRIO domain-containing protein C23B6.04c [Schizosaccharomyces pombe 972h-]	NA	NA	NA
TR8479|c1_g2	8.81118	3.32118	1.90785e-17	1.96439e-15	gi|30913302|sp|Q9UT02.1|SEC7A_SCHPO|RecName: Full=Protein transport protein sec71 [Schizosaccharomyces pombe 972h-]	K18442	GO:0005086|GO:0032012	NA
TR9130|c0_g1	-2.7227	9.35255	2.01358e-17	2.06562e-15	NA	NA	NA	NA
TR211|c0_g2	-5.51032	3.2518	2.03775e-17	2.08275e-15	gi|3025028|sp|P75791.1|YBIU_ECOLI|RecName: Full=Uncharacterized protein YbiU [Escherichia coli K-12]	NA	NA	NA
TR3350|c2_g1	2.54184	6.64627	2.072e-17	2.11004e-15	gi|462023|sp|P33281.1|ERG2_MAGO7|RecName: Full=C-8 sterol isomerase; AltName: Full=Delta-8--delta-7 sterol isomerase [Magnaporthe oryzae 70-15]	K09829	NA	ORTHOMCL7609 (2 genes,2 taxa):
TR12958|c0_g1	2.85137	7.40253	2.23083e-17	2.26352e-15	gi|338819197|sp|P0CP53.1|PLPL_CRYNB|RecName: Full=Patatin-like phospholipase domain-containing protein CNBE2340 [Cryptococcus neoformans var. neoformans B-3501A]	NA	GO:0006629	ORTHOMCL2921 (2 genes,2 taxa):
TR1375|c1_g1	-3.52819	6.10479	2.24286e-17	2.26748e-15	NA	NA	NA	NA
TR2051|c0_g1	3.19756	5.44588	2.57191e-17	2.59076e-15	gi|1168351|sp|P42327.1|ADH2_GEOSE|RecName: Full=Alcohol dehydrogenase; Short=ADH [Geobacillus stearothermophilus]	NA	GO:0008270|GO:0016491|GO:0055114	NA
TR7477|c0_g2	-3.94565	5.73467	2.6372e-17	2.64697e-15	NA	NA	NA	NA
TR457|c0_g1	-3.34862	4.59246	2.70571e-17	2.706e-15	NA	NA	NA	NA
TR181|c0_g1	-3.18893	5.12196	3.44014e-17	3.42822e-15	NA	NA	NA	NA
TR1641|c1_g1	-2.79501	6.66612	3.63272e-17	3.60726e-15	NA	NA	GO:0003824|GO:0055114	NA
TR4963|c0_g2	-2.63188	7.66319	3.92398e-17	3.86894e-15	gi|1168314|sp|P33303.2|SFC1_YEAST|RecName: Full=Succinate/fumarate mitochondrial transporter; AltName: Full=Regulator of acetyl-CoA synthase activity [Saccharomyces cerevisiae S288c]	K15100	NA	ORTHOMCL5708 (2 genes,2 taxa):
TR10000|c0_g1	4.31183	9.70009	3.9127e-17	3.86894e-15	NA	NA	NA	ORTHOMCL2815 (2 genes,2 taxa):
TR3896|c0_g1	-5.79424	3.50393	3.97053e-17	3.90104e-15	gi|731801|sp|P40531.1|GVP36_YEAST|RecName: Full=Protein GVP36; AltName: Full=36 kDa Golgi vesicle protein [Saccharomyces cerevisiae S288c]	NA	GO:0005515|GO:0005737	NA
TR7827|c1_g1	-2.34704	8.31092	3.99198e-17	3.90836e-15	gi|12643994|sp|P00332.2|ADH_SCHPO|RecName: Full=Alcohol dehydrogenase [Schizosaccharomyces pombe 972h-]	K13953	GO:0008270|GO:0016491|GO:0055114	NA
TR2675|c0_g1	-3.22138	8.28333	4.14234e-17	4.04139e-15	gi|332319833|sp|C5DGQ7.1|RGT1_LACTC|RecName: Full=Glucose transport transcription regulator RGT1; AltName: Full=Restores glucose transport protein 1 [Lachancea thermotolerans CBS 6340]	NA	GO:0000981|GO:0005634|GO:0006355|GO:0008270	NA
TR1375|c0_g1	-2.81243	6.74828	4.62287e-17	4.49449e-15	NA	NA	NA	ORTHOMCL5746 (2 genes,2 taxa):
TR2708|c1_g1	-3.90782	6.84493	5.64579e-17	5.46995e-15	gi|21263647|sp|O14405.1|GUN4_HYPJE|RecName: Full=Endoglucanase-4; AltName: Full=Cellulase IV; AltName: Full=Cellulase-61A; Short=Cel61A; AltName: Full=Endo-1,4-beta-glucanase IV; Short=EGIV; AltName: Full=Endoglucanase IV; AltName: Full=Endoglucanase-61A; Flags: Precursor [Trichoderma reesei]	NA	NA	ORTHOMCL8438 (2 genes,2 taxa):
TR5788|c0_g2	9.68986	4.15052	5.92111e-17	5.71684e-15	gi|24638123|sp|O14295.1|PLR1_SCHPO|RecName: Full=Pyridoxal reductase; Short=PL reductase; Short=PL-red [Schizosaccharomyces pombe 972h-]	K05275	NA	NA
TR5790|c1_g1	-2.88808	6.99293	5.99146e-17	5.76481e-15	NA	NA	NA	ORTHOMCL8378 (2 genes,2 taxa):
TR12544|c0_g1	2.73767	8.80303	6.66181e-17	6.38778e-15	gi|74582901|sp|O94467.1|OYEC_SCHPO|RecName: Full=Putative NADPH dehydrogenase C23G7.10c; AltName: Full=Old yellow enzyme homolog 3 [Schizosaccharomyces pombe 972h-]	NA	GO:0010181|GO:0016491|GO:0055114	NA
TR1377|c1_g1	-3.12373	6.15479	6.95618e-17	6.6472e-15	NA	NA	NA	NA
TR4062|c0_g1	2.47694	8.52778	7.61728e-17	7.2541e-15	gi|544584771|sp|O88822.2|SC5D_MOUSE|RecName: Full=Lathosterol oxidase; AltName: Full=C-5 sterol desaturase; AltName: Full=Delta(7)-sterol 5-desaturase; AltName: Full=Lathosterol 5-desaturase; AltName: Full=Sterol-C5-desaturase [Mus musculus]	K00227	GO:0005506|GO:0006633|GO:0016491|GO:0055114	NA
TR3106|c0_g1	-3.84897	4.14624	7.67425e-17	7.28349e-15	NA	NA	NA	NA
TR4408|c0_g1	-3.65277	4.45251	7.83544e-17	7.38622e-15	NA	NA	NA	NA
TR8971|c1_g1	-2.65844	7.70147	7.82254e-17	7.38622e-15	NA	NA	NA	NA
TR6949|c0_g1	-3.25488	4.89677	8.24119e-17	7.74256e-15	gi|5915880|sp|P95607.1|CATA_RHOOP|RecName: Full=Catechol 1,2-dioxygenase; AltName: Full=1,2-CTD, partial [Rhodococcus opacus]	NA	GO:0003824|GO:0006725|GO:0008199|GO:0055114	NA
TR5944|c0_g2	4.48433	5.50284	8.38588e-17	7.85205e-15	gi|134870|sp|P11113.1|SR4_PHYPO|RecName: Full=Spherulin-4; Flags: Precursor [Physarum polycephalum]	NA	NA	NA
TR13095|c2_g1	-3.40909	5.76337	9.06829e-17	8.46263e-15	NA	NA	NA	ORTHOMCL8474 (2 genes,2 taxa):
TR11502|c0_g1	-4.54818	8.1953	9.22066e-17	8.57614e-15	NA	NA	NA	NA
TR12482|c0_g1	-2.66805	8.34637	9.46477e-17	8.77394e-15	NA	NA	NA	NA
TR7043|c1_g1	-2.75941	5.1036	9.75526e-17	9.01328e-15	gi|586908179|sp|A8DRH7.1|LGA1_ASPNG|RecName: Full=L-threo-3-deoxy-hexylosonate aldolase; AltName: Full=L-threo-3-deoxy-hexulosonate aldolase [Aspergillus niger]	NA	GO:0008152|GO:0016829	NA
TR7370|c1_g1	3.67388	4.95488	1.14095e-16	1.05069e-14	gi|449081284|sp|Q8NKE2.2|AOX_CRYNH|RecName: Full=Alternative oxidase, mitochondrial; Flags: Precursor [Cryptococcus neoformans var. grubii H99]	NA	GO:0009916|GO:0055114	NA
TR9367|c0_g1	2.89585	5.26335	1.16145e-16	1.06605e-14	gi|62286926|sp|Q74ZZ0.1|ERG27_ASHGO|RecName: Full=3-keto-steroid reductase [Ashbya gossypii ATCC 10895]	K09827	NA	ORTHOMCL3450 (2 genes,2 taxa):
TR9929|c0_g1	-2.52332	6.6886	1.19541e-16	1.09363e-14	NA	NA	NA	NA
TR6045|c0_g1	2.48424	5.98303	1.33571e-16	1.21798e-14	gi|75151865|sp|Q8H116.1|MNS2_ARATH|RecName: Full=Mannosyl-oligosaccharide 1,2-alpha-mannosidase MNS2; Short=AtMANIa; AltName: Full=Alpha-mannosidase IA [Arabidopsis thaliana]	K01230	GO:0004571|GO:0005509|GO:0016020	NA
TR513|c0_g1	-3.14882	9.58529	1.46659e-16	1.33297e-14	NA	NA	GO:0051087	NA
TR12443|c2_g1	-2.77864	10.1763	1.47883e-16	1.33974e-14	gi|327488286|sp|A1DBW0.1|MEP_NEOFI|RecName: Full=Extracellular metalloproteinase MEP; AltName: Full=Elastinolytic metalloproteinase MEP; AltName: Full=Fungalysin MEP; Flags: Precursor [Neosartorya fischeri NRRL 181]	K01417	GO:0004222|GO:0005615|GO:0008270	NA
TR9590|c1_g1	-3.39	5.4743	1.5216e-16	1.37402e-14	gi|74645208|sp|Q50I20.1|PRPC_ASPFM|RecName: Full=2-methylcitrate synthase, mitochondrial; Short=Methylcitrate synthase; AltName: Full=(2S,3S)-2-methylcitrate synthase; AltName: Full=Citrate synthase 1; Flags: Precursor [Aspergillus fumigatus]	K01647	GO:0044262|GO:0046912	NA
TR5328|c3_g1	4.4139	6.22845	1.53307e-16	1.37991e-14	gi|2842688|sp|Q92341.1|STR3_SCHPO|RecName: Full=Siderophore iron transporter 3 [Schizosaccharomyces pombe 972h-]	NA	GO:0016021|GO:0055085	NA
TR4013|c0_g2	-5.99993	3.23414	1.55489e-16	1.39505e-14	NA	NA	NA	NA
TR6540|c0_g2	2.58852	5.98746	1.65064e-16	1.47621e-14	gi|1709915|sp|P38009.2|PUR92_YEAST|RecName: Full=Bifunctional purine biosynthesis protein ADE17; Includes: RecName: Full=Phosphoribosylaminoimidazolecarboxamide formyltransferase; AltName: Full=5-aminoimidazole-4-carboxamide ribonucleotide formyltransferase; AltName: Full=AICAR transformylase; Includes: RecName: Full=IMP cyclohydrolase; AltName: Full=ATIC; AltName: Full=IMP synthase; AltName: Ful…	K00602	GO:0003937|GO:0004643|GO:0006164	NA
TR4636|c2_g1	-3.39971	4.38303	1.78384e-16	1.59024e-14	NA	NA	GO:0046872	ORTHOMCL3925 (2 genes,2 taxa):
TR7230|c2_g1	-3.08572	8.4017	2.05107e-16	1.82264e-14	NA	NA	NA	NA
TR8750|c2_g1	-3.11023	6.80612	2.16159e-16	1.91475e-14	NA	NA	NA	NA
TR7325|c1_g1	2.23451	9.96426	2.36179e-16	2.08548e-14	gi|18276268|sp|Q12649.2|HMDH_PHYB8|RecName: Full=3-hydroxy-3-methylglutaryl-coenzyme A reductase; Short=HMG-CoA reductase [Phycomyces blakesleeanus NRRL 1555(-)]	K00021	GO:0004420|GO:0008158|GO:0015936|GO:0016020|GO:0050662|GO:0055114	NA
TR5547|c0_g1	3.49545	4.13354	2.3887e-16	2.10258e-14	NA	NA	NA	NA
TR11107|c1_g1	2.8103	6.28651	2.4456e-16	2.1459e-14	NA	NA	GO:0008080	NA
TR593|c3_g1	-2.94573	5.44899	2.50761e-16	2.19341e-14	NA	NA	NA	NA
TR3088|c0_g2	-2.88655	6.21222	2.51608e-16	2.19394e-14	gi|74897041|sp|Q54P77.1|4CL1_DICDI|RecName: Full=Probable 4-coumarate--CoA ligase 1; Short=4CL 1; AltName: Full=4-coumaroyl-CoA synthase 1 [Dictyostelium discoideum]	NA	GO:0003824|GO:0008152	NA
TR10230|c0_g1	-2.70207	7.03787	2.59427e-16	2.25508e-14	gi|1351673|sp|Q09923.1|YAKC_SCHPO|RecName: Full=Aldo-keto reductase yakc [NADP(+)] [Schizosaccharomyces pombe 972h-]	NA	NA	NA
TR4127|c0_g1	-3.11689	7.49099	2.69252e-16	2.33321e-14	NA	NA	NA	NA
TR8003|c1_g1	2.76253	6.08851	2.80082e-16	2.41955e-14	NA	NA	NA	ORTHOMCL6455 (2 genes,2 taxa):
TR12470|c1_g1	-3.97704	10.8464	2.84726e-16	2.45207e-14	gi|15214327|sp|O74770.1|PHK_SCHPO|RecName: Full=Probable phosphoketolase [Schizosaccharomyces pombe 972h-]	K01621	GO:0005975|GO:0016832	ORTHOMCL7971 (2 genes,2 taxa):
TR6858|c0_g1	2.76159	5.5699	2.88734e-16	2.47893e-14	gi|135077|sp|P08153.1|SWI5_YEAST|RecName: Full=Transcriptional factor SWI5 [Saccharomyces cerevisiae S288c]	NA	GO:0005515	ORTHOMCL5231 (2 genes,2 taxa):
TR5323|c0_g2	-3.35269	7.03853	2.99552e-16	2.56393e-14	gi|18203640|sp|Q9Y8G3.1|MEX67_SCHPO|RecName: Full=mRNA export factor mex67 [Schizosaccharomyces pombe 972h-]	K14284	GO:0005634|GO:0051028	NA
TR8201|c1_g1	-3.00241	5.27495	3.28129e-16	2.79993e-14	gi|3913324|sp|Q12573.1|CP52W_CANAP|RecName: Full=Cytochrome P450 52E2; AltName: Full=CYPLIIE2 [Candida apicola]	NA	GO:0005506|GO:0016705|GO:0020037|GO:0055114	ORTHOMCL7245 (2 genes,2 taxa):
TR7945|c2_g2	-2.64796	6.11745	3.64592e-16	3.09216e-14	NA	NA	NA	NA
TR8912|c4_g1	2.45914	6.62402	3.63503e-16	3.09216e-14	gi|74626009|sp|Q9UUD1.1|SREBP_SCHPO|RecName: Full=Sterol regulatory element-binding protein 1; Contains: RecName: Full=Processed sterol regulatory element-binding protein 1 [Schizosaccharomyces pombe 972h-]	NA	GO:0046983	NA
TR7933|c0_g1	-2.53483	6.02827	3.74445e-16	3.1661e-14	NA	NA	NA	ORTHOMCL6407 (2 genes,2 taxa):
TR12809|c0_g1	2.43763	8.08527	4.46606e-16	3.76485e-14	gi|73919958|sp|Q5E9F2.1|HMOX1_BOVIN|RecName: Full=Heme oxygenase 1; Short=HO-1 [Bos taurus]	K00510	GO:0004392|GO:0006788|GO:0055114	ORTHOMCL8071 (2 genes,2 taxa):
TR11202|c2_g1	-3.76077	6.28951	4.50573e-16	3.78684e-14	NA	NA	NA	NA
TR3573|c0_g2	-3.40479	5.10215	4.94119e-16	4.14036e-14	gi|2495140|sp|P78567.3|H2B_AGABI|RecName: Full=Histone H2B [Agaricus bisporus]	K11252	GO:0003677	NA
TR13095|c1_g1	-2.84263	6.8899	5.28809e-16	4.41777e-14	NA	NA	NA	NA
TR5736|c0_g1	-8.36213	2.94121	6.15323e-16	5.12518e-14	gi|12230028|sp|O74187.1|ALDH_AGABI|RecName: Full=Aldehyde dehydrogenase; Short=ALDDH; Short=ALDH [Agaricus bisporus]	K00128	GO:0008152|GO:0016491|GO:0055114	NA
TR7608|c0_g1	3.37049	5.62079	6.28887e-16	5.22257e-14	NA	NA	NA	NA
TR7844|c0_g2	-4.26108	4.61533	7.17145e-16	5.93783e-14	NA	NA	NA	NA
TR1382|c0_g1	2.43315	6.45422	7.21929e-16	5.95976e-14	gi|353558799|sp|C8V329.1|FCY2_EMENI|RecName: Full=Purine-cytosine permease fcyB; Short=PCP fcyB; AltName: Full=Cytosine/purine transport protein fcyB; AltName: Full=Fluorocytosine resistance protein fcyB [Aspergillus nidulans FGSC A4]	NA	GO:0015205|GO:0015851|GO:0016020	ORTHOMCL3453 (2 genes,2 taxa):
TR4879|c1_g1	3.14509	4.54564	7.4985e-16	6.172e-14	gi|30913110|sp|Q96WJ0.1|ERG7_PNECA|RecName: Full=Lanosterol synthase; AltName: Full=2,3-epoxysqualene--lanosterol cyclase; AltName: Full=Oxidosqualene--lanosterol cyclase; Short=OSC [Pneumocystis carinii]	K01852	GO:0003824	NA
TR6082|c0_g2	-5.92555	3.16543	9.06883e-16	7.44257e-14	NA	NA	NA	NA
TR8855|c5_g1	-4.74534	4.00676	9.18659e-16	7.51711e-14	NA	NA	NA	NA
TR297|c0_g1	-2.66221	5.91121	9.28302e-16	7.55172e-14	gi|74625909|sp|Q9UT59.1|YKJ7_SCHPO|RecName: Full=Putative uncharacterized oxidoreductase C513.07 [Schizosaccharomyces pombe 972h-]	NA	NA	NA
TR1255|c3_g1	-2.30156	10.844	9.26349e-16	7.55172e-14	gi|74676470|sp|Q08422.1|TMC1_YEAST|RecName: Full=AN1-type zinc finger protein TMC1; AltName: Full=Trivalent metalloid-sensitive Cuz1-related protein 1 [Saccharomyces cerevisiae S288c]	NA	GO:0008270	ORTHOMCL7801 (2 genes,2 taxa):
TR7070|c0_g1	3.54707	5.63015	9.51754e-16	7.72e-14	gi|2495113|sp|P77526.1|YFCG_ECOLI|RecName: Full=Disulfide-bond oxidoreductase YfcG; AltName: Full=GSH-dependent disulfide-bond oxidoreductase YfcG; AltName: Full=GST N1-1; AltName: Full=GST-like protein YfcG; AltName: Full=Organic hydroperoxidase [Escherichia coli K-12]	K00799	GO:0005515	NA
TR7523|c0_g1	-3.2838	4.53186	1.07241e-15	8.67344e-14	gi|292495602|sp|A7XZT2.1|AGALB_TALEM|RecName: Full=Probable alpha-galactosidase B; AltName: Full=Melibiase B; Flags: Precursor [Rasamsonia emersonii]	K07407	NA	NA
TR11951|c0_g1	-2.3561	6.74516	1.12079e-15	9.01249e-14	NA	NA	NA	ORTHOMCL5465 (2 genes,2 taxa):
TR7894|c1_g1	8.48842	3.01943	1.11798e-15	9.01249e-14	NA	NA	NA	NA
TR8564|c1_g1	-3.69161	4.46144	1.12969e-15	9.05797e-14	NA	NA	NA	NA
TR10154|c2_g1	-4.20077	4.40855	1.19264e-15	9.52671e-14	NA	NA	GO:0004553|GO:0005576|GO:0005975|GO:0030246	NA
TR8855|c2_g1	-2.77624	6.813	1.19498e-15	9.52671e-14	NA	NA	NA	NA
TR11170|c0_g1	-3.13939	5.40467	1.25937e-15	1.00115e-13	NA	NA	NA	NA
TR593|c0_g1	-3.00737	6.22748	1.35529e-15	1.07434e-13	NA	NA	NA	NA
TR6055|c0_g1	-2.854	4.69143	1.46782e-15	1.16025e-13	gi|74638719|sp|Q9P6J0.1|YHDC_SCHPO|RecName: Full=Uncharacterized transporter C1683.12 [Schizosaccharomyces pombe 972h-]	NA	GO:0016021|GO:0055085	ORTHOMCL9172 (2 genes,2 taxa):
TR8799|c2_g1	-2.98032	4.53904	1.54131e-15	1.21489e-13	NA	NA	NA	NA
TR2716|c1_g1	-4.22135	3.82163	1.54721e-15	1.21611e-13	NA	NA	NA	NA
TR438|c0_g1	-2.43797	6.38824	1.66578e-15	1.30563e-13	NA	NA	NA	NA
TR8053|c1_g1	-2.61646	6.95017	1.68715e-15	1.31825e-13	gi|238691574|sp|B2SH83.1|ILVD_FRATM|RecName: Full=Dihydroxy-acid dehydratase; Short=DAD [Francisella tularensis subsp. mediasiatica FSC147]	K01687	GO:0003824|GO:0008152	NA
TR2911|c0_g1	8.8213	3.34887	1.69134e-15	1.31825e-13	gi|74626925|sp|O74919.1|RNC1_SCHPO|RecName: Full=RNA-binding protein rnc1; AltName: Full=RNA-binding protein that suppresses calcineurin deletion 1 [Schizosaccharomyces pombe 972h-]	K18738	GO:0003723	NA
TR12543|c0_g1	-5.56772	13.4288	1.69769e-15	1.31952e-13	gi|357529470|sp|P28344.3|MASY_EMENI|RecName: Full=Malate synthase, glyoxysomal [Aspergillus nidulans FGSC A4]	K01638	GO:0004474|GO:0006097	ORTHOMCL8354 (2 genes,2 taxa):
TR7392|c2_g1	-3.59531	3.9546	1.7946e-15	1.39097e-13	NA	NA	NA	NA
TR11637|c2_g1	-2.42675	6.34757	1.93197e-15	1.49329e-13	gi|81918176|sp|Q4QQW3.1|HOT_RAT|RecName: Full=Hydroxyacid-oxoacid transhydrogenase, mitochondrial; Short=HOT; AltName: Full=Alcohol dehydrogenase iron-containing protein 1; Short=ADHFe1; Flags: Precursor [Rattus norvegicus]	K11173	GO:0016491|GO:0046872|GO:0055114	ORTHOMCL3175 (2 genes,2 taxa):
TR5683|c0_g2	-4.69504	3.66218	2.0788e-15	1.60234e-13	NA	NA	NA	NA
TR7392|c1_g1	-2.33551	6.48882	2.278e-15	1.75105e-13	NA	NA	NA	NA
TR3757|c1_g1	-2.30181	8.31723	2.29382e-15	1.75836e-13	gi|14194766|sp|Q9P8F8.1|H1_EMENI|RecName: Full=Histone H1 [Aspergillus nidulans FGSC A4]	K11275	GO:0000786|GO:0003677|GO:0005634|GO:0006334	NA
TR7477|c0_g4	-4.41434	4.40576	2.31148e-15	1.76704e-13	NA	NA	NA	NA
TR4126|c0_g1	-4.11325	4.28268	2.34772e-15	1.78985e-13	NA	NA	NA	NA
TR8965|c3_g1	-2.35331	10.4988	2.36029e-15	1.79453e-13	NA	NA	NA	NA
TR2351|c0_g2	-8.61543	3.16814	2.47201e-15	1.87436e-13	gi|2506384|sp|P26221.2|GUN4_THEFU|RecName: Full=Endoglucanase E-4; AltName: Full=Cellulase E-4; AltName: Full=Cellulase E4; AltName: Full=Endo-1,4-beta-glucanase E-4; Flags: Precursor [Thermobifida fusca]	NA	GO:0004553|GO:0005975	NA
TR4483|c0_g1	-8.24848	2.83282	2.49483e-15	1.88654e-13	gi|75219736|sp|O50017.1|PARP2_MAIZE|RecName: Full=Poly [ADP-ribose] polymerase 2; Short=PARP-2; AltName: Full=NAD(+) ADP-ribosyltransferase 2; Short=ADPRT-2; AltName: Full=Poly[ADP-ribose] synthase 2 [Zea mays]	K10798	GO:0003950|GO:0006471	NA
TR4149|c0_g1	-3.17641	4.76918	2.63354e-15	1.98605e-13	gi|74860720|sp|Q86H28.1|PROD_DICDI|RecName: Full=Proline dehydrogenase 1, mitochondrial; AltName: Full=Proline oxidase; Flags: Precursor [Dictyostelium discoideum]	K00318	NA	NA
TR6489|c2_g1	-2.31705	8.39039	2.66356e-15	2.00327e-13	gi|75470591|sp|Q9RC92.1|UGL_BACGL|RecName: Full=Unsaturated glucuronyl hydrolase; Short=UGL; AltName: Full=Glycosaminoglycan hydrolase; AltName: Full=Glycuronidase; AltName: Full=Unsaturated uronic acid hydrolase [Bacillus sp. GL1]	NA	NA	ORTHOMCL8322 (2 genes,2 taxa):
TR10203|c0_g1	2.37112	8.18323	3.02166e-15	2.26649e-13	gi|59800466|sp|O13991.3|YEG9_SCHPO|RecName: Full=Uncharacterized oxidoreductase C26H5.09c [Schizosaccharomyces pombe 972h-]	NA	GO:0008152|GO:0016491|GO:0055114	ORTHOMCL6155 (2 genes,2 taxa):
TR7364|c0_g2	2.4553	6.40617	3.27933e-15	2.45317e-13	gi|408360209|sp|O94680.2|PDAT_SCHPO|RecName: Full=Phospholipid:diacylglycerol acyltransferase; Short=PDAT; AltName: Full=Pombe LRO1 homolog 1 [Schizosaccharomyces pombe 972h-]	K00679	GO:0006629|GO:0008374	ORTHOMCL7159 (2 genes,2 taxa):
TR5762|c0_g1	-4.45794	5.3885	3.76239e-15	2.80701e-13	gi|75412686|sp|Q9F131.1|3HBH1_PSEAC|RecName: Full=3-hydroxybenzoate 6-hydroxylase 1; AltName: Full=Constitutive 3-hydroxybenzoate 6-hydroxylase [Pseudomonas alcaligenes]	K00480	GO:0016491|GO:0055114	ORTHOMCL7778 (2 genes,2 taxa):
TR7956|c1_g3	8.12857	2.69266	4.03446e-15	3.00196e-13	NA	NA	NA	NA
TR9973|c0_g1	-2.34179	8.21126	4.11792e-15	3.04972e-13	NA	NA	NA	NA
TR5543|c0_g2	8.85921	3.35367	4.12051e-15	3.04972e-13	gi|1730218|sp|Q08706.1|GBB_LYMST|RecName: Full=Guanine nucleotide-binding protein subunit beta [Lymnaea stagnalis]	NA	NA	NA
TR6039|c2_g1	-5.15264	3.3266	4.14162e-15	3.0529e-13	NA	NA	NA	NA
TR7494|c0_g2	-2.42284	7.72139	4.14669e-15	3.0529e-13	gi|2829736|sp|P87111.1|ETFD_SCHPO|RecName: Full=Probable electron transfer flavoprotein-ubiquinone oxidoreductase, mitochondrial; Short=ETF-QO; Short=ETF-ubiquinone oxidoreductase; AltName: Full=Electron-transferring-flavoprotein dehydrogenase; Short=ETF dehydrogenase; Flags: Precursor [Schizosaccharomyces pombe 972h-]	K00311	NA	NA
TR7779|c0_g2	-2.87879	4.87256	4.17656e-15	3.0668e-13	gi|1350595|sp|Q10133.1|RHO2_SCHPO|RecName: Full=GTP-binding protein rho2; Flags: Precursor [Schizosaccharomyces pombe 972h-]	NA	GO:0005525|GO:0007264	NA
TR8989|c0_g1	2.35212	8.27288	4.43403e-15	3.24732e-13	gi|731522|sp|P40088.1|FTR1_YEAST|RecName: Full=Plasma membrane iron permease [Saccharomyces cerevisiae S288c]	K07243	GO:0005381|GO:0006827|GO:0016020|GO:0033573	ORTHOMCL3463 (2 genes,2 taxa):
TR12445|c1_g1	-2.83357	6.48795	4.63301e-15	3.38416e-13	NA	NA	NA	NA
TR7857|c0_g2	-5.44845	4.00748	4.64605e-15	3.38482e-13	NA	NA	NA	NA
TR2667|c0_g2	-4.64005	5.02656	4.72355e-15	3.43232e-13	gi|212276827|sp|A6TBU6.1|RHMA_KLEP7|RecName: Full=2-keto-3-deoxy-L-rhamnonate aldolase; Short=KDR aldolase; AltName: Full=2-dehydro-3-deoxyrhamnonate aldolase [Klebsiella pneumoniae subsp. pneumoniae MGH 78578]	K02510	GO:0003824	NA
TR12590|c1_g1	-2.73648	5.733	4.78621e-15	3.46882e-13	NA	NA	NA	ORTHOMCL8597 (2 genes,2 taxa):
TR8965|c1_g1	-2.68313	10.3547	4.90307e-15	3.54431e-13	NA	NA	NA	NA
TR8279|c0_g1	-4.06606	4.05165	5.10621e-15	3.68162e-13	NA	NA	NA	NA
TR1921|c0_g2	-8.27844	2.85895	5.20341e-15	3.74203e-13	NA	NA	NA	NA
TR2171|c0_g1	-8.60057	3.15941	5.31064e-15	3.80933e-13	NA	NA	NA	NA
TR4879|c0_g2	3.20582	5.83498	5.47716e-15	3.91869e-13	gi|30913110|sp|Q96WJ0.1|ERG7_PNECA|RecName: Full=Lanosterol synthase; AltName: Full=2,3-epoxysqualene--lanosterol cyclase; AltName: Full=Oxidosqualene--lanosterol cyclase; Short=OSC [Pneumocystis carinii]	K01852	GO:0003824	NA
TR4969|c0_g2	-2.33107	8.37469	5.76762e-15	4.11596e-13	NA	NA	GO:0005515|GO:0008270	NA
TR3752|c1_g1	2.91991	5.18854	6.0661e-15	4.31792e-13	gi|2507070|sp|P38680.2|MTR_NEUCR|RecName: Full=N amino acid transport system protein; AltName: Full=Methyltryptophan resistance protein [Neurospora crassa OR74A]	NA	NA	NA
TR3005|c0_g1	-3.12137	6.84024	6.1108e-15	4.33867e-13	gi|158939140|sp|P36915.2|GNL1_HUMAN|RecName: Full=Guanine nucleotide-binding protein-like 1; AltName: Full=GTP-binding protein HSR1 [Homo sapiens]	NA	GO:0005525|GO:0015093|GO:0015684|GO:0016021	NA
TR13087|c0_g1	-3.1064	4.5652	6.24214e-15	4.42067e-13	NA	NA	NA	NA
TR3291|c0_g1	2.26045	8.13897	6.44589e-15	4.55341e-13	gi|12229670|sp|Q9SH30.2|HMA5_ARATH|RecName: Full=Probable copper-transporting ATPase HMA5; AltName: Full=Probable copper-transporting ATPase 3; AltName: Full=Protein HEAVY METAL ATPASE 5 [Arabidopsis thaliana]	K17686	GO:0000166|GO:0030001|GO:0046872	ORTHOMCL7717 (2 genes,2 taxa):
TR9960|c1_g1	-2.529	13.1493	6.564e-15	4.62514e-13	NA	K02272	GO:0004129	NA
TR8611|c0_g2	-2.62131	6.63153	6.96843e-15	4.89773e-13	NA	NA	GO:0004553|GO:0005975	ORTHOMCL7001 (2 genes,2 taxa):
TR5554|c0_g2	-2.66689	5.31314	7.53296e-15	5.28121e-13	NA	NA	NA	NA
TR8566|c0_g1	-2.44956	6.47072	7.67442e-15	5.3669e-13	NA	NA	NA	NA
TR1362|c1_g1	-3.88283	6.70009	7.95596e-15	5.54988e-13	NA	NA	NA	NA
TR8247|c1_g2	-4.17318	3.94657	8.26501e-15	5.75109e-13	gi|74628155|sp|Q70J59.1|SED2_ASPFU|RecName: Full=Tripeptidyl-peptidase sed2; AltName: Full=Sedolisin-B; Flags: Precursor [Aspergillus fumigatus Af293]	K01279	GO:0004252|GO:0006508	NA
TR11469|c1_g1	3.38078	6.62407	9.63724e-15	6.68925e-13	gi|54036511|sp|Q7N3U5.1|SUFS_PHOLL|RecName: Full=Cysteine desulfurase; AltName: Full=Selenocysteine beta-lyase; Short=SCL; AltName: Full=Selenocysteine lyase; AltName: Full=Selenocysteine reductase [Photorhabdus luminescens subsp. laumondii TTO1]	NA	GO:0008152	ORTHOMCL7438 (2 genes,2 taxa):
TR457|c1_g1	-2.23093	7.08531	1.00969e-14	6.9909e-13	gi|334305804|sp|Q6BRP6.2|AIM9_DEBHA|RecName: Full=Altered inheritance of mitochondria protein 9, mitochondrial; AltName: Full=Found in mitochondrial proteome protein 29; Flags: Precursor [Debaryomyces hansenii CBS767]	NA	NA	ORTHOMCL9121 (2 genes,2 taxa):
TR1298|c0_g1	2.95208	5.18844	1.07399e-14	7.41771e-13	NA	NA	NA	NA
TR11627|c0_g1	2.36688	8.18738	1.10715e-14	7.62784e-13	gi|74851485|sp|Q54EW1.1|GLYC2_DICDI|RecName: Full=Serine hydroxymethyltransferase 2; Short=SHMT 2; AltName: Full=Glycine hydroxymethyltransferase 2; AltName: Full=Serine methylase 2 [Dictyostelium discoideum]	K00600	GO:0004372|GO:0006544|GO:0006563	ORTHOMCL5514 (2 genes,2 taxa):
TR12772|c0_g1	-2.41436	7.18338	1.11325e-14	7.65098e-13	gi|74582363|sp|O60175.1|OPI10_SCHPO|RecName: Full=Protein OPI10 homolog [Schizosaccharomyces pombe 972h-]	NA	NA	ORTHOMCL8692 (2 genes,2 taxa):
TR7230|c0_g1	-4.04686	6.14319	1.13921e-14	7.81015e-13	NA	NA	NA	NA
TR7434|c3_g1	-3.91868	4.08054	1.17637e-14	8.04513e-13	gi|269849708|sp|Q8N4T8.3|CBR4_HUMAN|RecName: Full=Carbonyl reductase family member 4; AltName: Full=3-oxoacyl-[acyl-carrier-protein] reductase; AltName: Full=Quinone reductase CBR4; AltName: Full=Short chain dehydrogenase/reductase family 45C member 1 [Homo sapiens]	NA	GO:0008152|GO:0016491	NA
TR11270|c0_g1	3.58174	10.2657	1.24988e-14	8.52701e-13	gi|8134608|sp|O94123.1|PGK_AGABI|RecName: Full=Phosphoglycerate kinase [Agaricus bisporus]	K00927	GO:0004618|GO:0006096	ORTHOMCL9485 (2 genes,2 taxa):
TR7550|c5_g1	-4.73489	3.17387	1.45087e-14	9.87407e-13	NA	NA	NA	NA
TR1383|c2_g1	-2.91527	6.58701	1.47348e-14	1.00035e-12	NA	NA	NA	NA
TR9183|c0_g1	2.67275	4.84886	1.49137e-14	1.01004e-12	NA	NA	NA	ORTHOMCL6558 (2 genes,2 taxa):
TR14|c0_g1	-4.19007	3.73686	1.55091e-14	1.04782e-12	NA	NA	NA	NA
TR11254|c0_g1	-2.36147	6.55185	1.57819e-14	1.06368e-12	gi|322518656|sp|Q1PF50.2|EDA2_ARATH|RecName: Full=Probable serine protease EDA2; AltName: Full=Protein EMBRYO SAC DEVELOPMENT ARREST 2; Flags: Precursor [Arabidopsis thaliana]	NA	GO:0006508|GO:0008236	NA
TR6354|c1_g2	-3.54998	3.94535	1.59451e-14	1.07209e-12	NA	NA	NA	NA
TR2731|c0_g1	-5.63665	5.88218	1.79144e-14	1.2016e-12	gi|161788952|sp|P46794.2|CBS_DICDI|RecName: Full=Cystathionine beta-synthase; AltName: Full=Beta-thionase; AltName: Full=Serine sulfhydrase [Dictyostelium discoideum]	NA	NA	NA
TR12543|c1_g1	-5.71769	13.349	1.84251e-14	1.23289e-12	gi|46397825|sp|P28345.2|MASY_NEUCR|RecName: Full=Malate synthase, glyoxysomal; AltName: Full=Acetate utilization protein 9 [Neurospora crassa OR74A]	K01638	GO:0004474|GO:0006097	ORTHOMCL7276 (2 genes,2 taxa):
TR11247|c2_g1	-2.29513	8.04845	1.94585e-14	1.29893e-12	NA	NA	NA	ORTHOMCL8265 (2 genes,2 taxa):
TR3354|c0_g1	-2.67089	8.64643	1.99623e-14	1.32937e-12	NA	NA	NA	NA
TR8914|c2_g1	-2.40721	8.03443	2.04119e-14	1.35608e-12	gi|2499824|sp|Q28389.1|PAG_HORSE|RecName: Full=Pregnancy-associated glycoprotein; Short=PAG; Flags: Precursor [Equus caballus]	NA	GO:0004190|GO:0006508	NA
TR8267|c0_g1	4.33807	4.11289	2.06619e-14	1.36943e-12	NA	NA	NA	NA
TR11094|c1_g1	-2.80628	7.17856	2.14746e-14	1.41992e-12	NA	NA	NA	NA
TR11476|c1_g1	-2.66037	5.78986	2.22898e-14	1.47034e-12	gi|417252|sp|P32948.1|LIP4_CANRU|RecName: Full=Lipase 4; Flags: Precursor [Candida rugosa]	NA	NA	ORTHOMCL5079 (2 genes,2 taxa):
TR3279|c0_g2	8.11745	2.69396	2.28724e-14	1.50521e-12	gi|82179907|sp|Q5U3I0.1|SAM5B_DANRE|RecName: Full=Sorting and assembly machinery component 50 homolog B [Danio rerio]	K07277	GO:0019867	NA
TR12839|c1_g1	-3.43534	4.31936	2.4298e-14	1.59526e-12	NA	NA	NA	NA
TR11191|c0_g1	-2.3055	8.04147	2.56856e-14	1.68241e-12	gi|81905123|sp|Q9D4D4.1|TKTL2_MOUSE|RecName: Full=Transketolase-like protein 2 [Mus musculus]	NA	GO:0003824|GO:0008152	ORTHOMCL7714 (2 genes,2 taxa):
TR8704|c0_g1	-2.43281	6.22585	2.59e-14	1.69248e-12	NA	NA	NA	NA
TR4763|c0_g2	-8.18265	2.77754	2.66827e-14	1.73796e-12	gi|75100022|sp|O80983.2|FTSH4_ARATH|RecName: Full=ATP-dependent zinc metalloprotease FTSH 4, mitochondrial; Short=AtFTSH4; Flags: Precursor [Arabidopsis thaliana]	K08955	GO:0004222|GO:0005524|GO:0006508	NA
TR12659|c1_g1	-2.50886	5.67145	2.67205e-14	1.73796e-12	gi|122137109|sp|Q2TBX0.1|ZPR1_BOVIN|RecName: Full=Zinc finger protein ZPR1; AltName: Full=Zinc finger protein 259 [Bos taurus]	K06874	GO:0008270	NA
TR9590|c2_g1	-2.86282	5.59191	2.74171e-14	1.77911e-12	gi|82127146|sp|Q6S9V7.1|CISY_KATPE|RecName: Full=Citrate synthase, mitochondrial; AltName: Full=Citrate (Si)-synthase; Flags: Precursor [Katsuwonus pelamis]	K01647	GO:0044262|GO:0046912	ORTHOMCL3590 (2 genes,2 taxa):
TR8697|c1_g1	2.12069	8.91015	2.79614e-14	1.81023e-12	gi|1351672|sp|Q09922.1|YAKB_SCHPO|RecName: Full=Uncharacterized transcriptional regulatory protein C1F7.11c [Schizosaccharomyces pombe 972h-]	NA	GO:0003677|GO:0005634|GO:0006351|GO:0008270	ORTHOMCL6053 (2 genes,2 taxa):
TR9259|c0_g1	2.6272	7.09177	2.90263e-14	1.87482e-12	gi|218512031|sp|Q6BY07.2|MVD1_DEBHA|RecName: Full=Diphosphomevalonate decarboxylase; AltName: Full=Mevalonate pyrophosphate decarboxylase; AltName: Full=Mevalonate-5-diphosphate decarboxylase; Short=MDDase [Debaryomyces hansenii CBS767]	K01597	GO:0005524	ORTHOMCL3588 (2 genes,2 taxa):
TR5372|c0_g2	-2.5207	7.273	2.95639e-14	1.90513e-12	NA	NA	NA	NA
TR4782|c1_g1	2.35129	9.97195	3.13632e-14	2.01642e-12	gi|30315959|sp|Q9Y8H5.2|FAD12_MORAP|RecName: Full=Delta(12) fatty acid desaturase; AltName: Full=Delta-12 fatty acid desaturase [Mortierella alpina]	K10256	GO:0006629	NA
TR6039|c1_g1	-3.49041	4.07564	3.14805e-14	2.01931e-12	gi|54040065|sp|P64264.1|Y1310_MYCBO|RecName: Full=Uncharacterized GMC-type oxidoreductase Mb1310 [Mycobacterium bovis AF2122/97]	NA	GO:0016614|GO:0050660|GO:0055114	NA
TR9048|c1_g1	-2.67573	11.5399	3.23798e-14	2.07224e-12	NA	NA	NA	NA
TR4521|c0_g1	2.5468	6.30428	3.30126e-14	2.10789e-12	gi|1168650|sp|P41820.1|BFR1_SCHPO|RecName: Full=Brefeldin A resistance protein [Schizosaccharomyces pombe 972h-]	NA	GO:0005524|GO:0006810|GO:0016020|GO:0016021|GO:0016887|GO:0042626	NA
TR5180|c3_g1	-2.55322	5.31695	3.3099e-14	2.10859e-12	NA	NA	NA	NA
TR12523|c1_g1	-3.49965	4.08887	3.31797e-14	2.10891e-12	NA	NA	NA	NA
TR9325|c0_g1	-2.65727	5.47957	3.3651e-14	2.13401e-12	NA	NA	NA	NA
TR2509|c0_g2	8.39507	2.94871	3.57118e-14	2.25956e-12	gi|75056559|sp|Q52NJ2.3|RAB1A_PIG|RecName: Full=Ras-related protein Rab-1A [Sus scrofa]	K07874	GO:0005525|GO:0005622|GO:0005634|GO:0005737|GO:0007264	NA
TR11674|c0_g1	-2.80774	4.75276	3.66713e-14	2.31111e-12	NA	NA	NA	NA
TR6867|c0_g1	-2.43377	6.02297	3.66922e-14	2.31111e-12	NA	NA	NA	NA
TR9960|c3_g1	-4.45782	13.8131	3.75048e-14	2.35697e-12	NA	NA	NA	NA
TR7993|c2_g1	-3.28054	4.23591	4.18406e-14	2.62355e-12	gi|74628147|sp|Q70GH4.1|SED3_ASPFU|RecName: Full=Tripeptidyl-peptidase sed3; AltName: Full=Sedolisin-C; Flags: Precursor [Aspergillus fumigatus Af293]	K01279	GO:0008236	NA
TR4582|c1_g1	2.2469	8.70059	4.61941e-14	2.89003e-12	gi|306756295|sp|Q4WY82.2|PPOC_ASPFU|RecName: Full=Linoleate 10R-lipoxygenase; AltName: Full=Cyclooxygenase-like fatty acid oxygenase; AltName: Full=Fatty acid oxygenase ppoC; AltName: Full=Linoleate 10R-dioxygenase; Short=10R-DOX; AltName: Full=Psi-producing oxygenase C; Short=AfPpoC [Aspergillus fumigatus Af293]	NA	NA	NA
TR8998|c0_g1	-2.5	9.52033	4.72808e-14	2.9514e-12	NA	NA	NA	NA
TR4941|c0_g1	-3.61903	5.308	4.79121e-14	2.98413e-12	NA	NA	NA	NA
TR8996|c0_g1	-2.7145	11.0222	4.80929e-14	2.98581e-12	gi|75281779|sp|Q38806.1|HSP22_ARATH|RecName: Full=22.0 kDa heat shock protein; Short=AtHsp22.0; Flags: Precursor [Arabidopsis thaliana]	K13993	NA	ORTHOMCL4214 (2 genes,2 taxa):
TR1474|c1_g1	-2.41796	6.35483	4.81531e-14	2.98581e-12	NA	NA	NA	NA
TR7933|c4_g1	-2.4815	6.04163	4.89661e-14	3.0295e-12	NA	NA	GO:0005515	NA
TR9939|c3_g1	-2.47141	5.01638	4.93956e-14	3.04931e-12	gi|1351673|sp|Q09923.1|YAKC_SCHPO|RecName: Full=Aldo-keto reductase yakc [NADP(+)] [Schizosaccharomyces pombe 972h-]	NA	NA	NA
TR10270|c0_g1	-4.35497	7.40163	5.04008e-14	3.10449e-12	NA	NA	NA	ORTHOMCL8620 (2 genes,2 taxa):
TR8710|c0_g1	-3.13196	4.23416	5.07134e-14	3.11686e-12	NA	NA	NA	NA
TR7290|c4_g1	-2.59658	5.05262	5.32471e-14	3.26539e-12	NA	NA	NA	NA
TR11114|c0_g1	2.96644	9.413	5.63215e-14	3.44636e-12	gi|19862944|sp|Q10289.2|FAS2_SCHPO|RecName: Full=Fatty acid synthase subunit alpha; AltName: Full=p190/210; Includes: RecName: Full=Acyl carrier; Includes: RecName: Full=3-oxoacyl-[acyl-carrier-protein] reductase; AltName: Full=Beta-ketoacyl reductase; Includes: RecName: Full=3-oxoacyl-[acyl-carrier-protein] synthase; AltName: Full=Beta-ketoacyl synthase [Schizosaccharomyces pombe 972h-]	NA	GO:0000287|GO:0008897|GO:0009059	ORTHOMCL8469 (2 genes,2 taxa):
TR13310|c0_g1	-6.11036	6.914	5.76007e-14	3.51692e-12	NA	NA	NA	NA
TR1383|c1_g1	-3.08446	5.26711	5.80115e-14	3.53427e-12	NA	NA	NA	NA
TR7230|c3_g1	-2.60857	7.06436	5.87397e-14	3.57084e-12	NA	NA	NA	NA
TR12487|c0_g1	2.2888	11.4081	6.01779e-14	3.65031e-12	NA	NA	NA	NA
TR6070|c0_g2	-2.50628	6.24482	6.28104e-14	3.80173e-12	NA	NA	NA	NA
TR2404|c3_g1	-3.00734	4.3444	6.41993e-14	3.87739e-12	NA	NA	NA	NA
TR341|c2_g1	-3.11657	3.96635	7.37261e-14	4.44315e-12	NA	NA	NA	NA
TR6122|c0_g1	-7.87809	2.50505	7.46769e-14	4.49075e-12	gi|85701378|sp|P48612.2|PELO_DROME|RecName: Full=Protein pelota [Drosophila melanogaster]	K06965	NA	NA
TR7628|c1_g3	8.70607	3.20913	7.58746e-14	4.55297e-12	NA	NA	NA	NA
TR7273|c0_g1	2.39384	5.45757	7.74634e-14	4.63833e-12	gi|19855065|sp|O74927.2|MTHR2_SCHPO|RecName: Full=Methylenetetrahydrofolate reductase 2 [Schizosaccharomyces pombe 972h-]	K00297	GO:0004489|GO:0006555|GO:0055114	NA
TR593|c5_g1	-3.00625	7.18282	8.63437e-14	5.15899e-12	gi|731687|sp|P38809.1|YHP7_YEAST|RecName: Full=Uncharacterized protein YHR097C [Saccharomyces cerevisiae S288c]	NA	NA	ORTHOMCL7989 (2 genes,2 taxa):
TR10516|c0_g1	2.7328	5.72845	8.87305e-14	5.29027e-12	gi|182667920|sp|Q55CD9.2|NDH_DICDI|RecName: Full=Probable NADH dehydrogenase [Dictyostelium discoideum]	NA	GO:0016491|GO:0050660|GO:0055114	ORTHOMCL8642 (2 genes,2 taxa):
TR4999|c1_g1	-5.54527	3.32576	8.97384e-14	5.33895e-12	gi|2493499|sp|Q00614.1|CACP_CANTR|RecName: Full=Carnitine O-acetyltransferase, mitochondrial; Short=Carnitine acetylase; Flags: Precursor [Candida tropicalis]	K00624	GO:0016746	NA
TR1443|c1_g2	-6.07164	3.35371	9.12313e-14	5.41623e-12	NA	NA	NA	NA
TR11222|c0_g1	-2.29718	8.17388	9.20888e-14	5.45553e-12	NA	NA	NA	NA
TR8965|c0_g1	-2.4118	10.4497	1.03855e-13	6.13954e-12	NA	NA	NA	NA
TR9134|c0_g1	-2.29114	6.36145	1.04104e-13	6.14126e-12	gi|110815907|sp|Q32LN3.1|PDCL2_BOVIN|RecName: Full=Phosducin-like protein 2 [Bos taurus]	NA	NA	ORTHOMCL6055 (2 genes,2 taxa):
TR6117|c3_g1	-3.12683	4.13003	1.07148e-13	6.30749e-12	NA	NA	NA	NA
TR8181|c1_g1	-2.08569	7.4026	1.12923e-13	6.63345e-12	gi|353526260|sp|P83775.2|GRP2_CANAL|RecName: Full=Putative NADPH-dependent methylglyoxal reductase GRP2; AltName: Full=Cytoplasmic antigenic protein 2 [Candida albicans SC5314]	NA	GO:0003824|GO:0003854|GO:0006694|GO:0016616|GO:0050662|GO:0055114	NA
TR5679|c0_g1	2.3125	8.02139	1.14812e-13	6.73028e-12	gi|20138247|sp|Q90YK3.1|GGLO_SCYTO|RecName: Full=L-gulonolactone oxidase; Short=LGO; AltName: Full=L-gulono-gamma-lactone oxidase; Short=GLO [Scyliorhinus torazame]	K04555	GO:0003885|GO:0008762|GO:0016020|GO:0016491|GO:0016881|GO:0050660|GO:0055114	ORTHOMCL5098 (2 genes,2 taxa):
TR9512|c0_g1	2.94609	6.12417	1.15314e-13	6.74549e-12	gi|254799020|sp|C3PFZ8.1|GPDA_CORA7|RecName: Full=Glycerol-3-phosphate dehydrogenase [NAD(P)+]; AltName: Full=NAD(P)H-dependent glycerol-3-phosphate dehydrogenase [Corynebacterium aurimucosum ATCC 700975]	NA	GO:0005737|GO:0008677|GO:0016616|GO:0046168|GO:0051287|GO:0055114	NA
TR8813|c2_g2	2.97842	6.9416	1.15635e-13	6.75011e-12	gi|74654744|sp|O74628.1|YQ53_SCHPO|RecName: Full=Uncharacterized oxidoreductase C162.03 [Schizosaccharomyces pombe 972h-]	NA	GO:0008152|GO:0016491	NA
TR9907|c0_g1	-2.26202	8.82306	1.16952e-13	6.81274e-12	NA	NA	NA	NA
TR7067|c2_g1	-3.228	5.51641	1.18059e-13	6.84868e-12	NA	NA	NA	NA
TR7325|c2_g1	2.29949	6.10447	1.17902e-13	6.84868e-12	NA	NA	NA	NA
TR3278|c0_g1	-2.67197	7.43711	1.21554e-13	7.03675e-12	NA	NA	NA	NA
TR11138|c1_g1	-2.27316	9.17707	1.23257e-13	7.10908e-12	gi|74811361|sp|Q7YXD4.1|P80_DICDI|RecName: Full=Protein P80; AltName: Full=Endosomal membrane protein; Flags: Precursor [Dictyostelium discoideum]	NA	GO:0005375|GO:0016021|GO:0035434	ORTHOMCL9284 (2 genes,2 taxa):
TR8965|c2_g1	-2.15119	10.284	1.23313e-13	7.10908e-12	NA	NA	NA	NA
TR6330|c0_g1	-2.40149	6.87928	1.26864e-13	7.29875e-12	gi|2501342|sp|Q99144.1|PEX5_YARLI|RecName: Full=Peroxisomal targeting signal receptor; Short=PTS1 receptor; Short=PTS1R; AltName: Full=Peroxin-5; AltName: Full=Peroxisomal protein PAY32 [Yarrowia lipolytica CLIB122]	K13342	GO:0005515	ORTHOMCL7941 (2 genes,2 taxa):
TR1765|c1_g1	-4.52193	4.17963	1.31013e-13	7.52195e-12	NA	NA	NA	NA
TR10410|c0_g1	-4.96584	7.48852	1.32318e-13	7.58125e-12	NA	NA	NA	NA
TR8971|c0_g1	-2.64483	5.15719	1.41219e-13	8.07468e-12	NA	NA	NA	NA
TR9950|c0_g1	2.33576	8.22828	1.41857e-13	8.09456e-12	gi|12644352|sp|P78827.2|ILV5_SCHPO|RecName: Full=Probable ketol-acid reductoisomerase, mitochondrial; AltName: Full=Acetohydroxy-acid reductoisomerase; AltName: Full=Alpha-keto-beta-hydroxylacyl reductoisomerase; Flags: Precursor [Schizosaccharomyces pombe 972h-]	K00053	GO:0004455|GO:0008652|GO:0009082|GO:0055114	ORTHOMCL3371 (2 genes,2 taxa):
TR3088|c3_g1	-2.39145	5.27097	1.50841e-13	8.58961e-12	NA	NA	GO:0003824|GO:0008152	NA
TR6015|c0_g1	-3.18652	4.3168	1.60484e-13	9.12012e-12	gi|14548232|sp|Q9RPT1.1|RHLG_PSEAE|RecName: Full=Rhamnolipids biosynthesis 3-oxoacyl-[acyl-carrier-protein] reductase; AltName: Full=3-ketoacyl-acyl carrier protein reductase [Pseudomonas aeruginosa PAO1]	NA	GO:0008152|GO:0016491	ORTHOMCL9285 (2 genes,2 taxa):
TR5180|c0_g1	-2.32066	6.93979	1.66957e-13	9.46872e-12	gi|74626610|sp|O13848.1|I3ACR_SCHPO|RecName: Full=NAD/NADP-dependent indole-3-acetaldehyde reductase; AltName: Full=AKR3C2 [Schizosaccharomyces pombe 972h-]	NA	NA	NA
TR9308|c2_g1	-2.48747	6.40019	1.74748e-13	9.89047e-12	NA	NA	NA	NA
TR4777|c0_g2	-5.20278	7.04792	1.93823e-13	1.09479e-11	gi|25090047|sp|P83401.2|AL7A1_DICDI|RecName: Full=Putative aldehyde dehydrogenase family 7 member A1 homolog; AltName: Full=Antiquitin-1 [Dictyostelium discoideum]	NA	GO:0008152|GO:0016491|GO:0055114	NA
TR12543|c4_g1	-2.27617	6.30199	1.99529e-13	1.12474e-11	NA	NA	GO:0005515	NA
TR5411|c1_g1	-3.98385	3.93617	2.07827e-13	1.16915e-11	NA	NA	NA	NA
TR4722|c0_g1	7.95225	2.52974	2.15082e-13	1.20753e-11	NA	NA	NA	NA
TR2162|c0_g2	2.88216	6.76991	2.28355e-13	1.27947e-11	NA	NA	GO:0005515	NA
TR5739|c0_g2	-4.30678	4.48957	2.31847e-13	1.29644e-11	NA	NA	NA	NA
TR7519|c1_g2	-5.27318	3.8745	2.51588e-13	1.40401e-11	NA	NA	NA	NA
TR4127|c0_g2	-2.48478	5.07134	2.58715e-13	1.4409e-11	NA	NA	NA	NA
TR11202|c0_g1	-2.66565	9.78374	2.64137e-13	1.46525e-11	gi|729766|sp|Q07437.1|HSP70_LEIAM|RecName: Full=Heat shock 70 kDa protein [Leishmania amazonensis]	NA	NA	NA
TR8912|c1_g2	2.78131	5.79488	2.64056e-13	1.46525e-11	NA	NA	NA	NA
TR2913|c1_g1	-2.31453	5.82254	2.80969e-13	1.55553e-11	gi|317376159|sp|B0DN41.1|CYNS_LACBS|RecName: Full=Cyanate hydratase; Short=Cyanase; AltName: Full=Cyanate hydrolase; AltName: Full=Cyanate lyase [Laccaria bicolor S238N-H82]	K01725	NA	ORTHOMCL9011 (2 genes,2 taxa):
TR12618|c0_g1	2.47547	7.22386	3.09819e-13	1.71185e-11	gi|54036037|sp|Q873E8.1|GSHR_NEUCR|RecName: Full=Glutathione reductase; Short=GR; Short=GRase [Neurospora crassa OR74A]	K00383	GO:0016491|GO:0045454|GO:0050660|GO:0055114	NA
TR9130|c1_g1	-2.18033	9.22856	3.15137e-13	1.7378e-11	NA	NA	NA	NA
TR8579|c0_g2	-6.44998	2.95713	3.18884e-13	1.75499e-11	NA	NA	NA	NA
TR11454|c0_g1	-3.33568	3.74296	3.20873e-13	1.76085e-11	gi|92090615|sp|Q65U29.2|METX_MANSM|RecName: Full=Homoserine O-acetyltransferase; AltName: Full=Homoserine O-trans-acetylase; Short=HTA; Short=Homoserine transacetylase [Mannheimia succiniciproducens MBEL55E]	K00641	NA	NA
TR8743|c0_g1	2.62741	5.56919	3.2121e-13	1.76085e-11	gi|380865439|sp|Q10248.2|YD1K_SCHPO|RecName: Full=Uncharacterized mitochondrial carrier C4G9.20c [Schizosaccharomyces pombe 972h-]	K15109	NA	ORTHOMCL5617 (2 genes,2 taxa):
TR8066|c1_g2	2.12149	6.42226	3.23879e-13	1.772e-11	gi|74665575|sp|Q9UTN1.1|OAC1_SCHPO|RecName: Full=Mitochondrial oxaloacetate transport protein [Schizosaccharomyces pombe 972h-]	K15117	NA	ORTHOMCL6030 (2 genes,2 taxa):
TR9960|c2_g1	-2.58094	9.34194	3.51334e-13	1.91845e-11	NA	NA	NA	NA
TR12445|c0_g1	-2.12528	8.28136	3.74949e-13	2.0434e-11	NA	NA	NA	ORTHOMCL9379 (2 genes,2 taxa):
TR6956|c1_g1	-6.07068	2.61494	4.23167e-13	2.30168e-11	NA	NA	NA	NA
TR7075|c0_g3	-4.74865	3.37633	4.3609e-13	2.36276e-11	gi|20139244|sp|Q9P7W0.1|OPA3_SCHPO|RecName: Full=OPA3-like protein [Schizosaccharomyces pombe 972h-]	NA	NA	NA
TR2192|c0_g1	-2.45178	5.88606	4.36079e-13	2.36276e-11	gi|21541999|sp|O94740.1|CDC37_SCHPO|RecName: Full=Hsp90 co-chaperone Cdc37; AltName: Full=Cell division control protein 37; AltName: Full=Hsp90 chaperone protein kinase-targeting subunit [Schizosaccharomyces pombe 972h-]	K09554	NA	NA
TR11202|c1_g1	-2.59933	12.3511	4.72745e-13	2.5564e-11	gi|2495359|sp|Q01877.1|HSP71_PUCGR|RecName: Full=Heat shock protein HSS1 [Puccinia graminis]	K03283	NA	NA
TR4678|c3_g1	-2.31763	5.89527	4.78888e-13	2.58461e-11	gi|313104121|sp|Q05528.2|KDUD_DICD3|RecName: Full=2-dehydro-3-deoxy-D-gluconate 5-dehydrogenase; AltName: Full=2-keto-3-deoxygluconate 5-dehydrogenase; AltName: Full=2-keto-3-deoxygluconate oxidoreductase; Short=KDG oxidoreductase [Dickeya dadantii 3937]	NA	NA	NA
TR2708|c0_g2	-4.08404	5.10142	4.86459e-13	2.61535e-11	NA	NA	NA	NA
TR7194|c0_g1	2.40373	6.21431	4.85573e-13	2.61535e-11	NA	NA	GO:0005216|GO:0006811|GO:0016020|GO:0055085	ORTHOMCL6909 (2 genes,2 taxa):
TR1765|c0_g1	-2.91548	5.8149	4.96145e-13	2.66051e-11	NA	NA	NA	NA
TR10145|c0_g1	3.26939	8.04922	4.96765e-13	2.66051e-11	gi|30913051|sp|O42938.1|PFKA_SCHPO|RecName: Full=ATP-dependent 6-phosphofructokinase; Short=ATP-PFK; Short=Phosphofructokinase; AltName: Full=Phosphohexokinase [Schizosaccharomyces pombe 972h-]	K00850	GO:0003872|GO:0006096	ORTHOMCL6879 (2 genes,2 taxa):
TR1292|c0_g1	-8.62517	3.18517	5.11206e-13	2.7326e-11	NA	NA	NA	NA
TR9987|c1_g1	-2.35286	7.42663	5.40174e-13	2.88193e-11	NA	NA	NA	ORTHOMCL2859 (2 genes,2 taxa):
TR7432|c1_g2	-4.11858	3.60132	5.45708e-13	2.9059e-11	gi|251764804|sp|Q7XSA2.3|AGO1B_ORYSJ|RecName: Full=Protein argonaute 1B; Short=OsAGO1b [Oryza sativa Japonica Group]	NA	GO:0005515	NA
TR8200|c2_g1	-2.95039	4.26576	5.6994e-13	3.02915e-11	gi|121774517|sp|Q25BW5.1|BGL1A_PHACH|RecName: Full=Beta-glucosidase 1A; AltName: Full=Cellobiase 1A [Phanerochaete chrysosporium]	K01188	GO:0004553|GO:0005975	ORTHOMCL4361 (2 genes,2 taxa):
TR6378|c0_g1	-5.03423	3.254	5.71513e-13	3.03174e-11	gi|1353046|sp|P47082.1|AVT1_YEAST|RecName: Full=Vacuolar amino acid transporter 1 [Saccharomyces cerevisiae S288c]	K15015	GO:0003333	NA
TR12751|c1_g1	2.16557	5.72339	5.73742e-13	3.03778e-11	gi|60390920|sp|Q6PCN7.1|HLTF_MOUSE|RecName: Full=Helicase-like transcription factor; AltName: Full=P113; AltName: Full=SWI/SNF-related matrix-associated actin-dependent regulator of chromatin subfamily A member 3; AltName: Full=Sucrose nonfermenting protein 2-like 3; AltName: Full=TNF-response element-binding protein [Mus musculus]	NA	GO:0003677|GO:0005524	NA
TR3983|c0_g2	-3.97643	4.19593	5.82424e-13	3.07791e-11	gi|51704272|sp|P33280.3|ARGI_NEUCR|RecName: Full=Arginase [Neurospora crassa OR74A]	K01476	GO:0046872	NA
TR10834|c0_g1	2.41052	6.35389	5.96433e-13	3.14599e-11	gi|12229819|sp|Q9WY55.1|GCSH_THEMA|RecName: Full=Glycine cleavage system H protein [Thermotoga maritima MSB8]	K02437	NA	NA
TR1152|c1_g1	2.57809	7.71382	5.99136e-13	3.15428e-11	gi|62900342|sp|Q9Y823.1|HOSM_SCHPO|RecName: Full=Homocitrate synthase, mitochondrial; Flags: Precursor [Schizosaccharomyces pombe 972h-]	K01655	GO:0003824	ORTHOMCL8282 (2 genes,2 taxa):
TR7369|c6_g1	-3.03126	4.81086	6.13341e-13	3.22211e-11	NA	NA	NA	NA
TR3330|c0_g2	2.6754	7.69502	6.14328e-13	3.22211e-11	gi|26397245|sp|Q9UUJ6.1|NED1_SCHPO|RecName: Full=Nuclear elongation and deformation protein 1 [Schizosaccharomyces pombe 972h-]	K15728	NA	NA
TR5048|c3_g1	-2.90885	4.40706	7.19592e-13	3.76712e-11	NA	NA	NA	NA
TR11903|c0_g1	-2.84358	4.68639	7.22416e-13	3.77286e-11	NA	NA	NA	NA
TR2671|c0_g1	2.48283	7.83169	7.23392e-13	3.77286e-11	gi|15214289|sp|Q9P7Q4.1|SEC18_SCHPO|RecName: Full=Vesicular-fusion protein sec18 [Schizosaccharomyces pombe 972h-]	K06027	GO:0005524	ORTHOMCL8095 (2 genes,2 taxa):
TR10156|c3_g1	-7.84566	5.01139	7.56047e-13	3.93582e-11	NA	NA	NA	NA
TR11904|c1_g1	-2.1399	7.0303	7.7656e-13	4.03508e-11	gi|166233253|sp|A7MBC0.1|NAGA_BOVIN|RecName: Full=Putative N-acetylglucosamine-6-phosphate deacetylase; AltName: Full=Amidohydrolase domain-containing protein 2; AltName: Full=GlcNAc 6-P deacetylase [Bos taurus]	K01443	GO:0016787	NA
TR10556|c0_g1	-2.23576	7.80312	7.81347e-13	4.0524e-11	NA	NA	NA	NA
TR8916|c2_g1	3.43619	7.05122	8.1136e-13	4.20026e-11	gi|12643655|sp|O94122.1|KPYK_AGABI|RecName: Full=Pyruvate kinase; Short=PK [Agaricus bisporus]	NA	NA	NA
TR9939|c2_g1	-2.39854	5.27977	8.14781e-13	4.20237e-11	gi|1351673|sp|Q09923.1|YAKC_SCHPO|RecName: Full=Aldo-keto reductase yakc [NADP(+)] [Schizosaccharomyces pombe 972h-]	NA	NA	NA
TR7471|c1_g1	-2.06606	6.94526	8.14559e-13	4.20237e-11	NA	NA	GO:0004672|GO:0005524|GO:0006468	NA
TR1452|c0_g1	-2.81913	5.03642	8.20865e-13	4.22594e-11	NA	NA	NA	NA
TR3906|c1_g1	2.00156	7.13514	8.22558e-13	4.22686e-11	gi|18202092|sp|O59735.2|LAC1_SCHPO|RecName: Full=Sphingosine N-acyltransferase lac1; AltName: Full=Meiotically up-regulated gene 83 protein [Schizosaccharomyces pombe 972h-]	K04709	GO:0016021	ORTHOMCL6358 (2 genes,2 taxa):
TR1149|c0_g1	-5.27649	3.84336	8.50669e-13	4.36328e-11	gi|338817769|sp|P0CM85.1|COX16_CRYNB|RecName: Full=Cytochrome c oxidase assembly protein COX16, mitochondrial; Flags: Precursor [Cryptococcus neoformans var. neoformans B-3501A]	K18182	GO:0031966	NA
TR1206|c1_g1	-2.40317	6.42733	8.79269e-13	4.5017e-11	gi|74623693|sp|Q9C0V4.1|YOM2_SCHPO|RecName: Full=Uncharacterized protein PB7E8.02 [Schizosaccharomyces pombe 972h-]	NA	NA	ORTHOMCL7919 (2 genes,2 taxa):
TR7564|c3_g1	-2.31138	5.19845	8.90873e-13	4.55275e-11	NA	NA	NA	NA
TR7734|c1_g1	-2.59123	4.60116	9.2077e-13	4.69085e-11	gi|74596408|sp|Q5B6Q3.1|EXGB_EMENI|RecName: Full=Glucan endo-1,6-beta-glucosidase B; AltName: Full=Beta-1,6-glucanase B; AltName: Full=Endo-1,6-beta-D-glucanase B; AltName: Full=Endo-1,6-beta-glucanase B; Flags: Precursor [Aspergillus nidulans FGSC A4]	NA	GO:0004553|GO:0005975	ORTHOMCL3300 (2 genes,2 taxa):
TR8230|c1_g1	-2.5764	8.52187	9.21258e-13	4.69085e-11	gi|21363094|sp|Q96VG1.1|YBAI_SCHPO|RecName: Full=Uncharacterized protein C119.18 [Schizosaccharomyces pombe 972h-]	K17968	NA	NA
TR5242|c1_g1	-3.23048	4.23291	1.00551e-12	5.11053e-11	gi|81857343|sp|Q9I4V0.1|2NPD_PSEAE|RecName: Full=Nitronate monooxygenase; AltName: Full=Nitroalkane oxidase [Pseudomonas aeruginosa PAO1]	NA	NA	NA
TR7137|c1_g1	-2.93348	4.11366	1.03952e-12	5.27375e-11	gi|3915704|sp|P13181.3|GAL2_YEAST|RecName: Full=Galactose transporter; AltName: Full=Galactose permease [Saccharomyces cerevisiae S288c]	NA	GO:0016021|GO:0022857|GO:0055085	ORTHOMCL5087 (2 genes,2 taxa):
TR2768|c0_g1	-2.31166	6.00314	1.07234e-12	5.4304e-11	NA	NA	NA	NA
TR11614|c0_g1	-3.19316	5.42635	1.07702e-12	5.43778e-11	gi|83300864|sp|P80235.2|CACM_YEAST|RecName: Full=Putative mitochondrial carnitine O-acetyltransferase [Saccharomyces cerevisiae S288c]	K00624	GO:0016746	ORTHOMCL8426 (2 genes,2 taxa):
TR3893|c1_g1	2.74041	5.98326	1.0777e-12	5.43778e-11	gi|45644964|sp|P25371.2|ADP1_YEAST|RecName: Full=Probable ATP-dependent permease; Flags: Precursor [Saccharomyces cerevisiae S288c]	NA	GO:0005524|GO:0016887	ORTHOMCL9047 (2 genes,2 taxa):
TR6973|c0_g2	-2.22316	5.75952	1.13022e-12	5.69254e-11	gi|338819298|sp|P0CR19.1|RPIA_CRYNB|RecName: Full=Ribose-5-phosphate isomerase; AltName: Full=D-ribose-5-phosphate ketol-isomerase; AltName: Full=Phosphoriboisomerase [Cryptococcus neoformans var. neoformans B-3501A]	K01807	GO:0004751|GO:0009052	NA
TR12508|c2_g1	2.28613	7.8243	1.15768e-12	5.82033e-11	gi|731484|sp|P40054.1|SERA_YEAST|RecName: Full=D-3-phosphoglycerate dehydrogenase 1; Short=3-PGDH 1 [Saccharomyces cerevisiae S288c]	K00058	GO:0008152|GO:0016616|GO:0051287|GO:0055114	ORTHOMCL9218 (2 genes,2 taxa):
TR28|c0_g2	-2.09566	7.88879	1.17353e-12	5.88937e-11	gi|74701175|sp|Q4P7F2.1|FES1_USTMA|RecName: Full=Hsp70 nucleotide exchange factor FES1 [Ustilago maydis 521]	NA	NA	NA
TR10090|c1_g1	-2.11724	10.4329	1.17739e-12	5.89817e-11	NA	NA	NA	NA
TR9130|c2_g1	-2.37592	9.15933	1.21898e-12	6.09558e-11	NA	NA	NA	ORTHOMCL6490 (2 genes,2 taxa):
TR8916|c1_g1	3.2561	9.98661	1.23781e-12	6.17864e-11	gi|12643655|sp|O94122.1|KPYK_AGABI|RecName: Full=Pyruvate kinase; Short=PK [Agaricus bisporus]	K00873	GO:0000287|GO:0004743|GO:0006096|GO:0030955	ORTHOMCL6280 (2 genes,2 taxa):
TR8109|c3_g1	-2.71567	5.88549	1.26025e-12	6.27943e-11	NA	NA	NA	NA
TR1641|c0_g1	-2.39486	6.43316	1.38396e-12	6.88356e-11	gi|2498094|sp|Q01284.1|2NPD_NEUCR|RecName: Full=Nitronate monooxygenase; AltName: Full=2-nitropropane dioxygenase; Short=2-NPD; AltName: Full=Nitroalkane oxidase; Flags: Precursor [Neurospora crassa OR74A]	K00459	GO:0018580|GO:0055114	NA
TR3517|c2_g1	-2.20699	5.71788	1.38788e-12	6.89075e-11	NA	NA	NA	NA
TR7608|c0_g2	2.73713	6.35902	1.45453e-12	7.20881e-11	NA	NA	NA	NA
TR7622|c1_g1	3.05828	4.05294	1.52074e-12	7.5236e-11	gi|45644970|sp|P25390.2|SSK22_YEAST|RecName: Full=Serine/threonine-protein kinase SSK22; AltName: Full=MAP kinase kinase kinase SSK22; AltName: Full=Suppressor of sensor kinase 22 [Saccharomyces cerevisiae S288c]	NA	GO:0004672|GO:0005524|GO:0006468	NA
TR4126|c3_g1	-3.6814	3.48702	1.57809e-12	7.79352e-11	NA	NA	NA	NA
TR13095|c0_g1	-2.19937	5.90971	1.63861e-12	8.07812e-11	NA	NA	NA	ORTHOMCL8982 (2 genes,2 taxa):
TR2767|c0_g2	2.22413	6.23005	1.64785e-12	8.10932e-11	gi|13124791|sp|P40976.3|LYS2_SCHPO|RecName: Full=L-aminoadipate-semialdehyde dehydrogenase; AltName: Full=Alpha-aminoadipate reductase; Short=Alpha-AR [Schizosaccharomyces pombe 972h-]	K00143	GO:0003824|GO:0003854|GO:0006694|GO:0008152|GO:0016616|GO:0050662|GO:0055114	NA
TR12614|c0_g1	-2.17004	7.01296	1.65782e-12	8.14402e-11	NA	NA	NA	ORTHOMCL7233 (2 genes,2 taxa):
TR8002|c1_g1	-3.25973	3.97982	1.85491e-12	9.09624e-11	NA	NA	NA	NA
TR9960|c0_g2	-3.18695	12.7683	1.87274e-12	9.16756e-11	NA	NA	NA	NA
TR6858|c0_g2	4.76049	3.87797	1.93418e-12	9.45176e-11	NA	NA	NA	NA
TR8521|c1_g1	-3.96644	3.39799	1.95932e-12	9.55785e-11	NA	NA	NA	NA
TR3625|c1_g2	-5.60562	2.926	1.97333e-12	9.60938e-11	NA	NA	NA	NA
TR8546|c0_g1	2.47324	4.80374	2.01288e-12	9.78491e-11	gi|3929357|sp|O13345.1|ORDA_ASPPA|RecName: Full=O-methylsterigmatocystin oxidoreductase; Short=OMST oxidoreductase; AltName: Full=Aflatoxin B synthase; AltName: Full=Aflatoxin biosynthesis protein Q; AltName: Full=Cytochrome P450 64 [Aspergillus parasiticus]	NA	GO:0005506|GO:0016705|GO:0020037|GO:0055114	NA
TR629|c0_g1	-4.30394	9.77832	2.05315e-12	9.96333e-11	NA	NA	NA	NA
TR9230|c2_g1	-4.54331	3.23875	2.06259e-12	9.98099e-11	NA	NA	NA	NA
TR5875|c0_g1	-2.8744	8.10768	2.06395e-12	9.98099e-11	gi|18271821|sp|P77625.2|YFBT_ECOLI|RecName: Full=Sugar phosphatase YfbT [Escherichia coli K-12]	NA	NA	ORTHOMCL6970 (2 genes,2 taxa):
TR12478|c0_g1	2.64709	9.7748	2.06998e-12	9.99283e-11	gi|81536840|sp|Q9CBD6.1|KDC_MYCLE|RecName: Full=Alpha-keto-acid decarboxylase; Short=KDC [Mycobacterium leprae TN]	K01568	GO:0030976	ORTHOMCL3114 (2 genes,2 taxa):
TR2833|c1_g1	-3.58561	4.03064	2.19863e-12	1.05956e-10	NA	NA	NA	NA
TR2967|c1_g1	-3.58771	5.49699	2.22253e-12	1.06923e-10	gi|597439598|sp|P04842.2|ALOX1_PICPG|RecName: Full=Alcohol oxidase 1; Short=AO 1; Short=AOX 1; AltName: Full=Methanol oxidase 1; Short=MOX 1 [Komagataella pastoris GS115]	K17066	GO:0016614|GO:0050660|GO:0055114	NA
TR9050|c2_g1	-2.29971	6.90849	2.23318e-12	1.0725e-10	NA	NA	NA	NA
TR6450|c0_g2	-3.00637	6.78665	2.26242e-12	1.08468e-10	gi|1710804|sp|P38165.2|RTG3_YEAST|RecName: Full=Retrograde regulation protein 3 [Saccharomyces cerevisiae S288c]	NA	GO:0046983	NA
TR8799|c6_g1	-2.92082	4.00031	2.28678e-12	1.09448e-10	NA	NA	NA	NA
TR5507|c4_g1	-2.16588	6.44294	2.30803e-12	1.10275e-10	gi|1730833|sp|P53858.1|BNI4_YEAST|RecName: Full=Protein BNI4 [Saccharomyces cerevisiae S288c]	NA	NA	NA
TR6994|c0_g1	-3.28219	5.26809	2.32206e-12	1.10756e-10	NA	NA	NA	NA
TR6635|c0_g1	-2.45428	6.96563	2.36248e-12	1.12492e-10	NA	NA	NA	NA
TR2825|c0_g1	-2.67558	4.57516	2.40231e-12	1.14194e-10	NA	NA	NA	NA
TR5333|c0_g1	2.14974	6.02625	2.4919e-12	1.18251e-10	NA	NA	NA	NA
TR3960|c0_g1	3.02049	4.21383	2.53847e-12	1.20091e-10	gi|48474245|sp|O13780.1|YEO2_SCHPO|RecName: Full=Uncharacterized protein C17G6.02c [Schizosaccharomyces pombe 972h-]	NA	GO:0006950|GO:0016021	ORTHOMCL8672 (2 genes,2 taxa):
TR216|c0_g1	3.1536	3.78631	2.53928e-12	1.20091e-10	gi|731655|sp|P38776.1|YHK8_YEAST|RecName: Full=Probable drug/proton antiporter YHK8 [Saccharomyces cerevisiae S288c]	NA	GO:0016021|GO:0055085	NA
TR8774|c0_g2	-2.13971	5.75246	2.61929e-12	1.23665e-10	NA	NA	NA	NA
TR8366|c1_g1	-3.24353	4.5979	2.71248e-12	1.27848e-10	NA	NA	NA	NA
TR507|c0_g1	-2.09932	10.0439	2.82403e-12	1.32882e-10	NA	NA	NA	ORTHOMCL6586 (2 genes,2 taxa):
TR4445|c0_g1	-3.7532	4.15539	2.84886e-12	1.33825e-10	NA	NA	NA	NA
TR7088|c0_g3	-2.6683	5.68964	2.87651e-12	1.34896e-10	NA	NA	NA	NA
TR11940|c2_g1	-2.48266	5.01416	3.07381e-12	1.43907e-10	NA	NA	NA	NA
TR7157|c1_g1	-2.77408	4.81968	3.08712e-12	1.44288e-10	NA	NA	NA	NA
TR6830|c1_g1	-2.2019	5.73434	3.21e-12	1.4978e-10	NA	NA	NA	NA
TR2752|c0_g1	7.66028	2.27507	3.21733e-12	1.49872e-10	NA	NA	NA	NA
TR8777|c1_g2	-2.51002	5.42717	3.51912e-12	1.63657e-10	NA	NA	NA	NA
TR3586|c0_g2	8.00598	2.57312	3.69505e-12	1.71553e-10	NA	NA	NA	NA
TR12872|c0_g1	-2.29779	4.9534	3.76897e-12	1.74694e-10	gi|75212616|sp|Q9SVU0.1|YUC8_ARATH|RecName: Full=Probable indole-3-pyruvate monooxygenase YUCCA8; AltName: Full=Flavin-containing monooxygenase YUCCA8 [Arabidopsis thaliana]	NA	GO:0004499|GO:0016491|GO:0050660|GO:0050661|GO:0055114	NA
TR473|c1_g1	2.13616	6.33353	3.82607e-12	1.77046e-10	gi|1351621|sp|Q09860.1|SYC_SCHPO|RecName: Full=Probable cysteine--tRNA ligase; AltName: Full=Cysteinyl-tRNA synthetase; Short=CysRS [Schizosaccharomyces pombe 972h-]	K01883	GO:0000166|GO:0004812|GO:0004817|GO:0005524|GO:0005737|GO:0006418|GO:0006423	ORTHOMCL9343 (2 genes,2 taxa):
TR8914|c0_g1	-1.96664	7.45685	3.90908e-12	1.80588e-10	gi|306755660|sp|D4D8U6.1|CTSD_TRIVH|RecName: Full=Probable aspartic-type endopeptidase CTSD; Flags: Precursor [Trichophyton verrucosum HKI 0517]	NA	GO:0004190|GO:0006508	NA
TR9324|c0_g1	3.47923	9.64304	3.9551e-12	1.82412e-10	gi|754306441|sp|I6LDA6.1|GPMI_ONCVO|RecName: Full=2,3-bisphosphoglycerate-independent phosphoglycerate mutase; Short=iPGM; AltName: Full=Cofactor-independent phosphoglycerate mutase homolog [Onchocerca volvulus]	K15633	GO:0003824|GO:0004619|GO:0005737|GO:0006007|GO:0008152|GO:0008484|GO:0030145|GO:0046872	ORTHOMCL4218 (2 genes,2 taxa):
TR2515|c0_g1	-3.69008	3.57163	3.98554e-12	1.8321e-10	NA	NA	NA	NA
TR5180|c4_g1	-2.24676	6.12973	3.97986e-12	1.8321e-10	gi|254803882|sp|A4TE41.1|Y4205_MYCGI|RecName: Full=Uncharacterized oxidoreductase Mflv_4205 [Mycobacterium gilvum PYR-GCK]	NA	NA	NA
TR9024|c1_g1	-4.51058	2.97332	4.09385e-12	1.8788e-10	gi|75111792|sp|Q5Z5B2.1|AGO1D_ORYSJ|RecName: Full=Protein argonaute 1D; Short=OsAGO1d [Oryza sativa Japonica Group]	NA	NA	ORTHOMCL5324 (2 genes,2 taxa):
TR9089|c0_g1	-2.89279	5.97382	4.17834e-12	1.91442e-10	NA	NA	NA	NA
TR361|c0_g2	-2.22538	6.33868	4.20322e-12	1.92266e-10	NA	NA	NA	NA
TR6160|c1_g1	-2.42275	5.94413	4.26193e-12	1.94633e-10	gi|82181175|sp|Q66IG8.1|FXJ12_XENTR|RecName: Full=Forkhead box protein J1.2; Short=FoxJ1.2 [Xenopus (Silurana) tropicalis]	NA	GO:0003700|GO:0006355|GO:0043565	ORTHOMCL7945 (2 genes,2 taxa):
TR4256|c1_g1	-1.97131	7.19348	4.30574e-12	1.96312e-10	gi|135742|sp|P07871.2|THIKB_RAT|RecName: Full=3-ketoacyl-CoA thiolase B, peroxisomal; AltName: Full=Acetyl-CoA acyltransferase B; AltName: Full=Beta-ketothiolase B; AltName: Full=Peroxisomal 3-oxoacyl-CoA thiolase B; Flags: Precursor [Rattus norvegicus]	K07513	GO:0008152|GO:0016747	ORTHOMCL7715 (2 genes,2 taxa):
TR211|c1_g1	-3.46775	3.31786	4.51155e-12	2.0536e-10	gi|3025028|sp|P75791.1|YBIU_ECOLI|RecName: Full=Uncharacterized protein YbiU [Escherichia coli K-12]	NA	NA	NA
TR5652|c0_g1	-8.9029	3.44707	4.83496e-12	2.19723e-10	gi|238054312|sp|P15325.2|QUTD_EMENI|RecName: Full=Quinate permease; AltName: Full=Quinate transporter [Aspergillus nidulans FGSC A4]	NA	GO:0016021|GO:0022857|GO:0055085	NA
TR1506|c2_g1	2.43758	7.03189	5.31293e-12	2.41052e-10	gi|2493323|sp|P78591.1|FET3_CANAX|RecName: Full=Iron transport multicopper oxidase FET3; Flags: Precursor [Candida albicans]	NA	GO:0005507	NA
TR1669|c0_g2	-2.11791	5.90581	5.57947e-12	2.52734e-10	gi|464983|sp|P33296.1|UBC6_YEAST|RecName: Full=Ubiquitin-conjugating enzyme E2 6; AltName: Full=Ubiquitin carrier protein UBC6; AltName: Full=Ubiquitin-protein ligase UBC6 [Saccharomyces cerevisiae S288c]	K04554	GO:0016881	NA
TR8749|c2_g1	2.26203	5.10259	5.74292e-12	2.59716e-10	gi|300680904|sp|A1DMJ3.1|CRED_NEOFI|RecName: Full=Probable HECT-type ubiquitin ligase-interacting protein creD; AltName: Full=Carbon catabolite repressor D [Neosartorya fischeri NRRL 181]	NA	NA	ORTHOMCL5738 (2 genes,2 taxa):
TR6481|c0_g1	-2.30623	6.19435	5.87774e-12	2.65383e-10	gi|33112414|sp|Q9V9A7.1|MCCB_DROME|RecName: Full=Probable methylcrotonoyl-CoA carboxylase beta chain, mitochondrial; Short=MCCase subunit beta; AltName: Full=3-methylcrotonyl-CoA carboxylase 2; AltName: Full=3-methylcrotonyl-CoA carboxylase non-biotin-containing subunit; AltName: Full=3-methylcrotonyl-CoA:carbon dioxide ligase subunit beta; Flags: Precursor [Drosophila melanogaster]	K01969	GO:0016874	ORTHOMCL3765 (2 genes,2 taxa):
TR5205|c0_g2	2.0893	8.46295	5.91646e-12	2.667e-10	gi|384872693|sp|O13820.3|ERG5_SCHPO|RecName: Full=Cytochrome P450 61; AltName: Full=C-22 sterol desaturase [Schizosaccharomyces pombe 972h-]	K09831	GO:0005506|GO:0016705|GO:0020037|GO:0055114	NA
TR12443|c1_g1	-2.46207	8.58073	6.07893e-12	2.73581e-10	gi|306755898|sp|D4AQG5.1|MEP5_ARTBC|RecName: Full=Probable extracellular metalloproteinase 5; AltName: Full=Fungalysin MEP5; Flags: Precursor [Arthroderma benhamiae CBS 112371]	K01417	GO:0004222|GO:0005615|GO:0008270	ORTHOMCL5078 (2 genes,2 taxa):
TR12470|c2_g1	-3.86969	7.88513	6.46054e-12	2.90287e-10	gi|15214327|sp|O74770.1|PHK_SCHPO|RecName: Full=Probable phosphoketolase [Schizosaccharomyces pombe 972h-]	NA	NA	NA
TR6127|c5_g1	-3.65378	3.33216	6.56462e-12	2.9449e-10	NA	NA	NA	ORTHOMCL2920 (2 genes,2 taxa):
TR11248|c0_g1	-2.16075	7.54065	6.75042e-12	3.02339e-10	gi|74698443|sp|Q9UTA8.1|YL8A_SCHPO|RecName: Full=Uncharacterized methyltransferase-like C25B8.10 [Schizosaccharomyces pombe 972h-]	NA	GO:0008152|GO:0008168	NA
TR137|c0_g2	-3.96567	3.26037	6.80224e-12	3.03841e-10	gi|3334317|sp|O14459.1|RPB7_SCHPO|RecName: Full=DNA-directed RNA polymerase II subunit rpb7; Short=RNA polymerase II subunit B7 [Schizosaccharomyces pombe 972h-]	K03015	GO:0003723|GO:0003899|GO:0006351	NA
TR6956|c2_g1	-2.13056	5.91495	6.80573e-12	3.03841e-10	NA	NA	GO:0016747	NA
TR8867|c4_g1	3.04652	4.46636	6.82588e-12	3.04253e-10	NA	NA	NA	NA
TR7933|c0_g2	-2.25819	4.86537	6.86325e-12	3.05431e-10	NA	NA	NA	NA
TR4037|c1_g1	-2.9551	5.23392	7.43287e-12	3.30254e-10	NA	NA	NA	NA
TR4777|c0_g1	-2.58314	7.13775	7.45251e-12	3.306e-10	gi|25090061|sp|Q9SYG7.3|AL7B4_ARATH|RecName: Full=Aldehyde dehydrogenase family 7 member B4; AltName: Full=Antiquitin-1; AltName: Full=Turgor-responsive ALDH [Arabidopsis thaliana]	K14085	GO:0008152|GO:0016491|GO:0055114	ORTHOMCL5975 (2 genes,2 taxa):
TR2071|c0_g1	-3.47552	3.91735	7.4645e-12	3.30606e-10	NA	NA	NA	NA
TR4126|c5_g1	-3.49871	4.11358	7.47934e-12	3.30739e-10	NA	NA	NA	NA
TR3893|c0_g1	3.05271	6.30977	7.56581e-12	3.34033e-10	gi|68052328|sp|Q7TMS5.1|ABCG2_MOUSE|RecName: Full=ATP-binding cassette sub-family G member 2; AltName: Full=Breast cancer resistance protein 1 homolog; AltName: Full=Urate exporter; AltName: CD_antigen=CD338 [Mus musculus]	NA	GO:0005524|GO:0016020|GO:0016887	NA
TR11290|c0_g1	-2.42969	5.25459	7.57899e-12	3.34086e-10	NA	NA	NA	NA
TR899|c0_g1	2.33267	8.46203	7.96256e-12	3.5044e-10	gi|20138091|sp|Q9Y706.1|CYB5_MORAP|RecName: Full=Cytochrome b5 [Mortierella alpina]	NA	GO:0020037	NA
TR2848|c0_g1	2.72828	5.47982	8.00389e-12	3.51705e-10	gi|74623798|sp|Q9C1T1.1|PHYA_ASPOR|RecName: Full=3-phytase A; AltName: Full=3 phytase A; AltName: Full=Myo-inositol hexakisphosphate phosphohydrolase A; AltName: Full=Myo-inositol-hexaphosphate 3-phosphohydrolase A; Flags: Precursor [Aspergillus oryzae RIB40]	NA	GO:0003993	NA
TR2372|c0_g1	2.35778	5.97123	8.78936e-12	3.85612e-10	gi|29839691|sp|Q9Y8B5.1|MPPB_LENED|RecName: Full=Mitochondrial-processing peptidase subunit beta; AltName: Full=Beta-MPP; Flags: Precursor [Lentinula edodes]	K17732	NA	NA
TR8316|c0_g1	-2.8524	4.17765	8.87467e-12	3.88744e-10	gi|123659743|sp|Q4L4T4.1|2NPD_STAHJ|RecName: Full=Probable nitronate monooxygenase; AltName: Full=Nitroalkane oxidase [Staphylococcus haemolyticus JCSC1435]	NA	GO:0003824|GO:0018580|GO:0055114	NA
TR6049|c0_g2	7.68201	2.28968	9.4237e-12	4.12147e-10	gi|74625964|sp|Q9UTK7.1|DSC2_SCHPO|RecName: Full=DSC E3 ubiquitin ligase complex subunit 2; AltName: Full=Defective for SREBP cleavage protein 2; AltName: Full=UBA domain-containing protein 14 [Schizosaccharomyces pombe 972h-]	NA	GO:0005515	NA
TR5683|c0_g1	-2.07	5.57847	9.72372e-12	4.24602e-10	gi|74679667|sp|Q59RR3.1|MNL1_CANAL|RecName: Full=Transcriptional regulator MNL1; AltName: Full=MSN2- and MSN4-like protein 1 [Candida albicans SC5314]	NA	NA	NA
TR9960|c4_g1	-3.39264	13.1784	1.03969e-11	4.53253e-10	NA	NA	NA	NA
TR4969|c3_g1	-1.93891	7.6233	1.04123e-11	4.53253e-10	NA	NA	NA	NA
TR3417|c1_g1	-2.52514	4.57369	1.06982e-11	4.64972e-10	NA	NA	NA	NA
TR11881|c1_g1	-5.53076	4.34921	1.07532e-11	4.66634e-10	NA	NA	NA	NA
TR4422|c1_g1	-7.56857	2.23772	1.08522e-11	4.70202e-10	NA	NA	NA	NA
TR526|c0_g1	2.24327	5.12207	1.12765e-11	4.87829e-10	gi|2499936|sp|Q99145.1|HIS1_YARLI|RecName: Full=ATP phosphoribosyltransferase; Short=ATP-PRT; Short=ATP-PRTase [Yarrowia lipolytica CLIB122]	K00765	GO:0000105|GO:0000287|GO:0003879|GO:0005737	NA
TR8374|c0_g1	-3.77811	3.22447	1.15422e-11	4.98549e-10	NA	NA	GO:0005215|GO:0006810|GO:0016020	NA
TR6655|c0_g2	-2.81589	6.31316	1.19165e-11	5.13921e-10	NA	NA	GO:0005515	NA
TR8883|c1_g1	-2.56736	4.41564	1.19926e-11	5.16403e-10	NA	NA	NA	NA
TR8987|c2_g1	-4.77597	7.58764	1.25519e-11	5.39654e-10	NA	NA	NA	NA
TR6430|c2_g2	4.51257	3.13068	1.32486e-11	5.6873e-10	gi|1352938|sp|P47173.1|YJ9J_YEAST|RecName: Full=Uncharacterized protein YJR142W [Saccharomyces cerevisiae S288c]	NA	GO:0016787	NA
TR7777|c0_g2	8.56345	3.0817	1.33058e-11	5.70309e-10	gi|74626915|sp|O74799.1|EXG3_SCHPO|RecName: Full=Glucan 1,3-beta-glucosidase 3; AltName: Full=Exo-1,3-beta-glucanase 3 [Schizosaccharomyces pombe 972h-]	NA	GO:0004553|GO:0005975	NA
TR4143|c0_g1	-3.97158	3.10654	1.33684e-11	5.72114e-10	gi|122311797|sp|Q0A911.1|NAGZ_ALKEH|RecName: Full=Beta-hexosaminidase; AltName: Full=Beta-N-acetylhexosaminidase; AltName: Full=N-acetyl-beta-glucosaminidase [Alkalilimnicola ehrlichii MLHE-1]	NA	GO:0004553|GO:0005975	NA
TR8527|c0_g1	-2.11841	6.45918	1.343e-11	5.73872e-10	NA	NA	NA	NA
TR7998|c0_g1	-3.43721	4.57535	1.34895e-11	5.7553e-10	gi|1176577|sp|P42884.1|AAD14_YEAST|RecName: Full=Putative aryl-alcohol dehydrogenase AAD14 [Saccharomyces cerevisiae S288c]	NA	NA	NA
TR2716|c0_g1	-2.63699	4.4621	1.42882e-11	6.08235e-10	gi|1351690|sp|Q10072.1|YAN6_SCHPO|RecName: Full=Uncharacterized transporter C3H1.06c [Schizosaccharomyces pombe 972h-]	NA	GO:0016021|GO:0022857|GO:0055085	NA
TR2192|c1_g1	-2.52629	4.78214	1.42996e-11	6.08235e-10	gi|21541999|sp|O94740.1|CDC37_SCHPO|RecName: Full=Hsp90 co-chaperone Cdc37; AltName: Full=Cell division control protein 37; AltName: Full=Hsp90 chaperone protein kinase-targeting subunit [Schizosaccharomyces pombe 972h-]	NA	NA	NA
TR12635|c1_g1	3.62669	3.86596	1.46152e-11	6.20711e-10	gi|118109|sp|P18253.1|CYPH_SCHPO|RecName: Full=Peptidyl-prolyl cis-trans isomerase; Short=PPIase; AltName: Full=Cyclophilin; Short=CPH; AltName: Full=Cyclosporin A-binding protein; AltName: Full=Rotamase [Schizosaccharomyces pombe 972h-]	NA	GO:0000413|GO:0003755|GO:0006457	NA
TR7191|c0_g2	7.67746	2.30062	1.47506e-11	6.25512e-10	gi|17367229|sp|Q9XH42.1|CET4_TOBAC|RecName: Full=CEN-like protein 4 [Nicotiana tabacum]	NA	NA	NA
TR4894|c0_g1	-2.30333	6.06661	1.53482e-11	6.49863e-10	gi|74853616|sp|Q54MG4.1|Y5975_DICDI|RecName: Full=von Willebrand factor A domain-containing protein DDB_G0285975 [Dictyostelium discoideum]	NA	NA	NA
TR3846|c0_g1	-2.46397	4.71144	1.5871e-11	6.70984e-10	NA	NA	NA	NA
TR9018|c0_g1	-2.26215	5.07964	1.81711e-11	7.67063e-10	NA	NA	NA	NA
TR5614|c3_g1	-3.32021	4.01983	1.82719e-11	7.70153e-10	NA	NA	NA	NA
TR1208|c0_g2	-3.14031	4.11441	1.9823e-11	8.34268e-10	NA	NA	NA	NA
TR12502|c2_g1	-2.29676	9.24288	1.99303e-11	8.37521e-10	gi|1703369|sp|P50166.1|ARDH_CANTR|RecName: Full=D-arabinitol 2-dehydrogenase [ribulose-forming]; Short=ARDH [Candida tropicalis]	NA	GO:0008152|GO:0016491	NA
TR5871|c2_g1	-3.78107	3.31797	2.01645e-11	8.4609e-10	NA	NA	NA	NA
TR9590|c0_g1	-3.42822	3.34529	2.04051e-11	8.54902e-10	gi|1168958|sp|P43635.1|CISY3_YEAST|RecName: Full=Citrate synthase 3 [Saccharomyces cerevisiae S288c]	NA	GO:0044262|GO:0046912	NA
TR2647|c2_g1	-1.88086	8.01615	2.19537e-11	9.18402e-10	NA	NA	NA	NA
TR11903|c1_g1	-2.50665	4.62251	2.21896e-11	9.2688e-10	NA	NA	NA	NA
TR9944|c1_g1	-3.66036	6.4715	2.28114e-11	9.5143e-10	NA	NA	NA	NA
TR6456|c0_g1	-3.58101	6.26916	2.40543e-11	1.00177e-09	NA	NA	NA	NA
TR1513|c1_g2	-2.45228	5.58112	2.42692e-11	1.00921e-09	NA	NA	NA	NA
TR736|c0_g1	-2.59984	6.37145	2.48304e-11	1.03101e-09	NA	NA	NA	ORTHOMCL6504 (2 genes,2 taxa):
TR6587|c0_g1	8.63837	3.13645	2.48953e-11	1.03218e-09	gi|126947|sp|P08965.1|MEI2_SCHPO|RecName: Full=Meiosis protein mei2 [Schizosaccharomyces pombe 972h-]	NA	NA	NA
TR2915|c1_g1	-2.72961	4.66725	2.51258e-11	1.04019e-09	NA	NA	NA	NA
TR7728|c0_g1	-2.08089	6.05248	2.52131e-11	1.04225e-09	gi|224471898|sp|P29717.4|EXG1_CANAL|RecName: Full=Glucan 1,3-beta-glucosidase; AltName: Full=Exo-1,3-beta-glucanase; Flags: Precursor [Candida albicans SC5314]	NA	NA	NA
TR12436|c0_g1	-1.94153	9.60141	2.54775e-11	1.05163e-09	gi|1175421|sp|Q09745.1|YB64_SCHPO|RecName: Full=Uncharacterized protein C12C2.04 [Schizosaccharomyces pombe 972h-]	NA	GO:0016491	ORTHOMCL9444 (2 genes,2 taxa):
TR11215|c0_g1	-2.73468	9.37495	2.56836e-11	1.05857e-09	gi|74638719|sp|Q9P6J0.1|YHDC_SCHPO|RecName: Full=Uncharacterized transporter C1683.12 [Schizosaccharomyces pombe 972h-]	NA	GO:0016021|GO:0055085	NA
TR5714|c2_g1	3.44972	3.21681	2.57489e-11	1.05969e-09	gi|442570205|sp|Q75BB3.2|LYS2_ASHGO|RecName: Full=L-aminoadipate-semialdehyde dehydrogenase large subunit; AltName: Full=Alpha-aminoadipate reductase; Short=Alpha-AR [Ashbya gossypii ATCC 10895]	NA	GO:0003824|GO:0050662	NA
TR8421|c0_g1	-2.66768	6.24507	2.58425e-11	1.06074e-09	gi|123893574|sp|Q29R99.1|LIPT2_DANRE|RecName: Full=Putative lipoyltransferase 2, mitochondrial; AltName: Full=Lipoate-protein ligase B; AltName: Full=Lipoyl/octanoyl transferase; AltName: Full=Octanoyl-[acyl-carrier-protein]-protein N-octanoyltransferase; Flags: Precursor [Danio rerio]	K03801|K08764	GO:0006464	NA
TR6097|c0_g1	-2.51511	4.47561	2.58504e-11	1.06074e-09	NA	NA	NA	ORTHOMCL6346 (2 genes,2 taxa):
TR12692|c0_g1	2.88257	10.2987	2.66941e-11	1.09375e-09	gi|113626|sp|P14540.3|ALF_YEAST|RecName: Full=Fructose-bisphosphate aldolase; Short=FBP aldolase; Short=FBPA; AltName: Full=Fructose-1,6-bisphosphate aldolase [Saccharomyces cerevisiae S288c]	K01624	GO:0005975|GO:0008270|GO:0016832	ORTHOMCL4647 (2 genes,2 taxa):
TR7776|c2_g1	-2.07938	5.88195	2.68202e-11	1.09731e-09	NA	NA	NA	NA
TR12614|c1_g1	-2.10426	6.34252	2.69139e-11	1.09953e-09	NA	NA	NA	NA
TR307|c0_g1	2.01571	7.87966	2.7034e-11	1.10282e-09	gi|148887395|sp|Q9P4R4.2|LYS9_MAGO7|RecName: Full=Saccharopine dehydrogenase [NADP(+), L-glutamate-forming]; AltName: Full=Saccharopine reductase [Magnaporthe oryzae 70-15]	NA	GO:0003824|GO:0016491|GO:0055114	NA
TR7769|c1_g1	-2.43164	4.57251	2.716e-11	1.10634e-09	NA	NA	NA	NA
TR6051|c3_g1	-2.34179	4.47343	2.78787e-11	1.13396e-09	NA	NA	NA	NA
TR5575|c0_g1	-2.15782	5.25622	2.84378e-11	1.15502e-09	NA	NA	NA	NA
TR1256|c1_g1	-2.18248	4.89507	2.87e-11	1.16398e-09	gi|14548232|sp|Q9RPT1.1|RHLG_PSEAE|RecName: Full=Rhamnolipids biosynthesis 3-oxoacyl-[acyl-carrier-protein] reductase; AltName: Full=3-ketoacyl-acyl carrier protein reductase [Pseudomonas aeruginosa PAO1]	NA	GO:0008152|GO:0016491	ORTHOMCL4185 (2 genes,2 taxa):
TR11960|c0_g1	-3.57256	4.38133	2.89111e-11	1.17084e-09	NA	NA	NA	NA
TR9008|c0_g1	-2.3832	4.96866	2.93289e-11	1.18604e-09	NA	NA	NA	NA
TR13074|c0_g1	-4.52541	4.28005	2.94698e-11	1.19001e-09	NA	NA	NA	NA
TR7246|c1_g1	-1.88183	8.45684	2.95519e-11	1.1916e-09	gi|15214050|sp|O14139.1|HRP3_SCHPO|RecName: Full=Chromodomain helicase hrp3; AltName: Full=ATP-dependent helicase hrp3 [Schizosaccharomyces pombe 972h-]	K11367	GO:0003677|GO:0005524	ORTHOMCL5238 (2 genes,2 taxa):
TR11297|c2_g1	2.40102	5.05255	2.99331e-11	1.20523e-09	gi|74676038|sp|O60102.1|RLI1_SCHPO|RecName: Full=Translation initiation factor rli1; AltName: Full=ATP-binding cassette sub-family E member rli1; AltName: Full=RNase L inhibitor [Schizosaccharomyces pombe 972h-]	K06174	GO:0005524|GO:0016887|GO:0051536	NA
TR7553|c1_g3	7.43915	2.09302	3.04328e-11	1.22358e-09	gi|730302|sp|P38921.1|PET8_YEAST|RecName: Full=Putative mitochondrial carrier protein PET8 [Saccharomyces cerevisiae S288c]	K15111	NA	NA
TR12590|c2_g1	-2.05485	5.90203	3.0726e-11	1.23359e-09	NA	NA	NA	ORTHOMCL4359 (2 genes,2 taxa):
TR13088|c0_g1	-3.79195	5.2376	3.15926e-11	1.26656e-09	gi|74625831|sp|Q9US38.1|YFZ3_SCHPO|RecName: Full=AB hydrolase superfamily protein C1039.03 [Schizosaccharomyces pombe 972h-]	NA	NA	NA
TR6568|c0_g1	-4.53471	4.26959	3.24142e-11	1.29764e-09	NA	NA	NA	NA
TR12499|c0_g1	-2.42363	7.31412	3.29653e-11	1.31781e-09	gi|171704492|sp|A1CQZ4.1|SDS23_ASPCL|RecName: Full=Protein sds23 [Aspergillus clavatus NRRL 1]	NA	GO:0030554	ORTHOMCL8562 (2 genes,2 taxa):
TR8000|c0_g1	1.88487	6.55115	3.36443e-11	1.34303e-09	gi|74626870|sp|O74545.1|YCV6_SCHPO|RecName: Full=Putative hydrolase C777.06c [Schizosaccharomyces pombe 972h-]	NA	NA	ORTHOMCL6171 (2 genes,2 taxa):
TR9984|c2_g1	-2.02805	5.71813	3.52287e-11	1.40427e-09	NA	NA	NA	ORTHOMCL2878 (2 genes,2 taxa):
TR2849|c1_g1	1.93917	6.59296	3.57365e-11	1.42247e-09	gi|1723793|sp|P53199.1|ERG26_YEAST|RecName: Full=Sterol-4-alpha-carboxylate 3-dehydrogenase, decarboxylating [Saccharomyces cerevisiae S288c]	K07748	GO:0003824|GO:0003854|GO:0006694|GO:0008831|GO:0016616|GO:0045226|GO:0050662|GO:0055114	ORTHOMCL4029 (2 genes,2 taxa):
TR3454|c1_g1	-1.89818	8.14756	3.69954e-11	1.47049e-09	gi|1723428|sp|Q10241.1|CMB1_SCHPO|RecName: Full=Mismatch-binding protein cmb1 [Schizosaccharomyces pombe 972h-]	NA	NA	ORTHOMCL4936 (2 genes,2 taxa):
TR8746|c0_g2	-3.50738	4.6924	3.91325e-11	1.55322e-09	NA	NA	NA	NA
TR3407|c1_g1	-2.2803	5.14206	4.01328e-11	1.59066e-09	NA	NA	NA	NA
TR6994|c3_g1	-1.97687	5.59484	4.05146e-11	1.60351e-09	gi|97535655|sp|Q02357.2|ANK1_MOUSE|RecName: Full=Ankyrin-1; Short=ANK-1; AltName: Full=Erythrocyte ankyrin [Mus musculus]	NA	GO:0005515	ORTHOMCL5713 (2 genes,2 taxa):
TR6305|c3_g1	-2.61444	5.7337	4.06824e-11	1.60788e-09	gi|74582137|sp|O42909.1|YBI2_SCHPO|RecName: Full=Zinc-type alcohol dehydrogenase-like protein C16A3.02c [Schizosaccharomyces pombe 972h-]	NA	GO:0008270|GO:0016491|GO:0055114	NA
TR6804|c1_g1	-1.84098	8.0339	4.08362e-11	1.61167e-09	gi|22261795|sp|P27800.3|ALDX_SPOSA|RecName: Full=Aldehyde reductase 1; Short=ALR 1; AltName: Full=Alcohol dehydrogenase [NADP(+)]; AltName: Full=Aldehyde reductase I [Sporidiobolus salmonicolor]	K18107	NA	ORTHOMCL6712 (2 genes,2 taxa):
TR9155|c0_g1	-2.2987	8.72282	4.13883e-11	1.63115e-09	gi|74584381|sp|Q59NP1.1|CTR1_CANAL|RecName: Full=Copper transport protein CTR1 [Candida albicans SC5314]	NA	GO:0005375|GO:0016021|GO:0035434	ORTHOMCL3022 (2 genes,2 taxa):
TR36|c1_g1	3.66337	3.04928	4.22442e-11	1.66254e-09	NA	NA	NA	NA
TR7294|c3_g1	2.73034	3.82353	4.28328e-11	1.68333e-09	NA	NA	NA	NA
TR6238|c2_g1	-2.80006	3.95199	4.29536e-11	1.6857e-09	gi|75213449|sp|Q9SYK0.1|HEXO2_ARATH|RecName: Full=Beta-hexosaminidase 2; AltName: Full=Beta-GlcNAcase 2; AltName: Full=Beta-N-acetylhexosaminidase 2; AltName: Full=Beta-hexosaminidase 3; Short=AtHEX3; AltName: Full=N-acetyl-beta-glucosaminidase 2; Flags: Precursor [Arabidopsis thaliana]	K12373	GO:0004553|GO:0005975	NA
TR5235|c0_g1	-2.74865	4.79244	4.55934e-11	1.78619e-09	NA	NA	GO:0003677	ORTHOMCL9362 (2 genes,2 taxa):
TR125|c0_g1	-2.13133	6.70567	4.56421e-11	1.78619e-09	gi|29429180|sp|P34422.2|DPF6_CAEEL|RecName: Full=Dipeptidyl peptidase family member 6 [Caenorhabditis elegans]	NA	GO:0006508|GO:0008236|GO:0016787	NA
TR6037|c1_g1	2.38954	6.66076	4.65033e-11	1.81734e-09	NA	NA	NA	NA
TR7294|c2_g1	2.36234	5.5938	4.67247e-11	1.82344e-09	gi|74852123|sp|Q54H55.1|Y8969_DICDI|RecName: Full=FAD-linked oxidoreductase DDB_G0289697 [Dictyostelium discoideum]	NA	GO:0016491|GO:0050660|GO:0055114	NA
TR9114|c0_g1	2.7982	9.12696	4.86958e-11	1.89771e-09	gi|527504060|sp|P86242.2|PAPI_STRMB|RecName: Full=Papain inhibitor; Short=SPI; Flags: Precursor [Streptomyces mobaraensis]	NA	NA	ORTHOMCL3218 (2 genes,2 taxa):
TR4402|c0_g1	-2.08346	6.68033	4.89149e-11	1.90359e-09	gi|74665874|sp|Q4U3U4.1|QAY_NEUTR|RecName: Full=Quinate permease; AltName: Full=Quinate transporter [Neurospora terricola]	NA	GO:0016021|GO:0022857|GO:0055085	ORTHOMCL5724 (2 genes,2 taxa):
TR2761|c0_g1	2.30336	5.10279	4.95777e-11	1.92669e-09	gi|18202162|sp|O76924.1|ARI2_DROME|RecName: Full=Protein ariadne-2; Short=Ari-2 [Drosophila melanogaster]	NA	GO:0008270	ORTHOMCL6121 (2 genes,2 taxa):
TR6456|c1_g1	-2.02107	7.42267	5.12868e-11	1.99034e-09	gi|52782805|sp|Q870G5.1|GBG_LENED|RecName: Full=Guanine nucleotide-binding protein subunit gamma; Flags: Precursor [Lentinula edodes]	K07973	GO:0004871|GO:0005834|GO:0007186	NA
TR5544|c2_g1	2.00615	5.69864	5.63464e-11	2.18366e-09	gi|384872614|sp|O14111.2|PSD3_SCHPO|RecName: Full=Phosphatidylserine decarboxylase proenzyme 3; Contains: RecName: Full=Phosphatidylserine decarboxylase 3 beta chain; Contains: RecName: Full=Phosphatidylserine decarboxylase 3 alpha chain; Flags: Precursor [Schizosaccharomyces pombe 972h-]	K01613	GO:0005515	ORTHOMCL9071 (2 genes,2 taxa):
TR7596|c0_g1	-3.64768	6.54205	5.64398e-11	2.18424e-09	NA	NA	NA	NA
TR7566|c1_g3	7.39461	2.05127	5.74445e-11	2.22005e-09	gi|134265|sp|P24280.3|SEC14_YEAST|RecName: Full=SEC14 cytosolic factor; AltName: Full=Phosphatidylinositol/phosphatidylcholine transfer protein; Short=PI/PC TP [Saccharomyces cerevisiae S288c]	NA	NA	NA
TR7196|c0_g1	-2.79055	3.72079	5.8108e-11	2.24258e-09	NA	NA	NA	NA
TR11488|c0_g1	-2.79552	4.14627	5.85598e-11	2.2569e-09	NA	NA	NA	NA
TR5744|c1_g1	-3.77486	7.45396	5.87243e-11	2.26012e-09	gi|136629|sp|P24140.1|GPT_CRIGR|RecName: Full=UDP-N-acetylglucosamine--dolichyl-phosphate N-acetylglucosaminephosphotransferase; AltName: Full=GlcNAc-1-P transferase; Short=G1PT; Short=GPT; AltName: Full=N-acetylglucosamine-1-phosphate transferase [Cricetulus griseus]	K01001	GO:0008963|GO:0016021	NA
TR9907|c1_g1	-2.05574	8.58852	5.88845e-11	2.26316e-09	NA	NA	NA	NA
TR4785|c0_g1	-7.80871	2.43781	5.95957e-11	2.28734e-09	gi|729534|sp|P21373.2|UTR1_YEAST|RecName: Full=NAD(+) kinase; AltName: Full=Unknown transcript 1 protein [Saccharomyces cerevisiae S288c]	K00858	NA	NA
TR12751|c2_g1	1.83021	7.85433	6.00685e-11	2.30232e-09	gi|60390961|sp|Q9FNI6.1|SM3L2_ARATH|RecName: Full=Putative SWI/SNF-related matrix-associated actin-dependent regulator of chromatin subfamily A member 3-like 2; Short=SMARCA3-like protein 2 [Arabidopsis thaliana]	NA	GO:0003677|GO:0005524	ORTHOMCL8247 (2 genes,2 taxa):
TR8531|c1_g2	1.83653	8.68365	6.0354e-11	2.31009e-09	gi|378526627|sp|A8NSD1.2|THI4_COPC7|RecName: Full=Thiamine thiazole synthase; AltName: Full=Thiazole biosynthetic enzyme [Coprinopsis cinerea okayama7#130]	K03146	GO:0016117|GO:0016491|GO:0016705|GO:0055114	NA
TR1322|c0_g1	2.99657	4.64808	6.18997e-11	2.36601e-09	gi|52783105|sp|O74298.1|LYS2_PENCH|RecName: Full=L-aminoadipate-semialdehyde dehydrogenase large subunit; AltName: Full=Alpha-aminoadipate reductase; Short=Alpha-AR [Penicillium chrysogenum]	NA	GO:0003824|GO:0008152|GO:0050662	NA
TR7560|c0_g1	-3.52215	3.67021	6.29874e-11	2.40429e-09	NA	NA	NA	NA
TR91|c0_g1	-3.66464	3.74596	6.36885e-11	2.42773e-09	NA	NA	NA	NA
TR4477|c0_g2	-8.12762	2.71495	6.42361e-11	2.44526e-09	NA	NA	NA	NA
TR8586|c0_g1	2.46589	5.95442	6.59911e-11	2.50865e-09	NA	NA	NA	NA
TR9234|c0_g1	2.28828	5.68459	6.62618e-11	2.51551e-09	gi|18203183|sp|Q9KG32.1|Y283_BACHD|RecName: Full=Uncharacterized isomerase BH0283 [Bacillus halodurans C-125]	NA	GO:0003824|GO:0008270|GO:0009058|GO:0016491|GO:0055114	NA
TR12446|c3_g1	-2.48999	6.50224	6.63658e-11	2.51604e-09	NA	NA	NA	NA
TR11578|c0_g1	2.20748	5.12729	6.78616e-11	2.56926e-09	gi|1172616|sp|Q03319.2|PRH1_SCHPO|RecName: Full=Probable ATP-dependent RNA helicase prh1 [Schizosaccharomyces pombe 972h-]	K17820	GO:0003676|GO:0004386|GO:0005524	ORTHOMCL7090 (2 genes,2 taxa):
TR3005|c2_g1	-3.89884	3.19789	7.01693e-11	2.65303e-09	NA	NA	NA	NA
TR12577|c0_g1	2.46199	8.04032	7.12482e-11	2.69018e-09	NA	NA	NA	ORTHOMCL8303 (2 genes,2 taxa):
TR11163|c0_g1	-2.05076	6.25261	7.17531e-11	2.70558e-09	NA	NA	NA	NA
TR12659|c0_g1	-1.92054	6.95346	7.37924e-11	2.77872e-09	gi|6176596|sp|O13724.1|ZPR1_SCHPO|RecName: Full=Zinc finger protein zpr1 [Schizosaccharomyces pombe 972h-]	K06874	GO:0008270	ORTHOMCL8613 (2 genes,2 taxa):
TR7157|c2_g1	-3.50241	3.46861	7.55515e-11	2.84112e-09	NA	NA	NA	NA
TR7228|c0_g1	2.01343	5.5401	7.56708e-11	2.84178e-09	gi|81553127|sp|Q9WZ31.1|CORA_THEMA|RecName: Full=Magnesium transport protein CorA [Thermotoga maritima MSB8]	NA	GO:0016020|GO:0030001|GO:0046873|GO:0055085	NA
TR8054|c0_g2	-2.79072	3.79749	7.66903e-11	2.8762e-09	gi|3025028|sp|P75791.1|YBIU_ECOLI|RecName: Full=Uncharacterized protein YbiU [Escherichia coli K-12]	NA	NA	NA
TR12534|c0_g2	-2.27812	7.07805	7.74012e-11	2.89896e-09	NA	NA	NA	ORTHOMCL7611 (2 genes,2 taxa):
TR7369|c7_g1	-4.73072	2.54875	7.90502e-11	2.95434e-09	NA	NA	NA	NA
TR2932|c0_g1	-1.86123	6.8104	7.90916e-11	2.95434e-09	NA	NA	NA	NA
TR1432|c0_g1	-1.88875	8.25649	8.37723e-11	3.125e-09	gi|544276|sp|Q06099.1|FADH_CANMA|RecName: Full=S-(hydroxymethyl)glutathione dehydrogenase; AltName: Full=Glutathione-dependent formaldehyde dehydrogenase; Short=FALDH; Short=FDH; Short=FLD; Short=GSH-FDH [Candida maltosa]	K00121	GO:0008270|GO:0016491|GO:0055114	NA
TR8642|c8_g1	-1.90565	6.16571	8.66947e-11	3.2297e-09	gi|59797876|sp|Q8R3B7.2|BRD8_MOUSE|RecName: Full=Bromodomain-containing protein 8 [Mus musculus]	K11321	GO:0005515	ORTHOMCL6962 (2 genes,2 taxa):
TR1521|c0_g1	2.82607	3.85073	8.72437e-11	3.24581e-09	NA	NA	NA	NA
TR5544|c0_g1	2.67537	3.77679	8.76753e-11	3.25753e-09	gi|81910016|sp|Q5RJH2.1|MCTP2_MOUSE|RecName: Full=Multiple C2 and transmembrane domain-containing protein 2 [Mus musculus]	NA	GO:0005515	NA
TR5462|c0_g2	1.93527	5.88835	8.85471e-11	3.28555e-09	gi|74582357|sp|O60162.1|YG23_SCHPO|RecName: Full=Uncharacterized protein C19F5.03 [Schizosaccharomyces pombe 972h-]	NA	GO:0042578	NA
TR8362|c2_g1	-1.93429	6.68272	8.90236e-11	3.29884e-09	gi|27805459|sp|O70279.2|DGC14_MOUSE|RecName: Full=Protein DGCR14; AltName: Full=DiGeorge syndrome critical region 14 homolog; AltName: Full=ES2 protein; AltName: Full=Expressed sequence 2 embryonic lethal [Mus musculus]	NA	NA	ORTHOMCL5413 (2 genes,2 taxa):
TR6796|c0_g1	-4.84593	4.60474	9.39722e-11	3.47759e-09	gi|2494499|sp|Q63250.1|FOXE3_RAT|RecName: Full=Forkhead box protein E3; AltName: Full=Forkhead-related protein FKHL12; AltName: Full=Forkhead-related transcription factor 8; Short=FREAC-8; AltName: Full=Hepatocyte nuclear factor 3 forkhead homolog 7; Short=HFH-7, partial [Rattus norvegicus]	NA	GO:0003700|GO:0006355|GO:0043565	NA
TR10158|c1_g1	1.77104	7.954	9.43434e-11	3.48671e-09	gi|1168650|sp|P41820.1|BFR1_SCHPO|RecName: Full=Brefeldin A resistance protein [Schizosaccharomyces pombe 972h-]	NA	GO:0005524|GO:0006810|GO:0016020|GO:0016021|GO:0016887|GO:0042626	NA
TR10299|c0_g1	1.90815	5.89922	9.66119e-11	3.56582e-09	gi|82192857|sp|Q503Y4.1|OVCA2_DANRE|RecName: Full=Ovarian cancer-associated gene 2 protein homolog [Danio rerio]	NA	NA	ORTHOMCL8101 (2 genes,2 taxa):
TR3151|c0_g1	-3.51683	4.12651	1.01109e-10	3.71739e-09	NA	NA	NA	NA
TR9037|c1_g1	-3.14299	4.77504	1.01118e-10	3.71739e-09	gi|83300864|sp|P80235.2|CACM_YEAST|RecName: Full=Putative mitochondrial carnitine O-acetyltransferase [Saccharomyces cerevisiae S288c]	K00624	GO:0016746	ORTHOMCL5899 (2 genes,2 taxa):
TR5893|c0_g1	2.33979	6.01543	1.00904e-10	3.71739e-09	gi|1168773|sp|P46056.1|CARB_TRICU|RecName: Full=Carbamoyl-phosphate synthase arginine-specific large chain; AltName: Full=Arginine-specific carbamoyl-phosphate synthetase, ammonia chain [Trichosporon cutaneum]	K01955	GO:0005524|GO:0008716	NA
TR9929|c1_g1	-2.18125	5.49918	1.02493e-10	3.76297e-09	NA	NA	NA	NA
TR4037|c0_g1	-3.56621	4.38638	1.0328e-10	3.7869e-09	NA	NA	NA	NA
TR5991|c2_g1	-6.25955	6.72847	1.04045e-10	3.80992e-09	NA	NA	NA	NA
TR5321|c0_g2	-3.26136	4.73298	1.0471e-10	3.82925e-09	NA	NA	NA	NA
TR7242|c0_g2	-7.78695	2.43399	1.05824e-10	3.86494e-09	NA	NA	NA	NA
TR8341|c1_g1	-10.1336	4.61893	1.07821e-10	3.93272e-09	NA	NA	NA	NA
TR4777|c1_g3	-2.61426	9.86501	1.09088e-10	3.97375e-09	gi|294862526|sp|Q2KJC9.4|AL7A1_BOVIN|RecName: Full=Alpha-aminoadipic semialdehyde dehydrogenase; Short=Alpha-AASA dehydrogenase; AltName: Full=Aldehyde dehydrogenase family 7 member A1; AltName: Full=Antiquitin-1; AltName: Full=Betaine aldehyde dehydrogenase; AltName: Full=Delta1-piperideine-6-carboxylate dehydrogenase; Short=P6c dehydrogenase; Flags: Precursor [Bos taurus]	K14085	GO:0008152|GO:0016491|GO:0055114	NA
TR2653|c0_g2	2.44418	7.00721	1.12472e-10	4.09168e-09	gi|74582213|sp|O59714.1|YBH6_SCHPO|RecName: Full=Uncharacterized membrane protein C3B8.06 [Schizosaccharomyces pombe 972h-]	NA	NA	NA
TR2128|c3_g1	-3.70088	5.13185	1.12796e-10	4.09812e-09	gi|259016436|sp|Q9USN4.2|YJA1_SCHPO|RecName: Full=Uncharacterized transporter C1529.01 [Schizosaccharomyces pombe 972h-]	NA	NA	NA
TR4127|c2_g1	1.95748	5.89939	1.13002e-10	4.10024e-09	gi|1708909|sp|P50537.1|MAE1_SCHPO|RecName: Full=Malic acid transport protein; AltName: Full=Malate permease [Schizosaccharomyces pombe 972h-]	NA	GO:0016021|GO:0055085	ORTHOMCL7282 (2 genes,2 taxa):
TR8291|c1_g2	-2.68228	4.92414	1.13462e-10	4.1116e-09	NA	NA	NA	NA
TR7346|c1_g1	-1.9473	5.65118	1.13923e-10	4.12295e-09	NA	NA	NA	NA
TR13277|c1_g1	-2.26894	5.21483	1.15268e-10	4.16621e-09	NA	NA	NA	NA
TR1489|c0_g1	-7.72742	2.3655	1.15852e-10	4.1819e-09	gi|292630872|sp|A0JMF8.1|RFX3_DANRE|RecName: Full=Transcription factor RFX3; AltName: Full=Regulatory factor X 3 [Danio rerio]	NA	NA	ORTHOMCL5026 (2 genes,2 taxa):
TR3852|c1_g2	-3.74535	4.30784	1.16327e-10	4.19362e-09	gi|731409|sp|P39992.1|YEC3_YEAST|RecName: Full=Uncharacterized protein YEL023C [Saccharomyces cerevisiae S288c]	NA	NA	ORTHOMCL8199 (2 genes,2 taxa):
TR7868|c1_g2	-8.30104	2.89503	1.18431e-10	4.25847e-09	NA	NA	NA	NA
TR9331|c0_g1	-2.08702	9.20684	1.18316e-10	4.25847e-09	NA	NA	NA	NA
TR9150|c0_g1	2.97569	12.4945	1.20991e-10	4.34494e-09	gi|23821572|sp|Q9UR38.1|G3P_LENED|RecName: Full=Glyceraldehyde-3-phosphate dehydrogenase; Short=GAPDH [Lentinula edodes]	K00134	GO:0016620|GO:0055114	ORTHOMCL6301 (2 genes,2 taxa):
TR4065|c0_g2	7.52272	2.14887	1.21616e-10	4.36177e-09	gi|119370507|sp|P31301.2|PYRC_USTMA|RecName: Full=Dihydroorotase; Short=DHOase [Ustilago maydis 521]	K01465	NA	NA
TR5427|c0_g1	2.51438	5.21573	1.22801e-10	4.39862e-09	gi|1730706|sp|P53980.1|YNB1_YEAST|RecName: Full=Uncharacterized protein YNL011C [Saccharomyces cerevisiae S288c]	NA	NA	NA
TR9089|c2_g2	-2.46653	7.93748	1.26052e-10	4.50926e-09	gi|2498193|sp|Q15582.1|BGH3_HUMAN|RecName: Full=Transforming growth factor-beta-induced protein ig-h3; Short=Beta ig-h3; AltName: Full=Kerato-epithelin; AltName: Full=RGD-containing collagen-associated protein; Short=RGD-CAP; Flags: Precursor [Homo sapiens]	NA	NA	ORTHOMCL6354 (2 genes,2 taxa):
TR2604|c0_g1	-2.60876	4.20482	1.27062e-10	4.53958e-09	gi|134966|sp|P26674.1|STE6_SCHPO|RecName: Full=Protein ste6 [Schizosaccharomyces pombe 972h-]	NA	NA	NA
TR9984|c0_g1	-2.83862	3.87429	1.28867e-10	4.59818e-09	NA	NA	NA	NA
TR7945|c0_g1	-1.86884	6.5082	1.29817e-10	4.62617e-09	NA	NA	NA	NA
TR9065|c0_g1	2.44679	8.56268	1.30158e-10	4.63239e-09	gi|2495217|sp|Q92407.1|HXKG_ASPNG|RecName: Full=Glucokinase; AltName: Full=Glucose kinase; Short=GLK [Aspergillus niger]	K00844	GO:0005524|GO:0005975|GO:0016773	ORTHOMCL5188 (2 genes,2 taxa):
TR9296|c1_g1	-2.17207	5.10098	1.33352e-10	4.74003e-09	NA	NA	NA	NA
TR6331|c1_g1	-2.54661	4.93275	1.35195e-10	4.79941e-09	NA	NA	NA	NA
TR12635|c0_g1	3.00529	4.2356	1.36848e-10	4.85193e-09	gi|109892828|sp|P0C1H8.1|PPIA2_RHIO9|RecName: Full=Peptidyl-prolyl cis-trans isomerase A2; Short=PPIase A2; AltName: Full=Cyclophilin A2; AltName: Full=Cyclosporin A-binding protein; AltName: Full=Rotamase A2 [Rhizopus delemar RA 99-880]	NA	GO:0000413|GO:0003755|GO:0006457	NA
TR593|c4_g1	-2.50745	5.02223	1.45841e-10	5.1616e-09	NA	NA	NA	NA
TR1920|c0_g1	3.87585	4.29108	1.45952e-10	5.1616e-09	gi|1731183|sp|P53584.1|YTP1_YEAST|RecName: Full=Protein YTP1 [Saccharomyces cerevisiae S288c]	NA	NA	NA
TR7686|c1_g1	2.02284	5.22157	1.48798e-10	5.25559e-09	NA	NA	NA	NA
TR7200|c1_g2	-2.07527	5.5107	1.49862e-10	5.28649e-09	NA	NA	NA	NA
TR3264|c0_g2	2.78658	5.37001	1.51768e-10	5.34696e-09	NA	NA	GO:0016757	NA
TR10160|c1_g1	2.3417	4.35284	1.5367e-10	5.40712e-09	NA	NA	NA	NA
TR11728|c0_g1	-3.06287	3.49307	1.56497e-10	5.49966e-09	NA	NA	NA	NA
TR6622|c0_g1	-5.63079	2.95603	1.61171e-10	5.65679e-09	gi|74583773|sp|Q08954.1|YP199_YEAST|RecName: Full=Smr domain-containing protein YPL199C [Saccharomyces cerevisiae S288c]	NA	NA	NA
TR8914|c3_g1	-1.9037	7.89263	1.63107e-10	5.71756e-09	NA	NA	NA	NA
TR1069|c0_g2	-3.10075	6.05463	1.63616e-10	5.7282e-09	gi|148887462|sp|Q9T096.2|YIPL6_ARATH|RecName: Full=Protein yippee-like At4g27745 [Arabidopsis thaliana]	NA	NA	NA
TR8230|c1_g2	-2.95616	5.14826	1.66148e-10	5.80957e-09	NA	K17968	NA	NA
TR1250|c0_g1	2.85116	5.13639	1.66393e-10	5.81086e-09	gi|294863185|sp|A1CFY8.2|XYL2_ASPCL|RecName: Full=Probable D-xylulose reductase A; AltName: Full=Xylitol dehydrogenase A [Aspergillus clavatus NRRL 1]	K05351	GO:0008270|GO:0016491|GO:0055114	NA
TR3499|c0_g2	-2.41158	5.07287	1.68522e-10	5.87783e-09	NA	NA	NA	NA
TR6960|c3_g1	-2.29371	5.62634	1.704e-10	5.93594e-09	NA	NA	NA	NA
TR7519|c3_g1	-3.54797	4.11288	1.73044e-10	6.0205e-09	NA	NA	GO:0004061|GO:0019441	NA
TR297|c1_g1	-1.812	6.55673	1.73622e-10	6.0331e-09	gi|74625909|sp|Q9UT59.1|YKJ7_SCHPO|RecName: Full=Putative uncharacterized oxidoreductase C513.07 [Schizosaccharomyces pombe 972h-]	NA	GO:0003824|GO:0003854|GO:0006694|GO:0009058|GO:0016616|GO:0050662|GO:0055114	NA
TR12753|c1_g1	2.78007	7.68694	1.75791e-10	6.10087e-09	NA	NA	NA	NA
TR6225|c1_g1	2.05711	6.24776	1.76043e-10	6.10204e-09	gi|74675938|sp|O13982.1|YEC8_SCHPO|RecName: Full=Uncharacterized WD repeat-containing protein C25H1.08c [Schizosaccharomyces pombe 972h-]	NA	GO:0005515	ORTHOMCL8091 (2 genes,2 taxa):
TR3077|c1_g1	3.22736	6.26538	1.80041e-10	6.23286e-09	NA	K00459	GO:0018580|GO:0055114	NA
TR8230|c2_g1	-2.72633	4.2507	1.82825e-10	6.32139e-09	NA	NA	NA	NA
TR7985|c1_g2	2.49363	4.366	1.84432e-10	6.36908e-09	gi|549627|sp|P36148.1|GPT2_YEAST|RecName: Full=Glycerol-3-phosphate O-acyltransferase 2; Short=G-3-P acyltransferase 2; AltName: Full=Dihydroxyacetone phosphate acyltransferase 2; Short=DHAP-AT 2; AltName: Full=Glycerol-3-phosphate / dihydroxyacetone phosphate acyltransferase 2 [Saccharomyces cerevisiae S288c]	NA	GO:0008152|GO:0016746	NA
TR6127|c6_g1	-4.0375	3.11116	1.87449e-10	6.46525e-09	NA	NA	NA	NA
TR11296|c0_g1	-2.47443	4.93502	1.92e-10	6.61405e-09	NA	NA	NA	NA
TR7651|c0_g1	-3.54976	3.77562	1.93335e-10	6.65181e-09	gi|15214298|sp|Q9Y884.1|SKH1_SCHPO|RecName: Full=MAP kinase kinase skh1/pek1 [Schizosaccharomyces pombe 972h-]	K08294	GO:0004672|GO:0005524|GO:0006468	NA
TR307|c0_g2	2.64493	7.48325	1.9476e-10	6.69258e-09	gi|148887395|sp|Q9P4R4.2|LYS9_MAGO7|RecName: Full=Saccharopine dehydrogenase [NADP(+), L-glutamate-forming]; AltName: Full=Saccharopine reductase [Magnaporthe oryzae 70-15]	NA	GO:0003824|GO:0016491|GO:0055114	NA
TR7287|c1_g1	-3.76634	3.46368	1.98128e-10	6.79995e-09	gi|75291347|sp|Q6NKZ8.1|C14A2_ARATH|RecName: Full=Cytochrome P450 714A2; AltName: Full=EUI-like P450 A2 [Arabidopsis thaliana]	NA	GO:0005506|GO:0016705|GO:0020037|GO:0055114	NA
TR6589|c0_g1	-7.43632	2.1274	1.99037e-10	6.82277e-09	gi|74665805|sp|Q9Y6Z9.1|SOU1_SCHPO|RecName: Full=Sorbose reductase sou1; AltName: Full=Sorbitol utilization protein sou1 [Schizosaccharomyces pombe 972h-]	NA	GO:0008152|GO:0016491	NA
TR8787|c1_g1	-2.47744	6.52376	1.99656e-10	6.83559e-09	NA	NA	NA	ORTHOMCL3306 (2 genes,2 taxa):
TR6939|c0_g1	-2.0162	5.31248	2.03466e-10	6.95748e-09	NA	NA	NA	NA
TR7857|c2_g1	-2.00104	5.08933	2.0494e-10	6.99933e-09	NA	NA	NA	NA
TR5180|c2_g1	-1.88668	7.5499	2.13372e-10	7.27837e-09	NA	NA	NA	ORTHOMCL3108 (2 genes,2 taxa):
TR11382|c2_g1	-2.01625	8.65588	2.17467e-10	7.40901e-09	gi|74676101|sp|O74752.1|MAS5_SCHPO|RecName: Full=Mitochondrial protein import protein mas5; Flags: Precursor [Schizosaccharomyces pombe 972h-]	K09503	GO:0031072|GO:0051082	NA
TR326|c0_g2	4.55748	3.71817	2.18644e-10	7.44004e-09	gi|2497529|sp|Q39493.1|DSK1_CYLFU|RecName: Full=Diatom spindle kinesin-1 [Cylindrotheca fusiformis]	K10393	GO:0003777|GO:0005524|GO:0007018|GO:0008017	NA
TR11183|c0_g1	3.6089	4.09344	2.22604e-10	7.56557e-09	gi|18202741|sp|Q9BY08.1|EBPL_HUMAN|RecName: Full=Emopamil-binding protein-like; AltName: Full=Emopamil-binding-related protein [Homo sapiens]	NA	GO:0016021|GO:0016125|GO:0047750	NA
TR6370|c1_g1	-2.85645	3.86504	2.23338e-10	7.57205e-09	NA	NA	NA	ORTHOMCL6933 (2 genes,2 taxa):
TR11558|c0_g1	3.2138	6.66484	2.23273e-10	7.57205e-09	gi|729359|sp|P38774.1|DOG1_YEAST|RecName: Full=2-deoxyglucose-6-phosphate phosphatase 1; Short=2-DOG-6-P 1; Short=2-deoxyglucose-6-phosphatase 1 [Saccharomyces cerevisiae S288c]	NA	NA	ORTHOMCL7953 (2 genes,2 taxa):
TR7381|c0_g1	2.35644	4.8221	2.23742e-10	7.57656e-09	gi|374110685|sp|F4IME1.1|MSL7_ARATH|RecName: Full=Mechanosensitive ion channel protein 7; AltName: Full=Mechanosensitive channel of small conductance-like 7; AltName: Full=MscS-Like protein 7 [Arabidopsis thaliana]	NA	GO:0016020|GO:0055085	ORTHOMCL7384 (2 genes,2 taxa):
TR6238|c0_g1	-2.89611	4.45248	2.24655e-10	7.59826e-09	gi|75213449|sp|Q9SYK0.1|HEXO2_ARATH|RecName: Full=Beta-hexosaminidase 2; AltName: Full=Beta-GlcNAcase 2; AltName: Full=Beta-N-acetylhexosaminidase 2; AltName: Full=Beta-hexosaminidase 3; Short=AtHEX3; AltName: Full=N-acetyl-beta-glucosaminidase 2; Flags: Precursor [Arabidopsis thaliana]	K12373	GO:0004553|GO:0005975	ORTHOMCL6317 (2 genes,2 taxa):
TR6214|c2_g1	-2.25577	5.11415	2.24946e-10	7.59888e-09	NA	NA	NA	NA
TR6598|c0_g2	4.77932	3.58755	2.26307e-10	7.6356e-09	gi|81895172|sp|Q80VP5.1|CL065_MOUSE|RecName: Full=Probable peptide chain release factor C12orf65 homolog, mitochondrial; Flags: Precursor [Mus musculus]	NA	GO:0003747|GO:0006415	ORTHOMCL4595 (2 genes,2 taxa):
TR8855|c11_g1	-3.209	4.19205	2.30941e-10	7.78255e-09	NA	NA	GO:0006470|GO:0008138	NA
TR8650|c0_g2	-1.9078	6.30343	2.38899e-10	8.04101e-09	NA	NA	NA	NA
TR11602|c1_g1	2.0662	5.45332	2.44156e-10	8.20807e-09	gi|378548409|sp|F2Z699.1|NDH2_YARLI|RecName: Full=External alternative NADH-ubiquinone oxidoreductase, mitochondrial; AltName: Full=External alternative NADH dehydrogenase; AltName: Full=NADH:ubiquinone reductase (non-electrogenic); Flags: Precursor [Yarrowia lipolytica CLIB122]	K17871	GO:0016491|GO:0055114	NA
TR1516|c0_g1	-1.85047	8.93391	2.45111e-10	8.23024e-09	gi|118126|sp|P22697.1|CYS3_NEUCR|RecName: Full=Regulatory protein cys-3 [Neurospora crassa OR74A]	NA	GO:0003700|GO:0006355|GO:0043565	ORTHOMCL6651 (2 genes,2 taxa):
TR9991|c1_g1	1.89847	8.96457	2.45626e-10	8.23761e-09	NA	NA	GO:0005515	NA
TR9512|c1_g1	2.79447	6.34756	2.47885e-10	8.30339e-09	gi|226735637|sp|B0SAV3.1|GPDA_LEPBA|RecName: Full=Glycerol-3-phosphate dehydrogenase [NAD(P)+]; AltName: Full=NAD(P)H-dependent glycerol-3-phosphate dehydrogenase [Leptospira biflexa serovar Patoc strain 'Patoc 1 (Ames)']	NA	GO:0004367|GO:0005975|GO:0055114	ORTHOMCL5472 (2 genes,2 taxa):
TR13120|c0_g1	-2.02568	5.4632	2.49172e-10	8.33652e-09	NA	NA	NA	NA
TR7827|c0_g1	2.1428	7.61802	2.51067e-10	8.38984e-09	gi|51704295|sp|P49385.2|ADH4_KLULA|RecName: Full=Alcohol dehydrogenase 4, mitochondrial; AltName: Full=Alcohol dehydrogenase IV; Flags: Precursor [Kluyveromyces lactis NRRL Y-1140]	K13953	GO:0016491|GO:0055114	ORTHOMCL6037 (2 genes,2 taxa):
TR4609|c0_g2	3.46378	4.1836	2.5945e-10	8.6596e-09	gi|338818053|sp|P0CQ78.1|DBP3_CRYNJ|RecName: Full=ATP-dependent RNA helicase DBP3 [Cryptococcus neoformans var. neoformans JEC21]	K14811	GO:0003676|GO:0005524	NA
TR7392|c0_g1	-4.41662	3.11535	2.59896e-10	8.66415e-09	NA	NA	NA	NA
TR11348|c1_g1	-2.10027	8.29663	2.74242e-10	9.13146e-09	gi|745998010|sp|H2KYQ5.1|GYG1_CAEEL|RecName: Full=Glycogenin-1; Short=GN [Caenorhabditis elegans]	NA	GO:0016757	ORTHOMCL9224 (2 genes,2 taxa):
TR11340|c0_g1	3.03608	11.5206	2.74722e-10	9.13655e-09	gi|1169533|sp|P42894.1|ENO_NEOFR|RecName: Full=Enolase; AltName: Full=2-phospho-D-glycerate hydro-lyase; AltName: Full=2-phosphoglycerate dehydratase [Neocallimastix frontalis]	K01689	GO:0000015|GO:0000287|GO:0004634|GO:0006096	NA
TR1366|c0_g1	-1.96701	7.78612	2.84334e-10	9.44495e-09	gi|2494844|sp|Q42891.1|LGUL_SOLLC|RecName: Full=Lactoylglutathione lyase; AltName: Full=Aldoketomutase; AltName: Full=Glyoxalase I; Short=Glx I; AltName: Full=Ketone-aldehyde mutase; AltName: Full=Methylglyoxalase; AltName: Full=S-D-lactoylglutathione methylglyoxal lyase [Solanum lycopersicum]	K01759	NA	ORTHOMCL8341 (2 genes,2 taxa):
TR8041|c1_g1	-2.62273	10.3985	2.90804e-10	9.6484e-09	gi|302595966|sp|P0CG83.1|UBIQP_HORVU|RecName: Full=Polyubiquitin; Contains: RecName: Full=Ubiquitin; Flags: Precursor, partial [Hordeum vulgare]	K08770	GO:0005515	NA
TR12478|c1_g1	2.33843	10.8702	2.9146e-10	9.65868e-09	gi|57012668|sp|Q6FJA3.1|PDC1_CANGA|RecName: Full=Pyruvate decarboxylase [Candida glabrata CBS 138]	K01568	GO:0000287|GO:0003824|GO:0030976	ORTHOMCL7660 (2 genes,2 taxa):
TR6849|c1_g1	2.52683	4.74879	2.92685e-10	9.68778e-09	gi|75164535|sp|Q947G8.1|GOLS1_SOLLC|RecName: Full=Galactinol synthase 1; Short=GolS-1; Short=SlGolS1 [Solanum lycopersicum]	NA	GO:0016757	NA
TR9154|c0_g1	2.72326	3.79417	3.0093e-10	9.94886e-09	gi|586387|sp|P38347.1|EFM2_YEAST|RecName: Full=Protein-lysine N-methyltransferase EFM2; AltName: Full=Elongation factor methyltransferase 2 [Saccharomyces cerevisiae S288c]	NA	NA	NA
TR791|c0_g1	-1.96724	6.87131	3.03361e-10	1.00174e-08	gi|2498765|sp|P78980.1|PEX16_YARLI|RecName: Full=Peroxisomal membrane protein PEX16; AltName: Full=Peroxin-16 [Yarrowia lipolytica CLIB122]	K13335	NA	ORTHOMCL7057 (2 genes,2 taxa):
TR8026|c0_g1	-2.57319	3.96816	3.03788e-10	1.00196e-08	gi|74665044|sp|Q9HEZ1.1|XYNA_PHACH|RecName: Full=Endo-1,4-beta-xylanase A; Short=Xylanase A; AltName: Full=1,4-beta-D-xylan xylanohydrolase A; Flags: Precursor [Phanerochaete chrysosporium]	K01181	GO:0004553|GO:0005975	NA
TR1513|c0_g2	-3.24903	3.23403	3.06139e-10	1.00852e-08	NA	NA	NA	NA
TR8242|c5_g1	2.10163	4.55716	3.18158e-10	1.04688e-08	gi|730221|sp|P20967.2|ODO1_YEAST|RecName: Full=2-oxoglutarate dehydrogenase, mitochondrial; AltName: Full=2-oxoglutarate dehydrogenase complex component E1; Short=OGDC-E1; AltName: Full=Alpha-ketoglutarate dehydrogenase; Flags: Precursor [Saccharomyces cerevisiae S288c]	K00164	NA	ORTHOMCL3603 (2 genes,2 taxa):
TR4126|c1_g1	-7.79193	2.41903	3.22118e-10	1.05867e-08	NA	NA	NA	NA
TR1366|c1_g1	-2.34125	4.67531	3.25659e-10	1.06904e-08	gi|1175430|sp|Q09751.1|LGUL_SCHPO|RecName: Full=Lactoylglutathione lyase; AltName: Full=Aldoketomutase; AltName: Full=Glyoxalase I; Short=Glx I; AltName: Full=Ketone-aldehyde mutase; AltName: Full=Methylglyoxalase; AltName: Full=S-D-lactoylglutathione methylglyoxal lyase [Schizosaccharomyces pombe 972h-]	K01759	NA	NA
TR211|c0_g1	-2.58671	4.26984	3.27154e-10	1.07215e-08	gi|3025028|sp|P75791.1|YBIU_ECOLI|RecName: Full=Uncharacterized protein YbiU [Escherichia coli K-12]	NA	NA	ORTHOMCL8816 (2 genes,2 taxa):
TR7773|c1_g1	1.8992	5.76385	3.27374e-10	1.07215e-08	gi|81827646|sp|Q6G0P2.1|IF2_BARQU|RecName: Full=Translation initiation factor IF-2 [Bartonella quintana str. Toulouse]	K02519	GO:0003924|GO:0005525	ORTHOMCL6264 (2 genes,2 taxa):
TR11249|c0_g1	1.80245	9.22698	3.28063e-10	1.07315e-08	gi|6094234|sp|O13639.1|SAHH_SCHPO|RecName: Full=Adenosylhomocysteinase; Short=AdoHcyase; AltName: Full=S-adenosyl-L-homocysteine hydrolase [Schizosaccharomyces pombe 972h-]	K01251	GO:0004013|GO:0004455|GO:0006730|GO:0008652|GO:0051287|GO:0055114	ORTHOMCL4079 (2 genes,2 taxa):
TR8835|c6_g1	2.01942	5.06822	3.28448e-10	1.07315e-08	NA	NA	NA	NA
TR10517|c1_g1	-7.63289	2.28379	3.31079e-10	1.08048e-08	NA	NA	GO:0005669|GO:0006352	NA
TR1506|c0_g1	5.19723	7.36244	3.39293e-10	1.10599e-08	gi|1351670|sp|Q09920.1|FIO1_SCHPO|RecName: Full=Iron transport multicopper oxidase fio1; Flags: Precursor [Schizosaccharomyces pombe 972h-]	K19791	GO:0005507|GO:0016491|GO:0055114	NA
TR4196|c0_g1	-2.54183	5.73703	3.41784e-10	1.11222e-08	NA	NA	NA	NA
TR5246|c2_g1	-2.33962	4.5254	3.42e-10	1.11222e-08	NA	NA	NA	ORTHOMCL7392 (2 genes,2 taxa):
TR2323|c0_g1	-4.32462	3.59056	3.47801e-10	1.12845e-08	gi|74997542|sp|Q55GQ6.1|UPP_DICDI|RecName: Full=Uracil phosphoribosyltransferase; Short=UPRTase; AltName: Full=UMP pyrophosphorylase [Dictyostelium discoideum]	K00761	NA	NA
TR13530|c0_g1	-2.455	4.19652	3.47443e-10	1.12845e-08	NA	NA	NA	NA
TR8408|c2_g1	-2.23523	4.7032	3.5386e-10	1.14678e-08	NA	NA	GO:0046983	ORTHOMCL6359 (2 genes,2 taxa):
TR6655|c0_g1	-2.69208	5.53354	3.5504e-10	1.14927e-08	NA	NA	GO:0005515	NA
TR8920|c1_g1	-1.69369	9.33704	3.57403e-10	1.15558e-08	NA	NA	NA	ORTHOMCL5858 (2 genes,2 taxa):
TR2675|c0_g2	-1.9365	7.86259	3.76829e-10	1.21698e-08	gi|332319833|sp|C5DGQ7.1|RGT1_LACTC|RecName: Full=Glucose transport transcription regulator RGT1; AltName: Full=Restores glucose transport protein 1 [Lachancea thermotolerans CBS 6340]	NA	GO:0000981|GO:0005634|GO:0006355|GO:0008270	NA
TR4134|c0_g2	2.83764	4.68167	3.80472e-10	1.22732e-08	gi|338819491|sp|P0CS79.1|SPB1_CRYNB|RecName: Full=AdoMet-dependent rRNA methyltransferase SPB1; AltName: Full=2'-O-ribose RNA methyltransferase; AltName: Full=S-adenosyl-L-methionine-dependent methyltransferase [Cryptococcus neoformans var. neoformans B-3501A]	K14857	GO:0005634|GO:0006364|GO:0008168	NA
TR6570|c0_g2	-2.35464	4.31372	3.81887e-10	1.22993e-08	NA	NA	NA	NA
TR11247|c4_g1	-2.13983	6.22112	3.82164e-10	1.22993e-08	NA	NA	NA	NA
TR7868|c4_g1	-2.85903	3.84043	3.82807e-10	1.23058e-08	NA	NA	NA	NA
TR3212|c1_g1	-2.36687	4.43183	3.85103e-10	1.23654e-08	NA	NA	NA	NA
TR1554|c0_g1	3.15743	3.80068	3.88941e-10	1.24743e-08	NA	NA	NA	NA
TR7388|c0_g2	-7.47839	2.15418	3.98107e-10	1.27536e-08	NA	NA	NA	NA
TR8855|c14_g1	-2.09685	5.95232	4.01144e-10	1.28215e-08	NA	NA	NA	NA
TR10160|c0_g1	3.98204	2.87947	4.01147e-10	1.28215e-08	NA	NA	NA	NA
TR6997|c1_g1	-2.46488	4.58374	4.0401e-10	1.28983e-08	gi|121804415|sp|Q2UMD5.1|BGALC_ASPOR|RecName: Full=Probable beta-galactosidase C; AltName: Full=Lactase C; Flags: Precursor [Aspergillus oryzae RIB40]	NA	GO:0004553|GO:0005975	NA
TR7049|c3_g1	2.4481	3.92361	4.0945e-10	1.3057e-08	NA	NA	NA	NA
TR951|c1_g1	-1.86789	7.19914	4.11825e-10	1.31178e-08	gi|1175459|sp|Q09788.1|ASL1_SCHPO|RecName: Full=Alkali-sensitive linkage protein 1; Flags: Precursor [Schizosaccharomyces pombe 972h-]	NA	NA	ORTHOMCL5104 (2 genes,2 taxa):
TR12720|c0_g1	-3.70673	4.69294	4.14968e-10	1.32028e-08	NA	NA	NA	NA
TR557|c0_g1	-7.95887	2.58836	4.17473e-10	1.32674e-08	NA	NA	NA	NA
TR8664|c0_g1	-3.70592	3.06744	4.18627e-10	1.32889e-08	NA	NA	NA	NA
TR8470|c0_g2	2.06752	5.60154	4.19964e-10	1.33162e-08	gi|74868523|sp|Q9VDQ7.1|NAA25_DROME|RecName: Full=Phagocyte signaling-impaired protein; AltName: Full=N-terminal acetyltransferase B complex subunit MDM20 homolog; AltName: Full=N-terminal acetyltransferase B complex subunit NAA25 homolog [Drosophila melanogaster]	K17973	NA	NA
TR5327|c2_g1	2.3979	4.11207	4.20511e-10	1.33184e-08	gi|12230852|sp|O74343.1|YH2X_SCHPO|RecName: Full=Putative pseudouridine synthase C1A4.09 [Schizosaccharomyces pombe 972h-]	K06176	GO:0001522|GO:0003723|GO:0009451|GO:0009982	ORTHOMCL8015 (2 genes,2 taxa):
TR8568|c3_g1	2.27702	4.49412	4.21847e-10	1.33456e-08	gi|399940|sp|Q01899.1|HSP7M_PHAVU|RecName: Full=Heat shock 70 kDa protein, mitochondrial; Flags: Precursor [Phaseolus vulgaris]	K04043	NA	NA
TR11487|c0_g1	-9.18712	5.59099	4.25222e-10	1.34371e-08	NA	NA	NA	NA
TR6023|c2_g1	-1.88035	6.53458	4.27704e-10	1.35003e-08	NA	NA	GO:0005515	ORTHOMCL7186 (2 genes,2 taxa):
TR8057|c1_g1	-2.10667	4.85978	4.31922e-10	1.3618e-08	NA	NA	NA	ORTHOMCL3624 (2 genes,2 taxa):
TR4159|c0_g1	2.93943	3.6706	4.34167e-10	1.36733e-08	NA	NA	NA	NA
TR10158|c0_g1	1.99421	5.7765	4.43968e-10	1.39662e-08	gi|1351079|sp|P32568.2|SNQ2_YEAST|RecName: Full=Protein SNQ2 [Saccharomyces cerevisiae S288c]	NA	GO:0005524|GO:0016887	NA
TR9740|c0_g1	-2.39467	4.96729	4.5118e-10	1.41771e-08	NA	NA	NA	NA
TR6171|c2_g1	-2.05298	5.80644	4.57004e-10	1.4344e-08	NA	NA	NA	NA
TR8823|c1_g1	-1.84008	5.7223	4.84528e-10	1.51908e-08	NA	NA	NA	ORTHOMCL4847 (2 genes,2 taxa):
TR1780|c1_g1	-3.96001	3.71169	4.85368e-10	1.52e-08	NA	NA	NA	NA
TR4646|c0_g2	-3.26548	3.33011	5.01516e-10	1.56804e-08	NA	NA	NA	NA
TR7242|c1_g1	-2.04446	6.66825	5.01831e-10	1.56804e-08	gi|74655010|sp|Q06143.1|DIC1_YEAST|RecName: Full=Mitochondrial dicarboxylate transporter; AltName: Full=DTP; AltName: Full=Dicarboxylate carrier 1 [Saccharomyces cerevisiae S288c]	K13577	NA	NA
TR4961|c0_g2	-2.72303	8.46958	5.04801e-10	1.57556e-08	gi|1708894|sp|P32487.2|LYP1_YEAST|RecName: Full=Lysine-specific permease [Saccharomyces cerevisiae S288c]	K16261	GO:0003333|GO:0006810|GO:0015171|GO:0016020|GO:0055085	NA
TR7049|c2_g1	-2.50038	3.91442	5.05377e-10	1.57559e-08	gi|109940182|sp|P77460.2|YBCY_ECOLI|RecName: Full=Putative uncharacterized protein YbcY [Escherichia coli K-12]	NA	GO:0008152|GO:0008168	NA
TR7857|c3_g1	-1.83463	6.02461	5.10418e-10	1.58953e-08	NA	NA	NA	ORTHOMCL6572 (2 genes,2 taxa):
TR11203|c1_g1	2.39878	6.83514	5.12917e-10	1.59553e-08	gi|121783423|sp|Q2H132.1|CARA_CHAGB|RecName: Full=Carbamoyl-phosphate synthase arginine-specific small chain; Short=CPS-A; AltName: Full=Arginine-specific carbamoyl-phosphate synthetase, glutamine chain [Chaetomium globosum CBS 148.51]	K01956	GO:0006541|GO:0016787	ORTHOMCL9171 (2 genes,2 taxa):
TR10004|c0_g1	-2.03709	9.10492	5.14455e-10	1.59853e-08	NA	NA	NA	ORTHOMCL4175 (2 genes,2 taxa):
TR3232|c2_g1	-2.18476	4.87209	5.15929e-10	1.60133e-08	NA	NA	NA	ORTHOMCL5340 (2 genes,2 taxa):
TR8762|c0_g1	-5.17079	3.98081	5.53147e-10	1.71494e-08	NA	NA	NA	NA
TR13264|c1_g1	2.48109	7.54951	5.53823e-10	1.71513e-08	NA	NA	NA	ORTHOMCL9084 (2 genes,2 taxa):
TR7770|c0_g1	-3.49585	4.20199	5.62542e-10	1.7402e-08	gi|74624451|sp|Q9HDU7.1|YHE8_SCHPO|RecName: Full=UPF0643 protein PB2B2.08 [Schizosaccharomyces pombe 972h-]	NA	NA	NA
TR7896|c2_g2	-2.57571	4.62863	5.71869e-10	1.76709e-08	NA	NA	NA	NA
TR4650|c0_g1	2.96727	4.76466	5.86205e-10	1.80939e-08	NA	NA	NA	NA
TR2648|c0_g1	-2.48699	4.41185	5.87983e-10	1.81287e-08	NA	NA	NA	NA
TR6381|c0_g2	-2.02074	8.57734	5.94098e-10	1.82971e-08	gi|75313310|sp|Q9SDL8.1|F16P2_ORYCO|RecName: Full=Fructose-1,6-bisphosphatase, cytosolic; Short=FBPase; AltName: Full=D-fructose-1,6-bisphosphate 1-phosphohydrolase [Oryza coarctata]	K03841	GO:0005975|GO:0042132|GO:0042578|GO:0046872	ORTHOMCL7512 (2 genes,2 taxa):
TR11731|c0_g1	-1.7426	7.10181	6.08361e-10	1.87156e-08	gi|14423758|sp|O74983.1|MMS2_SCHPO|RecName: Full=Ubiquitin-conjugating enzyme spm2; AltName: Full=Ubiquitin-conjugating enzyme variant MMS2 homolog; Short=UEV MMS2 [Schizosaccharomyces pombe 972h-]	K10704	GO:0016881	ORTHOMCL2864 (2 genes,2 taxa):
TR6206|c0_g1	1.89585	5.23494	6.12304e-10	1.88162e-08	gi|730603|sp|P16370.2|RPB3_YEAST|RecName: Full=DNA-directed RNA polymerase II subunit RPB3; Short=RNA polymerase II subunit 3; Short=RNA polymerase II subunit B3; AltName: Full=B44.5; AltName: Full=DNA-directed RNA polymerase II 45 kDa polypeptide [Saccharomyces cerevisiae S288c]	K03011	GO:0003899|GO:0006351|GO:0046983	ORTHOMCL8937 (2 genes,2 taxa):
TR6371|c1_g1	2.08374	7.04717	6.13403e-10	1.88292e-08	gi|3123276|sp|P36209.2|STS1_SCHPO|RecName: Full=Delta(24(24(1)))-sterol reductase; AltName: Full=C-24(28) sterol reductase; AltName: Full=Sterol Delta(24(28))-reductase [Schizosaccharomyces pombe 972h-]	K00223	GO:0016020	ORTHOMCL7429 (2 genes,2 taxa):
TR9138|c0_g1	-2.98698	5.14749	6.23322e-10	1.91114e-08	NA	NA	GO:0004190|GO:0006508	NA
TR5826|c0_g3	2.57378	4.69208	6.23963e-10	1.91114e-08	NA	NA	NA	NA
TR1554|c0_g2	2.35335	4.55784	6.37653e-10	1.95093e-08	NA	NA	NA	NA
TR11759|c0_g2	2.45792	7.34111	6.41466e-10	1.96044e-08	gi|12585298|sp|Q9UTJ2.1|PMM_SCHPO|RecName: Full=Phosphomannomutase; Short=PMM [Schizosaccharomyces pombe 972h-]	K17497	GO:0004615|GO:0005737|GO:0019307	ORTHOMCL7633 (2 genes,2 taxa):
TR7749|c0_g2	5.56713	2.08373	6.47653e-10	1.97718e-08	gi|2498563|sp|Q09329.1|MLO2_SCHPO|RecName: Full=Protein mlo2 [Schizosaccharomyces pombe 972h-]	K11979	GO:0005515	NA
TR12561|c1_g1	-2.65153	9.22541	6.53161e-10	1.99099e-08	gi|1351673|sp|Q09923.1|YAKC_SCHPO|RecName: Full=Aldo-keto reductase yakc [NADP(+)] [Schizosaccharomyces pombe 972h-]	NA	NA	NA
TR12722|c0_g1	-2.06135	8.19167	6.53601e-10	1.99099e-08	gi|166199748|sp|O81210.2|RBOHC_ARATH|RecName: Full=Respiratory burst oxidase homolog protein C; AltName: Full=NADPH oxidase RBOHC; Short=AtRBOHC; AltName: Full=Protein ROOT HAIR DEFECTIVE 2 [Arabidopsis thaliana]	NA	GO:0016491|GO:0055114	NA
TR3058|c0_g2	-3.61439	5.24523	6.61177e-10	2.01187e-08	gi|12644215|sp|P33224.3|AIDB_ECOLI|RecName: Full=Putative acyl-CoA dehydrogenase AidB [Escherichia coli K-12]	NA	GO:0003995|GO:0016627|GO:0055114	NA
TR6611|c0_g1	3.32105	3.69668	6.64285e-10	2.01912e-08	NA	NA	NA	NA
TR8776|c1_g1	-2.1102	4.81742	6.68498e-10	2.02972e-08	NA	NA	NA	NA
TR6909|c1_g1	-4.83938	2.7296	6.87064e-10	2.0834e-08	NA	NA	NA	NA
TR4037|c3_g1	-3.02488	3.57929	6.87674e-10	2.0834e-08	NA	NA	NA	NA
TR7496|c1_g2	-4.89604	4.32475	6.91796e-10	2.09362e-08	NA	NA	NA	ORTHOMCL6167 (2 genes,2 taxa):
TR9945|c0_g1	-1.81263	7.18068	7.16133e-10	2.16492e-08	NA	NA	NA	ORTHOMCL4341 (2 genes,2 taxa):
TR2614|c0_g2	-6.59647	7.9448	7.26825e-10	2.19487e-08	gi|418391|sp|P32804.1|ZRT1_YEAST|RecName: Full=Zinc-regulated transporter 1; AltName: Full=High-affinity zinc transport protein ZRT1 [Saccharomyces cerevisiae S288c]	K14709	GO:0016020|GO:0030001|GO:0046873|GO:0055085	NA
TR8839|c6_g1	-1.8246	7.77778	7.31947e-10	2.20795e-08	NA	NA	GO:0008152|GO:0016787	ORTHOMCL6561 (2 genes,2 taxa):
TR10174|c0_g1	-5.90901	5.51265	7.44181e-10	2.24243e-08	gi|74676029|sp|O60020.1|ASPR1_PHARH|RecName: Full=Aspartic protease; Flags: Precursor [Xanthophyllomyces dendrorhous]	K01379	GO:0004190|GO:0006508	ORTHOMCL6927 (2 genes,2 taxa):
TR11487|c1_g1	-7.29799	8.75201	7.50977e-10	2.26047e-08	NA	NA	NA	NA
TR7968|c0_g1	-2.98259	5.08924	7.68685e-10	2.30964e-08	NA	NA	NA	NA
TR10335|c1_g1	-1.86264	7.08274	7.68971e-10	2.30964e-08	NA	NA	NA	NA
TR7326|c5_g1	-3.1412	3.37406	7.717e-10	2.31535e-08	NA	NA	GO:0008152|GO:0016787	NA
TR10006|c2_g1	-1.97555	6.75277	7.74654e-10	2.32171e-08	NA	NA	NA	NA
TR5428|c1_g1	-2.12898	4.99261	7.89323e-10	2.36314e-08	NA	NA	NA	NA
TR8751|c3_g1	4.02718	2.72278	7.91315e-10	2.36657e-08	NA	NA	NA	ORTHOMCL6021 (2 genes,2 taxa):
TR61|c0_g1	-4.49264	7.50771	7.99393e-10	2.38817e-08	NA	NA	NA	NA
TR8097|c3_g1	-1.91189	6.43898	8.0306e-10	2.39655e-08	NA	NA	NA	NA
TR9976|c0_g1	-2.45427	4.16141	8.04742e-10	2.39901e-08	NA	NA	NA	NA
TR12565|c1_g1	-1.80132	6.32323	8.16041e-10	2.43009e-08	NA	NA	NA	ORTHOMCL8044 (2 genes,2 taxa):
TR8181|c0_g1	-2.00555	5.12475	8.19468e-10	2.4377e-08	gi|57013849|sp|Q12068.1|GRE2_YEAST|RecName: Full=NADPH-dependent methylglyoxal reductase GRE2; AltName: Full=3-methylbutanal reductase; AltName: Full=Genes de respuesta a estres protein 2; AltName: Full=Isovaleraldehyde reductase [Saccharomyces cerevisiae S288c]	NA	NA	NA
TR13015|c1_g1	2.50842	4.98675	8.33184e-10	2.47586e-08	gi|338818145|sp|P0CN76.1|GAL7_CRYNJ|RecName: Full=Galactose-1-phosphate uridylyltransferase; Short=Gal-1-P uridylyltransferase; AltName: Full=UDP-glucose--hexose-1-phosphate uridylyltransferase [Cryptococcus neoformans var. neoformans JEC21]	K00965	GO:0006012|GO:0008108	NA
TR2737|c0_g1	-2.29035	6.018	8.51929e-10	2.52887e-08	gi|75212616|sp|Q9SVU0.1|YUC8_ARATH|RecName: Full=Probable indole-3-pyruvate monooxygenase YUCCA8; AltName: Full=Flavin-containing monooxygenase YUCCA8 [Arabidopsis thaliana]	NA	GO:0004499|GO:0016491|GO:0050660|GO:0050661|GO:0055114	NA
TR8339|c1_g1	2.09377	5.13645	9.00216e-10	2.66733e-08	gi|257051033|sp|Q17RB8.2|LONF1_HUMAN|RecName: Full=LON peptidase N-terminal domain and RING finger protein 1; AltName: Full=RING finger protein 191 [Homo sapiens]	NA	GO:0004176|GO:0005515|GO:0006508|GO:0008270|GO:0046872	ORTHOMCL4178 (2 genes,2 taxa):
TR9999|c0_g1	2.4788	4.10405	9.00928e-10	2.66733e-08	NA	NA	NA	NA
TR12988|c0_g1	2.83188	3.60207	9.01442e-10	2.66733e-08	gi|1730762|sp|P53929.1|YNK8_YEAST|RecName: Full=Uncharacterized protein YNL108C [Saccharomyces cerevisiae S288c]	K15206	NA	ORTHOMCL7479 (2 genes,2 taxa):
TR12568|c0_g1	-1.80059	6.52663	9.12558e-10	2.69736e-08	gi|74582927|sp|O94548.1|MTC1_SCHPO|RecName: Full=Maintenance of telomere capping protein 1 [Schizosaccharomyces pombe 972h-]	NA	NA	ORTHOMCL7563 (2 genes,2 taxa):
TR8878|c1_g1	-10.5733	5.04516	9.14626e-10	2.70062e-08	gi|134034966|sp|Q99315.3|YG31B_YEAST|RecName: Full=Transposon Ty3-G Gag-Pol polyprotein; AltName: Full=Gag3-Pol3; AltName: Full=Transposon Ty3-1 TYA-TYB polyprotein; Contains: RecName: Full=Capsid protein; Short=CA; AltName: Full=p24; Contains: RecName: Full=Spacer peptide p3; Contains: RecName: Full=Nucleocapsid protein p11; Short=NC; Contains: RecName: Full=Ty3 protease; Short=PR; AltName: Full…	NA	NA	ORTHOMCL6487 (2 genes,2 taxa):
TR2642|c0_g1	2.76457	3.56184	9.2012e-10	2.71397e-08	NA	NA	NA	NA
TR7431|c0_g1	2.28676	4.07369	9.26934e-10	2.73118e-08	NA	NA	GO:0004659|GO:0016021	NA
TR2915|c0_g2	-2.65664	5.25032	9.36634e-10	2.75583e-08	gi|14194766|sp|Q9P8F8.1|H1_EMENI|RecName: Full=Histone H1 [Aspergillus nidulans FGSC A4]	K11275	GO:0000786|GO:0003677|GO:0005634|GO:0006334	NA
TR8583|c4_g1	4.66257	2.77869	9.37278e-10	2.75583e-08	gi|130582|sp|P10978.1|POLX_TOBAC|RecName: Full=Retrovirus-related Pol polyprotein from transposon TNT 1-94; Includes: RecName: Full=Protease; Includes: RecName: Full=Reverse transcriptase; Includes: RecName: Full=Endonuclease [Nicotiana tabacum]	NA	NA	NA
TR7270|c0_g2	3.13719	3.5016	9.45721e-10	2.77773e-08	NA	NA	NA	NA
TR8374|c2_g1	-3.1667	4.60256	9.60092e-10	2.81595e-08	gi|1169949|sp|P44826.1|GLPF_HAEIN|RecName: Full=Glycerol uptake facilitator protein [Haemophilus influenzae Rd KW20]	NA	GO:0005215|GO:0006810|GO:0016020	NA
TR11816|c0_g1	-1.78162	6.55812	9.60751e-10	2.81595e-08	NA	NA	NA	ORTHOMCL7664 (2 genes,2 taxa):
TR8210|c2_g1	-2.27198	5.51482	9.63454e-10	2.82091e-08	gi|1351709|sp|Q10092.1|HSP34_SCHPO|RecName: Full=Probable glutathione-independent glyoxalase hsp3104; AltName: Full=Glyoxalase 3 homolog 4; AltName: Full=Heat shock protein 31 homolog 4 [Schizosaccharomyces pombe 972h-]	NA	NA	ORTHOMCL3761 (2 genes,2 taxa):
TR3342|c0_g1	1.83822	8.1992	9.6864e-10	2.83312e-08	gi|74687658|sp|Q5KP44.1|IMDH_CRYNJ|RecName: Full=Inosine-5'-monophosphate dehydrogenase; Short=IMP dehydrogenase; Short=IMPD; Short=IMPDH [Cryptococcus neoformans var. neoformans JEC21]	K00088	GO:0003824|GO:0016491|GO:0030554|GO:0055114	NA
TR8910|c0_g1	-2.03964	8.73515	9.8622e-10	2.8785e-08	gi|83303658|sp|P40292.3|HSP90_ASPFU|RecName: Full=Heat shock protein 90; AltName: Full=65 kDa IgE-binding protein; AltName: Full=Heat shock protein hsp1; AltName: Allergen=Asp f 12 [Aspergillus fumigatus Af293]	K04079	NA	NA
TR4678|c2_g1	-1.76275	6.87563	9.85721e-10	2.8785e-08	gi|1730032|sp|P37769.2|KDUD_ECOLI|RecName: Full=2-dehydro-3-deoxy-D-gluconate 5-dehydrogenase; AltName: Full=2-deoxy-D-gluconate 3-dehydrogenase; AltName: Full=2-keto-3-deoxygluconate 5-dehydrogenase; AltName: Full=2-keto-3-deoxygluconate oxidoreductase; Short=KDG oxidoreductase; AltName: Full=20-ketosteroid reductase [Escherichia coli K-12]	K00065	GO:0003824|GO:0008152|GO:0016491|GO:0050662	ORTHOMCL4054 (2 genes,2 taxa):
TR8926|c0_g1	4.72701	7.24898	9.98083e-10	2.91009e-08	NA	NA	NA	ORTHOMCL2832 (2 genes,2 taxa):
TR6122|c0_g2	2.5776	3.81656	1.01745e-09	2.96346e-08	gi|85701378|sp|P48612.2|PELO_DROME|RecName: Full=Protein pelota [Drosophila melanogaster]	K06965	NA	NA
TR6694|c0_g1	2.18883	5.67598	1.03269e-09	3.00263e-08	gi|395406773|sp|P0CS93.1|GAOA_GIBZA|RecName: Full=Galactose oxidase; Short=GAO; Short=GO; Short=GOase; Flags: Precursor [Fusarium graminearum]	NA	NA	ORTHOMCL7893 (2 genes,2 taxa):
TR1164|c0_g1	2.5436	4.41935	1.03305e-09	3.00263e-08	gi|33112299|sp|Q8R059.1|GALE_MOUSE|RecName: Full=UDP-glucose 4-epimerase; AltName: Full=Galactowaldenase; AltName: Full=UDP-N-acetylglucosamine 4-epimerase; Short=UDP-GlcNAc 4-epimerase; AltName: Full=UDP-galactosamine 4-epimerase; Short=UDP-GalNAc 4-epimerase; AltName: Full=UDP-galactose 4-epimerase [Mus musculus]	K01784	NA	NA
TR8512|c0_g1	1.94549	4.97324	1.0353e-09	3.00603e-08	gi|115503785|sp|Q1E8D2.1|AG19_COCIM|RecName: Full=Heat-stable 19 kDa antigen; AltName: Full=CS-AG; Flags: Precursor [Coccidioides immitis RS]	NA	NA	NA
TR8650|c2_g1	-2.24298	6.54925	1.03875e-09	3.01291e-08	NA	NA	NA	NA
TR172|c1_g1	-5.45838	2.06385	1.04843e-09	3.03783e-08	NA	NA	NA	NA
TR5234|c1_g1	-1.75554	5.99496	1.05749e-09	3.06091e-08	NA	NA	NA	NA
TR4959|c0_g1	-4.2681	4.96799	1.06567e-09	3.08138e-08	NA	NA	GO:0004568|GO:0006032	NA
TR9296|c0_g1	-2.04136	5.06027	1.0785e-09	3.11526e-08	NA	NA	NA	NA
TR1909|c0_g2	1.99363	5.2011	1.08092e-09	3.11901e-08	gi|395398615|sp|P50998.3|AMPD_SCHPO|RecName: Full=AMP deaminase; AltName: Full=Myoadenylate deaminase [Schizosaccharomyces pombe 972h-]	K01490	GO:0019239	ORTHOMCL9089 (2 genes,2 taxa):
TR11316|c0_g1	3.22439	6.61584	1.11041e-09	3.20079e-08	NA	NA	NA	NA
TR6450|c1_g1	-2.5225	4.49207	1.12194e-09	3.22771e-08	NA	NA	NA	NA
TR7534|c3_g1	-2.08692	5.10773	1.12206e-09	3.22771e-08	NA	NA	NA	NA
TR1845|c1_g1	-3.46105	3.35857	1.12908e-09	3.24455e-08	NA	NA	NA	NA
TR5744|c0_g2	-3.38837	3.55599	1.13141e-09	3.24791e-08	NA	NA	NA	NA
TR7483|c4_g1	2.12092	4.83448	1.14041e-09	3.27039e-08	NA	NA	NA	NA
TR6087|c0_g1	-2.29826	4.29693	1.15143e-09	3.29861e-08	NA	NA	GO:0018580|GO:0055114	NA
TR5180|c0_g2	-3.00652	7.63522	1.16285e-09	3.32757e-08	gi|74626610|sp|O13848.1|I3ACR_SCHPO|RecName: Full=NAD/NADP-dependent indole-3-acetaldehyde reductase; AltName: Full=AKR3C2 [Schizosaccharomyces pombe 972h-]	NA	NA	NA
TR8408|c1_g1	-2.37664	4.26095	1.16393e-09	3.32757e-08	NA	NA	NA	NA
TR9641|c0_g1	2.03048	4.77973	1.17642e-09	3.35985e-08	NA	NA	NA	NA
TR4843|c2_g1	-2.1702	5.71645	1.17854e-09	3.36245e-08	NA	NA	NA	NA
TR3852|c1_g1	-5.00796	2.40966	1.21702e-09	3.4687e-08	NA	NA	NA	NA
TR6070|c1_g1	-7.22935	1.94931	1.22132e-09	3.4774e-08	NA	NA	NA	NA
TR3324|c1_g1	3.9633	2.68193	1.231e-09	3.50139e-08	NA	NA	NA	NA
TR11141|c1_g1	-1.80769	6.41139	1.24537e-09	3.53865e-08	gi|416761|sp|P32468.1|CDC12_YEAST|RecName: Full=Cell division control protein 12; AltName: Full=Septin [Saccharomyces cerevisiae S288c]	K16948	GO:0005525|GO:0007049	NA
TR7367|c0_g2	-2.95041	5.02126	1.27098e-09	3.60775e-08	NA	NA	NA	NA
TR6726|c1_g1	-2.86941	3.84976	1.28309e-09	3.63842e-08	gi|74654570|sp|O13658.1|YBCB_SCHPO|RecName: Full=Uncharacterized transcriptional regulatory protein C27B12.11c [Schizosaccharomyces pombe 972h-]	NA	NA	NA
TR7392|c3_g1	-1.90026	7.73416	1.28951e-09	3.65291e-08	NA	NA	NA	ORTHOMCL5416 (2 genes,2 taxa):
TR6796|c1_g1	-5.17147	3.32677	1.30789e-09	3.69747e-08	NA	NA	NA	NA
TR125|c1_g1	-1.89094	8.38683	1.30765e-09	3.69747e-08	gi|251757426|sp|P39839.3|YUXL_BACSU|RecName: Full=Uncharacterized peptidase YuxL [Bacillus subtilis subsp. subtilis str. 168]	NA	GO:0006508|GO:0008236	ORTHOMCL7036 (2 genes,2 taxa):
TR7932|c1_g2	-4.29981	3.12897	1.31346e-09	3.7057e-08	NA	NA	NA	NA
TR5318|c0_g1	-2.17459	5.13064	1.31235e-09	3.7057e-08	gi|75499879|sp|Q47944.1|SDH_GLUOY|RecName: Full=L-sorbose 1-dehydrogenase; Short=SDH [Gluconobacter oxydans]	K00108	GO:0016614|GO:0050660|GO:0055114	NA
TR8609|c2_g1	-1.72037	7.47372	1.33261e-09	3.75481e-08	gi|81345387|sp|O86365.1|Y584_MYCTU|RecName: Full=Uncharacterized glycosidase Rv0584; Flags: Precursor [Mycobacterium tuberculosis H37Rv]	NA	NA	NA
TR6396|c2_g1	2.69771	3.51248	1.33356e-09	3.75481e-08	NA	NA	NA	NA
TR7769|c0_g3	-1.78804	5.75087	1.33971e-09	3.76833e-08	gi|78100734|sp|Q9PU58.2|NIPS2_DANRE|RecName: Full=Protein NipSnap homolog 2; Short=NipSnap2; AltName: Full=Glioblastoma-amplified sequence [Danio rerio]	NA	NA	ORTHOMCL6960 (2 genes,2 taxa):
TR9341|c0_g1	-1.88017	7.97301	1.35224e-09	3.79976e-08	NA	NA	NA	NA
TR6313|c0_g1	-1.77609	6.0683	1.35537e-09	3.80473e-08	NA	NA	NA	NA
TR749|c0_g1	1.96935	5.62616	1.39464e-09	3.91103e-08	gi|8928490|sp|O34499.1|6PGL_BACSU|RecName: Full=6-phosphogluconolactonase [Bacillus subtilis subsp. subtilis str. 168]	NA	NA	NA
TR9346|c0_g1	2.27272	4.19519	1.40146e-09	3.9262e-08	gi|74582848|sp|O94300.1|YOOH_SCHPO|RecName: Full=Putative xanthine/uracil permease C887.17 [Schizosaccharomyces pombe 972h-]	NA	NA	NA
TR10156|c1_g1	-5.67063	8.22583	1.42049e-09	3.97552e-08	NA	NA	NA	NA
TR6635|c1_g2	-1.90629	7.60201	1.44456e-09	4.03689e-08	NA	NA	NA	NA
TR11141|c0_g1	-1.87695	6.27934	1.44531e-09	4.03689e-08	gi|1351105|sp|P48009.1|SPN4_SCHPO|RecName: Full=Septin homolog spn4 [Schizosaccharomyces pombe 972h-]	NA	GO:0005525|GO:0007049	NA
TR11082|c1_g1	-1.98602	6.68049	1.49731e-09	4.17794e-08	NA	NA	NA	NA
TR11267|c0_g1	-1.72206	9.70601	1.53173e-09	4.26973e-08	gi|327488489|sp|D4DKQ4.1|SUB8_TRIVH|RecName: Full=Subtilisin-like protease 8; Flags: Precursor [Trichophyton verrucosum HKI 0517]	K01336	GO:0004252|GO:0006508	ORTHOMCL5354 (2 genes,2 taxa):
TR11476|c3_g1	-2.57648	4.31565	1.53341e-09	4.27015e-08	NA	NA	NA	NA
TR5318|c1_g1	-2.83867	3.96838	1.53513e-09	4.27065e-08	gi|226698888|sp|B1LIJ7.1|BETA_ECOSM|RecName: Full=Oxygen-dependent choline dehydrogenase; Short=CDH; Short=CHD; AltName: Full=Betaine aldehyde dehydrogenase; Short=BADH [Escherichia coli SMS-3-5]	NA	GO:0016614|GO:0055114	NA
TR8661|c0_g1	-2.39054	5.25052	1.54489e-09	4.29352e-08	NA	NA	NA	NA
TR12664|c0_g1	-2.64183	6	1.58806e-09	4.40098e-08	NA	NA	NA	NA
TR8457|c0_g1	-2.28645	5.64774	1.58828e-09	4.40098e-08	NA	NA	NA	NA
TR1236|c0_g2	2.05532	6.65018	1.58645e-09	4.40098e-08	gi|1730689|sp|P53746.1|FRE4_YEAST|RecName: Full=Ferric reductase transmembrane component 4; AltName: Full=Ferric-chelate reductase 4; Flags: Precursor [Saccharomyces cerevisiae S288c]	NA	GO:0016491|GO:0055114	NA
TR8383|c0_g2	-4.89236	2.98802	1.60706e-09	4.4486e-08	gi|11132300|sp|P57432.1|FABG_BUCAI|RecName: Full=3-oxoacyl-[acyl-carrier-protein] reductase FabG; AltName: Full=3-ketoacyl-acyl carrier protein reductase; AltName: Full=Beta-Ketoacyl-acyl carrier protein reductase; AltName: Full=Beta-ketoacyl-ACP reductase [Buchnera aphidicola str. APS (Acyrthosiphon pisum)]	NA	GO:0008152|GO:0016491	NA
TR10184|c1_g1	-1.90457	5.84098	1.61631e-09	4.46978e-08	NA	NA	NA	NA
TR9939|c1_g1	-2.17633	5.15516	1.64552e-09	4.54603e-08	gi|1351673|sp|Q09923.1|YAKC_SCHPO|RecName: Full=Aldo-keto reductase yakc [NADP(+)] [Schizosaccharomyces pombe 972h-]	NA	NA	NA
TR7334|c1_g1	-4.04635	2.57039	1.65918e-09	4.57472e-08	NA	NA	NA	NA
TR9222|c1_g1	-2.47074	4.16914	1.65876e-09	4.57472e-08	NA	NA	NA	ORTHOMCL5991 (2 genes,2 taxa):
TR6312|c4_g1	-2.55905	4.00562	1.67034e-09	4.60095e-08	NA	NA	NA	NA
TR6731|c1_g1	-3.69764	3.14345	1.69941e-09	4.6764e-08	NA	NA	NA	NA
TR1124|c3_g1	-2.04558	5.04139	1.70451e-09	4.6858e-08	NA	NA	NA	NA
TR8408|c0_g1	-4.30655	2.53649	1.73342e-09	4.76059e-08	NA	NA	NA	NA
TR11409|c0_g1	-1.93974	7.70223	1.75347e-09	4.81092e-08	NA	NA	NA	NA
TR11343|c1_g1	-2.01955	5.75053	1.76742e-09	4.84442e-08	NA	NA	NA	ORTHOMCL4970 (2 genes,2 taxa):
TR10156|c2_g1	-5.58652	9.11481	1.76968e-09	4.84586e-08	NA	NA	NA	NA
TR3262|c1_g1	-2.23127	5.67074	1.78924e-09	4.89462e-08	NA	NA	NA	NA
TR7955|c2_g1	-2.46132	4.26239	1.79855e-09	4.91528e-08	gi|231528|sp|Q00922.1|ALOX_CANBO|RecName: Full=Alcohol oxidase; Short=AO; Short=AOX; AltName: Full=Methanol oxidase; Short=MOX [Candida boidinii]	K17066	GO:0016614|GO:0050660|GO:0055114	NA
TR7037|c0_g1	1.88036	5.53883	1.81415e-09	4.95305e-08	gi|3915105|sp|O42615.1|THDH_BLAAD|RecName: Full=Threonine dehydratase, mitochondrial; AltName: Full=Threonine deaminase; Flags: Precursor [Blastobotrys adeninivorans]	K01754	NA	NA
TR8201|c2_g1	-2.81831	3.98691	1.827e-09	4.98327e-08	gi|3913326|sp|Q12586.1|CP52I_CANMA|RecName: Full=Cytochrome P450 52A9; AltName: Full=Alkane-inducible P450-ALK5-A; AltName: Full=CYPLIIA9 [Candida maltosa]	NA	GO:0005506|GO:0016705|GO:0020037|GO:0055114	NA
TR12774|c0_g1	-1.73808	8.11812	1.83325e-09	4.99544e-08	NA	NA	NA	ORTHOMCL8218 (2 genes,2 taxa):
TR8627|c4_g1	-1.85178	5.80822	1.84654e-09	5.02673e-08	NA	NA	NA	NA
TR7868|c1_g1	-2.44991	6.02896	1.88307e-09	5.12119e-08	NA	NA	NA	NA
TR8804|c2_g2	-2.36472	5.79573	1.88741e-09	5.12798e-08	NA	NA	NA	NA
TR12771|c0_g1	-2.33088	5.44507	1.93124e-09	5.24196e-08	NA	NA	NA	NA
TR45|c1_g1	-2.27734	4.31424	1.95932e-09	5.313e-08	NA	NA	NA	NA
TR8818|c3_g1	3.79266	2.72631	1.96833e-09	5.33225e-08	NA	NA	NA	NA
TR11256|c1_g1	-1.73372	5.87904	1.9719e-09	5.33677e-08	NA	NA	NA	NA
TR5125|c0_g2	-3.55323	3.15987	1.98115e-09	5.35141e-08	gi|1703231|sp|P52892.1|ALAT_YEAST|RecName: Full=Probable alanine aminotransferase; AltName: Full=Glutamate pyruvate transaminase; Short=GPT; AltName: Full=Glutamic--alanine transaminase; AltName: Full=Glutamic--pyruvic transaminase [Saccharomyces cerevisiae S288c]	K00814	GO:0009058|GO:0030170	NA
TR10096|c0_g1	3.4499	4.20276	1.98097e-09	5.35141e-08	gi|73619629|sp|Q08280.1|BSC6_YEAST|RecName: Full=Bypass of stop codon protein 6 [Saccharomyces cerevisiae S288c]	NA	GO:0016021|GO:0055085	ORTHOMCL7939 (2 genes,2 taxa):
TR1073|c0_g1	2.4627	5.07378	1.98691e-09	5.36179e-08	gi|134870|sp|P11113.1|SR4_PHYPO|RecName: Full=Spherulin-4; Flags: Precursor [Physarum polycephalum]	NA	NA	NA
TR7265|c0_g1	1.87627	5.25754	2.04625e-09	5.51657e-08	gi|48474690|sp|Q9UTD8.2|ERD11_SCHPO|RecName: Full=Protein ERD1 homolog 1 [Schizosaccharomyces pombe 972h-]	NA	GO:0016021	ORTHOMCL3556 (2 genes,2 taxa):
TR8556|c0_g1	-9.61064	6.74396	2.05549e-09	5.53614e-08	NA	NA	NA	NA
TR6294|c0_g1	-2.90832	4.04539	2.07203e-09	5.5753e-08	NA	K00681	GO:0003840|GO:0006749	NA
TR2672|c0_g1	-4.86292	2.67837	2.11568e-09	5.68726e-08	NA	NA	NA	NA
TR11433|c1_g1	-1.79241	10.5613	2.15996e-09	5.8007e-08	NA	NA	NA	NA
TR6182|c0_g1	-3.78048	2.80328	2.16468e-09	5.80779e-08	NA	NA	NA	NA
TR8751|c0_g1	7.11043	1.80849	2.18875e-09	5.86673e-08	NA	NA	NA	NA
TR9969|c0_g1	-1.89055	6.5868	2.19372e-09	5.87442e-08	NA	NA	NA	NA
TR9023|c1_g1	-1.74699	5.92366	2.22099e-09	5.94172e-08	NA	NA	NA	NA
TR7564|c2_g1	-3.01582	3.28358	2.22314e-09	5.9418e-08	NA	NA	NA	NA
TR7295|c0_g1	-2.96623	8.07342	2.23327e-09	5.96315e-08	NA	NA	NA	NA
TR7797|c0_g1	2.35233	4.09253	2.244e-09	5.98607e-08	NA	NA	NA	NA
TR6993|c0_g1	-2.59843	3.66889	2.27097e-09	6.05223e-08	NA	NA	NA	NA
TR11759|c0_g1	4.34821	3.18637	2.28511e-09	6.08411e-08	gi|12585298|sp|Q9UTJ2.1|PMM_SCHPO|RecName: Full=Phosphomannomutase; Short=PMM [Schizosaccharomyces pombe 972h-]	K17497	GO:0004615|GO:0005737|GO:0019307	NA
TR7359|c2_g1	-3.53362	3.81322	2.28741e-09	6.08443e-08	NA	NA	NA	NA
TR6741|c1_g3	-2.44384	5.29369	2.29417e-09	6.0908e-08	NA	NA	NA	NA
TR9435|c0_g1	2.07278	6.91725	2.29244e-09	6.0908e-08	gi|45477162|sp|Q9AT63.1|PDX1_GINBI|RecName: Full=Probable pyridoxal 5'-phosphate synthase subunit PDX1; Short=PLP synthase subunit PDX1; AltName: Full=Sor-like protein [Ginkgo biloba]	K06215	GO:0009228|GO:0036355|GO:0042823	ORTHOMCL5382 (2 genes,2 taxa):
TR7455|c1_g1	-4.84325	2.74198	2.3e-09	6.10046e-08	gi|254763384|sp|P42318.3|YXJG_BACSU|RecName: Full=Uncharacterized protein YxjG [Bacillus subtilis subsp. subtilis str. 168]	NA	GO:0003871|GO:0008270|GO:0009086	NA
TR4180|c0_g1	3.33429	2.89794	2.32298e-09	6.15555e-08	gi|74692933|sp|Q754J7.1|PRM10_ASHGO|RecName: Full=Pheromone-regulated membrane protein 10 [Ashbya gossypii ATCC 10895]	NA	NA	NA
TR3659|c1_g1	-3.83843	9.35598	2.35848e-09	6.23778e-08	gi|74624463|sp|Q9HDX2.1|YKN3_SCHPO|RecName: Full=Uncharacterized lactate 2-monooxygenase PB1A11.03 [Schizosaccharomyces pombe 972h-]	NA	GO:0016491	ORTHOMCL7404 (2 genes,2 taxa):
TR12719|c0_g1	1.80774	8.31249	2.35676e-09	6.23778e-08	gi|126192|sp|P06208.1|LEU1_YEAST|RecName: Full=2-isopropylmalate synthase; AltName: Full=Alpha-IPM synthase; AltName: Full=Alpha-isopropylmalate synthase [Saccharomyces cerevisiae S288c]	K01649	GO:0003824|GO:0003852|GO:0009098	ORTHOMCL3525 (2 genes,2 taxa):
TR8242|c0_g1	3.12899	3.03922	2.36454e-09	6.2479e-08	gi|27151472|sp|O94653.2|BMS1_SCHPO|RecName: Full=Ribosome biogenesis protein bms1 [Schizosaccharomyces pombe 972h-]	K14569	GO:0005634|GO:0042254	ORTHOMCL5403 (2 genes,2 taxa):
TR11226|c0_g1	-1.70363	8.82984	2.36737e-09	6.24945e-08	NA	NA	NA	NA
TR6142|c1_g1	-2.20788	5.04438	2.37373e-09	6.26032e-08	NA	NA	NA	NA
TR1847|c0_g1	-2.12654	4.67544	2.39615e-09	6.31347e-08	NA	NA	NA	ORTHOMCL7156 (2 genes,2 taxa):
TR12534|c2_g1	-1.95564	7.81048	2.40338e-09	6.32656e-08	NA	NA	NA	NA
TR8564|c5_g2	-3.0232	3.83342	2.43984e-09	6.41649e-08	NA	NA	NA	NA
TR2795|c0_g1	-2.4383	4.07308	2.49138e-09	6.54072e-08	NA	NA	NA	NA
TR8989|c1_g1	1.98235	7.16209	2.49177e-09	6.54072e-08	gi|1351669|sp|Q09919.1|FIP1_SCHPO|RecName: Full=Plasma membrane iron permease [Schizosaccharomyces pombe 972h-]	NA	GO:0005381|GO:0006827|GO:0016020|GO:0033573	NA
TR2794|c0_g1	4.82158	4.14433	2.50747e-09	6.57575e-08	NA	NA	NA	NA
TR7962|c1_g1	-3.63177	3.54676	2.57531e-09	6.74731e-08	gi|115503785|sp|Q1E8D2.1|AG19_COCIM|RecName: Full=Heat-stable 19 kDa antigen; AltName: Full=CS-AG; Flags: Precursor [Coccidioides immitis RS]	NA	NA	NA
TR5282|c0_g2	1.82543	6.4653	2.59308e-09	6.78751e-08	NA	NA	NA	NA
TR3368|c0_g1	-1.76058	9.0754	2.6031e-09	6.80735e-08	gi|48474991|sp|Q9P782.1|YNY8_SCHPO|RecName: Full=Uncharacterized protein C1711.08 [Schizosaccharomyces pombe 972h-]	NA	GO:0001671|GO:0006950|GO:0051087	ORTHOMCL4502 (2 genes,2 taxa):
TR3149|c0_g1	-1.91246	5.40711	2.63089e-09	6.87356e-08	gi|113652|sp|P04841.1|ALOX_PICAN|RecName: Full=Alcohol oxidase; Short=AO; Short=AOX; AltName: Full=Methanol oxidase; Short=MOX [Ogataea angusta]	K17066	GO:0016614|GO:0050660|GO:0055114	NA
TR4694|c0_g2	-1.83764	6.93886	2.65659e-09	6.93422e-08	gi|308153662|sp|P06738.4|PHSG_YEAST|RecName: Full=Glycogen phosphorylase [Saccharomyces cerevisiae S288c]	K00688	GO:0005975|GO:0008184	NA
TR12696|c0_g1	2.14942	4.8339	2.67132e-09	6.96614e-08	gi|332278230|sp|Q9ASY9.3|TENAE_ARATH|RecName: Full=Bifunctional TENA-E protein; AltName: Full=Aminopyrimidine aminohydrolase; AltName: Full=Formylaminopyrimidine amidohydrolase; AltName: Full=Formylaminopyrimidine deformylase; AltName: Full=Seed maturation protein PM36 homolog [Arabidopsis thaliana]	NA	NA	ORTHOMCL6468 (2 genes,2 taxa):
[truncated: 5,784 more rows]
