# Supplementary material for: Analysis of ethanol fermentation mechanism of ethanol producing white-rot fungus Phlebia sp. MG-60 by RNA-seq
Source: BMC Genomics. 2016 Aug 11;17:616. doi: 10.1186/s12864-016-2977-7 (PMC4982002; doi:10.1186/s12864-016-2977-7)
Supplement: Additional file 5: Table S4. — Data for P. chrysosporium transcripts. (XLSX 2407 kb) [file 12864_2016_2977_MOESM5_ESM.xlsx]

## Sheet: PC transcripts
Table S4. Data for P. chrysosporium transcripts.
id	logFC	logCPM	PValue	FDR	Swissprot	KEGG	GO	ORTHO
TR5223|c0_g2	-8.48339	2.67968	8.71394e-19	2.59164e-16	NA	NA	NA	NA
TR2676|c0_g1	-7.3678	3.57284	1.30316e-07	2.9103e-06	NA	NA	NA	NA
TR5796|c1_g1	-6.91658	1.45228	0.000172129	0.00138124	gi|74654744|sp|O74628.1|YQ53_SCHPO|RecName: Full=Uncharacterized oxidoreductase C162.03 [Schizosaccharomyces pombe 972h-]	NA	GO:0008152|GO:0016491	NA
TR10320|c0_g1	-6.80199	1.26897	5.75167e-07	1.05243e-05	NA	NA	NA	NA
TR6705|c0_g2	-6.62525	1.10051	3.56389e-09	1.2366e-07	NA	NA	NA	NA
TR10542|c0_g1	-6.57229	1.12848	2.90127e-05	0.00031028	NA	NA	NA	NA
TR9289|c0_g1	-6.57057	3.41699	1.63847e-12	1.25708e-10	NA	NA	NA	NA
TR297|c0_g1	-6.54557	1.04169	2.41063e-08	6.64234e-07	NA	NA	NA	NA
TR9508|c0_g1	-6.3711	0.915174	2.96199e-07	5.86518e-06	NA	NA	NA	NA
TR3259|c1_g1	-6.33813	0.872767	2.2699e-07	4.68921e-06	NA	NA	NA	NA
TR1568|c0_g1	-6.26133	0.961694	0.00333606	0.01604	NA	NA	NA	NA
TR6498|c1_g1	-6.12511	0.724477	1.27144e-06	2.10823e-05	NA	NA	NA	NA
TR2878|c0_g1	-6.02352	2.21587	6.04394e-11	3.15447e-09	NA	NA	NA	NA
TR6821|c1_g2	-6.0042	3.40053	3.31718e-15	4.85578e-13	NA	NA	GO:0046907	NA
TR2676|c0_g2	-6.00243	2.89409	9.04793e-07	1.57411e-05	NA	NA	NA	NA
TR3963|c1_g3	-5.84686	0.548252	1.2923e-05	0.000155757	NA	NA	NA	NA
TR4137|c0_g2	-5.81905	0.603969	0.000899494	0.00546565	NA	NA	GO:0008152|GO:0016491	NA
TR6488|c1_g2	-5.80397	0.514318	1.21323e-05	0.000147421	NA	NA	NA	NA
TR4842|c0_g2	-5.75761	0.475579	9.36195e-05	0.000825682	gi|74626930|sp|O74944.3|POLK_SCHPO|RecName: Full=DNA polymerase kappa; AltName: Full=Meiotically up-regulated gene 40 protein [Schizosaccharomyces pombe 972h-]	K03511	GO:0003684|GO:0003887|GO:0006281	NA
TR5541|c0_g1	-5.73016	2.65837	1.68883e-19	6.08532e-17	NA	NA	NA	NA
TR11563|c0_g1	-5.71729	0.491909	0.000145744	0.00119982	gi|290463373|sp|P0CE10.1|Y4102_ARATH|RecName: Full=Putative uncharacterized protein At4g01020, chloroplastic; Flags: Precursor [Arabidopsis thaliana]	NA	GO:0046872	NA
TR7964|c1_g1	-5.70267	6.60738	2.84937e-09	1.01499e-07	gi|1708791|sp|P18891.3|LECF_ALEAU|RecName: Full=Fucose-specific lectin; AltName: Full=Aleuria aurantia lectin; Short=AAL [Aleuria aurantia]	NA	NA	NA
TR8806|c4_g1	-5.68632	0.454779	8.29355e-05	0.000747278	NA	NA	NA	NA
TR1663|c0_g1	-5.61355	0.409053	0.00012946	0.00108483	NA	NA	NA	NA
TR7634|c3_g1	-5.58321	0.375868	6.61339e-05	0.000620196	NA	NA	NA	NA
TR4429|c0_g1	-5.57061	0.439201	0.00172151	0.00937129	gi|126302582|sp|P84675.2|PFM_CHAGB|RecName: Full=Putative fungistatic metabolite [Chaetomium globosum CBS 148.51]	NA	NA	NA
TR8199|c6_g1	-5.53493	1.77466	2.25719e-11	1.34264e-09	NA	NA	NA	NA
TR10149|c0_g1	-5.49948	0.356664	0.000493599	0.00334245	NA	NA	NA	NA
TR3580|c0_g1	-5.49195	0.360713	0.00178323	0.00964839	NA	NA	NA	NA
TR8234|c2_g1	-5.48781	0.393007	0.00353115	0.0167932	NA	NA	NA	NA
TR3946|c0_g2	-5.48781	0.393007	0.0035325	0.0167932	NA	NA	NA	NA
TR10448|c0_g1	-5.4591	0.353356	0.00198912	0.0105181	NA	NA	NA	NA
TR3888|c1_g1	-5.43178	0.281936	0.000118249	0.00100619	NA	NA	GO:0016614|GO:0050660|GO:0055114	NA
TR10014|c0_g1	-5.42742	0.309644	0.00065485	0.00422955	NA	NA	NA	NA
TR2044|c0_g1	-5.39534	0.270626	0.00290209	0.0143096	NA	NA	NA	NA
TR2139|c0_g1	-5.35571	1.65664	1.79406e-07	3.85056e-06	NA	NA	GO:0003700|GO:0005634|GO:0006355	NA
TR9905|c1_g1	-5.32973	0.298911	0.00509231	0.0226584	gi|74626870|sp|O74545.1|YCV6_SCHPO|RecName: Full=Putative hydrolase C777.06c [Schizosaccharomyces pombe 972h-]	NA	NA	NA
TR5127|c2_g1	-5.32972	0.298911	0.00509439	0.0226623	gi|12230247|sp|P78966.1|MAM1_SCHPO|RecName: Full=Mating factor M secretion protein mam1; AltName: Full=Multiple drug resistance protein homolog; AltName: Full=P-glycoprotein [Schizosaccharomyces pombe 972h-]	NA	GO:0005524|GO:0006810|GO:0016021|GO:0042626|GO:0055085	NA
TR113|c0_g1	-5.32422	0.257191	0.00138468	0.00780061	NA	NA	NA	NA
TR11026|c0_g1	-5.3143	0.21907	0.000299625	0.00221201	NA	NA	NA	NA
TR4085|c0_g1	-5.30072	2.77532	1.18642e-09	4.72976e-08	gi|134274|sp|P04158.2|SC1_SCHCO|RecName: Full=Fruiting body protein SC1; AltName: Full=Hydrophobin SC1; Flags: Precursor [Schizophyllum commune]	NA	GO:0005199|GO:0009277	NA
TR5388|c0_g1	-5.28397	0.253846	0.0030108	0.014764	NA	NA	NA	NA
TR9289|c1_g1	-5.27753	4.75352	4.54489e-12	3.17752e-10	NA	NA	NA	NA
TR3103|c0_g2	-5.25549	0.132203	0.00372646	0.0174994	NA	NA	NA	NA
TR8968|c1_g1	-5.25388	0.177337	0.000423236	0.00293509	NA	NA	NA	NA
TR2139|c0_g2	-5.20163	0.203267	0.00387583	0.0180974	NA	NA	GO:0003700|GO:0005634|GO:0006355	NA
TR10041|c0_g1	-5.186	0.201382	0.00463725	0.0210288	NA	NA	NA	NA
TR3941|c1_g1	-5.18465	0.244522	0.0199449	0.0665908	gi|19860727|sp|P54069.3|BEM46_SCHPO|RecName: Full=Protein bem46 [Schizosaccharomyces pombe 972h-]	K06889	NA	NA
TR6577|c1_g1	-5.12831	2.52194	0.000217582	0.00168325	NA	NA	NA	NA
TR1979|c0_g1	-5.12786	0.114076	0.00111202	0.0064901	NA	NA	NA	NA
TR4341|c0_g1	-5.11565	0.110642	0.0015904	0.00876708	NA	NA	NA	NA
TR2370|c1_g1	-5.10753	0.106779	0.00107893	0.00634325	NA	NA	NA	NA
TR4918|c4_g1	-5.10015	0.104851	0.0011952	0.00690758	NA	NA	NA	NA
TR1006|c0_g1	-5.07991	0.0618248	0.00662193	0.0278817	NA	NA	NA	NA
TR4138|c1_g1	-5.03597	0.0607631	0.00132877	0.00754687	NA	NA	NA	NA
TR1253|c0_g1	-5.02513	0.0956615	0.00622878	0.0265307	NA	NA	NA	NA
TR313|c0_g2	-5.01236	0.0105144	0.00456418	0.0207369	NA	NA	NA	NA
TR3121|c1_g2	-5.00505	0.141238	0.0289818	0.0889924	NA	NA	NA	NA
TR1792|c0_g1	-5.00504	0.141238	0.0289908	0.0890055	gi|74913713|sp|Q6S001.1|KIF11_DICDI|RecName: Full=Kinesin-related protein 11; AltName: Full=Kinesin family member 11; AltName: Full=Kinesin-7 [Dictyostelium discoideum]	K11498	GO:0003777|GO:0005524|GO:0007018|GO:0008017	NA
TR6005|c0_g1	-5.00323	4.10168	1.32232e-11	8.23134e-10	gi|238054323|sp|Q00668.2|STCC_EMENI|RecName: Full=Putative sterigmatocystin biosynthesis peroxidase stcC; Flags: Precursor [Aspergillus nidulans FGSC A4]	NA	GO:0004601	ORTHOMCL9241 (2 genes,2 taxa):
TR35|c0_g1	-4.98561	0.0922562	0.00943469	0.0369519	NA	NA	NA	NA
TR6137|c0_g2	-4.96385	0.0426083	0.00302206	0.0148076	NA	NA	GO:0004190|GO:0006508	NA
TR1451|c0_g1	-4.96377	0.0426083	0.00302908	0.0148343	NA	NA	NA	NA
TR6607|c0_g1	-4.95697	7.37823	1.74632e-28	2.51698e-25	NA	NA	NA	NA
TR6454|c1_g1	-4.95067	1.29054	1.14989e-08	3.43612e-07	gi|74825508|sp|Q9NBX4.1|RTXE_DROME|RecName: Full=Probable RNA-directed DNA polymerase from transposon X-element; AltName: Full=Reverse transcriptase [Drosophila melanogaster]	NA	NA	ORTHOMCL8647 (2 genes,2 taxa):
TR56|c0_g2	-4.92973	0.0411146	0.00952153	0.0372375	NA	NA	NA	NA
TR8849|c0_g1	-4.88755	4.26838	8.85172e-08	2.07578e-06	gi|67460827|sp|Q6QWR1.1|P2OX_PHACH|RecName: Full=Pyranose 2-oxidase; Short=P2O; Short=P2Ox; Short=POD; Short=POx; Short=PROD; Short=Pyranose oxidase; AltName: Full=FAD-oxidoreductase; AltName: Full=Glucose 2-oxidase; AltName: Full=Pyranose:oxygen 2-oxidoreductase; Flags: Precursor [Phanerochaete chrysosporium]	NA	GO:0016614|GO:0055114	NA
TR8768|c0_g1	-4.88401	0.0352989	0.0124951	0.0461855	NA	NA	NA	NA
TR7774|c2_g2	-4.88398	0.0352989	0.012505	0.046205	NA	NA	NA	NA
TR4239|c0_g1	-4.8605	0.0333634	0.0160039	0.0561441	NA	NA	NA	NA
TR6577|c3_g1	-4.81137	4.36261	2.53144e-06	3.81897e-05	NA	NA	NA	NA
TR8382|c1_g1	-4.81012	4.65435	9.04849e-12	5.90737e-10	NA	NA	NA	NA
TR11572|c0_g1	-4.79967	0.0294968	0.0347655	0.10247	NA	NA	NA	NA
TR10662|c0_g1	-4.79966	0.0294968	0.0347755	0.102483	NA	NA	NA	NA
TR9146|c1_g1	-4.76311	6.27784	1.54126e-06	2.50464e-05	gi|306756295|sp|Q4WY82.2|PPOC_ASPFU|RecName: Full=Linoleate 10R-lipoxygenase; AltName: Full=Cyclooxygenase-like fatty acid oxygenase; AltName: Full=Fatty acid oxygenase ppoC; AltName: Full=Linoleate 10R-dioxygenase; Short=10R-DOX; AltName: Full=Psi-producing oxygenase C; Short=AfPpoC [Aspergillus fumigatus Af293]	NA	GO:0005506|GO:0016705|GO:0020037|GO:0055114	NA
TR9882|c0_g2	-4.75871	2.82405	3.31238e-16	6.14495e-14	NA	NA	NA	NA
TR4239|c1_g1	-4.72997	1.13939	2.21619e-06	3.41206e-05	gi|3915154|sp|Q12612.1|TRI4_FUSSP|RecName: Full=Trichodiene oxygenase; AltName: Full=Cytochrome P450 58 [Fusarium sporotrichioides]	NA	GO:0005506|GO:0016705|GO:0020037|GO:0055114	NA
TR6821|c1_g1	-4.67943	2.23172	1.16723e-05	0.000143131	NA	NA	GO:0046907	NA
TR8849|c1_g1	-4.63277	4.85407	1.68127e-06	2.69708e-05	gi|67460827|sp|Q6QWR1.1|P2OX_PHACH|RecName: Full=Pyranose 2-oxidase; Short=P2O; Short=P2Ox; Short=POD; Short=POx; Short=PROD; Short=Pyranose oxidase; AltName: Full=FAD-oxidoreductase; AltName: Full=Glucose 2-oxidase; AltName: Full=Pyranose:oxygen 2-oxidoreductase; Flags: Precursor [Phanerochaete chrysosporium]	NA	NA	NA
TR5689|c0_g1	-4.60839	0.894354	0.00225665	0.0116836	NA	NA	NA	NA
TR4239|c2_g1	-4.5791	1.10546	0.000121036	0.00102478	gi|3915154|sp|Q12612.1|TRI4_FUSSP|RecName: Full=Trichodiene oxygenase; AltName: Full=Cytochrome P450 58 [Fusarium sporotrichioides]	NA	GO:0005506|GO:0016705|GO:0020037|GO:0055114	NA
TR7520|c3_g1	-4.54783	5.81835	2.87556e-25	2.83576e-22	gi|300681094|sp|A1D2R3.1|QUTD_NEOFI|RecName: Full=Probable quinate permease; AltName: Full=Quinate transporter [Neosartorya fischeri NRRL 181]	NA	GO:0016021|GO:0022857|GO:0055085	NA
TR2708|c0_g1	-4.53442	0.995179	4.20301e-05	0.000421358	gi|290463373|sp|P0CE10.1|Y4102_ARATH|RecName: Full=Putative uncharacterized protein At4g01020, chloroplastic; Flags: Precursor [Arabidopsis thaliana]	NA	GO:0008270	NA
TR3408|c0_g1	-4.52551	0.979986	1.74342e-05	0.00020152	NA	NA	NA	NA
TR6076|c0_g1	-4.51666	6.19874	1.99924e-30	4.68248e-27	gi|12230065|sp|O59932.2|GHT4_SCHPO|RecName: Full=High-affinity hexose transporter ght4; Short=Hexose transporter 4 [Schizosaccharomyces pombe 972h-]	NA	GO:0016021|GO:0022857|GO:0055085	ORTHOMCL8128 (2 genes,2 taxa):
TR4554|c0_g1	-4.51633	3.01664	5.58639e-05	0.000535956	NA	NA	NA	NA
TR4151|c0_g1	-4.51179	1.16389	0.00537572	0.0236833	gi|731409|sp|P39992.1|YEC3_YEAST|RecName: Full=Uncharacterized protein YEL023C [Saccharomyces cerevisiae S288c]	NA	NA	NA
TR5949|c0_g1	-4.48843	4.59181	3.54244e-15	5.06677e-13	gi|75161591|sp|Q8VZ59.1|YUC6_ARATH|RecName: Full=Indole-3-pyruvate monooxygenase YUCCA6; AltName: Full=Flavin-containing monooxygenase YUCCA6; AltName: Full=Protein HYPERTALL1 [Arabidopsis thaliana]	NA	GO:0004499|GO:0016491|GO:0050660|GO:0050661|GO:0055114	NA
TR8203|c0_g1	-4.48306	6.26449	1.5635e-41	1.46477e-37	NA	NA	NA	NA
TR9815|c0_g2	-4.45465	0.938317	2.69786e-05	0.00029085	NA	NA	NA	NA
TR8133|c1_g1	-4.44142	0.952051	0.000149615	0.001229	NA	NA	NA	NA
TR5031|c0_g1	-4.43629	1.99364	3.83991e-10	1.70494e-08	NA	NA	NA	ORTHOMCL5380 (2 genes,2 taxa):
TR7563|c0_g1	-4.4285	7.32134	1.02901e-39	4.82013e-36	gi|1346290|sp|P49374.1|HGT1_KLULA|RecName: Full=High-affinity glucose transporter [Kluyveromyces lactis NRRL Y-1140]	NA	GO:0016021|GO:0022857|GO:0055085	NA
TR3097|c0_g1	-4.42194	1.55081	2.68953e-05	0.000290287	NA	NA	NA	NA
TR9687|c0_g1	-4.40731	0.956909	8.72075e-05	0.000779584	NA	NA	NA	ORTHOMCL3624 (2 genes,2 taxa):
TR6313|c0_g1	-4.39799	8.89655	7.87298e-25	6.70908e-22	gi|12230028|sp|O74187.1|ALDH_AGABI|RecName: Full=Aldehyde dehydrogenase; Short=ALDDH; Short=ALDH [Agaricus bisporus]	K00128	GO:0008152|GO:0016491|GO:0055114	NA
TR8937|c1_g1	-4.39377	5.24054	1.15282e-13	1.14896e-11	gi|88911328|sp|Q2YIJ8.1|GLUP_BRUA2|RecName: Full=Glucose/galactose transporter [Brucella abortus 2308]	K02429	GO:0016021|GO:0055085	NA
TR6991|c0_g1	-4.38543	3.43082	1.27747e-08	3.76157e-07	NA	NA	NA	NA
TR6215|c0_g1	-4.36393	0.85417	8.84867e-06	0.00011295	NA	NA	NA	NA
TR6076|c1_g1	-4.35926	7.44492	3.93841e-37	1.0542e-33	gi|46397785|sp|P11636.2|QAY_NEUCR|RecName: Full=Quinate permease; AltName: Full=Quinate transporter [Neurospora crassa OR74A]	NA	GO:0016021|GO:0022857|GO:0055085	ORTHOMCL8729 (2 genes,2 taxa):
TR7262|c1_g1	-4.34677	1.90077	1.52e-09	5.78866e-08	NA	NA	NA	NA
TR3666|c0_g1	-4.24941	2.15691	3.91117e-10	1.72839e-08	NA	NA	NA	NA
TR7078|c1_g1	-4.2416	2.39833	1.12381e-11	7.21123e-10	NA	NA	NA	NA
TR7754|c0_g1	-4.24079	2.42794	1.52954e-09	5.8042e-08	NA	NA	NA	NA
TR4640|c1_g1	-4.23215	2.90148	4.1731e-10	1.83548e-08	gi|267442|sp|P30176.1|YBIA_ECOLI|RecName: Full=Swarming motility protein YbiA [Escherichia coli K-12]	NA	NA	NA
TR8742|c0_g1	-4.22648	2.47658	3.32993e-06	4.85171e-05	NA	NA	NA	NA
TR7333|c0_g1	-4.2126	2.77228	1.20973e-13	1.18674e-11	gi|3929357|sp|O13345.1|ORDA_ASPPA|RecName: Full=O-methylsterigmatocystin oxidoreductase; Short=OMST oxidoreductase; AltName: Full=Aflatoxin B synthase; AltName: Full=Aflatoxin biosynthesis protein Q; AltName: Full=Cytochrome P450 64 [Aspergillus parasiticus]	NA	GO:0005506|GO:0016705|GO:0020037|GO:0055114	NA
TR9740|c2_g1	-4.20459	5.58124	3.19742e-11	1.80452e-09	gi|67460595|sp|Q6Q2C2.1|HYES_PIG|RecName: Full=Bifunctional epoxide hydrolase 2; Includes: RecName: Full=Cytosolic epoxide hydrolase 2; Short=CEH; AltName: Full=Epoxide hydratase; AltName: Full=Soluble epoxide hydrolase; Short=SEH; Includes: RecName: Full=Lipid-phosphate phosphatase [Sus scrofa]	K08726	NA	NA
TR2680|c0_g2	-4.18979	2.06068	0.000300129	0.00221398	gi|238054323|sp|Q00668.2|STCC_EMENI|RecName: Full=Putative sterigmatocystin biosynthesis peroxidase stcC; Flags: Precursor [Aspergillus nidulans FGSC A4]	NA	GO:0004601	NA
TR2973|c1_g1	-4.18683	0.78619	0.00187574	0.0100246	gi|1168269|sp|P42256.1|ABNA_ASPNG|RecName: Full=Arabinan endo-1,5-alpha-L-arabinosidase A; AltName: Full=Endo-1,5-alpha-L-arabinanase A; Short=ABN A; Flags: Precursor [Aspergillus niger]	K06113	GO:0004553|GO:0005975	ORTHOMCL3514 (2 genes,2 taxa):
TR9687|c1_g1	-4.18224	3.90377	7.11115e-15	9.18908e-13	NA	NA	NA	NA
TR4612|c0_g1	-4.16218	0.71604	1.65296e-05	0.000193089	NA	NA	GO:0016614|GO:0055114	NA
TR7333|c1_g1	-4.15312	4.44394	4.52802e-28	5.3026e-25	gi|226739212|sp|B8NHY4.1|ORDA_ASPFN|RecName: Full=O-methylsterigmatocystin oxidoreductase; Short=OMST oxidoreductase; AltName: Full=Aflatoxin B synthase; AltName: Full=Aflatoxin biosynthesis protein Q; AltName: Full=Cytochrome P450 64 [Aspergillus flavus NRRL3357]	NA	GO:0005506|GO:0016705|GO:0020037|GO:0055114	NA
TR5279|c2_g1	-4.14905	0.719518	1.65496e-05	0.000193202	NA	NA	NA	NA
TR5917|c0_g1	-4.10843	6.9675	5.15622e-41	3.2204e-37	NA	NA	NA	ORTHOMCL3082 (2 genes,2 taxa):
TR9360|c2_g1	-4.10777	2.50899	3.40243e-16	6.18945e-14	gi|84028319|sp|Q5EA79.1|GALM_BOVIN|RecName: Full=Aldose 1-epimerase; AltName: Full=Galactose mutarotase [Bos taurus]	NA	GO:0005975|GO:0016853	NA
TR5917|c1_g1	-4.10596	6.27037	7.65103e-39	2.38929e-35	NA	NA	NA	NA
TR8799|c1_g1	-4.10292	1.28452	1.13793e-05	0.000140643	NA	NA	GO:0007155|GO:0030246	NA
TR11484|c0_g2	-4.10285	-0.352613	0.0458443	0.126507	NA	NA	NA	NA
TR1767|c0_g1	-4.10269	1.27535	3.40756e-08	9.00527e-07	NA	NA	NA	NA
TR4340|c1_g1	-4.09744	2.77262	2.62933e-07	5.2747e-06	NA	NA	NA	NA
TR4792|c0_g1	-4.05658	2.46583	1.92676e-12	1.44987e-10	NA	NA	NA	NA
TR3525|c1_g1	-4.05467	2.0252	9.3274e-08	2.17372e-06	NA	NA	NA	ORTHOMCL4003 (2 genes,2 taxa):
TR6667|c0_g1	-4.04242	4.88523	2.95139e-13	2.62086e-11	NA	NA	NA	NA
TR6961|c0_g1	-4.03217	4.19032	4.63218e-08	1.16814e-06	gi|731409|sp|P39992.1|YEC3_YEAST|RecName: Full=Uncharacterized protein YEL023C [Saccharomyces cerevisiae S288c]	NA	NA	NA
TR5159|c0_g1	-4.01862	1.20526	4.47808e-08	1.14003e-06	NA	NA	NA	NA
TR11201|c0_g1	-4.00143	0.785619	0.0150595	0.0535528	NA	NA	NA	NA
TR8742|c0_g2	-3.99817	4.26317	2.92308e-08	7.83544e-07	NA	K01613	NA	NA
TR6454|c0_g1	-3.99018	2.62668	2.73165e-13	2.44894e-11	NA	NA	NA	NA
TR9303|c2_g1	-3.98761	0.608308	6.55943e-05	0.000615752	NA	NA	NA	NA
TR6991|c1_g1	-3.97306	4.12986	3.71746e-07	7.15133e-06	gi|74857322|sp|Q552Z6.1|GTPA_DICDI|RecName: Full=GTP-binding protein A [Dictyostelium discoideum]	NA	GO:0005525|GO:0015093|GO:0015684|GO:0016021	ORTHOMCL7258 (2 genes,2 taxa):
TR596|c0_g1	-3.95006	0.609762	0.00129736	0.00739462	NA	NA	NA	NA
TR8066|c1_g2	-3.94288	2.16107	5.47532e-07	1.00976e-05	NA	NA	NA	NA
TR7784|c0_g1	-3.92963	1.95278	1.61781e-07	3.53709e-06	NA	NA	NA	NA
TR3666|c1_g1	-3.92578	4.23118	2.81187e-17	6.12627e-15	NA	NA	NA	NA
TR3757|c0_g1	-3.90247	1.32349	0.0012704	0.00726032	gi|22653677|sp|Q9Y8G7.1|C505_FUSOX|RecName: Full=Bifunctional P-450:NADPH-P450 reductase; AltName: Full=Cytochrome P450foxy; AltName: Full=Fatty acid omega-hydroxylase; Includes: RecName: Full=Cytochrome P450 505; Includes: RecName: Full=NADPH--cytochrome P450 reductase [Fusarium oxysporum]	NA	GO:0016491|GO:0055114	NA
TR4968|c0_g1	-3.88706	4.54573	4.53556e-17	9.23726e-15	NA	NA	GO:0000981|GO:0005634|GO:0006355|GO:0008270	ORTHOMCL4290 (2 genes,2 taxa):
TR9983|c3_g2	-3.88565	3.46233	1.13029e-17	2.75042e-15	NA	NA	NA	NA
TR3963|c1_g1	-3.88299	0.542617	0.000312092	0.00227535	NA	NA	NA	NA
TR7031|c1_g1	-3.87971	3.11365	1.8801e-18	5.10542e-16	NA	NA	NA	NA
TR5965|c0_g1	-3.8582	2.9698	2.37607e-14	2.71466e-12	NA	NA	NA	NA
TR8133|c3_g1	-3.85029	0.574386	0.00159843	0.00880616	NA	NA	NA	NA
TR9360|c1_g1	-3.85006	3.34504	1.8234e-17	4.21791e-15	gi|71159360|sp|P0A9C3.1|GALM_ECOLI|RecName: Full=Aldose 1-epimerase; AltName: Full=Galactose mutarotase; AltName: Full=Type-1 mutarotase [Escherichia coli K-12]	K01785	GO:0005975|GO:0016853	ORTHOMCL9196 (2 genes,2 taxa):
TR5541|c1_g1	-3.84586	1.05953	4.89005e-06	6.76198e-05	NA	NA	NA	NA
TR3525|c0_g1	-3.8026	0.57605	0.00603835	0.0258962	NA	NA	NA	NA
TR7591|c0_g1	-3.79347	6.93023	3.33105e-20	1.60036e-17	gi|74676625|sp|Q12581.1|CP52X_CANMA|RecName: Full=Cytochrome P450 52A5; AltName: Full=Alkane-inducible P450-ALK2-A; AltName: Full=CYPLIIA5 [Candida maltosa]	NA	GO:0005506|GO:0016705|GO:0020037|GO:0055114	ORTHOMCL5113 (2 genes,2 taxa):
TR4975|c2_g1	-3.79304	1.17863	0.000972314	0.00580754	NA	NA	NA	NA
TR9148|c2_g1	-3.78637	2.41951	5.52598e-13	4.58143e-11	NA	NA	NA	NA
TR4646|c0_g1	-3.78345	3.36211	1.20502e-06	2.01413e-05	gi|146345354|sp|P20945.3|ABAA_EMENI|RecName: Full=Regulatory protein abaA [Aspergillus nidulans FGSC A4]	NA	GO:0003700|GO:0005634|GO:0006355	ORTHOMCL7904 (2 genes,2 taxa):
TR6475|c5_g1	-3.7647	9.01884	5.90111e-19	1.87405e-16	gi|239983875|sp|C0SPB2.1|YWTG_BACSU|RecName: Full=Putative metabolite transport protein YwtG [Bacillus subtilis subsp. subtilis str. 168]	NA	GO:0016021|GO:0022857|GO:0055085	ORTHOMCL5028 (2 genes,2 taxa):
TR5930|c0_g2	-3.75632	3.22457	1.3357e-11	8.28708e-10	NA	NA	NA	NA
TR4853|c1_g1	-3.75016	0.467674	0.000288276	0.00214258	NA	NA	NA	NA
TR8653|c0_g2	-3.74518	0.44124	0.000983882	0.00586355	NA	NA	GO:0006779|GO:0019354|GO:0043115|GO:0055114	ORTHOMCL9013 (2 genes,2 taxa):
TR1834|c0_g2	-3.73963	0.470865	0.00134072	0.00759863	NA	NA	NA	NA
TR6953|c1_g1	-3.73577	6.66094	3.33043e-42	6.24023e-38	gi|74645097|sp|Q6UEF1.1|AFLY_ASPPA|RecName: Full=Oxidoreductase AflY; AltName: Full=Aflatoxin biosynthesis protein Y [Aspergillus parasiticus]	NA	NA	NA
TR6374|c1_g1	-3.73552	6.35901	6.09425e-18	1.54308e-15	gi|18202632|sp|Q97YJ9.1|ILVC2_SULSO|RecName: Full=Putative ketol-acid reductoisomerase 2; AltName: Full=Acetohydroxy-acid isomeroreductase 2; AltName: Full=Alpha-keto-beta-hydroxylacyl reductoisomerase 2 [Sulfolobus solfataricus P2]	NA	GO:0004455|GO:0004616|GO:0006098|GO:0008652|GO:0009082|GO:0055114	ORTHOMCL5655 (2 genes,2 taxa):
TR4573|c0_g1	-3.7339	6.02306	2.7212e-15	4.0466e-13	gi|74654864|sp|O94342.1|YHM9_SCHPO|RecName: Full=Probable metabolite transport protein C1271.09 [Schizosaccharomyces pombe 972h-]	NA	GO:0016021|GO:0022857|GO:0055085	NA
TR2212|c0_g1	-3.73111	5.6749	2.67399e-15	4.0082e-13	NA	NA	NA	NA
TR1767|c0_g2	-3.72876	0.430516	0.000483586	0.00328415	NA	NA	NA	NA
TR5634|c0_g1	-3.72798	5.33624	7.87745e-25	6.70908e-22	gi|115637|sp|P17576.1|CARP_IRPLA|RecName: Full=Polyporopepsin; AltName: Full=Aspartic proteinase [Irpex lacteus]	NA	GO:0004190|GO:0006508	NA
TR10429|c0_g1	-3.72569	0.459268	0.000381305	0.00269503	NA	NA	NA	NA
TR2508|c0_g1	-3.71107	0.989021	4.34594e-06	6.09505e-05	NA	NA	NA	NA
TR4129|c0_g1	-3.69895	2.20717	1.29764e-08	3.81095e-07	NA	NA	NA	NA
TR7775|c5_g1	-3.69371	4.21264	1.21824e-11	7.70063e-10	NA	NA	NA	NA
TR9687|c3_g1	-3.68768	4.39227	3.04413e-10	1.38778e-08	NA	NA	NA	NA
TR1826|c0_g1	-3.68125	4.18861	1.2813e-09	5.02252e-08	NA	NA	NA	NA
TR2598|c3_g1	-3.66446	0.419066	0.000568694	0.00377057	NA	NA	GO:0005515	NA
TR3209|c0_g2	-3.6507	0.438594	0.00935999	0.0367207	NA	NA	NA	NA
TR6953|c0_g1	-3.62284	4.6784	2.75048e-30	5.15357e-27	NA	NA	NA	NA
TR4961|c1_g1	-3.61239	1.27408	4.45019e-05	0.000441883	NA	NA	NA	NA
TR3657|c2_g1	-3.6113	1.6409	0.000166182	0.00133924	gi|74623798|sp|Q9C1T1.1|PHYA_ASPOR|RecName: Full=3-phytase A; AltName: Full=3 phytase A; AltName: Full=Myo-inositol hexakisphosphate phosphohydrolase A; AltName: Full=Myo-inositol-hexaphosphate 3-phosphohydrolase A; Flags: Precursor [Aspergillus oryzae RIB40]	NA	GO:0003993	NA
TR2433|c1_g1	-3.59622	0.383665	0.0032604	0.0157449	NA	NA	NA	NA
TR6211|c0_g1	-3.5925	4.24881	1.46565e-23	9.80782e-21	NA	NA	NA	ORTHOMCL2885 (2 genes,2 taxa):
TR3991|c0_g1	-3.58384	0.876253	7.87986e-05	0.000716028	NA	NA	NA	NA
TR9395|c3_g1	-3.56619	3.9212	9.75581e-20	3.9738e-17	NA	NA	NA	ORTHOMCL8231 (2 genes,2 taxa):
TR746|c0_g1	-3.56081	1.68923	8.89736e-05	0.000791219	gi|205815339|sp|A6NDR6.2|ME3L1_HUMAN|RecName: Full=Putative homeobox protein Meis3-like 1 [Homo sapiens]	NA	GO:0003677|GO:0006355	ORTHOMCL2843 (2 genes,2 taxa):
TR6009|c2_g1	-3.55613	0.325389	0.00958844	0.0374445	NA	NA	NA	NA
TR8852|c0_g2	-3.54407	1.24962	6.38775e-07	1.14509e-05	NA	NA	NA	NA
TR5305|c1_g1	-3.53806	5.7439	1.80193e-17	4.21791e-15	NA	NA	GO:0005199|GO:0009277	NA
TR9827|c1_g1	-3.53745	3.31957	1.82834e-13	1.71288e-11	NA	NA	NA	NA
TR9369|c3_g1	-3.53295	0.246519	0.00980265	0.0380905	NA	NA	NA	NA
TR8164|c0_g2	-3.52022	2.24133	2.66898e-09	9.59861e-08	NA	NA	NA	NA
TR1703|c1_g2	-3.51917	-0.529441	0.142023	0.29346	NA	NA	NA	NA
TR4340|c0_g1	-3.51767	2.26803	3.06017e-06	4.50067e-05	NA	NA	NA	NA
TR8725|c3_g1	-3.5149	3.97661	2.89676e-11	1.64975e-09	NA	NA	GO:0005515|GO:0008270|GO:0046872	NA
TR5702|c1_g3	-3.51389	2.84091	1.91287e-08	5.37352e-07	NA	NA	NA	NA
TR3275|c0_g1	-3.51085	1.60513	3.87678e-05	0.000393922	NA	NA	NA	NA
TR3825|c0_g2	-3.50915	-0.531542	0.141125	0.292248	NA	NA	NA	NA
TR5486|c0_g1	-3.50888	0.317551	0.00140874	0.00791708	gi|47115847|sp|Q8R2N1.1|AQP3_MOUSE|RecName: Full=Aquaporin-3; Short=AQP-3; AltName: Full=Aquaglyceroporin-3 [Mus musculus]	NA	NA	NA
TR6215|c0_g2	-3.49444	0.321276	0.00142581	0.00798904	NA	NA	NA	NA
TR6577|c2_g1	-3.49235	3.03729	3.40492e-05	0.000354236	NA	NA	NA	NA
TR5235|c0_g1	-3.49043	7.32585	3.21233e-08	8.51335e-07	gi|2506150|sp|P50161.2|AFLM_ASPPA|RecName: Full=Versicolorin reductase 1; Short=VER-1; AltName: Full=Aflatoxin biosynthesis protein M [Aspergillus parasiticus]	K00059	GO:0008152|GO:0016491	NA
TR9440|c0_g1	-3.47154	5.75098	1.48043e-17	3.55626e-15	NA	NA	NA	NA
TR3933|c0_g1	-3.45769	0.330488	0.0200096	0.0667476	gi|20455531|sp|P36508.2|ZNF76_HUMAN|RecName: Full=Zinc finger protein 76; AltName: Full=Zinc finger protein 523 [Homo sapiens]	NA	GO:0046872	NA
TR1050|c0_g1	-3.45654	1.20767	4.24875e-06	5.97945e-05	NA	NA	NA	NA
TR6988|c0_g1	-3.44342	6.09175	2.91562e-39	1.0926e-35	gi|125935|sp|P07921.1|LACP_KLULA|RecName: Full=Lactose permease [Kluyveromyces lactis NRRL Y-1140]	NA	GO:0016021|GO:0022857|GO:0055085	NA
TR5244|c0_g1	-3.44282	0.317169	0.0140023	0.0506194	NA	NA	NA	NA
TR7363|c0_g1	-3.44025	3.24546	6.77089e-11	3.48534e-09	NA	NA	NA	NA
TR7306|c0_g1	-3.43878	8.8276	1.67505e-22	1.04618e-19	gi|229891457|sp|B0XZV8.1|PLB3_ASPFC|RecName: Full=Lysophospholipase 3; AltName: Full=Phospholipase B 3; Flags: Precursor [Aspergillus fumigatus A1163]	K13333	GO:0004620|GO:0009395	NA
TR1816|c0_g1	-3.43106	-0.53935	0.290431	0.482386	NA	NA	NA	NA
TR6960|c0_g1	-3.42552	5.20112	9.3075e-20	3.89993e-17	gi|74638719|sp|Q9P6J0.1|YHDC_SCHPO|RecName: Full=Uncharacterized transporter C1683.12 [Schizosaccharomyces pombe 972h-]	NA	GO:0016021|GO:0055085	ORTHOMCL9172 (2 genes,2 taxa):
TR8160|c0_g1	-3.42306	2.90387	4.39977e-07	8.30197e-06	NA	NA	NA	NA
TR3003|c3_g1	-3.42249	1.17326	4.95833e-05	0.000485393	NA	NA	NA	NA
TR3228|c0_g1	-3.42239	0.277913	0.00208005	0.010914	NA	NA	NA	NA
TR1093|c0_g1	-3.42145	1.47457	2.77349e-06	4.1375e-05	NA	NA	NA	NA
TR8421|c1_g1	-3.41571	1.24275	0.000227199	0.00174898	gi|82182319|sp|Q6DCX2.1|AGO2_XENLA|RecName: Full=Protein argonaute-2; Short=Argonaute2; AltName: Full=Argonaute RISC catalytic component 2; AltName: Full=Eukaryotic translation initiation factor 2C 2; Short=eIF-2C 2; Short=eIF2C 2; AltName: Full=Protein slicer [Xenopus laevis]	NA	NA	NA
TR8088|c4_g2	-3.39327	0.277389	0.0114632	0.0431519	NA	NA	NA	NA
TR8599|c1_g2	-3.38329	3.89572	2.09433e-13	1.92008e-11	NA	NA	GO:0015035	NA
TR7520|c4_g1	-3.37929	5.19072	3.38076e-16	6.18945e-14	gi|300681090|sp|A1CPX0.1|QUTD_ASPCL|RecName: Full=Probable quinate permease; AltName: Full=Quinate transporter [Aspergillus clavatus NRRL 1]	NA	GO:0016021|GO:0022857|GO:0055085	NA
TR9567|c1_g1	-3.37804	2.75435	1.02577e-08	3.12011e-07	gi|267442|sp|P30176.1|YBIA_ECOLI|RecName: Full=Swarming motility protein YbiA [Escherichia coli K-12]	NA	NA	NA
TR9233|c0_g1	-3.37165	4.47165	1.87123e-12	1.41376e-10	gi|136183|sp|P19813.1|TREA_RABIT|RecName: Full=Trehalase; AltName: Full=Alpha,alpha-trehalase; AltName: Full=Alpha,alpha-trehalose glucohydrolase; Flags: Precursor [Oryctolagus cuniculus]	K01194	GO:0004555|GO:0005991	ORTHOMCL5947 (2 genes,2 taxa):
TR5505|c0_g1	-3.36769	5.17916	4.54467e-08	1.15072e-06	gi|75297657|sp|Q84J50.1|HS177_ORYSJ|RecName: Full=17.7 kDa class I heat shock protein; AltName: Full=17.7 kDa heat shock protein; Short=OsHsp17.7 [Oryza sativa Japonica Group]	NA	NA	NA
TR6748|c0_g1	-3.3604	5.63565	5.35669e-15	7.27306e-13	gi|1705600|sp|P10977.3|CARPV_CANAX|RecName: Full=Vacuolar aspartic protease; AltName: Full=ACP; AltName: Full=Aspartate protease; Flags: Precursor [Candida albicans]	NA	GO:0004190|GO:0006508	NA
TR9943|c1_g1	-3.35821	0.742718	1.20205e-05	0.000146455	NA	NA	NA	ORTHOMCL4475 (2 genes,2 taxa):
TR7019|c1_g1	-3.35572	0.24144	0.0158522	0.0557371	NA	NA	NA	NA
TR6475|c3_g1	-3.35185	5.59482	6.77612e-26	7.46848e-23	NA	NA	NA	NA
TR6015|c2_g1	-3.34937	0.262171	0.00787584	0.0319761	NA	NA	NA	NA
TR11073|c0_g1	-3.34237	0.223719	0.00209	0.010957	NA	NA	GO:0004671|GO:0006481|GO:0016021	ORTHOMCL9044 (2 genes,2 taxa):
TR6859|c1_g2	-3.3371	0.219919	0.00441137	0.0201945	NA	NA	NA	NA
TR5819|c3_g1	-3.3323	0.227113	0.00438208	0.0200849	NA	NA	NA	ORTHOMCL8936 (2 genes,2 taxa):
TR9399|c0_g2	-3.32655	0.264439	0.0177794	0.0610021	gi|81636414|sp|Q9CJU0.1|BIOF_PASMU|RecName: Full=Putative 8-amino-7-oxononanoate synthase; Short=AONS; AltName: Full=7-keto-8-amino-pelargonic acid synthase; Short=7-KAP synthase; AltName: Full=8-amino-7-ketopelargonate synthase [Pasteurella multocida subsp. multocida str. Pm70]	NA	GO:0009058|GO:0030170	NA
TR4806|c1_g1	-3.32647	2.05988	2.5249e-08	6.90642e-07	NA	NA	NA	NA
TR3295|c0_g1	-3.32406	0.746168	0.000178411	0.0014219	NA	NA	NA	NA
TR4853|c0_g1	-3.32126	3.29212	1.84898e-09	6.87387e-08	NA	NA	NA	NA
TR1128|c0_g2	-3.31722	3.91237	3.98898e-15	5.61966e-13	NA	NA	NA	NA
TR9170|c1_g1	-3.31505	2.61419	2.85104e-11	1.62866e-09	gi|294863186|sp|B0YC65.2|XYL2_ASPFC|RecName: Full=Probable D-xylulose reductase A; AltName: Full=Xylitol dehydrogenase A [Aspergillus fumigatus A1163]	K00008	NA	NA
TR4312|c0_g1	-3.29014	3.62861	2.46418e-20	1.24787e-17	NA	NA	NA	NA
TR3191|c0_g1	-3.2901	0.223984	0.01772	0.0608318	gi|75212287|sp|Q9SVQ1.1|YUC2_ARATH|RecName: Full=Indole-3-pyruvate monooxygenase YUCCA2; AltName: Full=Flavin-containing monooxygenase YUCCA2 [Arabidopsis thaliana]	NA	GO:0016491|GO:0050660|GO:0055114	NA
TR9839|c0_g1	-3.28473	1.3758	9.69623e-06	0.00012259	gi|558446118|sp|P0CT42.1|TF27_SCHPO|RecName: Full=Transposon Tf2-7 polyprotein; AltName: Full=Retrotransposable element Tf2 155 kDa protein [Schizosaccharomyces pombe 972h-]	NA	NA	NA
TR586|c0_g1	-3.28433	0.736325	0.000686614	0.00439321	gi|238687560|sp|B0K177.1|SURE_THEPX|RecName: Full=5'-nucleotidase SurE; AltName: Full=Nucleoside 5'-monophosphate phosphohydrolase [Thermoanaerobacter sp. X514]	NA	GO:0016787	NA
TR8199|c4_g1	-3.284	3.1121	2.12633e-12	1.57132e-10	gi|75206691|sp|Q9SLN8.1|DBR_TOBAC|RecName: Full=2-alkenal reductase (NADP(+)-dependent); AltName: Full=Alkenal double bound reductase; AltName: Full=Allyl-alcohol dehydrogenase; AltName: Full=Allylic alcohol dehydrogenase 1; Short=allyl-ADH1; AltName: Full=Flavin-free double bond reductase; Short=NtDBR; AltName: Full=Pulegone reductase; Short=NtRed-1 [Nicotiana tabacum]	K07119	GO:0008270|GO:0016491|GO:0055114	NA
TR9298|c0_g1	-3.27931	5.0669	7.62517e-08	1.82004e-06	NA	NA	NA	ORTHOMCL8047 (2 genes,2 taxa):
TR7706|c0_g1	-3.2778	0.215444	0.00723299	0.0298776	NA	NA	NA	NA
TR6366|c0_g1	-3.27042	0.218287	0.0178921	0.0612653	NA	NA	NA	NA
TR8133|c0_g2	-3.26876	0.203701	0.0364193	0.106225	NA	NA	NA	NA
TR2849|c0_g1	-3.26669	2.72412	2.27132e-11	1.34459e-09	NA	NA	NA	NA
TR8844|c1_g2	-3.26594	0.263915	0.0438271	0.12231	NA	NA	NA	NA
TR8164|c2_g1	-3.26456	2.87566	6.42712e-15	8.48062e-13	NA	NA	NA	NA
TR4318|c0_g1	-3.26353	2.51009	2.33603e-06	3.57016e-05	NA	NA	NA	NA
TR11087|c0_g1	-3.25898	0.715115	0.000803856	0.00498737	gi|130582|sp|P10978.1|POLX_TOBAC|RecName: Full=Retrovirus-related Pol polyprotein from transposon TNT 1-94; Includes: RecName: Full=Protease; Includes: RecName: Full=Reverse transcriptase; Includes: RecName: Full=Endonuclease [Nicotiana tabacum]	NA	NA	NA
TR1794|c0_g2	-3.25441	0.125265	0.021257	0.0699987	gi|74626610|sp|O13848.1|I3ACR_SCHPO|RecName: Full=NAD/NADP-dependent indole-3-acetaldehyde reductase; AltName: Full=AKR3C2 [Schizosaccharomyces pombe 972h-]	NA	NA	NA
TR6272|c0_g1	-3.25267	3.2905	1.41599e-09	5.43678e-08	gi|74624463|sp|Q9HDX2.1|YKN3_SCHPO|RecName: Full=Uncharacterized lactate 2-monooxygenase PB1A11.03 [Schizosaccharomyces pombe 972h-]	NA	GO:0006537|GO:0015930|GO:0016491|GO:0016638|GO:0055114	ORTHOMCL3618 (2 genes,2 taxa):
TR1568|c0_g2	-3.25222	2.04071	3.82378e-05	0.000389381	NA	NA	NA	NA
TR7137|c1_g1	-3.24955	3.80385	4.44614e-11	2.38021e-09	NA	NA	NA	NA
TR3691|c1_g1	-3.24739	0.171341	0.00399295	0.0185509	NA	NA	NA	NA
TR5729|c2_g1	-3.24659	1.69509	0.000128497	0.00107845	gi|550540752|sp|A1DA63.1|FTME_NEOFI|RecName: Full=Fumitremorgin C synthase; AltName: Full=Fumitremorgin biosynthesis protein E [Neosartorya fischeri NRRL 181]	NA	GO:0005506|GO:0016705|GO:0020037|GO:0055114	NA
TR3373|c0_g2	-3.24567	0.678918	0.000156914	0.00127719	NA	NA	NA	NA
TR2325|c0_g1	-3.24271	0.667264	4.8606e-05	0.000476823	NA	NA	NA	NA
TR6475|c4_g2	-3.23961	1.89518	0.000504087	0.00340486	NA	NA	NA	NA
TR9303|c9_g1	-3.237	1.94779	2.41695e-08	6.64998e-07	NA	NA	NA	NA
TR6916|c0_g1	-3.23583	4.91459	8.9633e-17	1.80586e-14	NA	NA	NA	ORTHOMCL7239 (2 genes,2 taxa):
TR2723|c0_g1	-3.233	0.671928	0.000291379	0.00216135	NA	NA	NA	ORTHOMCL7257 (2 genes,2 taxa):
TR10320|c0_g2	-3.22926	0.684748	0.00377791	0.0176922	NA	NA	NA	NA
TR2105|c0_g1	-3.22406	1.91607	0.00013919	0.00115251	gi|408360233|sp|O59741.2|YN25_SCHPO|RecName: Full=Uncharacterized transcriptional regulatory protein C530.05 [Schizosaccharomyces pombe 972h-]	NA	GO:0000981|GO:0005634|GO:0006355|GO:0008270	NA
TR4203|c0_g1	-3.22278	1.81683	6.67459e-07	1.1888e-05	gi|83300389|sp|O42799.2|ALL7_ASPFU|RecName: Full=Allergen Asp f 7; AltName: Allergen=Asp f 7; Flags: Precursor [Aspergillus fumigatus Af293]	NA	NA	NA
TR1074|c0_g1	-3.22187	0.171335	0.00698292	0.0290366	NA	NA	NA	NA
TR11747|c0_g1	-3.21811	0.169836	0.00597833	0.0257035	NA	NA	NA	ORTHOMCL9338 (2 genes,2 taxa):
TR8253|c0_g1	-3.21731	0.697192	0.0011241	0.00655124	NA	NA	NA	NA
TR8465|c0_g1	-3.21181	3.00224	6.57683e-16	1.12159e-13	gi|113652|sp|P04841.1|ALOX_PICAN|RecName: Full=Alcohol oxidase; Short=AO; Short=AOX; AltName: Full=Methanol oxidase; Short=MOX [Ogataea angusta]	NA	GO:0016614|GO:0055114	NA
TR8246|c1_g1	-3.21161	2.00376	1.07467e-06	1.81716e-05	NA	NA	GO:0005515	NA
TR5100|c1_g1	-3.2116	3.08895	2.02813e-09	7.46582e-08	NA	NA	NA	ORTHOMCL4947 (2 genes,2 taxa):
TR8725|c2_g1	-3.21027	3.3932	3.43764e-11	1.92847e-09	NA	NA	NA	NA
TR8104|c1_g1	-3.20912	0.647812	0.000279967	0.00208994	NA	NA	NA	NA
TR11237|c0_g1	-3.20818	0.131101	0.0128933	0.0473781	NA	NA	NA	NA
TR9532|c0_g1	-3.20561	0.166423	0.00732697	0.0301859	NA	NA	NA	NA
TR9186|c4_g1	-3.20349	3.75553	7.02931e-18	1.733e-15	gi|417053|sp|P32816.1|GLDA_GEOSE|RecName: Full=Glycerol dehydrogenase; Short=GDH; Short=GLDH; Short=GlyDH [Geobacillus stearothermophilus]	NA	GO:0016491|GO:0046872|GO:0055114	NA
TR3376|c1_g1	-3.19091	0.169695	0.00746623	0.0306182	NA	NA	NA	NA
TR9704|c0_g1	-3.17758	0.213414	0.0580009	0.151465	NA	NA	NA	NA
TR3428|c0_g1	-3.17551	0.621722	0.00526752	0.0232538	gi|74638719|sp|Q9P6J0.1|YHDC_SCHPO|RecName: Full=Uncharacterized transporter C1683.12 [Schizosaccharomyces pombe 972h-]	NA	NA	NA
TR6015|c0_g1	-3.17545	0.657697	0.00262365	0.0131782	NA	NA	NA	ORTHOMCL6958 (2 genes,2 taxa):
TR9693|c3_g1	-3.16577	3.52869	2.51644e-11	1.4643e-09	gi|135917|sp|P27357.1|TLP_WHEAT|RecName: Full=Thaumatin-like protein PWIR2; Flags: Precursor [Triticum aestivum]	NA	NA	NA
TR6958|c0_g1	-3.15657	3.00285	1.44841e-08	4.20757e-07	gi|126253663|sp|O94632.4|MU158_SCHPO|RecName: Full=Meiotically up-regulated gene 158 protein [Schizosaccharomyces pombe 972h-]	NA	NA	ORTHOMCL8506 (2 genes,2 taxa):
TR11608|c0_g1	-3.15082	0.68858	0.0048809	0.0219366	gi|357580535|sp|F2Z266.2|BEL_BOLED|RecName: Full=Boletus edulis lectin; Short=BEL [Boletus edulis]	NA	NA	NA
TR1866|c0_g1	-3.14627	-0.622421	0.267203	0.457013	NA	NA	NA	NA
TR7262|c2_g1	-3.14561	2.28174	1.0257e-05	0.000128638	NA	NA	NA	NA
TR5651|c0_g1	-3.1425	2.89459	4.40291e-13	3.767e-11	NA	NA	NA	NA
TR1957|c0_g2	-3.13669	0.109118	0.0203306	0.0676254	NA	NA	NA	NA
TR8538|c3_g1	-3.13099	5.24161	8.67044e-19	2.59164e-16	gi|83300864|sp|P80235.2|CACM_YEAST|RecName: Full=Putative mitochondrial carnitine O-acetyltransferase [Saccharomyces cerevisiae S288c]	K00624	GO:0016746	ORTHOMCL5899 (2 genes,2 taxa):
TR4993|c1_g1	-3.12454	-0.626067	0.272243	0.462443	NA	NA	NA	NA
TR10145|c0_g1	-3.123	1.55886	5.77632e-05	0.000552763	NA	NA	NA	NA
TR3005|c0_g1	-3.11828	0.109552	0.00984863	0.0382216	NA	NA	NA	NA
TR9983|c0_g1	-3.11755	0.117285	0.00821591	0.0330772	NA	NA	NA	NA
TR324|c0_g2	-3.11387	0.994937	0.000591459	0.00389603	NA	NA	NA	NA
TR5729|c1_g3	-3.11322	0.660511	0.00614203	0.0262387	NA	NA	NA	NA
TR1818|c1_g1	-3.10792	0.125112	0.0712217	0.176917	NA	NA	NA	NA
TR3231|c3_g1	-3.10551	0.104196	0.0108935	0.0414272	NA	NA	NA	NA
TR1520|c0_g2	-3.10424	0.619109	0.00272278	0.0135789	NA	NA	NA	NA
TR9839|c1_g1	-3.10139	3.77418	2.94186e-15	4.34029e-13	gi|558446106|sp|P0CT34.1|TF21_SCHPO|RecName: Full=Transposon Tf2-1 polyprotein; AltName: Full=Retrotransposable element Tf2 155 kDa protein [Schizosaccharomyces pombe 972h-]	NA	GO:0015074|GO:0016787|GO:0046080	ORTHOMCL6487 (2 genes,2 taxa):
TR7363|c1_g1	-3.0975	3.30338	5.04858e-09	1.65666e-07	gi|3023956|sp|Q00808.1|HETE1_PODAS|RecName: Full=Vegetative incompatibility protein HET-E-1 [Podospora anserina]	NA	GO:0005515	NA
TR9319|c1_g1	-3.09565	0.849932	0.0364652	0.106309	NA	NA	NA	NA
TR6584|c1_g1	-3.08796	1.94168	1.78229e-05	0.000205127	NA	NA	NA	NA
TR4464|c0_g1	-3.08362	0.565816	0.000946878	0.00568825	NA	NA	NA	NA
TR9313|c3_g1	-3.0808	6.77586	1.49432e-14	1.83e-12	gi|81372419|sp|Q5XDZ5.1|Y233_STRP6|RecName: Full=Uncharacterized protein M6_Spy0233 [Streptococcus pyogenes MGAS10394]	NA	NA	ORTHOMCL5998 (2 genes,2 taxa):
TR2356|c0_g1	-3.07971	1.50391	0.00599812	0.025765	NA	NA	NA	ORTHOMCL4147 (2 genes,2 taxa):
TR9733|c5_g1	-3.07658	0.457405	0.020394	0.0677762	NA	NA	NA	NA
TR9308|c0_g1	-3.0764	3.93382	7.5766e-20	3.38006e-17	gi|298351561|sp|Q5AWI5.2|AGDC_EMENI|RecName: Full=Alpha/beta-glucosidase agdC; Flags: Precursor [Aspergillus nidulans FGSC A4]	NA	NA	NA
TR4757|c0_g1	-3.07191	8.68255	1.71189e-14	2.04304e-12	gi|729359|sp|P38774.1|DOG1_YEAST|RecName: Full=2-deoxyglucose-6-phosphate phosphatase 1; Short=2-DOG-6-P 1; Short=2-deoxyglucose-6-phosphatase 1 [Saccharomyces cerevisiae S288c]	NA	NA	ORTHOMCL7953 (2 genes,2 taxa):
TR8464|c1_g1	-3.06201	4.25159	4.36136e-07	8.2461e-06	NA	NA	NA	NA
TR622|c0_g1	-3.05886	0.0670331	0.0264085	0.0829832	gi|121794|sp|P07982.1|GUN2_HYPJE|RecName: Full=Endoglucanase EG-II; Short=EGLII; AltName: Full=Cellulase; AltName: Full=Endo-1,4-beta-glucanase; Flags: Precursor [Trichoderma reesei]	NA	GO:0004553|GO:0005975	NA
TR3923|c0_g1	-3.05727	2.00702	5.78126e-07	1.05578e-05	NA	NA	NA	NA
TR4038|c2_g1	-3.03971	0.584395	0.00213495	0.0111459	NA	NA	NA	NA
TR11182|c0_g1	-3.03841	0.552421	0.000669504	0.00430048	NA	NA	NA	NA
TR4052|c0_g2	-3.03801	2.24759	6.54609e-05	0.000615116	gi|1710860|sp|P16933.2|SC3_SCHCO|RecName: Full=Fruiting body protein SC3; AltName: Full=Hydrophobin SC3; Flags: Precursor [Schizophyllum commune]	NA	GO:0005199|GO:0009277	NA
TR8420|c2_g1	-3.03674	4.29873	1.25887e-05	0.000152276	NA	NA	NA	NA
TR6389|c0_g1	-3.03443	3.16565	0.000795323	0.00494097	gi|449061840|sp|B1Q2B6.1|OLIS_CANSA|RecName: Full=3,5,7-trioxododecanoyl-CoA synthase; AltName: Full=Olivetol synthase; AltName: Full=Polyketide synthase-1; AltName: Full=Tetraketide synthase [Cannabis sativa]	K16231	GO:0006633|GO:0008610|GO:0009058|GO:0016020|GO:0016746|GO:0016747	NA
TR3438|c2_g1	-3.03075	0.065519	0.0160325	0.0562093	NA	NA	NA	NA
TR6642|c0_g1	-3.02771	4.76117	4.75802e-19	1.56405e-16	NA	NA	NA	NA
TR4726|c1_g1	-3.02649	5.94507	4.79458e-30	8.16691e-27	gi|113466|sp|P02723.1|ADT_NEUCR|RecName: Full=ADP,ATP carrier protein; AltName: Full=ADP/ATP translocase; AltName: Full=Adenine nucleotide translocator; Short=ANT [Neurospora crassa OR74A]	K05863	NA	ORTHOMCL7379 (2 genes,2 taxa):
TR8917|c0_g1	-3.02642	1.43798	1.27118e-05	0.000153566	NA	NA	NA	NA
TR2585|c0_g1	-3.02462	0.0531782	0.0200993	0.066999	NA	NA	NA	NA
TR5484|c2_g2	-3.00955	2.91214	1.52163e-05	0.000179652	gi|140338|sp|P21367.1|YCAC_ECOLI|RecName: Full=Uncharacterized protein YcaC [Escherichia coli K-12]	NA	NA	NA
TR5046|c0_g1	-2.99986	5.11157	1.29059e-19	4.83635e-17	gi|74624463|sp|Q9HDX2.1|YKN3_SCHPO|RecName: Full=Uncharacterized lactate 2-monooxygenase PB1A11.03 [Schizosaccharomyces pombe 972h-]	NA	GO:0003824|GO:0016491|GO:0055114	ORTHOMCL7404 (2 genes,2 taxa):
TR11036|c0_g1	-2.99711	0.0488314	0.0214726	0.0705072	NA	NA	NA	NA
TR2981|c1_g1	-2.99584	0.0477802	0.0310565	0.0938256	NA	NA	NA	NA
TR3183|c0_g1	-2.98919	0.0473323	0.0177963	0.0610377	NA	NA	NA	NA
TR1888|c0_g1	-2.98382	0.0453866	0.0194212	0.0652799	NA	NA	NA	NA
TR6255|c0_g1	-2.98382	0.0453866	0.0194234	0.0652799	NA	NA	NA	NA
TR4063|c0_g1	-2.97625	0.0434425	0.0247843	0.0788561	gi|5915855|sp|O48921.1|C97B2_SOYBN|RecName: Full=Cytochrome P450 97B2, chloroplastic; Flags: Precursor [Glycine max]	NA	GO:0005506|GO:0016705|GO:0020037|GO:0055114	NA
TR916|c0_g1	-2.97483	0.0512194	0.0179516	0.0614241	NA	NA	NA	NA
TR4475|c2_g3	-2.97166	0.982516	0.01234	0.045758	NA	NA	NA	NA
TR7737|c0_g2	-2.97096	1.2898	7.29706e-05	0.000671318	NA	NA	NA	NA
TR4390|c1_g1	-2.96857	1.75709	2.08621e-06	3.24932e-05	NA	NA	NA	NA
TR9983|c3_g5	-2.96601	0.0492707	0.0196581	0.0658804	NA	NA	NA	NA
TR4294|c0_g1	-2.96573	3.51744	2.9258e-10	1.34365e-08	NA	NA	NA	NA
TR5240|c0_g1	-2.96329	0.507692	0.00175477	0.00952465	gi|50403766|sp|Q06010.2|STE23_YEAST|RecName: Full=A-factor-processing enzyme; AltName: Full=Insulin-degrading enzyme homolog [Saccharomyces cerevisiae S288c]	K01408	NA	NA
TR9360|c0_g1	-2.95917	1.15307	4.71757e-05	0.000464983	gi|74698341|sp|Q9P7V2.1|ABC4_SCHPO|RecName: Full=ATP-binding cassette transporter abc4; Short=ABC transporter abc4; AltName: Full=ATP-energized glutathione S-conjugate pump abc4; AltName: Full=Glutathione S-conjugate-transporting ATPase abc4 [Schizosaccharomyces pombe 972h-]	NA	GO:0005524|GO:0016887	NA
TR5624|c0_g1	-2.9583	3.40602	3.82348e-16	6.82291e-14	gi|1351698|sp|Q10080.1|YAO1_SCHPO|RecName: Full=UPF0654 protein C11D3.01c [Schizosaccharomyces pombe 972h-]	NA	NA	NA
TR5813|c0_g1	-2.9555	4.22696	8.60331e-05	0.000769452	NA	NA	NA	NA
TR4203|c1_g1	-2.95285	2.46044	4.04046e-08	1.03849e-06	NA	NA	NA	NA
TR8228|c1_g1	-2.95116	6.79811	8.7646e-09	2.70102e-07	gi|238054323|sp|Q00668.2|STCC_EMENI|RecName: Full=Putative sterigmatocystin biosynthesis peroxidase stcC; Flags: Precursor [Aspergillus nidulans FGSC A4]	NA	GO:0004601	NA
TR888|c0_g1	-2.95093	2.29724	1.7879e-07	3.84173e-06	NA	NA	NA	NA
TR3682|c0_g1	-2.94911	1.10172	0.000141194	0.00116596	NA	NA	NA	NA
TR8944|c4_g1	-2.94555	0.0458259	0.0230468	0.0744788	NA	NA	NA	NA
TR3888|c0_g2	-2.94543	0.516619	0.00399731	0.0185666	gi|81885843|sp|Q6UPE0.1|CHDH_RAT|RecName: Full=Choline dehydrogenase, mitochondrial; Short=CDH; Short=CHD; Flags: Precursor [Rattus norvegicus]	NA	GO:0016614|GO:0050660|GO:0055114	NA
TR11000|c0_g1	-2.94401	0.100623	0.0435787	0.121853	NA	NA	NA	NA
TR5484|c2_g1	-2.94154	7.4572	3.5149e-09	1.2224e-07	gi|140338|sp|P21367.1|YCAC_ECOLI|RecName: Full=Uncharacterized protein YcaC [Escherichia coli K-12]	NA	GO:0003824|GO:0008152	NA
TR4366|c0_g1	-2.93811	3.91508	5.03547e-11	2.67279e-09	gi|135915|sp|P28493.1|PR5_ARATH|RecName: Full=Pathogenesis-related protein 5; Short=PR-5; Flags: Precursor [Arabidopsis thaliana]	NA	NA	NA
TR5796|c2_g2	-2.93139	1.27627	0.00841324	0.0336979	gi|74654744|sp|O74628.1|YQ53_SCHPO|RecName: Full=Uncharacterized oxidoreductase C162.03 [Schizosaccharomyces pombe 972h-]	NA	GO:0008152|GO:0016491	NA
TR4448|c0_g1	-2.92951	0.0438817	0.0264092	0.0829832	NA	NA	NA	NA
TR9369|c0_g1	-2.92834	0.471845	0.00442698	0.020256	NA	NA	NA	NA
TR8373|c2_g1	-2.92294	0.58014	0.0327823	0.0977937	NA	NA	NA	NA
TR2083|c2_g1	-2.91466	0.857239	0.00812949	0.0327998	gi|75059201|sp|Q28379.1|MX1_HORSE|RecName: Full=Interferon-induced GTP-binding protein Mx1; AltName: Full=Interferon-regulated resistance GTP-binding protein MxA; AltName: Full=Myxoma resistance protein 1; AltName: Full=Myxovirus resistance protein 1; Contains: RecName: Full=Interferon-induced GTP-binding protein Mx1, N-terminally processed [Equus caballus]	NA	GO:0003924|GO:0005525	NA
TR8472|c4_g1	-2.91053	3.34869	6.76741e-08	1.63826e-06	NA	NA	NA	NA
TR9956|c2_g2	-2.91017	1.12156	9.47926e-05	0.00083504	gi|146291076|sp|Q7LHG5.2|YI31B_YEAST|RecName: Full=Transposon Ty3-I Gag-Pol polyprotein; AltName: Full=Gag3-Pol3; AltName: Full=Transposon Ty3-2 TYA-TYB polyprotein; Contains: RecName: Full=Capsid protein; Short=CA; AltName: Full=p24; Contains: RecName: Full=Spacer peptide p3; Contains: RecName: Full=Nucleocapsid protein p11; Short=NC; Contains: RecName: Full=Ty3 protease; Short=PR; AltName: Full…	NA	NA	NA
TR10707|c0_g1	-2.90954	0.46524	0.00190373	0.0101336	NA	NA	NA	NA
TR586|c1_g1	-2.89944	0.0327053	0.0749854	0.184118	gi|54041626|sp|P30887.2|PHO2_YARLI|RecName: Full=Acid phosphatase; Flags: Precursor [Yarrowia lipolytica CLIB122]	NA	GO:0016787	NA
TR6790|c0_g1	-2.89805	5.46327	1.09699e-05	0.000136302	gi|259016150|sp|O94642.2|TAD2_SCHPO|RecName: Full=tRNA-specific adenosine deaminase subunit tad2; AltName: Full=tRNA-specific adenosine-34 deaminase subunit tad2 [Schizosaccharomyces pombe 972h-]	K15441	GO:0003995|GO:0008152|GO:0008270|GO:0016627|GO:0016787|GO:0020037|GO:0050660|GO:0055114	NA
TR9930|c0_g1	-2.89668	1.69571	0.000102519	0.000891782	NA	NA	NA	NA
TR3803|c0_g1	-2.89198	5.40325	1.17669e-09	4.70097e-08	gi|403314396|sp|Q7Z9M7.3|GUN7_HYPJQ|RecName: Full=Endoglucanase-7; AltName: Full=Cellulase-61B; Short=Cel61B; AltName: Full=Endo-1,4-beta-glucanase VII; Short=EGVII; AltName: Full=Endoglucanase VII; AltName: Full=Endoglucanase-61B; Flags: Precursor [Trichoderma reesei QM6a]	NA	NA	ORTHOMCL8438 (2 genes,2 taxa):
TR6815|c0_g1	-2.88936	2.78696	7.09738e-07	1.25812e-05	NA	NA	NA	NA
TR9661|c1_g1	-2.88843	4.30224	1.72836e-07	3.7309e-06	gi|13432224|sp|P08092.2|RAN1_SCHPO|RecName: Full=Negative regulator of sexual conjugation and meiosis [Schizosaccharomyces pombe 972h-]	NA	GO:0004672|GO:0005524|GO:0006468	ORTHOMCL7425 (2 genes,2 taxa):
TR4792|c1_g1	-2.88612	2.16161	1.03049e-06	1.7569e-05	gi|1705619|sp|P39113.2|CAT8_YEAST|RecName: Full=Regulatory protein CAT8 [Saccharomyces cerevisiae S288c]	NA	GO:0000981|GO:0003677|GO:0005634|GO:0006351|GO:0006355|GO:0008270	NA
TR5508|c1_g1	-2.88528	0.45356	0.00352488	0.0167799	NA	NA	NA	ORTHOMCL3941 (2 genes,2 taxa):
TR3717|c1_g1	-2.88211	0.468772	0.00174912	0.00949677	NA	NA	NA	NA
TR8420|c3_g1	-2.88167	4.62667	2.49911e-05	0.000272401	gi|731409|sp|P39992.1|YEC3_YEAST|RecName: Full=Uncharacterized protein YEL023C [Saccharomyces cerevisiae S288c]	NA	NA	NA
TR4095|c2_g1	-2.88166	0.0404458	0.0578658	0.151215	gi|576011143|sp|E9Q5G3.1|KIF23_MOUSE|RecName: Full=Kinesin-like protein KIF23 [Mus musculus]	NA	GO:0003777|GO:0005524|GO:0007018|GO:0008017	ORTHOMCL3112 (2 genes,2 taxa):
TR8538|c2_g1	-2.88075	4.51119	1.7902e-19	6.32887e-17	NA	NA	NA	NA
TR8353|c4_g1	-2.87879	0.000853563	0.0214754	0.0705072	NA	NA	NA	NA
TR3556|c0_g2	-2.87863	1.02655	0.0168902	0.0585299	NA	NA	NA	NA
TR8845|c2_g1	-2.86714	3.4491	1.07554e-06	1.81716e-05	gi|296439509|sp|P86491.1|6HN3M_PSEFL|RecName: Full=6-hydroxynicotinate 3-monooxygenase; Flags: Precursor [Pseudomonas fluorescens]	K00480	NA	NA
TR8538|c0_g1	-2.86596	5.77315	4.3647e-22	2.63811e-19	gi|83300864|sp|P80235.2|CACM_YEAST|RecName: Full=Putative mitochondrial carnitine O-acetyltransferase [Saccharomyces cerevisiae S288c]	K00624	GO:0016746	ORTHOMCL8426 (2 genes,2 taxa):
TR4929|c0_g1	-2.86208	3.54032	8.36143e-09	2.59814e-07	gi|586908179|sp|A8DRH7.1|LGA1_ASPNG|RecName: Full=L-threo-3-deoxy-hexylosonate aldolase; AltName: Full=L-threo-3-deoxy-hexulosonate aldolase [Aspergillus niger]	NA	GO:0008152|GO:0016829	NA
TR5792|c0_g1	-2.85839	2.35524	2.5964e-07	5.21981e-06	gi|3025028|sp|P75791.1|YBIU_ECOLI|RecName: Full=Uncharacterized protein YbiU [Escherichia coli K-12]	NA	NA	ORTHOMCL8816 (2 genes,2 taxa):
TR5279|c0_g1	-2.8573	0.801733	0.000550053	0.00366786	NA	NA	NA	NA
TR7072|c1_g1	-2.85672	2.38808	3.089e-05	0.000327183	gi|158564269|sp|Q2L4W6.1|SPO5_SCHPO|RecName: Full=Sporulation-specific protein 5; AltName: Full=Meiotic RNA-binding protein 1; AltName: Full=Meiotically up-regulated gene 12 protein [Schizosaccharomyces pombe 972h-]	NA	GO:0003676	ORTHOMCL8387 (2 genes,2 taxa):
TR6547|c0_g1	-2.85038	0.000696426	0.019349	0.0651118	NA	NA	NA	NA
TR7391|c0_g1	-2.8496	6.28905	2.63707e-06	3.96237e-05	gi|81342375|sp|O34703.1|YJOB_BACSU|RecName: Full=Uncharacterized ATPase YjoB [Bacillus subtilis subsp. subtilis str. 168]	NA	GO:0005524	ORTHOMCL5755 (2 genes,2 taxa):
TR9988|c5_g1	-2.84814	4.24334	2.03542e-09	7.47797e-08	gi|121944459|sp|Q8IYS1.2|P20D2_HUMAN|RecName: Full=Peptidase M20 domain-containing protein 2; AltName: Full=Aminoacylase-1-like protein 2 [Homo sapiens]	NA	GO:0008152|GO:0016787	NA
TR4216|c1_g1	-2.84627	0.458546	0.00466264	0.0211126	NA	NA	NA	NA
TR9985|c0_g1	-2.84452	0.802773	0.00111804	0.00652	NA	NA	NA	NA
TR4077|c0_g2	-2.83185	0.43127	0.00634422	0.0269306	NA	NA	NA	NA
TR8421|c0_g1	-2.83138	1.10394	0.00175772	0.00953794	gi|11386877|sp|O74957.1|AGO1_SCHPO|RecName: Full=Protein argonaute; AltName: Full=Cell cycle control protein ago1; AltName: Full=Eukaryotic translation initiation factor 2C 2-like protein ago1; AltName: Full=PAZ Piwi domain protein ago1; AltName: Full=Protein slicer; AltName: Full=RNA interference pathway protein ago1 [Schizosaccharomyces pombe 972h-]	NA	NA	NA
TR5388|c1_g1	-2.83096	4.03252	2.47565e-16	4.68549e-14	NA	NA	NA	NA
TR7059|c0_g1	-2.82472	4.27048	2.00368e-12	1.49573e-10	NA	NA	NA	NA
TR4538|c1_g1	-2.82446	2.63071	2.16913e-06	3.35338e-05	gi|254763384|sp|P42318.3|YXJG_BACSU|RecName: Full=Uncharacterized protein YxjG [Bacillus subtilis subsp. subtilis str. 168]	NA	GO:0003871|GO:0008270|GO:0009086	ORTHOMCL5374 (2 genes,2 taxa):
TR7557|c3_g1	-2.82099	4.12824	1.78828e-09	6.67471e-08	NA	NA	NA	ORTHOMCL7927 (2 genes,2 taxa):
TR8164|c1_g1	-2.82036	6.79121	2.93242e-20	1.44591e-17	NA	NA	NA	ORTHOMCL3935 (2 genes,2 taxa):
TR9740|c0_g1	-2.82034	0.793267	0.00121535	0.00700676	NA	NA	NA	NA
TR3228|c0_g2	-2.82003	1.59848	7.53506e-06	9.79767e-05	NA	NA	NA	NA
TR8538|c1_g1	-2.8108	3.77006	1.50994e-14	1.83712e-12	gi|83300864|sp|P80235.2|CACM_YEAST|RecName: Full=Putative mitochondrial carnitine O-acetyltransferase [Saccharomyces cerevisiae S288c]	NA	GO:0016746	NA
TR3668|c1_g1	-2.8102	0.466907	0.0790996	0.191435	NA	NA	NA	NA
TR8421|c2_g2	-2.7998	1.64477	2.42287e-05	0.000266404	gi|82182319|sp|Q6DCX2.1|AGO2_XENLA|RecName: Full=Protein argonaute-2; Short=Argonaute2; AltName: Full=Argonaute RISC catalytic component 2; AltName: Full=Eukaryotic translation initiation factor 2C 2; Short=eIF-2C 2; Short=eIF2C 2; AltName: Full=Protein slicer [Xenopus laevis]	K11593	GO:0005515	NA
TR8475|c0_g1	-2.79717	3.25516	2.11952e-09	7.75652e-08	gi|338817808|sp|C8Z9U3.1|CRP1_YEAS8|RecName: Full=Cruciform DNA-recognizing protein 1; Contains: RecName: Full=CRP1 short N-terminal subpeptide; Contains: RecName: Full=CRP1 short C-terminal subpeptide [Saccharomyces cerevisiae EC1118]	NA	NA	ORTHOMCL4571 (2 genes,2 taxa):
TR9720|c1_g1	-2.79501	1.21253	4.44963e-05	0.000441883	NA	NA	NA	NA
TR8970|c1_g1	-2.79327	3.65411	1.88041e-17	4.29674e-15	NA	NA	NA	NA
TR8970|c2_g1	-2.7928	2.93649	2.10075e-13	1.92008e-11	NA	NA	NA	NA
TR2053|c0_g1	-2.78804	0.74387	0.000370603	0.0026303	NA	NA	NA	NA
TR8785|c0_g1	-2.78129	4.06721	2.32887e-15	3.57672e-13	gi|74960859|sp|O77033.1|CYC8_DICDI|RecName: Full=General transcriptional corepressor trfA [Dictyostelium discoideum]	NA	GO:0005515	NA
TR3003|c0_g2	-2.77423	1.81149	7.3705e-06	9.62376e-05	NA	NA	NA	NA
TR6237|c1_g1	-2.77355	2.15034	1.94096e-09	7.17312e-08	NA	NA	GO:0008762|GO:0016491|GO:0050660|GO:0055114	NA
TR9422|c1_g1	-2.77297	4.28525	6.52178e-08	1.58494e-06	gi|12229734|sp|O00061.1|CP67_UROFA|RecName: Full=Cytochrome P450 67; AltName: Full=CYPLXVII; AltName: Full=Planta-induced rust protein 16, partial [Uromyces viciae-fabae]	NA	GO:0005506|GO:0016705|GO:0020037|GO:0055114	NA
TR7409|c2_g1	-2.77153	1.81294	4.97558e-05	0.000486828	NA	NA	GO:0005515	ORTHOMCL3036 (2 genes,2 taxa):
TR8392|c0_g1	-2.77011	1.21716	1.10958e-05	0.000137501	NA	NA	NA	NA
TR6596|c0_g1	-2.76822	6.40759	1.4843e-13	1.43358e-11	gi|1705625|sp|P55306.1|CATA_SCHPO|RecName: Full=Catalase [Schizosaccharomyces pombe 972h-]	K03781	GO:0004096|GO:0020037|GO:0055114	NA
TR7140|c1_g1	-2.76553	2.74414	1.63379e-09	6.13472e-08	NA	NA	NA	NA
TR9369|c1_g1	-2.7649	2.93159	4.37014e-10	1.91316e-08	NA	NA	NA	NA
TR9088|c3_g1	-2.7616	1.26645	9.1043e-05	0.000806559	gi|74857322|sp|Q552Z6.1|GTPA_DICDI|RecName: Full=GTP-binding protein A [Dictyostelium discoideum]	NA	GO:0003924|GO:0005525|GO:0007049	NA
TR5379|c0_g2	-2.75949	0.702765	0.000708477	0.00449838	NA	NA	NA	ORTHOMCL9322 (2 genes,2 taxa):
TR4225|c0_g1	-2.75667	1.37868	6.92287e-05	0.000642784	NA	NA	NA	NA
TR7672|c3_g1	-2.75225	0.660511	0.0047365	0.021385	NA	NA	NA	NA
TR8806|c1_g1	-2.75107	1.43189	8.17763e-06	0.000105309	NA	NA	NA	ORTHOMCL5904 (2 genes,2 taxa):
TR9308|c1_g1	-2.75008	4.39191	1.24728e-19	4.76943e-17	gi|121738215|sp|Q0CMA7.1|AGDC_ASPTN|RecName: Full=Probable alpha/beta-glucosidase agdC; Flags: Precursor [Aspergillus terreus NIH2624]	K01187	GO:0004553|GO:0005975	ORTHOMCL7177 (2 genes,2 taxa):
TR4224|c0_g1	-2.74651	4.03133	9.34752e-12	6.08103e-10	gi|74638860|sp|Q9US44.1|YIZG_SCHPO|RecName: Full=Uncharacterized transporter C1002.16c [Schizosaccharomyces pombe 972h-]	NA	GO:0016021|GO:0055085	ORTHOMCL7838 (2 genes,2 taxa):
TR9545|c0_g2	-2.73952	1.20744	0.000133064	0.0011076	NA	NA	NA	NA
TR6978|c0_g1	-2.73606	4.56156	6.65242e-12	4.45166e-10	gi|57013849|sp|Q12068.1|GRE2_YEAST|RecName: Full=NADPH-dependent methylglyoxal reductase GRE2; AltName: Full=3-methylbutanal reductase; AltName: Full=Genes de respuesta a estres protein 2; AltName: Full=Isovaleraldehyde reductase [Saccharomyces cerevisiae S288c]	NA	GO:0003824|GO:0003854|GO:0006694|GO:0016616|GO:0050662|GO:0055114	NA
TR3578|c0_g1	-2.73603	2.71183	5.1423e-10	2.21497e-08	NA	NA	NA	NA
TR8662|c1_g1	-2.72771	4.29754	1.46129e-16	2.88212e-14	NA	NA	NA	ORTHOMCL8293 (2 genes,2 taxa):
TR8806|c0_g1	-2.72525	1.3848	5.81643e-05	0.000555183	NA	NA	NA	NA
TR8476|c1_g1	-2.72184	0.920029	0.00122621	0.00706288	NA	NA	NA	NA
TR7325|c1_g1	-2.72175	3.58635	8.66329e-06	0.000111105	NA	NA	NA	NA
TR8005|c0_g2	-2.71982	0.709606	0.000635004	0.00412815	NA	NA	NA	NA
TR3322|c0_g1	-2.71932	2.09546	0.00013283	0.00110615	NA	NA	NA	NA
TR11548|c0_g1	-2.71897	2.07073	0.000190501	0.00150102	NA	NA	NA	NA
TR9268|c2_g1	-2.71819	6.65144	1.09174e-23	7.86765e-21	gi|75304477|sp|Q8VZF1.1|AEE7_ARATH|RecName: Full=Acetate/butyrate--CoA ligase AAE7, peroxisomal; AltName: Full=AMP-binding protein 7; Short=AtAMPBP7; AltName: Full=Acetyl-CoA synthetase; AltName: Full=Acyl-activating enzyme 7; AltName: Full=Butyryl-CoA synthetase; AltName: Full=Protein ACETATE NON-UTILIZING 1 [Arabidopsis thaliana]	NA	GO:0003824|GO:0008152	NA
TR9956|c3_g1	-2.71755	1.38973	9.35708e-05	0.000825682	NA	NA	NA	NA
TR2407|c1_g1	-2.71655	2.01709	1.97397e-07	4.17514e-06	gi|2499619|sp|Q03656.1|SKY1_YEAST|RecName: Full=Serine/threonine-protein kinase SKY1; Short=SRPK [Saccharomyces cerevisiae S288c]	K08832	GO:0004672|GO:0005524|GO:0006468	NA
TR6970|c0_g2	-2.71418	2.01308	6.59061e-06	8.72709e-05	NA	NA	NA	NA
TR3209|c1_g1	-2.71279	0.358736	0.00822667	0.0331134	NA	NA	GO:0016491|GO:0016706|GO:0055114	NA
TR1970|c0_g1	-2.71272	1.01266	0.00091351	0.00552856	NA	NA	NA	NA
TR4787|c0_g1	-2.70828	7.03784	3.29515e-14	3.65332e-12	NA	NA	NA	ORTHOMCL5701 (2 genes,2 taxa):
TR8164|c0_g1	-2.70661	3.74157	8.29097e-14	8.58275e-12	NA	NA	NA	NA
TR1723|c0_g2	-2.70123	-0.716009	0.520867	0.709562	NA	NA	NA	NA
TR6183|c0_g1	-2.69891	4.37698	1.53983e-12	1.19222e-10	NA	NA	NA	ORTHOMCL5654 (2 genes,2 taxa):
TR6727|c0_g1	-2.69569	3.54384	4.09471e-13	3.55197e-11	NA	NA	NA	NA
TR5103|c0_g1	-2.69476	4.76718	9.10816e-14	9.27498e-12	NA	NA	NA	NA
TR4237|c0_g2	-2.68827	0.994601	0.000495297	0.00335274	NA	NA	NA	NA
TR9134|c2_g1	-2.68779	7.67509	2.7139e-14	3.04493e-12	NA	NA	NA	NA
TR5941|c2_g1	-2.686	1.9599	0.00118588	0.00685831	NA	NA	NA	NA
TR9769|c3_g1	-2.68484	4.90756	1.46096e-19	5.36744e-17	NA	NA	NA	NA
TR7878|c1_g1	-2.68154	0.592569	0.0182977	0.0623126	NA	NA	NA	NA
TR8328|c0_g1	-2.68122	1.8816	0.00289023	0.0142661	gi|75306509|sp|Q94FV7.1|BAS_RHEPA|RecName: Full=Polyketide synthase BAS; AltName: Full=Benzalacetone synthase; Short=RpBAS [Rheum palmatum]	NA	GO:0008610|GO:0016746|GO:0016747	NA
TR6705|c0_g1	-2.67738	1.68463	0.003793	0.0177541	NA	NA	NA	NA
TR8173|c0_g1	-2.6761	-0.0775459	0.0572068	0.150019	NA	NA	NA	NA
TR5542|c1_g1	-2.66891	4.39367	6.71424e-11	3.4657e-09	NA	NA	NA	NA
TR9742|c2_g1	-2.66869	4.94666	1.06389e-13	1.06599e-11	gi|19862871|sp|Q09752.2|FNX1_SCHPO|RecName: Full=Multidrug resistance protein fnx1 [Schizosaccharomyces pombe 972h-]	NA	GO:0016021|GO:0022857|GO:0055085	NA
TR4476|c0_g1	-2.66718	0.709899	0.00468712	0.0211978	NA	NA	NA	NA
TR6325|c0_g1	-2.66436	0.710801	0.0533819	0.142009	gi|374095507|sp|P84193.3|AUD_PHACH|RecName: Full=Aldos-2-ulose dehydratase; AltName: Full=D-arabino-hex-2-ulose dehydratase; AltName: Full=Pyranosone dehydratase [Phanerochaete chrysosporium]	NA	NA	NA
TR5674|c1_g1	-2.66399	0.340088	0.00932259	0.0366046	NA	NA	NA	NA
TR1|c0_g2	-2.65653	-0.71969	0.51391	0.704104	NA	NA	NA	NA
TR6444|c2_g2	-2.6517	3.25779	2.31507e-12	1.68784e-10	NA	NA	NA	NA
TR10311|c0_g1	-2.64901	0.329223	0.00559338	0.024441	NA	NA	NA	NA
TR11494|c0_g1	-2.64573	0.917951	7.78666e-05	0.000709181	NA	NA	NA	NA
TR2150|c1_g1	-2.64377	0.342963	0.0319907	0.096032	NA	NA	NA	NA
TR9752|c0_g1	-2.64324	5.9323	2.36196e-18	6.23326e-16	gi|75412686|sp|Q9F131.1|3HBH1_PSEAC|RecName: Full=3-hydroxybenzoate 6-hydroxylase 1; AltName: Full=Constitutive 3-hydroxybenzoate 6-hydroxylase [Pseudomonas alcaligenes]	K00480	GO:0016491|GO:0055114	ORTHOMCL9180 (2 genes,2 taxa):
TR2476|c0_g1	-2.64297	-0.721835	0.513992	0.704104	NA	NA	NA	NA
TR2019|c0_g1	-2.64218	0.683778	0.0222362	0.0725094	NA	NA	NA	NA
TR987|c0_g2	-2.64186	0.376228	0.0235031	0.0756922	NA	NA	GO:0008171	NA
TR3022|c0_g1	-2.63918	4.72059	1.69012e-18	4.65703e-16	NA	NA	NA	NA
TR9319|c2_g1	-2.63858	0.664856	0.00222701	0.0115493	NA	NA	NA	NA
TR6775|c0_g2	-2.62771	5.86282	1.61457e-11	9.88633e-10	gi|113517|sp|P29064.1|AGLU_CANTS|RecName: Full=Alpha-glucosidase; AltName: Full=Maltase; Contains: RecName: Full=Alpha-glucosidase subunit 1; Contains: RecName: Full=Alpha-glucosidase subunit 2; Flags: Precursor [Pseudozyma tsukubaensis]	K01187	GO:0004553|GO:0005975	NA
TR1737|c0_g1	-2.62334	0.922638	0.000406453	0.00283851	NA	NA	NA	ORTHOMCL8520 (2 genes,2 taxa):
TR3049|c0_g2	-2.61992	-0.725503	0.513673	0.70392	NA	NA	NA	NA
TR5567|c2_g1	-2.61941	1.32205	2.9368e-05	0.000313493	NA	NA	NA	NA
TR9738|c1_g1	-2.61656	4.86044	4.22723e-11	2.28258e-09	NA	NA	NA	NA
TR2953|c0_g1	-2.61051	2.46798	3.38965e-05	0.00035294	NA	NA	NA	ORTHOMCL5319 (2 genes,2 taxa):
TR5127|c3_g1	-2.60694	1.49324	0.000224309	0.00172815	gi|134967|sp|P12866.1|STE6_YEAST|RecName: Full=Alpha-factor-transporting ATPase; AltName: Full=Mating factor A secretion protein STE6; AltName: Full=Multiple drug resistance protein homolog; AltName: Full=P-glycoprotein [Saccharomyces cerevisiae S288c]	K05658	GO:0005524|GO:0016887	ORTHOMCL5816 (2 genes,2 taxa):
TR4816|c0_g1	-2.60681	1.50221	3.11468e-05	0.000329344	NA	NA	NA	NA
TR7137|c0_g1	-2.60539	2.4447	2.37308e-06	3.61206e-05	NA	NA	NA	NA
TR5279|c1_g2	-2.6015	0.322509	0.010787	0.0411391	NA	NA	NA	NA
TR9015|c0_g1	-2.60145	3.24221	2.42004e-07	4.90594e-06	NA	NA	NA	NA
TR5732|c0_g1	-2.59488	3.0812	1.42367e-10	6.8574e-09	NA	NA	NA	NA
TR3099|c0_g1	-2.59463	0.663121	0.00390917	0.0182186	NA	NA	NA	NA
TR8465|c1_g1	-2.59282	5.17157	2.0639e-20	1.10489e-17	gi|597439598|sp|P04842.2|ALOX1_PICPG|RecName: Full=Alcohol oxidase 1; Short=AO 1; Short=AOX 1; AltName: Full=Methanol oxidase 1; Short=MOX 1 [Komagataella pastoris GS115]	K17066	GO:0016614|GO:0050660|GO:0055114	NA
TR7072|c2_g1	-2.58783	3.89613	1.5136e-05	0.000179156	NA	NA	NA	ORTHOMCL7498 (2 genes,2 taxa):
TR9635|c1_g2	-2.5875	3.08725	1.59162e-06	2.5731e-05	gi|74698341|sp|Q9P7V2.1|ABC4_SCHPO|RecName: Full=ATP-binding cassette transporter abc4; Short=ABC transporter abc4; AltName: Full=ATP-energized glutathione S-conjugate pump abc4; AltName: Full=Glutathione S-conjugate-transporting ATPase abc4 [Schizosaccharomyces pombe 972h-]	NA	GO:0005524|GO:0006810|GO:0016021|GO:0042626|GO:0055085	NA
TR9956|c8_g3	-2.58672	1.13612	0.00147533	0.00821711	NA	NA	NA	NA
TR4863|c0_g1	-2.58398	5.45282	2.78723e-11	1.60198e-09	NA	NA	NA	ORTHOMCL6862 (2 genes,2 taxa):
TR3175|c0_g1	-2.58357	2.77666	4.8339e-06	6.69917e-05	NA	NA	NA	ORTHOMCL6167 (2 genes,2 taxa):
TR4918|c0_g1	-2.58011	1.11087	0.00127294	0.00727169	gi|50401594|sp|Q8GYD9.1|SDE3_ARATH|RecName: Full=Probable RNA helicase SDE3; AltName: Full=Silencing defective protein 3 [Arabidopsis thaliana]	K18422	NA	NA
TR5542|c0_g1	-2.5771	2.92528	6.00802e-11	3.14448e-09	NA	NA	NA	NA
TR8391|c0_g1	-2.57462	0.638998	0.00443098	0.0202693	NA	NA	NA	NA
TR4293|c2_g1	-2.57352	0.681413	0.0325238	0.0971893	NA	NA	NA	NA
TR5897|c0_g1	-2.57221	3.34806	2.04387e-05	0.000230145	NA	NA	NA	ORTHOMCL8905 (2 genes,2 taxa):
TR7834|c1_g1	-2.56934	5.72323	5.2113e-09	1.70112e-07	gi|1710860|sp|P16933.2|SC3_SCHCO|RecName: Full=Fruiting body protein SC3; AltName: Full=Hydrophobin SC3; Flags: Precursor [Schizophyllum commune]	NA	GO:0005199|GO:0009277	NA
TR9891|c3_g1	-2.56288	0.959636	0.00773763	0.0315311	NA	NA	NA	NA
TR3419|c0_g1	-2.55985	1.76251	3.62161e-05	0.000372029	NA	NA	NA	NA
TR9983|c1_g1	-2.55716	1.88558	0.000117278	0.000999748	NA	NA	NA	NA
TR4707|c0_g1	-2.55526	2.70045	1.00319e-09	4.05978e-08	NA	NA	NA	NA
TR9883|c2_g1	-2.55473	4.72581	3.67074e-10	1.63759e-08	gi|374110698|sp|A8P7Y3.1|MTAP_COPC7|RecName: Full=S-methyl-5'-thioadenosine phosphorylase; AltName: Full=5'-methylthioadenosine phosphorylase; Short=MTA phosphorylase; Short=MTAP; Short=MTAPase [Coprinopsis cinerea okayama7#130]	NA	NA	NA
TR8421|c3_g1	-2.5485	2.38865	1.73309e-05	0.000200784	gi|76803660|sp|Q9H9G7.2|AGO3_HUMAN|RecName: Full=Protein argonaute-3; Short=Argonaute3; Short=hAgo3; AltName: Full=Argonaute RISC catalytic component 3; AltName: Full=Eukaryotic translation initiation factor 2C 3; Short=eIF-2C 3; Short=eIF2C 3 [Homo sapiens]	K11593	GO:0005515	NA
TR8590|c0_g1	-2.54707	3.97869	1.20069e-10	5.88938e-09	NA	NA	NA	NA
TR3841|c1_g1	-2.54619	0.277275	0.0127399	0.0469064	gi|74676014|sp|O59801.1|SKI2_SCHPO|RecName: Full=Putative ATP-dependent RNA helicase C550.03c [Schizosaccharomyces pombe 972h-]	K12599	GO:0003676|GO:0005524	NA
TR8697|c2_g1	-2.54616	2.27491	9.53005e-07	1.64424e-05	NA	NA	NA	ORTHOMCL7815 (2 genes,2 taxa):
TR9983|c3_g4	-2.544	5.33392	2.27928e-14	2.63623e-12	NA	NA	GO:0005515	NA
TR5388|c0_g2	-2.54317	2.03662	1.03344e-05	0.000129263	NA	NA	NA	NA
TR9057|c1_g1	-2.54115	5.12263	4.33504e-14	4.69513e-12	NA	NA	NA	ORTHOMCL7954 (2 genes,2 taxa):
TR2981|c0_g1	-2.54098	0.264898	0.0159519	0.0560351	NA	NA	NA	NA
TR5275|c0_g1	-2.54009	0.282542	0.0125435	0.0463384	NA	NA	NA	NA
TR8221|c0_g1	-2.53993	3.37919	1.19196e-11	7.59654e-10	gi|74691493|sp|Q701P2.1|KO1_GIBIN|RecName: Full=Ent-kaurene oxidase; AltName: Full=Cytochrome P450 503A1; AltName: Full=Cytochrome P450-4 [Fusarium proliferatum]	NA	GO:0005506|GO:0016705|GO:0020037|GO:0055114	NA
TR5896|c0_g1	-2.53992	0.892743	0.00943785	0.0369565	NA	NA	NA	NA
TR9422|c0_g1	-2.53807	2.09886	0.00115806	0.00671991	NA	NA	NA	NA
TR10483|c0_g1	-2.53684	0.625417	0.00494817	0.0222111	NA	NA	NA	NA
TR9486|c1_g1	-2.53521	0.263022	0.0159597	0.056052	NA	NA	NA	NA
TR9134|c1_g1	-2.53334	6.74108	4.27399e-16	7.48427e-14	NA	NA	GO:0005515	ORTHOMCL8687 (2 genes,2 taxa):
TR1428|c0_g1	-2.53312	0.235191	0.0361097	0.105502	NA	NA	NA	NA
TR495|c0_g1	-2.53245	5.08158	3.73442e-17	7.68921e-15	NA	NA	NA	NA
TR1663|c0_g2	-2.52983	0.572889	0.00678413	0.0284181	NA	NA	NA	NA
TR11613|c0_g1	-2.52684	2.6484	2.41398e-07	4.90594e-06	NA	NA	NA	NA
TR5396|c3_g1	-2.52219	1.43301	0.000149899	0.00123079	NA	NA	NA	ORTHOMCL3061 (2 genes,2 taxa):
TR2734|c1_g1	-2.52133	0.309738	0.0334388	0.0993725	gi|166224130|sp|A5VPA6.1|BETA_BRUO2|RecName: Full=Oxygen-dependent choline dehydrogenase; Short=CDH; Short=CHD; AltName: Full=Betaine aldehyde dehydrogenase; Short=BADH [Brucella ovis ATCC 25840]	NA	GO:0016614|GO:0050660|GO:0055114	NA
TR4540|c0_g2	-2.51776	1.24618	2.2751e-05	0.000252688	NA	NA	NA	NA
TR6859|c2_g1	-2.5143	2.51445	1.60127e-09	6.02471e-08	NA	NA	NA	ORTHOMCL3084 (2 genes,2 taxa):
TR7553|c2_g1	-2.51427	1.2731	0.000222626	0.00171802	NA	NA	NA	NA
TR1563|c0_g1	-2.51376	7.68246	7.57255e-06	9.82597e-05	NA	NA	NA	NA
TR2407|c0_g2	-2.51218	1.55479	0.000107613	0.000932196	gi|300669676|sp|P78362.3|SRPK2_HUMAN|RecName: Full=SRSF protein kinase 2; AltName: Full=SFRS protein kinase 2; AltName: Full=Serine/arginine-rich protein-specific kinase 2; Short=SR-protein-specific kinase 2; Contains: RecName: Full=SRSF protein kinase 2 N-terminal; Contains: RecName: Full=SRSF protein kinase 2 C-terminal [Homo sapiens]	NA	GO:0004672|GO:0005524|GO:0006468	NA
TR8120|c1_g1	-2.51169	1.39563	3.91058e-05	0.000396282	gi|74853613|sp|Q54MG1.1|Y5981_DICDI|RecName: Full=von Willebrand factor A domain-containing protein DDB_G0285981 [Dictyostelium discoideum]	NA	NA	NA
TR780|c0_g1	-2.5093	1.48876	0.00077016	0.0048161	NA	NA	NA	NA
TR8040|c1_g1	-2.50673	0.215213	0.0586263	0.152613	gi|408360233|sp|O59741.2|YN25_SCHPO|RecName: Full=Uncharacterized transcriptional regulatory protein C530.05 [Schizosaccharomyces pombe 972h-]	NA	GO:0000981|GO:0005634|GO:0006355|GO:0008270	NA
TR4084|c0_g1	-2.50657	2.35571	1.13107e-07	2.57507e-06	NA	NA	NA	NA
TR4979|c1_g1	-2.5065	1.29601	0.0118528	0.044302	NA	NA	NA	NA
TR7499|c1_g1	-2.50586	4.85583	3.18131e-14	3.54811e-12	gi|133277|sp|P25042.1|ROX1_YEAST|RecName: Full=Repressor ROX1; AltName: Full=Heme-dependent repression factor; AltName: Full=Hypoxic function repressor [Saccharomyces cerevisiae S288c]	NA	NA	NA
TR9782|c2_g1	-2.50201	4.96169	2.21656e-13	2.0161e-11	NA	NA	NA	NA
TR9203|c0_g2	-2.50168	1.28576	0.000750116	0.00471484	NA	NA	NA	NA
TR8799|c4_g1	-2.50152	4.8924	6.81731e-12	4.51364e-10	NA	NA	NA	NA
TR9036|c0_g1	-2.50102	0.995932	0.0238131	0.076454	gi|1175441|sp|Q09766.1|YA7D_SCHPO|RecName: Full=Uncharacterized membrane protein C24H6.13 [Schizosaccharomyces pombe 972h-]	NA	NA	NA
TR9690|c2_g1	-2.49676	3.35975	3.41113e-09	1.19243e-07	NA	NA	NA	NA
TR9308|c2_g1	-2.49571	6.28215	6.56794e-18	1.64085e-15	gi|74672124|sp|Q4WRH9.1|AGDC_ASPFU|RecName: Full=Probable alpha/beta-glucosidase agdC; Flags: Precursor [Aspergillus fumigatus Af293]	K01187	GO:0004553|GO:0005975	ORTHOMCL8305 (2 genes,2 taxa):
TR8809|c4_g1	-2.48637	4.0532	1.88742e-14	2.23827e-12	NA	NA	NA	NA
TR6009|c3_g2	-2.48554	4.03258	1.43678e-11	8.82652e-10	gi|527504060|sp|P86242.2|PAPI_STRMB|RecName: Full=Papain inhibitor; Short=SPI; Flags: Precursor [Streptomyces mobaraensis]	NA	NA	NA
TR3478|c1_g1	-2.48431	1.21667	0.000118839	0.00100938	NA	NA	NA	NA
TR8806|c3_g1	-2.48159	3.68714	8.05372e-10	3.34596e-08	NA	NA	NA	NA
TR2549|c1_g2	-2.47892	0.617249	0.0140411	0.0507023	NA	NA	NA	NA
TR3731|c0_g2	-2.47756	0.579853	0.00852093	0.0340381	NA	NA	NA	NA
TR3664|c0_g1	-2.47227	1.4606	0.00331081	0.0159472	NA	NA	NA	NA
TR8133|c0_g1	-2.47079	4.20016	1.36265e-07	3.03591e-06	gi|229891202|sp|Q1LXK4.2|M10B1_DANRE|RecName: Full=Putative helicase mov-10-B.1 [Danio rerio]	K18422	NA	NA
TR7489|c2_g1	-2.46828	0.856469	0.0169609	0.0587314	NA	NA	NA	NA
TR10607|c0_g1	-2.46754	0.223075	0.0148685	0.0530449	NA	NA	NA	NA
TR4975|c1_g1	-2.4621	1.13006	0.014484	0.0519834	NA	NA	NA	NA
TR4661|c0_g1	-2.45946	0.231238	0.0480531	0.13102	NA	NA	NA	NA
TR3681|c0_g1	-2.45922	0.219683	0.0241278	0.0772261	gi|75017603|sp|Q8ST87.1|ABCCA_DICDI|RecName: Full=ABC transporter C family member 10; AltName: Full=ABC transporter ABCC.10 [Dictyostelium discoideum]	NA	NA	NA
TR1632|c0_g1	-2.45668	2.61623	9.38964e-06	0.000119358	NA	K02272	GO:0004129	NA
TR8807|c1_g1	-2.45422	1.20482	9.68259e-05	0.000850154	NA	NA	NA	NA
TR9132|c1_g1	-2.45369	2.58545	4.12788e-06	5.83728e-05	gi|74618388|sp|Q7SFB0.1|GUS79_NEUCR|RecName: Full=Beta-glucuronidase; Short=GlcAase; AltName: Full=Beta-D-glucuronoside glucuronosohydrolase; Flags: Precursor [Neurospora crassa OR74A]	NA	NA	NA
TR7291|c1_g1	-2.45368	3.03855	1.44267e-05	0.000171736	gi|19859374|sp|P40900.2|ISP4_SCHPO|RecName: Full=Sexual differentiation process protein isp4 [Schizosaccharomyces pombe 972h-]	NA	GO:0055085	NA
TR3899|c0_g1	-2.45218	8.45802	1.81464e-15	2.83341e-13	gi|126302582|sp|P84675.2|PFM_CHAGB|RecName: Full=Putative fungistatic metabolite [Chaetomium globosum CBS 148.51]	NA	NA	NA
TR8472|c5_g1	-2.45139	3.98429	3.12055e-09	1.09905e-07	NA	NA	NA	NA
TR8014|c1_g1	-2.44	2.86885	1.04352e-06	1.77588e-05	gi|56749763|sp|Q73AY2.1|MENG_BACC1|RecName: Full=Demethylmenaquinone methyltransferase [Bacillus cereus ATCC 10987]	NA	GO:0006400|GO:0008152|GO:0008168|GO:0008171|GO:0008176	ORTHOMCL7769 (2 genes,2 taxa):
TR6237|c0_g1	-2.43867	0.230143	0.0138363	0.0501563	NA	NA	NA	NA
TR8838|c0_g1	-2.43864	0.525889	0.00777713	0.0316439	NA	NA	NA	NA
TR671|c0_g1	-2.4372	0.524844	0.0110609	0.0419957	NA	NA	NA	NA
TR7072|c3_g1	-2.43519	1.25729	0.0119868	0.0447058	NA	NA	NA	NA
TR9369|c2_g1	-2.43467	4.85815	7.00965e-08	1.68817e-06	NA	NA	NA	NA
TR1654|c0_g1	-2.43402	0.221577	0.0198598	0.0663776	NA	NA	NA	NA
TR1618|c0_g1	-2.43384	1.41458	0.00153143	0.008497	NA	NA	NA	NA
TR5127|c1_g1	-2.43209	1.64654	3.1691e-05	0.00033378	gi|74996430|sp|Q54BT3.1|ABCB2_DICDI|RecName: Full=ABC transporter B family member 2; AltName: Full=ABC transporter ABCB.2 [Dictyostelium discoideum]	NA	GO:0005524|GO:0016887	NA
TR9088|c1_g1	-2.4307	1.77824	0.000875013	0.00534739	NA	NA	NA	NA
TR9158|c2_g1	-2.4293	1.23947	0.0032699	0.0157867	NA	NA	NA	NA
TR5969|c1_g1	-2.4292	0.226739	0.02249	0.0731585	NA	NA	NA	NA
TR9925|c0_g1	-2.42705	2.28265	0.00539665	0.0237531	NA	NA	NA	NA
TR9755|c1_g1	-2.42546	3.11258	2.19235e-09	8.00742e-08	NA	NA	NA	NA
TR1708|c0_g2	-2.42308	0.206836	0.0404602	0.114969	NA	NA	NA	NA
TR7889|c0_g1	-2.41931	1.7801	0.00134688	0.00762204	NA	NA	NA	NA
TR9805|c1_g1	-2.41822	3.15137	9.37939e-12	6.08103e-10	gi|586908179|sp|A8DRH7.1|LGA1_ASPNG|RecName: Full=L-threo-3-deoxy-hexylosonate aldolase; AltName: Full=L-threo-3-deoxy-hexulosonate aldolase [Aspergillus niger]	NA	GO:0008152|GO:0016829	NA
TR8686|c4_g1	-2.41409	0.520889	0.00688247	0.0287337	gi|74680375|sp|Q5AMH6.1|CAS5_CANAL|RecName: Full=Cell wall integrity transcriptional regulator CAS5; AltName: Full=Caspofungin sensitivity protein 5 [Candida albicans SC5314]	NA	NA	NA
TR1761|c0_g1	-2.41367	0.797318	0.00136755	0.00771569	NA	NA	NA	NA
TR2320|c0_g1	-2.41311	0.221441	0.0232901	0.0751095	NA	NA	NA	NA
TR4228|c0_g1	-2.40618	0.957573	0.00397293	0.0184717	NA	NA	NA	NA
TR2846|c0_g1	-2.40459	1.01076	0.000525601	0.0035235	NA	NA	NA	NA
TR5316|c0_g1	-2.40425	0.552046	0.0126601	0.0466679	NA	NA	NA	NA
TR11751|c0_g1	-2.40319	0.238739	0.0511085	0.137451	NA	NA	NA	NA
TR6294|c0_g1	-2.40315	3.73088	4.6573e-10	2.02e-08	gi|74680375|sp|Q5AMH6.1|CAS5_CANAL|RecName: Full=Cell wall integrity transcriptional regulator CAS5; AltName: Full=Caspofungin sensitivity protein 5 [Candida albicans SC5314]	NA	NA	ORTHOMCL7238 (2 genes,2 taxa):
TR6705|c1_g1	-2.40304	3.37985	0.000155452	0.00126694	NA	NA	NA	NA
TR5778|c0_g1	-2.39675	1.88501	6.56636e-06	8.70728e-05	gi|5915816|sp|O81970.1|C71A9_SOYBN|RecName: Full=Cytochrome P450 71A9; AltName: Full=Cytochrome P450 CP1 [Glycine max]	NA	GO:0005506|GO:0016705|GO:0020037|GO:0055114	NA
TR10571|c0_g1	-2.39602	0.509221	0.00657757	0.0277452	NA	NA	NA	NA
TR5711|c2_g1	-2.39233	1.56436	0.0010588	0.00623858	NA	NA	NA	NA
TR2914|c1_g1	-2.39187	1.03058	0.0629616	0.160789	gi|550540861|sp|Q5AXT5.2|PIF1_EMENI|RecName: Full=ATP-dependent DNA helicase PIF1; AltName: Full=DNA repair and recombination helicase PIF1 [Aspergillus nidulans FGSC A4]	K15255	GO:0000723|GO:0003678|GO:0006281	NA
TR3141|c1_g1	-2.39003	0.97806	0.000593426	0.00390415	NA	NA	NA	NA
TR3783|c1_g1	-2.38441	2.86545	1.91955e-09	7.12208e-08	gi|14195095|sp|P79051.2|RHP16_SCHPO|RecName: Full=ATP-dependent helicase rhp16; AltName: Full=DNA repair protein rhp16; AltName: Full=RAD16 homolog [Schizosaccharomyces pombe 972h-]	K15083	GO:0003677|GO:0005524|GO:0046872	ORTHOMCL7936 (2 genes,2 taxa):
TR9383|c3_g2	-2.38381	1.48994	1.91692e-05	0.000217286	NA	NA	NA	NA
TR888|c1_g1	-2.38072	2.35384	6.0873e-07	1.10094e-05	NA	NA	NA	NA
TR9009|c0_g1	-2.37967	1.08839	0.038209	0.110057	NA	NA	NA	NA
TR3836|c0_g1	-2.37929	1.84465	7.38986e-07	1.3075e-05	NA	NA	NA	ORTHOMCL6875 (2 genes,2 taxa):
TR6596|c1_g1	-2.37831	7.17335	3.35219e-12	2.39733e-10	gi|21431745|sp|O13289.4|CATA_CANAL|RecName: Full=Peroxisomal catalase [Candida albicans SC5314]	K03781	GO:0004096|GO:0020037|GO:0055114	NA
TR6057|c0_g1	-2.37574	3.7828	0.000108264	0.000937402	NA	NA	NA	NA
TR2460|c0_g1	-2.37565	0.216286	0.032533	0.0971893	NA	NA	NA	NA
TR4559|c0_g2	-2.37477	0.509224	0.00595668	0.0256281	NA	NA	NA	NA
TR9106|c0_g2	-2.37389	0.821288	0.00814973	0.0328744	NA	NA	NA	NA
TR3224|c3_g1	-2.37327	0.17069	0.0269303	0.0841503	NA	NA	NA	NA
TR6955|c3_g2	-2.37317	1.41115	0.000415341	0.0028941	NA	NA	NA	NA
TR1210|c0_g1	-2.37221	0.499411	0.0273169	0.0850935	gi|6686026|sp|O60126.2|TOP3_SCHPO|RecName: Full=DNA topoisomerase 3; AltName: Full=DNA topoisomerase III [Schizosaccharomyces pombe 972h-]	K03165	NA	NA
TR8785|c1_g1	-2.37103	4.02276	5.21684e-12	3.58812e-10	NA	NA	NA	NA
TR5028|c0_g1	-2.37066	2.65414	0.00012902	0.00108211	gi|267442|sp|P30176.1|YBIA_ECOLI|RecName: Full=Swarming motility protein YbiA [Escherichia coli K-12]	NA	NA	NA
TR9132|c3_g1	-2.37037	3.23294	2.02452e-07	4.25741e-06	gi|74618388|sp|Q7SFB0.1|GUS79_NEUCR|RecName: Full=Beta-glucuronidase; Short=GlcAase; AltName: Full=Beta-D-glucuronoside glucuronosohydrolase; Flags: Precursor [Neurospora crassa OR74A]	NA	NA	ORTHOMCL5606 (2 genes,2 taxa):
TR6361|c0_g1	-2.36993	1.90109	0.000644979	0.00417917	NA	NA	NA	NA
TR7166|c1_g1	-2.36777	1.67347	0.000102151	0.000889403	NA	NA	NA	ORTHOMCL3602 (2 genes,2 taxa):
TR11001|c1_g1	-2.36641	6.3083	6.35222e-13	5.22024e-11	NA	NA	NA	NA
TR9342|c5_g2	-2.36617	4.57077	2.65517e-11	1.53077e-09	NA	NA	NA	NA
TR7307|c1_g1	-2.3658	4.85143	3.32863e-07	6.50824e-06	NA	NA	NA	NA
TR7128|c1_g1	-2.36456	1.7625	9.37848e-05	0.000826551	NA	NA	NA	NA
TR843|c0_g1	-2.36367	0.196343	0.109061	0.242722	NA	NA	NA	NA
TR1151|c0_g1	-2.36292	0.167275	0.0281814	0.0871277	NA	NA	NA	NA
TR7717|c1_g1	-2.36149	4.17696	3.30878e-06	4.82464e-05	gi|22653677|sp|Q9Y8G7.1|C505_FUSOX|RecName: Full=Bifunctional P-450:NADPH-P450 reductase; AltName: Full=Cytochrome P450foxy; AltName: Full=Fatty acid omega-hydroxylase; Includes: RecName: Full=Cytochrome P450 505; Includes: RecName: Full=NADPH--cytochrome P450 reductase [Fusarium oxysporum]	K14338	GO:0005506|GO:0010181|GO:0016491|GO:0016705|GO:0020037|GO:0055114	NA
TR6963|c1_g2	-2.36007	0.481743	0.0111676	0.0423148	NA	NA	NA	NA
TR5570|c0_g1	-2.35871	1.98093	0.000359246	0.00256134	NA	NA	NA	NA
TR5223|c1_g1	-2.35817	6.63579	2.27483e-11	1.34459e-09	gi|74638719|sp|Q9P6J0.1|YHDC_SCHPO|RecName: Full=Uncharacterized transporter C1683.12 [Schizosaccharomyces pombe 972h-]	NA	GO:0016021|GO:0055085	NA
TR3826|c0_g2	-2.35776	1.68609	0.0223983	0.0729113	NA	NA	NA	NA
TR7889|c1_g1	-2.35619	4.44052	0.000122676	0.0010368	NA	NA	NA	NA
TR9855|c1_g1	-2.35478	2.69425	1.53808e-05	0.000181366	NA	NA	NA	NA
TR5736|c0_g1	-2.3541	2.99449	1.10996e-09	4.47256e-08	gi|586908179|sp|A8DRH7.1|LGA1_ASPNG|RecName: Full=L-threo-3-deoxy-hexylosonate aldolase; AltName: Full=L-threo-3-deoxy-hexulosonate aldolase [Aspergillus niger]	NA	GO:0008152|GO:0016829	NA
TR9635|c2_g1	-2.354	4.98334	1.40998e-08	4.10867e-07	gi|74698341|sp|Q9P7V2.1|ABC4_SCHPO|RecName: Full=ATP-binding cassette transporter abc4; Short=ABC transporter abc4; AltName: Full=ATP-energized glutathione S-conjugate pump abc4; AltName: Full=Glutathione S-conjugate-transporting ATPase abc4 [Schizosaccharomyces pombe 972h-]	NA	GO:0005524|GO:0006810|GO:0016021|GO:0016887|GO:0042626|GO:0055085	NA
TR11009|c0_g1	-2.35241	1.61935	4.1028e-05	0.000412194	NA	NA	NA	ORTHOMCL5171 (2 genes,2 taxa):
TR9930|c2_g1	-2.35003	6.10803	1.2986e-09	5.05861e-08	NA	NA	GO:0005515	ORTHOMCL3264 (2 genes,2 taxa):
TR6067|c0_g1	-2.34922	9.23516	1.81954e-10	8.63107e-09	NA	NA	NA	NA
TR6373|c1_g1	-2.34531	0.769702	0.00829077	0.0333071	gi|74666677|sp|Q4WAW6.1|FTMD_ASPFU|RecName: Full=6-hydroxytryprostatin B O-methyltransferase; AltName: Full=Fumitremorgin biosynthesis protein D [Aspergillus fumigatus Af293]	NA	GO:0008171	NA
TR9468|c1_g2	-2.34445	0.768014	0.0071928	0.029764	gi|118094|sp|P25719.1|CYPC_YEAST|RecName: Full=Peptidyl-prolyl cis-trans isomerase C, mitochondrial; Short=PPIase C; AltName: Full=Cyclophilin C; AltName: Full=PPI-III; AltName: Full=Rotamase C; Flags: Precursor [Saccharomyces cerevisiae S288c]	NA	NA	NA
TR9270|c0_g2	-2.34338	0.798974	0.00568475	0.0247479	NA	NA	NA	NA
TR3826|c0_g1	-2.34222	1.64404	0.000486299	0.00330017	NA	NA	NA	NA
TR2000|c0_g1	-2.34107	1.16445	0.00162254	0.00892323	NA	NA	NA	NA
TR6069|c0_g2	-2.33892	3.11427	3.68677e-07	7.09958e-06	gi|78099067|sp|Q56Z59.2|PATL3_ARATH|RecName: Full=Patellin-3 [Arabidopsis thaliana]	NA	NA	NA
TR9004|c0_g1	-2.33692	4.89505	3.09533e-13	2.73572e-11	gi|75311525|sp|Q9LSH2.1|DCE5_ARATH|RecName: Full=Glutamate decarboxylase 5; Short=GAD 5 [Arabidopsis thaliana]	K01580	GO:0008152|GO:0016831|GO:0019752|GO:0030170	ORTHOMCL5541 (2 genes,2 taxa):
TR1924|c0_g1	-2.33537	0.161533	0.0370759	0.107571	gi|380865480|sp|Q05659.4|BAR2_SCHCO|RecName: Full=Pheromone B alpha 2 receptor [Schizophyllum commune]	K04627	GO:0004932|GO:0007186|GO:0016021	NA
TR9468|c5_g1	-2.33467	4.37441	2.01068e-14	2.35463e-12	gi|212288568|sp|Q7LL04.2|YQK1_SCHPO|RecName: Full=UPF0676 protein C1494.01 [Schizosaccharomyces pombe 972h-]	NA	GO:0016491|GO:0016706|GO:0055114	NA
TR7019|c1_g2	-2.33386	0.935625	0.000872329	0.00533866	NA	NA	NA	NA
TR8854|c0_g1	-2.33268	0.427789	0.00866113	0.0345211	gi|544242|sp|P36183.1|ENPL_HORVU|RecName: Full=Endoplasmin homolog; AltName: Full=Glucose-regulated protein 94 homolog; Short=GRP-94 homolog; Flags: Precursor [Hordeum vulgare]	NA	NA	NA
TR9414|c1_g1	-2.33132	3.97721	1.93241e-08	5.40412e-07	NA	NA	NA	NA
TR2680|c0_g1	-2.3302	0.953405	0.0915055	0.213092	gi|238054323|sp|Q00668.2|STCC_EMENI|RecName: Full=Putative sterigmatocystin biosynthesis peroxidase stcC; Flags: Precursor [Aspergillus nidulans FGSC A4]	NA	GO:0004601	NA
TR4953|c0_g1	-2.32982	0.766568	0.00963695	0.0375869	gi|1706093|sp|P51869.1|CP4F4_RAT|RecName: Full=Cytochrome P450 4F4; AltName: Full=CYPIVF4 [Rattus norvegicus]	NA	GO:0005506|GO:0016705|GO:0020037|GO:0055114	NA
TR3533|c2_g1	-2.32422	0.158132	0.0368674	0.107132	NA	NA	NA	NA
TR3391|c1_g1	-2.32115	3.33339	1.16212e-09	4.65271e-08	NA	NA	GO:0008080|GO:0016747	ORTHOMCL9490 (2 genes,2 taxa):
TR720|c0_g1	-2.32068	1.32149	0.000811698	0.00502899	NA	NA	NA	NA
TR2367|c0_g1	-2.32068	1.94207	0.00434693	0.019948	gi|26394354|sp|O14367.1|GTI1_SCHPO|RecName: Full=Gluconate transport inducer 1 [Schizosaccharomyces pombe 972h-]	NA	NA	ORTHOMCL3340 (2 genes,2 taxa):
TR10916|c0_g1	-2.3201	0.118139	0.0659091	0.166636	NA	NA	NA	NA
TR6015|c1_g1	-2.31882	1.52406	0.00324419	0.0156868	gi|81345387|sp|O86365.1|Y584_MYCTU|RecName: Full=Uncharacterized glycosidase Rv0584; Flags: Precursor [Mycobacterium tuberculosis H37Rv]	NA	NA	ORTHOMCL8198 (2 genes,2 taxa):
TR3561|c0_g1	-2.31637	0.172043	0.0274738	0.0854543	NA	NA	NA	NA
TR2019|c0_g2	-2.31627	0.393335	0.0503694	0.135873	NA	NA	NA	NA
TR9595|c2_g1	-2.31558	6.98347	6.9148e-10	2.91808e-08	gi|74654570|sp|O13658.1|YBCB_SCHPO|RecName: Full=Uncharacterized transcriptional regulatory protein C27B12.11c [Schizosaccharomyces pombe 972h-]	NA	NA	NA
TR6596|c2_g1	-2.31512	6.78704	8.52577e-11	4.29428e-09	gi|21431745|sp|O13289.4|CATA_CANAL|RecName: Full=Peroxisomal catalase [Candida albicans SC5314]	K03781	GO:0004096|GO:0020037|GO:0055114	NA
TR10260|c0_g1	-2.31496	0.154737	0.0455856	0.126072	NA	NA	NA	NA
TR5383|c1_g1	-2.31289	4.14273	5.34173e-15	7.27306e-13	NA	NA	NA	ORTHOMCL4224 (2 genes,2 taxa):
TR2733|c0_g1	-2.31185	0.556574	0.0349262	0.102814	NA	NA	NA	NA
TR1987|c0_g1	-2.3079	1.05945	0.0148495	0.0529973	NA	NA	NA	NA
TR4694|c0_g2	-2.30711	1.14509	0.0033956	0.0162794	NA	NA	GO:0005199|GO:0009277	NA
TR2568|c0_g1	-2.30485	0.541648	0.0463737	0.127555	NA	NA	NA	NA
TR9009|c2_g1	-2.3041	3.54661	0.005351	0.0235799	NA	NA	NA	NA
TR9134|c4_g1	-2.30343	9.49245	4.33952e-12	3.05675e-10	NA	NA	NA	NA
TR1674|c0_g1	-2.3029	0.736904	0.00550837	0.0241258	NA	NA	NA	NA
TR8843|c4_g2	-2.30191	2.48258	3.02013e-07	5.96921e-06	NA	NA	NA	NA
TR4246|c1_g1	-2.30102	0.729332	0.00246592	0.0125452	NA	NA	NA	NA
TR10637|c0_g1	-2.29869	0.735674	0.00728381	0.0300477	gi|74628155|sp|Q70J59.1|SED2_ASPFU|RecName: Full=Tripeptidyl-peptidase sed2; AltName: Full=Sedolisin-B; Flags: Precursor [Aspergillus fumigatus Af293]	K01279	GO:0004252|GO:0006508	NA
TR6775|c0_g1	-2.298	2.8381	5.95579e-06	7.96528e-05	gi|18202747|sp|Q9C0Y4.2|AGLU_SCHPO|RecName: Full=Alpha-glucosidase; AltName: Full=Maltase; Flags: Precursor [Schizosaccharomyces pombe 972h-]	NA	NA	NA
TR3423|c1_g1	-2.29741	0.483276	0.0608655	0.156653	NA	NA	NA	NA
TR7489|c0_g1	-2.29688	0.266113	0.128249	0.272721	NA	NA	NA	NA
TR2362|c0_g2	-2.29686	0.165213	0.0350923	0.103141	NA	NA	NA	NA
TR4138|c0_g1	-2.29309	0.158546	0.0419143	0.118186	NA	NA	NA	NA
TR5709|c2_g1	-2.29211	2.79517	7.60999e-07	1.3439e-05	NA	NA	NA	NA
TR2036|c0_g1	-2.28733	5.33538	1.96955e-11	1.19044e-09	NA	NA	NA	NA
TR8785|c5_g1	-2.28606	5.91159	1.78729e-16	3.48839e-14	gi|31340484|sp|O60184.1|CYC8_SCHPO|RecName: Full=General transcriptional corepressor ssn6 [Schizosaccharomyces pombe 972h-]	NA	GO:0005515	ORTHOMCL7345 (2 genes,2 taxa):
TR6233|c0_g1	-2.2843	3.78051	4.40425e-08	1.12428e-06	NA	NA	NA	NA
TR7329|c0_g1	-2.28233	4.33914	2.62354e-12	1.89797e-10	NA	NA	GO:0005515	NA
TR8303|c0_g1	-2.28101	1.4688	0.000849528	0.00522574	NA	NA	NA	NA
TR7291|c0_g1	-2.27941	3.94428	2.13088e-05	0.000238366	gi|19859374|sp|P40900.2|ISP4_SCHPO|RecName: Full=Sexual differentiation process protein isp4 [Schizosaccharomyces pombe 972h-]	NA	GO:0055085	ORTHOMCL4815 (2 genes,2 taxa):
TR7878|c4_g2	-2.27908	4.33685	2.03903e-10	9.55132e-09	NA	NA	NA	NA
TR3502|c0_g1	-2.27733	0.717341	0.00281719	0.0139534	NA	NA	GO:0005515	NA
TR8616|c2_g1	-2.27204	0.429631	0.0133955	0.0488881	NA	NA	NA	NA
TR7805|c1_g1	-2.27146	0.463043	0.00981507	0.0381308	NA	NA	NA	NA
TR4317|c0_g1	-2.26844	3.96741	1.14738e-08	3.43612e-07	NA	NA	NA	NA
TR3985|c1_g1	-2.26613	0.698933	0.0112482	0.042543	NA	NA	NA	NA
TR7730|c0_g1	-2.26584	4.35495	5.02947e-13	4.24492e-11	gi|74638900|sp|Q9UU76.1|PUF6_SCHPO|RecName: Full=Pumilio homology domain family member 6 [Schizosaccharomyces pombe 972h-]	K14844	GO:0003723	ORTHOMCL4261 (2 genes,2 taxa):
TR8917|c2_g1	-2.26573	1.54452	0.000253801	0.00192529	NA	NA	NA	ORTHOMCL8260 (2 genes,2 taxa):
TR6241|c1_g1	-2.2656	3.01364	4.10393e-08	1.05336e-06	gi|334350790|sp|A7TGQ2.1|OAF3_VANPO|RecName: Full=Oleate activated transcription factor 3 [Vanderwaltozyma polyspora DSM 70294]	NA	GO:0000981|GO:0005634|GO:0006355|GO:0008270	ORTHOMCL4550 (2 genes,2 taxa):
TR8917|c3_g1	-2.2618	1.40821	0.00209927	0.0109846	NA	NA	NA	NA
TR8666|c0_g1	-2.26024	5.14133	3.44443e-15	4.96448e-13	gi|74896802|sp|Q54DY9.1|BCS1B_DICDI|RecName: Full=Probable mitochondrial chaperone BCS1-B; AltName: Full=BCS1-like protein 2 [Dictyostelium discoideum]	K08900	GO:0005524	ORTHOMCL5935 (2 genes,2 taxa):
TR817|c0_g1	-2.2589	1.63996	1.59593e-05	0.000187245	NA	NA	NA	NA
TR6322|c1_g1	-2.25699	1.99912	4.04158e-05	0.000406967	NA	NA	NA	NA
TR5359|c0_g1	-2.25241	6.69193	3.81689e-07	7.33509e-06	gi|60392229|sp|Q05871.1|ECI1_YEAST|RecName: Full=3,2-trans-enoyl-CoA isomerase; AltName: Full=Delta(3),Delta(2)-enoyl-CoA isomerase; Short=D3,D2-enoyl-CoA isomerase; AltName: Full=Dodecenoyl-CoA isomerase [Saccharomyces cerevisiae S288c]	K13239	GO:0003824|GO:0008152	NA
TR7729|c3_g2	-2.25136	1.61999	0.00054496	0.00364025	gi|338819541|sp|P0CO19.1|SWR1_CRYNB|RecName: Full=Helicase SWR1 [Cryptococcus neoformans var. neoformans B-3501A]	NA	NA	NA
TR8408|c2_g2	-2.24991	1.7556	5.50292e-06	7.47161e-05	NA	NA	NA	NA
TR4342|c0_g1	-2.24788	0.352971	0.226202	0.409454	NA	NA	NA	NA
TR8785|c2_g1	-2.24744	3.89464	1.97868e-12	1.48298e-10	NA	NA	NA	NA
TR6325|c0_g2	-2.2436	0.444252	0.0374134	0.108315	gi|374095507|sp|P84193.3|AUD_PHACH|RecName: Full=Aldos-2-ulose dehydratase; AltName: Full=D-arabino-hex-2-ulose dehydratase; AltName: Full=Pyranosone dehydratase [Phanerochaete chrysosporium]	NA	NA	NA
TR2591|c2_g1	-2.24075	0.437009	0.0195128	0.065463	NA	NA	NA	NA
TR3046|c1_g1	-2.24027	0.134188	0.122919	0.264739	NA	NA	NA	NA
TR1928|c0_g1	-2.23651	0.418956	0.0189489	0.064134	gi|23821814|sp|Q9P2E3.2|ZNFX1_HUMAN|RecName: Full=NFX1-type zinc finger-containing protein 1 [Homo sapiens]	NA	NA	NA
TR7729|c0_g1	-2.23319	0.634568	0.00507168	0.0225919	gi|74699657|sp|Q4P328.1|SWR1_USTMA|RecName: Full=Helicase SWR1 [Ustilago maydis 521]	NA	GO:0003677|GO:0005524|GO:0016787	NA
TR4663|c2_g2	-2.23085	0.441261	0.0395426	0.113064	NA	NA	NA	NA
TR4894|c0_g1	-2.23028	0.407207	0.00833823	0.0334471	NA	NA	GO:0005515	NA
TR8213|c2_g1	-2.22418	3.04154	1.26668e-09	5.00713e-08	NA	NA	NA	NA
TR9042|c1_g1	-2.2238	1.59801	0.00511573	0.0227356	NA	NA	NA	NA
TR5709|c1_g1	-2.22363	1.52787	0.000438835	0.00302853	gi|74857322|sp|Q552Z6.1|GTPA_DICDI|RecName: Full=GTP-binding protein A [Dictyostelium discoideum]	NA	GO:0005525|GO:0015093|GO:0015684|GO:0016021	NA
TR1353|c0_g1	-2.2218	0.108896	0.034621	0.102189	NA	NA	NA	NA
TR7281|c0_g1	-2.22056	0.413812	0.0197251	0.0660335	NA	NA	NA	NA
TR6088|c0_g1	-2.22038	3.40769	3.89249e-08	1.00598e-06	gi|597439598|sp|P04842.2|ALOX1_PICPG|RecName: Full=Alcohol oxidase 1; Short=AO 1; Short=AOX 1; AltName: Full=Methanol oxidase 1; Short=MOX 1 [Komagataella pastoris GS115]	K17066	GO:0016614|GO:0050660|GO:0055114	ORTHOMCL3484 (2 genes,2 taxa):
TR3067|c0_g1	-2.22019	0.130286	0.132222	0.278992	NA	NA	NA	NA
TR7712|c2_g1	-2.21951	3.24204	7.81198e-09	2.45181e-07	gi|74698431|sp|Q9USW3.1|YHZ7_SCHPO|RecName: Full=Probable glycosidase C21B10.07 [Schizosaccharomyces pombe 972h-]	NA	NA	NA
TR5233|c0_g1	-2.21815	2.08606	0.0012614	0.00721673	gi|20140487|sp|P72926.2|Y1024_SYNY3|RecName: Full=UPF0187 protein sll1024 [Synechocystis sp. PCC 6803 substr. Kazusa]	NA	NA	ORTHOMCL7517 (2 genes,2 taxa):
TR7341|c0_g1	-2.21752	4.7459	1.76733e-12	1.34067e-10	NA	NA	NA	NA
TR5633|c0_g1	-2.2175	3.18261	5.22646e-05	0.000506613	gi|1708423|sp|P52579.1|IFRH_TOBAC|RecName: Full=Isoflavone reductase homolog A622 [Nicotiana tabacum]	NA	GO:0003824|GO:0050662	NA
TR2386|c0_g1	-2.21544	0.156496	0.0940141	0.217436	NA	NA	NA	NA
TR3790|c0_g1	-2.21509	0.105469	0.05766	0.150863	NA	NA	NA	NA
TR1223|c1_g1	-2.21282	1.87692	5.42575e-05	0.000523224	NA	NA	NA	NA
TR5148|c0_g1	-2.21219	0.436423	0.0324942	0.0971311	NA	NA	NA	NA
TR6923|c1_g2	-2.21144	0.419549	0.0312305	0.09426	NA	NA	NA	NA
TR4903|c0_g1	-2.21104	0.661956	0.0380305	0.109746	NA	NA	NA	NA
TR6373|c0_g1	-2.20812	0.947274	0.0150361	0.0534918	NA	NA	NA	NA
TR9595|c0_g1	-2.20783	4.17884	8.02369e-09	2.5015e-07	NA	NA	NA	NA
TR6636|c0_g1	-2.20555	5.44103	1.99275e-14	2.34831e-12	NA	NA	NA	NA
TR1376|c0_g1	-2.20553	0.481824	0.0941275	0.217515	NA	NA	NA	NA
TR2937|c0_g1	-2.20367	0.101615	0.0592058	0.153797	NA	NA	GO:0004190|GO:0006508	NA
TR9988|c3_g1	-2.20358	5.62995	1.06421e-12	8.48514e-11	NA	NA	NA	ORTHOMCL3981 (2 genes,2 taxa):
TR3946|c2_g1	-2.20289	1.60648	0.00307136	0.0149943	NA	NA	NA	NA
TR9170|c3_g2	-2.20046	3.53052	1.04052e-10	5.1306e-09	gi|313104121|sp|Q05528.2|KDUD_DICD3|RecName: Full=2-dehydro-3-deoxy-D-gluconate 5-dehydrogenase; AltName: Full=2-keto-3-deoxygluconate 5-dehydrogenase; AltName: Full=2-keto-3-deoxygluconate oxidoreductase; Short=KDG oxidoreductase [Dickeya dadantii 3937]	NA	GO:0008152|GO:0016491	ORTHOMCL4054 (2 genes,2 taxa):
TR7127|c0_g1	-2.20022	7.06162	4.57016e-13	3.87471e-11	gi|74705265|sp|Q4R0J7.1|ARD1_UROFA|RecName: Full=D-arabinitol dehydrogenase 1; AltName: Full=NADP-dependent D-arabitol dehydrogenase [Uromyces viciae-fabae]	K17818	GO:0008270|GO:0016491|GO:0055114	NA
TR7166|c2_g1	-2.19938	0.422512	0.0143712	0.0516811	NA	NA	NA	NA
TR6769|c0_g2	-2.19859	0.118125	0.0458609	0.126516	NA	NA	NA	NA
TR10617|c0_g1	-2.19643	0.116047	0.0328186	0.0978552	NA	NA	NA	NA
TR3228|c1_g1	-2.19614	0.819531	0.0581446	0.151671	NA	NA	NA	NA
TR2612|c0_g1	-2.19611	0.37548	0.00820548	0.0330423	NA	NA	NA	NA
TR4634|c1_g1	-2.19494	0.115613	0.052326	0.139942	NA	NA	NA	NA
TR2856|c1_g1	-2.19462	0.116481	0.0540793	0.143435	NA	NA	NA	NA
TR7288|c2_g1	-2.19456	2.64348	4.69138e-08	1.17939e-06	gi|338818273|sp|P0CQ91.1|MAK5_CRYNB|RecName: Full=ATP-dependent RNA helicase MAK5 [Cryptococcus neoformans var. neoformans B-3501A]	K14805	NA	NA
TR5960|c0_g1	-2.19368	0.866946	0.0114688	0.0431596	NA	NA	NA	NA
TR4164|c1_g1	-2.19356	1.05091	0.00090346	0.00548388	NA	NA	NA	NA
TR3103|c0_g1	-2.18975	0.629157	0.14104	0.292105	NA	NA	NA	NA
TR8785|c6_g1	-2.18751	3.46696	5.9653e-08	1.46107e-06	NA	NA	NA	ORTHOMCL8400 (2 genes,2 taxa):
TR537|c0_g1	-2.18746	0.168478	0.124586	0.267334	NA	NA	NA	NA
TR8278|c3_g1	-2.18727	3.27596	1.59637e-06	2.57633e-05	NA	NA	NA	NA
TR6531|c3_g1	-2.18712	4.96183	1.16311e-12	9.19542e-11	gi|1711561|sp|P39932.2|STL1_YEAST|RecName: Full=Sugar transporter STL1 [Saccharomyces cerevisiae S288c]	NA	GO:0016021|GO:0022857|GO:0055085	ORTHOMCL3558 (2 genes,2 taxa):
TR8116|c0_g2	-2.18701	1.18996	0.00073018	0.00460963	NA	NA	GO:0005515	NA
TR9690|c2_g3	-2.18455	2.53393	1.84729e-06	2.93079e-05	NA	NA	NA	NA
TR8517|c0_g1	-2.18436	0.387625	0.0245543	0.0783371	NA	NA	NA	NA
TR9616|c3_g1	-2.1839	0.372144	0.0082857	0.0333016	gi|408360192|sp|O94383.2|SMC1_SCHPO|RecName: Full=Structural maintenance of chromosomes protein 1; AltName: Full=Chromosome segregation protein smc1; AltName: Full=Cohesin complex subunit psm1 [Schizosaccharomyces pombe 972h-]	NA	GO:0005524	NA
TR11748|c0_g1	-2.18317	0.41039	0.0197061	0.0659854	gi|74698341|sp|Q9P7V2.1|ABC4_SCHPO|RecName: Full=ATP-binding cassette transporter abc4; Short=ABC transporter abc4; AltName: Full=ATP-energized glutathione S-conjugate pump abc4; AltName: Full=Glutathione S-conjugate-transporting ATPase abc4 [Schizosaccharomyces pombe 972h-]	NA	GO:0005524|GO:0006810|GO:0016021|GO:0042626|GO:0055085	NA
TR4801|c1_g1	-2.18288	0.159889	0.129415	0.274397	gi|584865|sp|P37122.1|C76A2_SOLME|RecName: Full=Cytochrome P450 76A2; AltName: Full=CYPLXXVIA2; AltName: Full=Cytochrome P-450EG7 [Solanum melongena]	NA	GO:0005506|GO:0016705|GO:0020037|GO:0055114	NA
TR6264|c0_g2	-2.18239	0.403556	0.0418667	0.118088	NA	NA	NA	ORTHOMCL7541 (2 genes,2 taxa):
TR4194|c0_g1	-2.18233	0.110675	0.0529063	0.141071	gi|74626738|sp|O59699.1|YN42_SCHPO|RecName: Full=Uncharacterized transporter C36.02c [Schizosaccharomyces pombe 972h-]	NA	NA	NA
TR8234|c1_g1	-2.18046	5.54543	9.80401e-05	0.000858401	NA	NA	NA	NA
TR4688|c1_g1	-2.18	0.113182	0.060014	0.154998	NA	NA	NA	NA
TR1633|c0_g1	-2.17869	0.633409	0.00255333	0.0129267	NA	NA	NA	NA
TR9751|c6_g1	-2.17794	0.367262	0.127172	0.271175	NA	NA	NA	NA
TR9491|c1_g1	-2.17784	2.0489	5.60175e-06	7.5893e-05	NA	NA	NA	NA
TR2555|c0_g1	-2.17781	1.96146	0.00233237	0.0120179	NA	NA	NA	NA
TR3665|c0_g1	-2.17677	1.35964	0.000268878	0.00202004	NA	NA	NA	NA
TR9720|c6_g1	-2.17636	1.55719	0.00801848	0.0324778	NA	NA	NA	NA
TR2577|c1_g1	-2.17314	0.11425	0.0890853	0.208884	NA	NA	NA	NA
TR6475|c1_g1	-2.17286	1.37823	0.00541663	0.0238248	gi|1168483|sp|P45598.1|ARAE_KLEOX|RecName: Full=Arabinose-proton symporter; AltName: Full=Arabinose transporter [Klebsiella oxytoca]	NA	GO:0016021|GO:0022857|GO:0055085	NA
TR6237|c2_g1	-2.17187	3.09305	7.56861e-09	2.38742e-07	gi|81555736|sp|O06997.1|YVDP_BACSU|RecName: Full=Uncharacterized FAD-linked oxidoreductase YvdP; AltName: Full=Spore coat protein YvdP [Bacillus subtilis subsp. subtilis str. 168]	NA	GO:0016491|GO:0050660|GO:0055114	ORTHOMCL3930 (2 genes,2 taxa):
TR10072|c0_g1	-2.17113	1.37751	0.000912587	0.00552834	gi|3023956|sp|Q00808.1|HETE1_PODAS|RecName: Full=Vegetative incompatibility protein HET-E-1 [Podospora anserina]	NA	GO:0005515	NA
TR5481|c3_g1	-2.17061	1.239	0.0062065	0.0264659	gi|731285|sp|P39721.1|AIM2_YEAST|RecName: Full=Protein AIM2; AltName: Full=Altered inheritance rate of mitochondria protein 2 [Saccharomyces cerevisiae S288c]	NA	GO:0016787	NA
TR9623|c0_g1	-2.16795	1.17618	0.000391083	0.00275375	NA	NA	NA	NA
TR10772|c0_g1	-2.1675	0.860192	0.0197003	0.0659854	NA	NA	NA	NA
TR841|c0_g1	-2.16593	0.111109	0.0791692	0.19146	NA	NA	NA	NA
TR7262|c0_g2	-2.16376	1.09716	0.00831394	0.0333644	NA	NA	NA	NA
TR8676|c1_g1	-2.16296	6.51027	2.71022e-06	4.05237e-05	gi|1351673|sp|Q09923.1|YAKC_SCHPO|RecName: Full=Aldo-keto reductase yakc [NADP(+)] [Schizosaccharomyces pombe 972h-]	NA	NA	NA
TR4448|c1_g1	-2.16079	0.624919	0.00281457	0.0139441	NA	NA	NA	NA
TR1291|c0_g1	-2.16031	0.100116	0.0687537	0.172132	NA	NA	NA	NA
TR2867|c0_g1	-2.15935	0.814909	0.00371303	0.0174539	NA	NA	GO:0005643	ORTHOMCL5607 (2 genes,2 taxa):
TR3008|c0_g1	-2.15471	1.21155	0.00805676	0.0325695	gi|22653677|sp|Q9Y8G7.1|C505_FUSOX|RecName: Full=Bifunctional P-450:NADPH-P450 reductase; AltName: Full=Cytochrome P450foxy; AltName: Full=Fatty acid omega-hydroxylase; Includes: RecName: Full=Cytochrome P450 505; Includes: RecName: Full=NADPH--cytochrome P450 reductase [Fusarium oxysporum]	NA	GO:0016491|GO:0055114	NA
TR392|c0_g1	-2.15365	1.57289	4.03266e-05	0.000406455	gi|1351714|sp|Q10097.1|YAOI_SCHPO|RecName: Full=Uncharacterized transporter C11D3.18C [Schizosaccharomyces pombe 972h-]	NA	NA	NA
TR5073|c0_g1	-2.15248	1.65041	0.00124896	0.00716309	gi|417170|sp|Q01264.1|HYUC_PSESN|RecName: Full=Hydantoin utilization protein C; AltName: Full=ORF4 [Pseudomonas sp. NS671]	NA	GO:0008152|GO:0016787	NA
TR7425|c0_g1	-2.15247	2.85695	8.84243e-05	0.000787456	gi|74664817|sp|Q9C0Z0.1|YKM2_SCHPO|RecName: Full=Uncharacterized amino-acid permease PB24D3.02c [Schizosaccharomyces pombe 972h-]	NA	GO:0003333|GO:0006810|GO:0015171|GO:0016020|GO:0055085	NA
TR7499|c0_g1	-2.15219	2.66362	1.5854e-06	2.56747e-05	NA	NA	NA	NA
TR6248|c0_g1	-2.1503	1.34728	0.000174068	0.001395	NA	NA	NA	ORTHOMCL8110 (2 genes,2 taxa):
TR8528|c0_g1	-2.14694	3.55546	0.000204153	0.00159251	gi|729939|sp|P40885.1|HXT9_YEAST|RecName: Full=Hexose transporter HXT9 [Saccharomyces cerevisiae S288c]	NA	GO:0016021|GO:0022857|GO:0055085	ORTHOMCL6255 (2 genes,2 taxa):
TR7520|c1_g1	-2.14616	1.7147	4.59266e-05	0.000453625	NA	NA	NA	NA
TR7705|c0_g1	-2.14467	4.81284	9.23568e-11	4.59016e-09	gi|46397785|sp|P11636.2|QAY_NEUCR|RecName: Full=Quinate permease; AltName: Full=Quinate transporter [Neurospora crassa OR74A]	NA	GO:0016021|GO:0022857|GO:0055085	ORTHOMCL5724 (2 genes,2 taxa):
TR9635|c1_g1	-2.14431	0.358483	0.0201925	0.0672256	gi|74698341|sp|Q9P7V2.1|ABC4_SCHPO|RecName: Full=ATP-binding cassette transporter abc4; Short=ABC transporter abc4; AltName: Full=ATP-energized glutathione S-conjugate pump abc4; AltName: Full=Glutathione S-conjugate-transporting ATPase abc4 [Schizosaccharomyces pombe 972h-]	NA	GO:0005524|GO:0006810|GO:0016021|GO:0042626|GO:0055085	NA
TR8253|c1_g1	-2.14313	4.16932	1.41951e-08	4.13004e-07	NA	NA	NA	NA
TR9303|c7_g3	-2.14308	5.53288	1.27147e-09	5.01548e-08	NA	NA	NA	NA
TR2283|c1_g1	-2.14249	0.111101	0.132706	0.279603	NA	NA	NA	NA
TR11167|c0_g1	-2.13984	0.849504	0.00463741	0.0210288	NA	NA	GO:0005515	NA
TR8573|c3_g1	-2.13945	5.04104	4.53345e-09	1.51414e-07	gi|586426|sp|P34216.2|EDE1_YEAST|RecName: Full=EH domain-containing and endocytosis protein 1; AltName: Full=Bud site selection protein 15 [Saccharomyces cerevisiae S288c]	K12472	GO:0005622|GO:0006886	ORTHOMCL7347 (2 genes,2 taxa):
TR3507|c1_g1	-2.13806	0.359956	0.0118525	0.044302	NA	NA	NA	NA
TR3883|c0_g1	-2.13765	0.828842	0.00371849	0.0174664	NA	NA	NA	NA
TR8521|c1_g1	-2.13674	5.94298	1.66059e-08	4.74305e-07	gi|126597|sp|P00721.1|LYS_CHASP|RecName: Full=N,O-diacetylmuramidase; AltName: Full=Lysozyme CH [Chalara sp.]	NA	GO:0003796|GO:0009253|GO:0016998	NA
TR7636|c0_g1	-2.13656	1.34988	0.000970731	0.00579993	NA	NA	NA	NA
TR3099|c0_g2	-2.13593	0.683638	0.0315447	0.0949482	NA	NA	NA	NA
TR5697|c1_g1	-2.13559	0.615003	0.00870942	0.0346767	NA	NA	NA	ORTHOMCL5191 (2 genes,2 taxa):
TR4791|c0_g1	-2.13541	2.75674	3.02557e-06	4.46028e-05	NA	NA	NA	NA
TR9982|c1_g2	-2.13515	2.18631	0.011383	0.0429387	NA	NA	NA	NA
TR5711|c3_g1	-2.13434	1.69085	0.000327327	0.002368	NA	NA	NA	NA
TR8503|c1_g1	-2.1341	4.51903	5.76926e-09	1.85418e-07	gi|209572824|sp|A8G7R4.1|DGOD_SERP5|RecName: Full=D-galactonate dehydratase; Short=GalD [Serratia proteamaculans 568]	K01684	NA	ORTHOMCL8609 (2 genes,2 taxa):
TR7442|c0_g1	-2.13275	2.18759	0.000338413	0.00243504	NA	NA	NA	NA
TR2598|c4_g1	-2.13263	0.375478	0.0373438	0.108197	NA	NA	NA	NA
TR3442|c0_g1	-2.12591	0.366965	0.021848	0.0715301	NA	NA	NA	NA
TR8088|c3_g1	-2.1206	4.83346	2.89667e-06	4.28711e-05	gi|6648093|sp|P37959.2|YUSZ_BACSU|RecName: Full=Uncharacterized oxidoreductase YusZ; AltName: Full=ORFA [Bacillus subtilis subsp. subtilis str. 168]	NA	GO:0008152|GO:0016491	NA
TR11001|c0_g1	-2.11999	6.95736	1.24359e-11	7.79304e-10	NA	NA	NA	NA
TR1652|c0_g1	-2.11626	1.76684	2.22697e-05	0.000247931	gi|31077068|sp|Q9UTA1.2|YL8J_SCHPO|RecName: Full=Zinc finger protein C25B8.19c [Schizosaccharomyces pombe 972h-]	NA	NA	ORTHOMCL8775 (2 genes,2 taxa):
TR5846|c0_g1	-2.11577	7.10394	4.50528e-13	3.83706e-11	gi|74655050|sp|Q12477.1|PCL9_YEAST|RecName: Full=PHO85 cyclin-9 [Saccharomyces cerevisiae S288c]	NA	GO:0000079|GO:0019901	NA
TR8475|c1_g1	-2.11527	3.60511	3.73623e-06	5.37265e-05	NA	NA	NA	ORTHOMCL6955 (2 genes,2 taxa):
TR10685|c0_g1	-2.11419	0.103821	0.0931537	0.216007	NA	NA	NA	NA
TR6878|c0_g1	-2.11384	4.55177	2.49682e-11	1.45741e-09	gi|131771|sp|P25346.1|GIT1_YEAST|RecName: Full=Probable metabolite transport protein GIT1 [Saccharomyces cerevisiae S288c]	NA	GO:0016021|GO:0022857|GO:0055085	ORTHOMCL6844 (2 genes,2 taxa):
TR7126|c0_g2	-2.11309	4.22802	6.56556e-12	4.40928e-10	gi|75499879|sp|Q47944.1|SDH_GLUOY|RecName: Full=L-sorbose 1-dehydrogenase; Short=SDH [Gluconobacter oxydans]	K00108	GO:0016614|GO:0050660|GO:0055114	NA
TR4265|c0_g1	-2.1118	4.65152	6.43007e-10	2.73819e-08	NA	NA	NA	NA
TR6473|c1_g1	-2.10829	0.658177	0.024563	0.0783383	gi|7387810|sp|Q12657.1|KAPS_PENCH|RecName: Full=Adenylyl-sulfate kinase; AltName: Full=ATP adenosine-5'-phosphosulfate 3'-phosphotransferase; AltName: Full=Adenosine-5'-phosphosulfate kinase; Short=APS kinase [Penicillium chrysogenum]	NA	NA	NA
TR2538|c0_g1	-2.10748	0.652402	0.0440902	0.122861	NA	NA	NA	NA
TR3497|c0_g1	-2.10738	2.69842	5.79988e-05	0.000554168	NA	NA	NA	NA
TR8630|c0_g1	-2.10691	2.79796	5.97998e-07	1.08467e-05	gi|341942269|sp|Q8CGC6.4|RBM28_MOUSE|RecName: Full=RNA-binding protein 28; AltName: Full=RNA-binding motif protein 28 [Mus musculus]	K14573	GO:0003676	ORTHOMCL8415 (2 genes,2 taxa):
TR9508|c1_g1	-2.10675	2.78563	0.00114181	0.00664644	NA	NA	NA	NA
TR5898|c2_g1	-2.10625	0.359955	0.0307953	0.0931565	NA	NA	NA	NA
TR3898|c1_g1	-2.10466	1.20426	0.00656506	0.0276986	NA	NA	NA	NA
TR1560|c0_g1	-2.10427	3.63203	1.46313e-05	0.000173841	NA	NA	NA	ORTHOMCL9195 (2 genes,2 taxa):
TR6520|c0_g1	-2.10258	0.606569	0.0279151	0.0865111	gi|75219144|sp|O22707.1|ALKR3_ARATH|RecName: Full=Probable aldo-keto reductase 3 [Arabidopsis thaliana]	NA	NA	NA
TR8|c0_g1	-2.10234	0.366476	0.0309123	0.0934653	NA	NA	NA	NA
TR9303|c1_g1	-2.10114	0.052067	0.0580273	0.151479	NA	NA	NA	NA
TR5154|c1_g1	-2.10012	1.67627	0.000786992	0.00490385	NA	NA	NA	NA
TR4384|c1_g1	-2.10001	2.91409	0.0003493	0.00250147	NA	NA	NA	NA
TR9872|c0_g1	-2.09924	1.03717	0.00465425	0.021095	NA	NA	NA	NA
TR3576|c1_g1	-2.09834	0.358114	0.0385322	0.110784	NA	NA	NA	NA
TR27|c0_g1	-2.09803	0.366964	0.0322313	0.0965651	NA	NA	NA	NA
TR9304|c1_g1	-2.09803	9.42283	6.99424e-05	0.000648126	NA	NA	GO:0051087	NA
TR4265|c1_g1	-2.0977	5.30492	7.34321e-12	4.82771e-10	NA	NA	NA	ORTHOMCL6577 (2 genes,2 taxa):
TR57|c1_g1	-2.09729	0.0594242	0.0590412	0.153495	NA	NA	NA	NA
TR11910|c0_g1	-2.09657	0.783742	0.00266468	0.0133355	NA	NA	NA	NA
TR10587|c0_g1	-2.09572	0.632629	0.0243784	0.0778687	NA	NA	NA	NA
TR2866|c1_g1	-2.09504	0.560395	0.0878109	0.20662	NA	NA	NA	NA
TR5628|c0_g1	-2.09454	3.04739	0.000122457	0.00103542	gi|267442|sp|P30176.1|YBIA_ECOLI|RecName: Full=Swarming motility protein YbiA [Escherichia coli K-12]	NA	NA	NA
TR8806|c2_g1	-2.09315	1.94589	0.000497225	0.00336414	NA	NA	NA	ORTHOMCL7726 (2 genes,2 taxa):
TR9831|c4_g1	-2.09192	4.14493	4.37418e-11	2.35514e-09	NA	NA	NA	NA
TR5088|c0_g2	-2.09188	1.57727	0.000558046	0.00371179	NA	NA	NA	NA
TR2214|c0_g2	-2.09106	0.750196	0.0361511	0.105607	NA	NA	NA	NA
TR4222|c0_g2	-2.08928	1.39701	0.000272509	0.00204159	gi|75046080|sp|Q7YS61.1|TRDMT_BOVIN|RecName: Full=tRNA (cytosine-5-)-methyltransferase; AltName: Full=DNA (cytosine-5)-methyltransferase-like protein 2; Short=Dnmt2 [Bos taurus]	K15336	GO:0008168	NA
TR5711|c0_g1	-2.08772	8.7175	1.29613e-09	5.05861e-08	NA	NA	NA	NA
TR3436|c0_g1	-2.08678	1.52445	0.00198383	0.0104992	gi|74675933|sp|O13871.1|YE16_SCHPO|RecName: Full=Uncharacterized methyltransferase C1B3.06c [Schizosaccharomyces pombe 972h-]	NA	GO:0000154|GO:0000179|GO:0004719|GO:0006400|GO:0006464|GO:0008152|GO:0008168|GO:0008176|GO:0008610|GO:0008649	NA
TR8546|c0_g1	-2.08654	1.64709	0.000135705	0.00112709	NA	NA	NA	NA
TR7520|c5_g1	-2.08249	0.60643	0.00939899	0.0368583	NA	NA	NA	NA
TR7427|c1_g1	-2.08123	5.2305	4.98565e-09	1.63888e-07	gi|12229734|sp|O00061.1|CP67_UROFA|RecName: Full=Cytochrome P450 67; AltName: Full=CYPLXVII; AltName: Full=Planta-induced rust protein 16, partial [Uromyces viciae-fabae]	NA	GO:0005506|GO:0016705|GO:0020037|GO:0055114	NA
TR9360|c3_g1	-2.08056	3.5986	1.14049e-05	0.000140721	gi|74698341|sp|Q9P7V2.1|ABC4_SCHPO|RecName: Full=ATP-binding cassette transporter abc4; Short=ABC transporter abc4; AltName: Full=ATP-energized glutathione S-conjugate pump abc4; AltName: Full=Glutathione S-conjugate-transporting ATPase abc4 [Schizosaccharomyces pombe 972h-]	NA	GO:0005524|GO:0006810|GO:0016021|GO:0016887|GO:0042626|GO:0055085	NA
TR9491|c5_g1	-2.08022	0.375724	0.0545727	0.144486	gi|75018012|sp|Q8T690.1|ABCG3_DICDI|RecName: Full=ABC transporter G family member 3; AltName: Full=ABC transporter ABCG.3 [Dictyostelium discoideum]	NA	NA	NA
TR6498|c0_g1	-2.07993	10.5488	3.59503e-14	3.93918e-12	gi|189027384|sp|A8PDE3.1|ACSA_COPC7|RecName: Full=Acetyl-coenzyme A synthetase; AltName: Full=Acetate--CoA ligase; AltName: Full=Acyl-activating enzyme [Coprinopsis cinerea okayama7#130]	K01895	GO:0003824|GO:0008152	NA
TR9951|c3_g1	-2.079	0.587797	0.0118367	0.0442596	NA	NA	NA	NA
TR9930|c1_g1	-2.07706	3.48587	3.09408e-08	8.23492e-07	NA	NA	NA	NA
TR8757|c5_g1	-2.07592	0.0447254	0.0884195	0.207739	NA	NA	NA	NA
TR1949|c0_g2	-2.07447	0.857202	0.0307181	0.093013	NA	NA	NA	NA
TR7323|c2_g1	-2.07383	1.54522	0.000125618	0.00105785	NA	NA	NA	NA
TR9319|c7_g1	-2.07106	0.0520584	0.057435	0.150419	NA	NA	NA	NA
TR4287|c0_g2	-2.0706	3.96428	0.00339411	0.0162773	NA	NA	NA	NA
TR4823|c0_g1	-2.07047	4.9107	9.18934e-11	4.57927e-09	gi|2501182|sp|Q41350.1|OLP1_SOLLC|RecName: Full=Osmotin-like protein; Flags: Precursor [Solanum lycopersicum]	NA	NA	NA
TR10405|c0_g1	-2.07027	0.098046	0.141749	0.29315	NA	NA	NA	NA
TR1508|c1_g1	-2.06821	0.0397948	0.142637	0.294272	NA	NA	NA	ORTHOMCL3267 (2 genes,2 taxa):
TR1049|c0_g1	-2.06818	0.0501086	0.106702	0.238861	NA	NA	NA	NA
TR3971|c0_g2	-2.06711	0.0598639	0.0605601	0.156101	NA	NA	NA	NA
TR8761|c3_g1	-2.06711	0.0598639	0.0605561	0.156101	NA	NA	NA	NA
TR265|c0_g1	-2.06501	0.0505567	0.0831477	0.198666	NA	NA	NA	NA
TR5417|c0_g1	-2.06429	0.372387	0.0584211	0.152181	NA	NA	NA	NA
TR8685|c0_g1	-2.06421	4.57171	2.0261e-14	2.35796e-12	gi|67460974|sp|Q9FME8.1|OPT4_ARATH|RecName: Full=Oligopeptide transporter 4; Short=AtOPT4 [Arabidopsis thaliana]	NA	GO:0055085	ORTHOMCL7254 (2 genes,2 taxa):
TR7341|c1_g1	-2.06175	6.08513	4.18412e-14	4.55802e-12	NA	NA	NA	NA
TR9599|c0_g1	-2.06091	3.9256	3.79329e-09	1.29936e-07	gi|338819491|sp|P0CS79.1|SPB1_CRYNB|RecName: Full=AdoMet-dependent rRNA methyltransferase SPB1; AltName: Full=2'-O-ribose RNA methyltransferase; AltName: Full=S-adenosyl-L-methionine-dependent methyltransferase [Cryptococcus neoformans var. neoformans B-3501A]	K14857	GO:0008168|GO:0032259	ORTHOMCL4273 (2 genes,2 taxa):
TR8845|c0_g1	-2.05971	0.110521	0.165499	0.32811	NA	NA	NA	NA
TR72|c0_g1	-2.05933	0.351129	0.0856897	0.202928	gi|20141276|sp|Q56078.2|BGLX_SALTY|RecName: Full=Periplasmic beta-glucosidase; AltName: Full=Beta-D-glucoside glucohydrolase; AltName: Full=Cellobiase; AltName: Full=Gentiobiase; AltName: Full=T-cell inhibitor; Flags: Precursor [Salmonella enterica subsp. enterica serovar Typhimurium str. LT2]	NA	GO:0004553|GO:0005975	ORTHOMCL5395 (2 genes,2 taxa):
TR8279|c5_g1	-2.05892	7.37359	5.50212e-09	1.78054e-07	gi|19859374|sp|P40900.2|ISP4_SCHPO|RecName: Full=Sexual differentiation process protein isp4 [Schizosaccharomyces pombe 972h-]	NA	GO:0055085	NA
TR5145|c1_g1	-2.05873	2.08972	0.000271901	0.00203914	NA	NA	NA	NA
TR1223|c0_g1	-2.05777	2.39635	0.000114641	0.000982558	NA	NA	NA	NA
TR8275|c1_g1	-2.05739	1.64494	0.000652015	0.0042156	NA	NA	NA	ORTHOMCL3555 (2 genes,2 taxa):
TR9647|c3_g1	-2.0571	0.0651407	0.0645179	0.164093	NA	NA	NA	NA
TR6970|c1_g1	-2.05703	4.06563	4.94798e-11	2.64132e-09	NA	NA	NA	NA
TR1480|c0_g1	-2.05592	2.9198	0.000232828	0.00178425	NA	NA	NA	NA
TR7851|c2_g1	-2.05382	4.73858	5.00052e-11	2.66178e-09	gi|298351644|sp|A1C7B5.1|EGLX_ASPCL|RecName: Full=Probable endo-1,3(4)-beta-glucanase ACLA_073210; AltName: Full=Mixed-linked glucanase ACLA_073210; Flags: Precursor [Aspergillus clavatus NRRL 1]	NA	GO:0004553|GO:0005975	ORTHOMCL9457 (2 genes,2 taxa):
TR9300|c3_g1	-2.05258	0.0564019	0.0649524	0.164912	NA	NA	NA	NA
TR2685|c1_g1	-2.05257	0.0564019	0.0649807	0.164912	NA	NA	NA	NA
TR6325|c2_g2	-2.05208	2.19994	0.00498879	0.0223478	gi|374095507|sp|P84193.3|AUD_PHACH|RecName: Full=Aldos-2-ulose dehydratase; AltName: Full=D-arabino-hex-2-ulose dehydratase; AltName: Full=Pyranosone dehydratase [Phanerochaete chrysosporium]	NA	NA	NA
TR6053|c3_g1	-2.0505	0.616963	0.051232	0.137704	gi|75042390|sp|Q5RDU4.1|PARP6_PONAB|RecName: Full=Poly [ADP-ribose] polymerase 6; Short=PARP-6; AltName: Full=ADP-ribosyltransferase diphtheria toxin-like 17; Short=ARTD17 [Pongo abelii]	NA	GO:0003950	ORTHOMCL8448 (2 genes,2 taxa):
TR4589|c1_g1	-2.04985	0.965098	0.00880047	0.0349501	gi|1351660|sp|Q09907.1|NTH_SCHPO|RecName: Full=Endonuclease III homolog; AltName: Full=Bifunctional DNA N-glycoslyase/DNA-(apurinic or apyrimidinic site) lyase; Short=DNA glycoslyase/AP lyase [Schizosaccharomyces pombe 972h-]	K10773	GO:0003677|GO:0006284	ORTHOMCL3798 (2 genes,2 taxa):
TR5127|c0_g1	-2.04965	2.37622	8.33473e-05	0.000750086	gi|126924|sp|P21448.2|MDR1_CRIGR|RecName: Full=Multidrug resistance protein 1; AltName: Full=ATP-binding cassette sub-family B member 1; AltName: Full=P-glycoprotein 1; AltName: CD_antigen=CD243 [Cricetulus griseus]	K05658	GO:0005524|GO:0006810|GO:0016021|GO:0016887|GO:0042626|GO:0055085	ORTHOMCL7692 (2 genes,2 taxa):
TR1605|c0_g1	-2.04867	0.0544491	0.0896968	0.209897	gi|74598959|sp|Q5BG78.1|XGEA_EMENI|RecName: Full=Xyloglucan-specific endo-beta-1,4-glucanase A; AltName: Full=Xyloglucanase A; AltName: Full=Xyloglucanendohydrolase A; Flags: Precursor [Aspergillus nidulans FGSC A4]	NA	GO:0000272|GO:0008810	NA
TR9191|c0_g1	-2.04721	2.88601	0.000369187	0.00262224	NA	NA	GO:0004061|GO:0019441	NA
TR9319|c5_g1	-2.04719	3.57254	1.90718e-08	5.36559e-07	NA	NA	NA	NA
TR3147|c1_g1	-2.04672	1.08149	0.00431549	0.0198282	gi|462072|sp|P07149.2|FAS1_YEAST|RecName: Full=Fatty acid synthase subunit beta; Includes: RecName: Full=3-hydroxyacyl-[acyl-carrier-protein] dehydratase; Includes: RecName: Full=Enoyl-[acyl-carrier-protein] reductase [NADH]; Includes: RecName: Full=[Acyl-carrier-protein] acetyltransferase; Includes: RecName: Full=[Acyl-carrier-protein] malonyltransferase; Includes: RecName: Full=S-acyl fatty aci…	NA	NA	NA
TR4751|c1_g1	-2.04627	0.328086	0.0347117	0.102392	NA	NA	NA	NA
TR11249|c0_g1	-2.04504	0.0354703	0.144605	0.297162	NA	NA	NA	NA
TR3001|c0_g1	-2.04467	0.330337	0.0248625	0.079051	NA	NA	NA	NA
TR7807|c1_g1	-2.04443	1.73423	3.9919e-05	0.000403649	NA	NA	NA	NA
TR4476|c2_g1	-2.04333	0.319637	0.0486445	0.132248	NA	NA	NA	NA
TR2685|c0_g1	-2.04295	0.763699	0.00803697	0.0325456	NA	NA	NA	NA
TR5702|c0_g1	-2.04282	0.0359181	0.134975	0.283272	NA	NA	NA	NA
TR8281|c0_g1	-2.03963	5.31851	1.17829e-08	3.49883e-07	NA	NA	NA	NA
TR2935|c0_g1	-2.03906	0.0699827	0.14947	0.304282	NA	NA	GO:0004609|GO:0008654	NA
TR9449|c0_g2	-2.03681	0.276641	0.0295019	0.0901462	gi|13432230|sp|P28706.2|RAD13_SCHPO|RecName: Full=DNA repair protein rad13 [Schizosaccharomyces pombe 972h-]	K10846	GO:0004518|GO:0006281	NA
TR6088|c1_g1	-2.03674	0.806919	0.0197072	0.0659854	gi|597500963|sp|F2R038.1|ALOX2_PICP7|RecName: Full=Alcohol oxidase 2; Short=AO 2; Short=AOX 2; AltName: Full=Methanol oxidase 2; Short=MOX 2 [Komagataella pastoris CBS 7435]	NA	GO:0016117|GO:0016614|GO:0016705|GO:0050660|GO:0055114	NA
TR1154|c0_g1	-2.03671	0.054001	0.117791	0.257023	gi|298351514|sp|A2R797.1|AFCA_ASPNC|RecName: Full=Probable alpha-fucosidase A; AltName: Full=Alpha-L-fucoside fucohydrolase A; Flags: Precursor [Aspergillus niger CBS 513.88]	NA	NA	ORTHOMCL6807 (2 genes,2 taxa):
TR6702|c2_g1	-2.03615	0.326976	0.0404285	0.114896	NA	NA	NA	NA
TR9344|c4_g1	-2.03573	0.10338	0.195776	0.369374	NA	NA	NA	NA
TR11673|c0_g1	-2.03532	0.049957	0.0954566	0.219726	NA	NA	NA	NA
TR5942|c0_g1	-2.03494	0.0558022	0.0845487	0.20081	NA	NA	NA	NA
TR6507|c0_g1	-2.0335	3.06365	3.82485e-07	7.34284e-06	gi|14916969|sp|P78741.2|BBR1_SCHCO|RecName: Full=Pheromone B beta 1 receptor [Schizophyllum commune]	K04627	GO:0004932|GO:0007186|GO:0016021	NA
TR7878|c0_g1	-2.03033	0.371532	0.0900671	0.210633	NA	NA	NA	NA
TR6519|c3_g1	-2.0298	6.89068	8.56883e-13	6.92044e-11	gi|302595976|sp|P0CH33.1|UBQ11_ARATH|RecName: Full=Polyubiquitin 11; Contains: RecName: Full=Ubiquitin; Flags: Precursor [Arabidopsis thaliana]	K08770	GO:0005515	NA
TR8272|c1_g1	-2.02959	3.41459	3.88873e-07	7.45784e-06	gi|380875442|sp|B5BP48.1|YP54_SCHPO|RecName: Full=Putative alpha-ketoglutarate-dependent sulfonate dioxygenase [Schizosaccharomyces pombe 972h-]	NA	GO:0016491|GO:0055114	NA
TR3578|c1_g1	-2.02948	1.7257	0.00546574	0.023984	NA	NA	NA	NA
TR4894|c1_g1	-2.02928	0.547645	0.00780888	0.0317386	NA	NA	NA	NA
TR9840|c0_g1	-2.0292	3.75055	8.64822e-10	3.57708e-08	NA	NA	NA	NA
TR9651|c0_g1	-2.02809	0.790519	0.00677861	0.0284181	NA	NA	NA	NA
TR5936|c1_g1	-2.02759	1.38755	0.000809768	0.00502072	NA	NA	NA	NA
TR7292|c1_g3	-2.02609	4.19094	1.66019e-08	4.74305e-07	NA	NA	NA	NA
TR3209|c2_g1	-2.02602	1.18677	0.00836263	0.033531	NA	NA	NA	NA
TR9967|c5_g1	-2.02473	0.0509961	0.104953	0.235763	NA	NA	NA	NA
TR1317|c0_g1	-2.02241	0.0412788	0.11055	0.244989	gi|26395879|sp|O59751.1|KLP6_SCHPO|RecName: Full=Kinesin-like protein 6 [Schizosaccharomyces pombe 972h-]	NA	GO:0003777|GO:0005524|GO:0007018|GO:0008017	NA
TR7913|c1_g1	-2.02188	1.89506	3.51619e-05	0.000363592	NA	NA	NA	NA
TR8573|c2_g1	-2.02171	2.3803	7.89126e-05	0.000716716	NA	NA	NA	NA
TR2866|c1_g2	-2.02068	0.573655	0.0976267	0.223431	NA	NA	NA	NA
TR11120|c0_g1	-2.01842	0.546179	0.00594784	0.0255959	NA	NA	NA	ORTHOMCL6225 (2 genes,2 taxa):
TR5573|c0_g1	-2.01724	0.803052	0.0276685	0.0859886	NA	NA	NA	NA
TR9635|c3_g1	-2.01696	0.0417266	0.123152	0.26517	NA	NA	NA	NA
TR9146|c0_g1	-2.01678	0.759052	0.00698812	0.0290518	NA	NA	NA	NA
TR11231|c0_g1	-2.01639	0.341584	0.0860884	0.203589	gi|75520418|sp|Q70LM4.1|LGRD_BREPA|RecName: Full=Linear gramicidin synthase subunit D; Includes: RecName: Full=ATP-dependent D-leucine adenylase; Short=D-LeuA; AltName: Full=D-leucine activase; Includes: RecName: Full=Leucine racemase [ATP-hydrolyzing]; Includes: RecName: Full=ATP-dependent tryptophan adenylase; Short=TrpA; AltName: Full=Tryptophan activase; Includes: RecName: Full=ATP-dependent …	NA	GO:0003824|GO:0050662	NA
TR8687|c2_g1	-2.01576	6.66374	2.69065e-08	7.3171e-07	NA	NA	NA	NA
TR1635|c0_g3	-2.01478	2.39199	0.0218777	0.0716023	NA	NA	NA	NA
TR5882|c3_g1	-2.01465	3.07578	3.03858e-06	4.47594e-05	NA	NA	NA	NA
TR2411|c0_g2	-2.01156	0.757328	0.00651715	0.0275399	NA	NA	NA	NA
TR1322|c0_g1	-2.00955	0.00367279	0.116603	0.254904	NA	NA	NA	NA
TR5179|c0_g1	-2.00955	2.55058	1.70962e-06	2.73308e-05	gi|3183237|sp|P87177.1|YB1C_SCHPO|RecName: Full=Uncharacterized WD repeat-containing protein C3D6.12 [Schizosaccharomyces pombe 972h-]	K14556	NA	NA
TR731|c0_g1	-2.00879	0.623284	0.0695233	0.173711	gi|550540756|sp|A1DA65.1|FTMG_NEOFI|RecName: Full=Fumitremorgin C monooxygenase; AltName: Full=Fumitremorgin biosynthesis protein G [Neosartorya fischeri NRRL 181]	NA	GO:0005506|GO:0016705|GO:0020037|GO:0055114	NA
TR2846|c1_g1	-2.0086	1.27161	0.00466178	0.0211126	NA	NA	NA	NA
TR2004|c0_g1	-2.00756	0.952426	0.00514297	0.0228405	NA	NA	NA	NA
TR8213|c1_g1	-2.00696	2.13581	3.23577e-05	0.000339276	NA	NA	GO:0005199|GO:0009277	NA
TR9489|c0_g1	-2.00655	1.07842	0.000977989	0.005834	NA	NA	NA	NA
TR810|c0_g1	-2.00655	0.0625804	0.146219	0.299237	NA	NA	NA	NA
TR3691|c0_g1	-2.00644	0.91852	0.00177425	0.00961645	NA	NA	GO:0005515	NA
TR8279|c7_g1	-2.00545	7.53746	2.99147e-11	1.69852e-09	gi|74581946|sp|O14031.1|PGT1_SCHPO|RecName: Full=Glutathione transporter 1 [Schizosaccharomyces pombe 972h-]	NA	GO:0055085	NA
TR1064|c0_g1	-2.00521	0.78071	0.00933879	0.0366529	NA	NA	NA	ORTHOMCL3671 (2 genes,2 taxa):
TR2476|c1_g1	-2.005	0.0471011	0.107307	0.239843	NA	NA	NA	NA
TR2254|c0_g1	-2.00453	0.328968	0.0504049	0.13591	NA	NA	NA	ORTHOMCL9401 (2 genes,2 taxa):
TR2698|c1_g1	-2.00299	1.4625	0.000203415	0.00158802	NA	NA	NA	NA
TR1671|c0_g1	-2.00282	1.65197	0.000124971	0.0010543	NA	NA	NA	NA
TR7573|c0_g2	-2.0028	1.31007	0.00323308	0.0156493	NA	NA	NA	NA
TR6719|c0_g1	-2.00031	3.55992	7.95508e-05	0.000721813	gi|81892619|sp|Q6PFX9.1|TNKS1_MOUSE|RecName: Full=Tankyrase-1; Short=TANK1; AltName: Full=ADP-ribosyltransferase diphtheria toxin-like 5; Short=ARTD5; AltName: Full=TRF1-interacting ankyrin-related ADP-ribose polymerase 1; Short=Tankyrase I [Mus musculus]	NA	GO:0003950	NA
TR8916|c0_g1	-2.00002	0.555129	0.0171042	0.0591296	NA	NA	NA	NA
TR4105|c0_g1	-1.99661	2.10195	6.26284e-05	0.000592062	NA	NA	NA	NA
TR2500|c0_g1	-1.99627	2.35149	5.968e-05	0.000566763	NA	NA	NA	NA
TR8340|c0_g1	-1.99469	2.05008	0.0114295	0.0430551	NA	NA	NA	NA
TR8687|c0_g1	-1.99419	3.96522	2.04181e-07	4.27457e-06	gi|75099170|sp|O64730.2|P2C26_ARATH|RecName: Full=Probable protein phosphatase 2C 26; Short=AtPP2C26 [Arabidopsis thaliana]	NA	GO:0003824	NA
TR7734|c1_g1	-1.9874	5.80289	3.77898e-08	9.86167e-07	gi|115637|sp|P17576.1|CARP_IRPLA|RecName: Full=Polyporopepsin; AltName: Full=Aspartic proteinase [Irpex lacteus]	NA	GO:0004190|GO:0006508	NA
TR7458|c0_g1	-1.98718	2.49474	6.50028e-06	8.62576e-05	gi|296434478|sp|Q9H6R0.2|DHX33_HUMAN|RecName: Full=Putative ATP-dependent RNA helicase DHX33; AltName: Full=DEAH box protein 33 [Homo sapiens]	K17820	GO:0003676|GO:0005524	NA
TR4317|c1_g1	-1.98501	2.20988	5.32554e-05	0.000514354	NA	NA	NA	NA
TR7980|c0_g1	-1.98415	2.15666	0.000111391	0.000959162	NA	NA	NA	NA
TR2668|c1_g1	-1.9841	0.0450129	0.125445	0.268722	NA	NA	GO:0005525	NA
TR5584|c0_g1	-1.98307	0.750983	0.00556221	0.0243275	NA	NA	NA	NA
TR3914|c0_g1	-1.98171	0.728468	0.0107292	0.0409438	NA	NA	NA	NA
TR3995|c0_g1	-1.98149	0.305908	0.089436	0.209497	NA	NA	NA	NA
TR4160|c1_g1	-1.98063	0.93764	0.00307352	0.0150009	NA	NA	NA	NA
TR2670|c0_g2	-1.98033	0.530789	0.027783	0.0861587	NA	NA	NA	NA
TR6555|c0_g1	-1.97979	3.72677	3.97615e-09	1.35211e-07	gi|182627580|sp|A9UNU6.1|BYST_MONBE|RecName: Full=Bystin [Monosiga brevicollis]	K14797	NA	NA
TR9383|c2_g2	-1.97975	1.43499	0.00404897	0.0187786	NA	NA	NA	NA
TR9509|c1_g1	-1.97896	3.79679	2.18156e-10	1.01935e-08	gi|74644186|sp|O59809.1|IMA3_SCHPO|RecName: Full=Probable importin c550.11 [Schizosaccharomyces pombe 972h-]	NA	GO:0006886|GO:0008536	NA
TR5326|c0_g1	-1.97892	0.055354	0.253733	0.442046	NA	NA	NA	NA
TR2816|c0_g1	-1.97575	0.764397	0.0539389	0.143193	NA	NA	NA	NA
TR11976|c0_g1	-1.97567	0.00564294	0.136279	0.284886	NA	NA	NA	NA
TR6010|c0_g1	-1.97324	0.499939	0.0159731	0.0560587	NA	NA	NA	NA
TR2611|c0_g1	-1.97281	0.0430692	0.125797	0.269163	NA	NA	NA	NA
TR6951|c0_g1	-1.97201	1.4298	0.00141105	0.00792534	NA	NA	NA	NA
TR3423|c0_g1	-1.97072	0.749621	0.0114854	0.0432052	NA	NA	NA	NA
TR7799|c0_g1	-1.96899	0.280018	0.0402113	0.114452	NA	NA	NA	NA
TR6128|c1_g1	-1.9669	4.26325	3.96738e-09	1.35158e-07	NA	NA	NA	NA
TR4265|c2_g1	-1.96213	5.51266	1.83796e-10	8.67451e-09	NA	NA	NA	ORTHOMCL9020 (2 genes,2 taxa):
TR9880|c4_g1	-1.96159	1.56561	0.000320458	0.00233001	NA	NA	NA	NA
TR9163|c1_g1	-1.96047	3.55529	4.71072e-09	1.56498e-07	gi|46577504|sp|Q8NI36.1|WDR36_HUMAN|RecName: Full=WD repeat-containing protein 36; AltName: Full=T-cell activation WD repeat-containing protein; Short=TA-WDRP [Homo sapiens]	K14554	GO:0005515|GO:0005634|GO:0006355	ORTHOMCL5698 (2 genes,2 taxa):
TR3393|c1_g1	-1.95973	0.57958	0.0386765	0.111114	NA	NA	NA	NA
TR6038|c0_g1	-1.95867	6.30089	8.62532e-11	4.33278e-09	gi|123659743|sp|Q4L4T4.1|2NPD_STAHJ|RecName: Full=Probable nitronate monooxygenase; AltName: Full=Nitroalkane oxidase [Staphylococcus haemolyticus JCSC1435]	K00459	GO:0018580|GO:0055114	NA
TR4705|c1_g1	-1.95771	1.24666	0.00393586	0.0183266	gi|74671197|sp|Q4WNV0.1|CTSD_ASPFU|RecName: Full=Aspartic-type endopeptidase ctsD; Flags: Precursor [Aspergillus fumigatus Af293]	NA	GO:0004190|GO:0006508	NA
TR3453|c0_g1	-1.95733	0.302203	0.131313	0.27751	NA	NA	NA	NA
TR2078|c1_g1	-1.95674	0.752887	0.0128593	0.0472905	gi|84027752|sp|Q08219.2|RRT8_YEAST|RecName: Full=Outer spore wall protein RRT8; AltName: Full=Regulator of rDNA transcription protein 8 [Saccharomyces cerevisiae S288c]	NA	NA	ORTHOMCL5834 (2 genes,2 taxa):
TR5702|c1_g2	-1.95666	0.261995	0.036584	0.106556	NA	NA	NA	NA
TR9903|c0_g1	-1.95508	2.77466	6.95563e-05	0.000644867	NA	NA	NA	NA
TR2867|c1_g1	-1.95341	0.2808	0.0634227	0.161724	NA	NA	GO:0005643	ORTHOMCL7965 (2 genes,2 taxa):
TR8785|c2_g2	-1.95223	4.77154	6.77987e-10	2.87408e-08	NA	NA	NA	NA
TR5555|c1_g1	-1.95101	3.00184	4.55909e-05	0.0004515	gi|54040486|sp|P65822.1|Y2247_MYCBO|RecName: Full=Putative hydrolase Mb2247c; Flags: Precursor [Mycobacterium bovis AF2122/97]	NA	NA	NA
TR8742|c1_g1	-1.95056	4.99633	0.000361811	0.00257668	gi|384872614|sp|O14111.2|PSD3_SCHPO|RecName: Full=Phosphatidylserine decarboxylase proenzyme 3; Contains: RecName: Full=Phosphatidylserine decarboxylase 3 beta chain; Contains: RecName: Full=Phosphatidylserine decarboxylase 3 alpha chain; Flags: Precursor [Schizosaccharomyces pombe 972h-]	K01613	GO:0004609|GO:0008654	NA
TR7258|c0_g1	-1.9503	2.77612	1.73981e-07	3.74698e-06	gi|1723526|sp|Q10366.1|PIK1_SCHPO|RecName: Full=Phosphatidylinositol 4-kinase pik1; Short=PI4-kinase; Short=PtdIns-4-kinase [Schizosaccharomyces pombe 972h-]	K19801	GO:0016773	ORTHOMCL3215 (2 genes,2 taxa):
TR7442|c1_g1	-1.94813	4.2818	4.29702e-05	0.000429633	NA	NA	NA	NA
TR6894|c0_g1	-1.94755	2.6694	0.00361267	0.0170548	NA	NA	NA	NA
TR3231|c0_g2	-1.9469	0.513263	0.0232865	0.0751095	gi|231885|sp|P29981.1|CP4C1_BLADI|RecName: Full=Cytochrome P450 4C1; AltName: Full=CYPIVC1 [Blaberus discoidalis]	NA	GO:0005506|GO:0016705|GO:0020037|GO:0055114	NA
TR978|c0_g2	-1.94591	1.23914	0.00693649	0.0289013	gi|125935|sp|P07921.1|LACP_KLULA|RecName: Full=Lactose permease [Kluyveromyces lactis NRRL Y-1140]	NA	GO:0016021|GO:0022857|GO:0055085	NA
TR7329|c1_g1	-1.94549	5.03594	3.6388e-06	5.26082e-05	NA	NA	NA	ORTHOMCL9063 (2 genes,2 taxa):
TR2720|c0_g1	-1.94472	0.0339731	0.23283	0.417308	NA	NA	NA	NA
TR7717|c0_g1	-1.94428	2.43989	0.000249737	0.00189795	gi|22653677|sp|Q9Y8G7.1|C505_FUSOX|RecName: Full=Bifunctional P-450:NADPH-P450 reductase; AltName: Full=Cytochrome P450foxy; AltName: Full=Fatty acid omega-hydroxylase; Includes: RecName: Full=Cytochrome P450 505; Includes: RecName: Full=NADPH--cytochrome P450 reductase [Fusarium oxysporum]	NA	GO:0016491|GO:0055114	NA
TR8120|c3_g3	-1.94225	2.77576	6.85247e-06	9.02815e-05	NA	NA	NA	NA
TR9037|c1_g1	-1.94224	2.24952	5.06795e-05	0.000494831	NA	NA	NA	NA
TR2886|c1_g1	-1.9411	0.700449	0.00518512	0.0229678	gi|308153427|sp|Q0VAA2.2|LR74A_HUMAN|RecName: Full=Leucine-rich repeat-containing protein 74A; AltName: Full=Leucine-rich repeat-containing protein 74 [Homo sapiens]	NA	NA	NA
TR4536|c0_g1	-1.94102	3.06733	4.33797e-05	0.000432804	NA	NA	NA	ORTHOMCL4786 (2 genes,2 taxa):
TR9680|c3_g3	-1.93954	0.894885	0.00547342	0.0240064	gi|97144623|sp|O94385.3|PO152_SCHPO|RecName: Full=Nucleoporin pom152 [Schizosaccharomyces pombe 972h-]	NA	NA	NA
TR1456|c0_g1	-1.93884	0.280408	0.0377475	0.109097	NA	NA	NA	NA
TR5455|c1_g2	-1.93803	0.260514	0.0281269	0.0870652	NA	NA	GO:0005515	NA
TR8664|c0_g1	-1.93749	4.57659	1.28512e-11	8.02645e-10	gi|3287841|sp|Q92452.1|GOX_TALFL|RecName: Full=Glucose oxidase; AltName: Full=Beta-D-glucose:oxygen 1-oxido-reductase; AltName: Full=Glucose oxyhydrase; Short=GOD; Flags: Precursor [Talaromyces flavus]	NA	GO:0016614|GO:0050660|GO:0055114	NA
TR3698|c1_g1	-1.93535	0.00109702	0.17145	0.336735	NA	NA	NA	NA
TR2655|c0_g1	-1.9326	1.45012	0.0225063	0.0731865	NA	NA	NA	NA
TR11822|c0_g1	-1.92973	0.269501	0.051134	0.1375	gi|226693541|sp|Q655R6.2|MOCOS_ORYSJ|RecName: Full=Molybdenum cofactor sulfurase; Short=MCS; Short=MOS; Short=MoCo sulfurase; AltName: Full=Molybdenum cofactor sulfurase-like protein 3; AltName: Full=Molybdenum cofactor sulfurtransferase [Oryza sativa Japonica Group]	NA	GO:0008152	NA
TR8573|c1_g1	-1.92863	3.16137	3.88849e-06	5.56172e-05	gi|294862445|sp|Q9Z0R6.2|ITSN2_MOUSE|RecName: Full=Intersectin-2; AltName: Full=EH domain and SH3 domain regulator of endocytosis 2; Short=EH and SH3 domains protein 2; AltName: Full=SH3 domain-containing protein 1B [Mus musculus]	NA	NA	ORTHOMCL4030 (2 genes,2 taxa):
TR4423|c1_g1	-1.92796	0.268015	0.0565048	0.148448	NA	NA	NA	NA
TR5034|c1_g1	-1.9266	0.30814	0.112118	0.247658	NA	NA	NA	NA
TR8258|c0_g1	-1.9259	4.23907	1.42907e-09	5.47578e-08	gi|81856914|sp|Q9HTE3.1|FADH_PSEAE|RecName: Full=Glutathione-independent formaldehyde dehydrogenase; Short=FALDH; Short=FDH [Pseudomonas aeruginosa PAO1]	NA	GO:0008270|GO:0016491|GO:0055114	NA
TR4402|c0_g1	-1.92543	2.65135	0.000146233	0.00120279	NA	NA	NA	NA
TR8589|c1_g2	-1.92487	0.520066	0.0242731	0.0775722	gi|2497203|sp|Q04781.1|LTN1_YEAST|RecName: Full=E3 ubiquitin-protein ligase listerin; AltName: Full=RING domain mutant killed by rtf1 deletion protein 1 [Saccharomyces cerevisiae S288c]	NA	GO:0005515|GO:0008270	NA
TR9545|c0_g1	-1.92375	0.999442	0.0575624	0.150656	NA	NA	NA	NA
TR7166|c0_g1	-1.92289	0.977598	0.0266799	0.0835954	NA	NA	NA	ORTHOMCL5639 (2 genes,2 taxa):
TR9691|c5_g1	-1.92263	0.275143	0.0528795	0.141022	NA	NA	NA	NA
TR5846|c1_g1	-1.92096	6.66953	8.78189e-10	3.62437e-08	NA	NA	NA	ORTHOMCL3510 (2 genes,2 taxa):
TR4627|c1_g1	-1.92034	0.272739	0.0517332	0.138752	NA	NA	NA	NA
TR1266|c0_g1	-1.91982	0.563155	0.043333	0.121351	NA	NA	NA	NA
TR6849|c0_g1	-1.91959	2.28283	3.73334e-06	5.37262e-05	gi|74676343|sp|Q03195.1|RLI1_YEAST|RecName: Full=Translation initiation factor RLI1; AltName: Full=ATP-binding cassette sub-family E member RLI1; AltName: Full=RNase L inhibitor [Saccharomyces cerevisiae S288c]	K06174	GO:0051536	NA
TR9455|c0_g1	-1.91879	2.42264	3.74006e-05	0.000381721	gi|353558846|sp|C8V8H5.1|IES1_EMENI|RecName: Full=Ino eighty subunit 1 [Aspergillus nidulans FGSC A4]	NA	NA	NA
TR9625|c1_g1	-1.91836	0.253425	0.0640014	0.162953	NA	NA	NA	NA
TR3846|c0_g1	-1.91804	2.17539	0.000117697	0.00100241	NA	NA	NA	NA
TR9067|c0_g2	-1.91784	1.14564	0.00985302	0.0382284	gi|117803|sp|P09437.2|CYB2_HANAN|RecName: Full=Cytochrome b2, mitochondrial; AltName: Full=L-lactate dehydrogenase [Cytochrome]; AltName: Full=L-lactate ferricytochrome C oxidoreductase; Short=L-LCR; Flags: Precursor [Wickerhamomyces anomalus]	K00101	GO:0016491|GO:0020037	NA
TR11656|c0_g1	-1.91769	0.27326	0.0532878	0.141806	NA	NA	NA	NA
TR11924|c0_g1	-1.91736	0.00594904	0.112813	0.248796	NA	NA	NA	NA
TR6400|c0_g1	-1.91719	1.49142	0.00419478	0.0193495	NA	NA	NA	NA
TR2920|c1_g1	-1.91579	0.486285	0.0400801	0.114201	NA	NA	NA	NA
TR6929|c1_g1	-1.91563	4.74849	5.58076e-12	3.8163e-10	gi|75309160|sp|Q9FKF6.1|CCU43_ARATH|RecName: Full=Cyclin-U4-3; Short=CycU4;3; AltName: Full=Cyclin-P4.2; Short=CycP4;2 [Arabidopsis thaliana]	NA	GO:0000079|GO:0019901	ORTHOMCL3467 (2 genes,2 taxa):
TR339|c0_g1	-1.91513	1.87435	0.000972917	0.00580929	NA	NA	NA	NA
TR7126|c0_g1	-1.91454	2.33109	5.75284e-06	7.7325e-05	gi|42558858|sp|Q7MF12.1|BETA_VIBVY|RecName: Full=Oxygen-dependent choline dehydrogenase; Short=CDH; Short=CHD; AltName: Full=Betaine aldehyde dehydrogenase; Short=BADH [Vibrio vulnificus YJ016]	NA	GO:0016614|GO:0055114	ORTHOMCL3669 (2 genes,2 taxa):
TR8551|c0_g1	-1.91402	3.88977	1.86199e-06	2.94913e-05	gi|6166034|sp|P11707.2|CP3A6_RABIT|RecName: Full=Cytochrome P450 3A6; AltName: Full=CYPIIIA6; AltName: Full=Cytochrome P450-3C [Oryctolagus cuniculus]	NA	GO:0005506|GO:0016705|GO:0020037|GO:0055114	NA
TR2011|c0_g1	-1.91322	0.360199	0.164758	0.327055	NA	NA	NA	NA
TR8640|c0_g1	-1.91264	5.06537	3.50706e-07	6.81565e-06	gi|1723954|sp|P53090.1|ARO8_YEAST|RecName: Full=Aromatic/aminoadipate aminotransferase 1; AltName: Full=2-aminoadipate aminotransferase; AltName: Full=2-aminoadipate transaminase; AltName: Full=Alpha-aminoadipate aminotransferase; Short=AadAT; AltName: Full=Aromatic amino acid aminotransferase 1; AltName: Full=Aromatic amino acid aminotransferase I; AltName: Full=Aromatic amino acid-requiring pro…	NA	NA	ORTHOMCL8482 (2 genes,2 taxa):
TR4854|c0_g1	-1.91235	5.70238	1.06765e-08	3.22653e-07	NA	NA	GO:0003700|GO:0006355|GO:0008270|GO:0043565	NA
TR3206|c2_g1	-1.91119	0.439021	0.0786265	0.19061	NA	NA	NA	NA
TR579|c0_g1	-1.91078	0.26937	0.0546547	0.144622	gi|37537845|sp|Q9H1A4.1|APC1_HUMAN|RecName: Full=Anaphase-promoting complex subunit 1; Short=APC1; AltName: Full=Cyclosome subunit 1; AltName: Full=Mitotic checkpoint regulator; AltName: Full=Testis-specific gene 24 protein [Homo sapiens]	NA	NA	NA
TR8115|c3_g1	-1.90816	0.28503	0.03877	0.111331	NA	NA	NA	NA
TR11269|c1_g1	-1.90796	0.277997	0.0622547	0.159593	NA	NA	NA	NA
TR9508|c3_g1	-1.9078	5.87707	6.27334e-05	0.000592756	gi|731409|sp|P39992.1|YEC3_YEAST|RecName: Full=Uncharacterized protein YEL023C [Saccharomyces cerevisiae S288c]	NA	NA	ORTHOMCL8199 (2 genes,2 taxa):
TR5101|c0_g1	-1.90765	3.47775	2.17682e-07	4.52967e-06	gi|338819545|sp|P0CQ39.1|SYM1_CRYNB|RecName: Full=Protein SYM1 [Cryptococcus neoformans var. neoformans B-3501A]	K13348	GO:0016021	NA
TR9374|c1_g1	-1.9067	4.50219	3.03967e-07	6.00151e-06	NA	NA	NA	ORTHOMCL4351 (2 genes,2 taxa):
TR9206|c0_g2	-1.90648	4.1233	0.000651933	0.0042156	NA	NA	NA	NA
TR8120|c4_g1	-1.9058	3.10582	3.2915e-07	6.45789e-06	gi|62512155|sp|O00534.2|VMA5A_HUMAN|RecName: Full=von Willebrand factor A domain-containing protein 5A; AltName: Full=Breast cancer suppressor candidate 1; Short=BCSC-1; AltName: Full=Loss of heterozygosity 11 chromosomal region 2 gene A protein [Homo sapiens]	NA	NA	NA
TR9395|c0_g2	-1.90424	0.267491	0.057407	0.150385	NA	NA	NA	NA
TR5649|c1_g1	-1.90416	2.13082	0.000161637	0.00130938	gi|74624464|sp|Q9HDX3.1|YKN2_SCHPO|RecName: Full=AB hydrolase superfamily protein B1A11.02 [Schizosaccharomyces pombe 972h-]	NA	GO:0008152|GO:0016787|GO:0016846	NA
TR1791|c1_g1	-1.9041	0.260904	0.0676332	0.170077	NA	NA	GO:0003968	ORTHOMCL7742 (2 genes,2 taxa):
TR8894|c3_g1	-1.90393	0.513489	0.0281711	0.0871277	NA	NA	NA	NA
TR1632|c0_g2	-1.90078	3.36354	0.000785437	0.00489578	NA	K02272	GO:0004129	NA
TR4480|c1_g1	-1.89917	4.08028	9.46606e-10	3.86193e-08	NA	NA	NA	NA
TR6397|c1_g1	-1.89529	4.0236	3.52499e-07	6.83724e-06	gi|1175958|sp|P43549.1|YFF4_YEAST|RecName: Full=Uncharacterized membrane protein YFL054C [Saccharomyces cerevisiae S288c]	K03441	GO:0005215|GO:0006810|GO:0016020	NA
TR9170|c0_g1	-1.89302	2.19501	3.26537e-05	0.000341806	gi|292495088|sp|Q00796.4|DHSO_HUMAN|RecName: Full=Sorbitol dehydrogenase; AltName: Full=L-iditol 2-dehydrogenase [Homo sapiens]	K00008	GO:0008270|GO:0016491|GO:0055114	ORTHOMCL4238 (2 genes,2 taxa):
TR8975|c0_g1	-1.89198	0.476438	0.0305289	0.0925885	NA	NA	NA	NA
TR8785|c4_g1	-1.8911	6.58652	2.02776e-12	1.50771e-10	NA	K05747	NA	NA
TR1886|c0_g2	-1.89002	0.870755	0.0111413	0.0422496	NA	NA	NA	NA
TR10455|c0_g1	-1.88951	2.74427	0.000119346	0.00101277	NA	NA	NA	NA
TR9954|c2_g2	-1.88897	0.00882992	0.220818	0.401951	NA	NA	NA	NA
TR1459|c0_g1	-1.88896	0.00882992	0.220829	0.401951	NA	NA	NA	NA
TR6392|c1_g2	-1.88807	0.383032	0.0556844	0.146766	NA	NA	NA	NA
TR5159|c0_g2	-1.88653	2.15352	2.39273e-05	0.000263412	NA	NA	NA	NA
TR5448|c1_g1	-1.88617	5.80503	2.4107e-07	4.90594e-06	NA	NA	NA	NA
TR6204|c0_g1	-1.88567	2.46122	0.000240576	0.00183687	NA	NA	NA	NA
TR9903|c1_g2	-1.88472	4.82839	0.000117011	0.000997925	NA	NA	NA	NA
TR9968|c0_g2	-1.88388	0.455622	0.021041	0.0695196	NA	NA	NA	NA
TR8246|c0_g1	-1.883	3.05596	1.72094e-06	2.74661e-05	NA	NA	NA	NA
TR6137|c2_g1	-1.88095	1.89242	0.000800252	0.0049683	gi|3024354|sp|P56272.1|PEP2B_GADMO|RecName: Full=Pepsin-2B; AltName: Full=Pepsin IIB [Gadus morhua]	NA	GO:0004190|GO:0006508	NA
TR9111|c1_g1	-1.88081	2.15642	0.000191833	0.00150961	NA	NA	NA	NA
TR2128|c0_g1	-1.88069	0.784612	0.0151918	0.05388	gi|82241516|sp|Q7ZX22.1|WDR24_XENLA|RecName: Full=WD repeat-containing protein 24 [Xenopus laevis]	NA	NA	NA
TR7307|c0_g1	-1.87947	4.19261	1.82024e-05	0.000208599	gi|189081571|sp|A6R7B8.1|MCA1_AJECN|RecName: Full=Metacaspase-1; Flags: Precursor [Histoplasma capsulatum NAm1]	NA	GO:0004197|GO:0006508	NA
TR2371|c0_g1	-1.87866	1.12117	0.00573176	0.0249179	NA	NA	NA	NA
TR3693|c0_g1	-1.87748	2.81562	4.46844e-05	0.00044346	NA	NA	NA	NA
TR4949|c0_g2	-1.87672	-0.372296	0.41954	0.619116	NA	NA	NA	NA
TR6519|c1_g1	-1.87602	9.23962	7.53532e-11	3.82627e-09	gi|302595966|sp|P0CG83.1|UBIQP_HORVU|RecName: Full=Polyubiquitin; Contains: RecName: Full=Ubiquitin; Flags: Precursor, partial [Hordeum vulgare]	K08770	GO:0005515	NA
TR7489|c1_g1	-1.8757	1.69028	0.00281834	0.0139554	gi|31077068|sp|Q9UTA1.2|YL8J_SCHPO|RecName: Full=Zinc finger protein C25B8.19c [Schizosaccharomyces pombe 972h-]	NA	NA	NA
TR6555|c1_g1	-1.87016	3.02973	6.34373e-07	1.14071e-05	gi|3929393|sp|O60071.1|YBB9_SCHPO|RecName: Full=Uncharacterized protein C13G1.09 [Schizosaccharomyces pombe 972h-]	K14797	NA	NA
TR8322|c2_g1	-1.86954	1.79494	0.000589708	0.00388651	NA	NA	NA	ORTHOMCL8766 (2 genes,2 taxa):
TR3533|c0_g2	-1.86947	3.33401	0.000323586	0.00234547	gi|338818180|sp|P0CN97.1|GPA1_CRYNB|RecName: Full=Guanine nucleotide-binding protein subunit alpha [Cryptococcus neoformans var. neoformans B-3501A]	K04640	GO:0003924|GO:0004871|GO:0005525|GO:0007186|GO:0019001|GO:0031683	NA
TR1073|c0_g1	-1.86855	1.61944	0.000665231	0.00428184	NA	NA	NA	NA
TR3567|c0_g1	-1.86786	5.72149	2.14354e-11	1.28729e-09	NA	NA	NA	NA
TR2755|c2_g1	-1.8668	0.00183347	0.200214	0.375442	NA	NA	GO:0005515	ORTHOMCL8232 (2 genes,2 taxa):
TR7323|c1_g2	-1.86473	1.39158	0.0215964	0.07083	NA	K14860	NA	NA
TR7389|c0_g1	-1.86455	2.76729	3.67998e-05	0.000376786	NA	NA	NA	NA
TR3797|c0_g1	-1.86401	0.218634	0.0269964	0.0843159	NA	NA	NA	NA
TR340|c0_g2	-1.86362	2.96189	2.33803e-07	4.80348e-06	NA	NA	NA	NA
TR5232|c0_g1	-1.86238	2.63543	0.00151824	0.0084288	NA	NA	NA	NA
TR103|c0_g2	-1.86235	0.441494	0.069713	0.174092	NA	NA	NA	NA
TR9545|c2_g1	-1.86221	4.331	9.39296e-08	2.18629e-06	NA	NA	NA	NA
TR3692|c1_g1	-1.85991	0.209569	0.0675257	0.169921	NA	NA	NA	NA
TR9901|c0_g1	-1.85871	0.0112781	0.291664	0.484039	gi|74698449|sp|Q9UTL9.1|YIV5_SCHPO|RecName: Full=Uncharacterized ATP-dependent helicase C144.05 [Schizosaccharomyces pombe 972h-]	NA	GO:0003677|GO:0005524	ORTHOMCL7918 (2 genes,2 taxa):
TR2668|c0_g1	-1.85665	0.496241	0.0593412	0.15398	NA	NA	NA	NA
TR9556|c0_g2	-1.85603	7.8072	1.61667e-13	1.54549e-11	gi|39931384|sp|Q7UJ69.2|ILVD_RHOBA|RecName: Full=Dihydroxy-acid dehydratase; Short=DAD [Rhodopirellula baltica SH 1]	K01687	GO:0003824|GO:0008152	NA
TR6855|c2_g1	-1.85552	0.877266	0.0267031	0.0836543	NA	NA	NA	NA
TR8785|c3_g1	-1.85463	4.33257	4.80113e-08	1.20105e-06	NA	NA	NA	NA
TR9324|c0_g1	-1.85409	0.0502447	0.268302	0.458307	NA	NA	NA	NA
TR3251|c0_g1	-1.85301	2.2341	0.000892453	0.00543157	NA	NA	NA	NA
TR5414|c2_g1	-1.85289	2.59153	6.40096e-06	8.51205e-05	gi|143456709|sp|Q5K5B6.2|RH57_ORYSJ|RecName: Full=DEAD-box ATP-dependent RNA helicase 57 [Oryza sativa Japonica Group]	K14779	NA	NA
TR10100|c0_g1	-1.85151	0.807849	0.01655	0.0576045	gi|84028283|sp|P43610.2|IRC5_YEAST|RecName: Full=Uncharacterized ATP-dependent helicase IRC5; AltName: Full=Increased recombination centers protein 5 [Saccharomyces cerevisiae S288c]	K19001	GO:0003677|GO:0005524	ORTHOMCL6993 (2 genes,2 taxa):
TR2733|c0_g2	-1.85148	0.20701	0.0942918	0.217718	NA	NA	NA	NA
TR9548|c2_g1	-1.85126	5.12684	2.85464e-06	4.23494e-05	gi|306531031|sp|D4DEN7.1|CARP_TRIVH|RecName: Full=Probable vacuolar protease A; AltName: Full=Aspartic endopeptidase PEP2; AltName: Full=Aspartic protease PEP2; Flags: Precursor [Trichophyton verrucosum HKI 0517]	NA	GO:0004190|GO:0006508	NA
TR8893|c1_g1	-1.85122	0.81554	0.00579546	0.0251132	NA	NA	NA	ORTHOMCL7713 (2 genes,2 taxa):
TR7913|c4_g1	-1.8509	1.94275	0.0251602	0.0798351	NA	NA	NA	NA
TR6862|c0_g1	-1.85052	4.89008	2.38221e-09	8.66708e-08	gi|1168699|sp|P41697.1|BUD6_YEAST|RecName: Full=Bud site selection protein 6; AltName: Full=Actin-interacting protein 3 [Saccharomyces cerevisiae S288c]	NA	NA	NA
TR8807|c2_g1	-1.84942	2.71243	3.66653e-05	0.000375819	NA	NA	NA	NA
TR2541|c0_g1	-1.84865	0.501637	0.0506029	0.136357	NA	NA	GO:0005515	NA
TR7866|c1_g1	-1.84826	1.61813	0.000944467	0.00567559	NA	NA	NA	ORTHOMCL3812 (2 genes,2 taxa):
TR6749|c0_g1	-1.84758	2.7261	0.000229319	0.00176241	NA	NA	NA	NA
TR1658|c0_g1	-1.84702	0.332439	0.116027	0.254179	gi|74629310|sp|Q7Z9I0.1|YHA8_SCHPO|RecName: Full=Uncharacterized MFS-type transporter C409.08 [Schizosaccharomyces pombe 972h-]	NA	NA	NA
TR9720|c3_g1	-1.84659	2.31704	0.00479753	0.0216085	NA	NA	NA	ORTHOMCL5308 (2 genes,2 taxa):
TR6536|c0_g1	-1.84652	0.229092	0.0692189	0.173112	NA	NA	NA	NA
TR8827|c3_g1	-1.84579	4.00973	1.27473e-09	5.01778e-08	gi|74698331|sp|Q9P783.1|RRB1_SCHPO|RecName: Full=Ribosome assembly protein rrb1 [Schizosaccharomyces pombe 972h-]	K14848	GO:0005515	ORTHOMCL4788 (2 genes,2 taxa):
TR11123|c0_g1	-1.84572	1.32956	0.0133308	0.0486992	NA	NA	GO:0016021	NA
TR18|c0_g1	-1.84458	3.38696	3.42384e-08	9.03556e-07	gi|232040|sp|P29551.1|EF3_PNECA|RecName: Full=Elongation factor 3; Short=EF-3 [Pneumocystis carinii]	NA	NA	NA
TR6929|c0_g1	-1.84381	4.4533	6.09529e-08	1.49096e-06	NA	NA	NA	NA
TR5766|c0_g1	-1.84375	3.41956	0.00789322	0.0320328	NA	NA	NA	NA
TR53|c0_g1	-1.84327	0.0497966	0.277802	0.468218	gi|597500950|sp|A7LXU3.1|BGH3B_BACO1|RecName: Full=Beta-glucosidase BoGH3B; AltName: Full=Glycosyl hydrolase family protein 3B; Short=BoGH3B; Flags: Precursor [Bacteroides ovatus ATCC 8483]	NA	GO:0004553|GO:0005975	ORTHOMCL6725 (2 genes,2 taxa):
TR4376|c1_g1	-1.84277	0.688698	0.0284365	0.0878073	NA	NA	NA	NA
TR5179|c1_g1	-1.84261	4.06	3.86913e-10	1.71385e-08	gi|3183237|sp|P87177.1|YB1C_SCHPO|RecName: Full=Uncharacterized WD repeat-containing protein C3D6.12 [Schizosaccharomyces pombe 972h-]	K14556	GO:0005515	ORTHOMCL3716 (2 genes,2 taxa):
TR7288|c0_g1	-1.84205	2.46013	2.82856e-06	4.20291e-05	gi|338818273|sp|P0CQ91.1|MAK5_CRYNB|RecName: Full=ATP-dependent RNA helicase MAK5 [Cryptococcus neoformans var. neoformans B-3501A]	K14805	GO:0003676|GO:0005524	ORTHOMCL6483 (2 genes,2 taxa):
TR10622|c0_g1	-1.84196	0.222833	0.0602757	0.155584	NA	NA	NA	NA
TR9455|c1_g1	-1.8418	3.28273	1.13924e-06	1.91616e-05	gi|353558846|sp|C8V8H5.1|IES1_EMENI|RecName: Full=Ino eighty subunit 1 [Aspergillus nidulans FGSC A4]	NA	NA	NA
TR3115|c1_g1	-1.84149	0.805666	0.0137969	0.0500702	NA	NA	NA	NA
TR11089|c0_g1	-1.8413	-0.360704	0.414383	0.613924	NA	NA	NA	NA
TR3504|c0_g1	-1.84114	0.268401	0.0866585	0.204576	NA	NA	NA	NA
TR1682|c0_g1	-1.841	1.00622	0.0101796	0.0393348	NA	NA	NA	NA
TR7770|c0_g1	-1.8408	3.58297	0.00407988	0.0189079	NA	NA	NA	NA
TR5455|c2_g1	-1.83746	2.83209	9.96916e-06	0.000125448	NA	NA	NA	NA
TR3790|c0_g2	-1.83651	0.211867	0.0399604	0.113998	NA	NA	NA	NA
TR2576|c0_g1	-1.83617	6.20802	3.9372e-06	5.61854e-05	NA	NA	NA	ORTHOMCL2976 (2 genes,2 taxa):
TR7842|c0_g1	-1.83368	5.14819	7.63209e-11	3.86493e-09	NA	NA	NA	NA
TR7807|c2_g1	-1.83285	3.98229	1.29515e-07	2.89601e-06	gi|75163491|sp|Q93XX5.1|Y5713_ARATH|RecName: Full=PI-PLC X domain-containing protein At5g67130; Flags: Precursor [Arabidopsis thaliana]	NA	NA	NA
TR11256|c0_g1	-1.83211	0.670004	0.0202985	0.0675427	NA	NA	NA	NA
TR6763|c0_g1	-1.83199	1.55551	0.00107995	0.0063462	NA	NA	NA	NA
TR9350|c1_g1	-1.83166	3.97738	6.35472e-11	3.29829e-09	gi|6226443|sp|O36021.1|YEK9_SCHPO|RecName: Full=Uncharacterized protein C4F10.09c [Schizosaccharomyces pombe 972h-]	NA	NA	NA
TR5677|c1_g1	-1.83109	1.25253	0.00244079	0.0124444	NA	NA	NA	NA
TR6193|c0_g1	-1.83034	0.209976	0.0403002	0.114627	NA	NA	NA	NA
TR5524|c2_g1	-1.82772	3.42122	0.000119057	0.00101077	NA	NA	NA	NA
TR9009|c1_g1	-1.82752	3.84724	0.0344455	0.101831	gi|126947|sp|P08965.1|MEI2_SCHPO|RecName: Full=Meiosis protein mei2 [Schizosaccharomyces pombe 972h-]	NA	NA	NA
TR5967|c0_g1	-1.82652	1.27049	0.00164688	0.00903323	gi|1723540|sp|Q10429.1|CND3_SCHPO|RecName: Full=Condensin complex subunit 3; AltName: Full=CAPG homolog; AltName: Full=p100 [Schizosaccharomyces pombe 972h-]	K06678	NA	NA
TR9628|c5_g1	-1.82643	2.88904	9.67079e-06	0.000122351	gi|267442|sp|P30176.1|YBIA_ECOLI|RecName: Full=Swarming motility protein YbiA [Escherichia coli K-12]	NA	NA	NA
TR8486|c1_g1	-1.82355	3.155	7.16212e-06	9.38438e-05	NA	NA	NA	NA
TR9827|c2_g1	-1.8227	2.02197	0.000450155	0.00309525	NA	NA	NA	NA
TR3011|c0_g2	-1.82188	0.219036	0.0764474	0.186862	NA	NA	NA	NA
TR1221|c0_g1	-1.82187	0.219036	0.0764198	0.186832	gi|284433540|sp|C5FEK4.2|CTSD_ARTOC|RecName: Full=Probable aspartic-type endopeptidase CTSD; Flags: Precursor, partial [Arthroderma otae CBS 113480]	NA	GO:0004190|GO:0006508	ORTHOMCL8710 (2 genes,2 taxa):
TR9067|c1_g1	-1.82186	0.274095	0.177405	0.344917	gi|117803|sp|P09437.2|CYB2_HANAN|RecName: Full=Cytochrome b2, mitochondrial; AltName: Full=L-lactate dehydrogenase [Cytochrome]; AltName: Full=L-lactate ferricytochrome C oxidoreductase; Short=L-LCR; Flags: Precursor [Wickerhamomyces anomalus]	NA	GO:0006537|GO:0015930|GO:0016491|GO:0016638|GO:0055114	NA
TR10470|c0_g1	-1.82163	0.41284	0.0769373	0.187778	NA	NA	NA	NA
TR9548|c0_g1	-1.82131	2.24445	0.000435239	0.00300592	NA	NA	NA	NA
TR8590|c2_g1	-1.81999	3.80672	3.70407e-06	5.3387e-05	NA	NA	GO:0046872	ORTHOMCL8584 (2 genes,2 taxa):
TR10782|c0_g1	-1.8198	0.690079	0.0367837	0.106955	NA	NA	NA	NA
TR1054|c0_g1	-1.8195	0.221885	0.113867	0.250454	NA	NA	NA	ORTHOMCL3919 (2 genes,2 taxa):
TR1908|c3_g1	-1.81853	1.12256	0.00480816	0.021646	NA	NA	NA	NA
TR2941|c0_g2	-1.8184	0.211456	0.156775	0.315115	gi|74691493|sp|Q701P2.1|KO1_GIBIN|RecName: Full=Ent-kaurene oxidase; AltName: Full=Cytochrome P450 503A1; AltName: Full=Cytochrome P450-4 [Fusarium proliferatum]	NA	GO:0005506|GO:0016705|GO:0020037|GO:0055114	NA
TR5289|c0_g2	-1.81834	2.10162	0.000369129	0.00262224	NA	NA	NA	NA
TR8044|c1_g1	-1.81681	2.07547	0.000368135	0.00261774	gi|322510033|sp|Q06816.2|HYEP_STIAD|RecName: Full=Putative epoxide hydrolase; AltName: Full=Epoxide hydratase; Flags: Precursor [Stigmatella aurantiaca DW4/3-1]	NA	NA	NA
TR380|c0_g3	-1.81596	0.823612	0.0126962	0.0467547	NA	NA	NA	NA
TR9508|c2_g1	-1.81532	2.82164	2.4679e-05	0.000270257	NA	NA	NA	NA
TR9707|c0_g1	-1.81515	4.00243	9.48119e-10	3.86193e-08	NA	NA	NA	ORTHOMCL6449 (2 genes,2 taxa):
TR2449|c0_g2	-1.8151	0.0077735	0.306477	0.500533	gi|75520418|sp|Q70LM4.1|LGRD_BREPA|RecName: Full=Linear gramicidin synthase subunit D; Includes: RecName: Full=ATP-dependent D-leucine adenylase; Short=D-LeuA; AltName: Full=D-leucine activase; Includes: RecName: Full=Leucine racemase [ATP-hydrolyzing]; Includes: RecName: Full=ATP-dependent tryptophan adenylase; Short=TrpA; AltName: Full=Tryptophan activase; Includes: RecName: Full=ATP-dependent …	NA	GO:0003824|GO:0050662	NA
TR1575|c0_g1	-1.81484	0.855037	0.0196775	0.0659212	NA	NA	NA	NA
TR7100|c1_g2	-1.81422	0.97252	0.112125	0.247658	gi|731872|sp|P40467.1|ASG1_YEAST|RecName: Full=Activator of stress genes 1 [Saccharomyces cerevisiae S288c]	NA	GO:0000981|GO:0005634|GO:0006355|GO:0008270	NA
TR5178|c0_g1	-1.81372	7.41555	1.37274e-07	3.04752e-06	NA	NA	NA	NA
TR9330|c1_g1	-1.81258	3.36631	1.36246e-06	2.23934e-05	NA	NA	NA	NA
TR4939|c0_g1	-1.80865	2.8435	0.000209827	0.00163202	NA	NA	NA	NA
TR5159|c2_g1	-1.80831	2.81267	2.04096e-06	3.18945e-05	NA	NA	NA	NA
TR8679|c0_g1	-1.80728	3.80093	3.69109e-09	1.27366e-07	NA	NA	NA	NA
TR4985|c0_g1	-1.80593	1.01632	0.0190297	0.0643193	NA	NA	NA	NA
TR4372|c1_g1	-1.8051	0.791286	0.0383192	0.110273	gi|2493370|sp|Q29496.1|CP3AO_SHEEP|RecName: Full=Cytochrome P450 3A24; AltName: Full=CYPIIIA24 [Ovis aries]	NA	GO:0005506|GO:0016705|GO:0020037|GO:0055114	NA
TR8899|c1_g2	-1.80459	1.56929	0.000744626	0.00468347	NA	NA	NA	NA
TR7376|c0_g1	-1.80421	0.826765	0.00881532	0.0349942	NA	NA	NA	NA
TR8340|c1_g1	-1.80418	3.69018	0.00560046	0.0244549	NA	NA	NA	NA
TR3750|c0_g1	-1.80405	1.80195	0.00347882	0.0166071	NA	NA	NA	ORTHOMCL3050 (2 genes,2 taxa):
TR9390|c2_g1	-1.80376	9.7542	1.16175e-06	1.95227e-05	NA	NA	GO:0005515|GO:0008270|GO:0046872	NA
TR4796|c0_g1	-1.80317	5.75264	4.85164e-12	3.37937e-10	NA	NA	NA	ORTHOMCL9084 (2 genes,2 taxa):
TR5729|c0_g1	-1.80143	1.4536	0.000667122	0.00428855	gi|597500954|sp|H2DH22.1|C7A10_PANGI|RecName: Full=Cytochrome P450 CYP73A100 [Panax ginseng]	NA	GO:0005506|GO:0016705|GO:0020037|GO:0055114	ORTHOMCL7744 (2 genes,2 taxa):
TR4882|c1_g3	-1.80022	1.41968	0.00259015	0.0130602	gi|81342375|sp|O34703.1|YJOB_BACSU|RecName: Full=Uncharacterized ATPase YjoB [Bacillus subtilis subsp. subtilis str. 168]	NA	GO:0005524	NA
TR7072|c0_g1	-1.80022	1.49205	0.0398453	0.113768	gi|81909957|sp|Q5PQP1.1|RBMS1_RAT|RecName: Full=RNA-binding motif, single-stranded-interacting protein 1 [Rattus norvegicus]	NA	GO:0003676	ORTHOMCL5102 (2 genes,2 taxa):
TR3007|c0_g1	-1.79886	0.210377	0.0939145	0.217325	gi|75017552|sp|Q8N0N3.1|BGBP_PENMO|RecName: Full=Beta-1,3-glucan-binding protein; Short=GBP; Flags: Precursor [Penaeus monodon]	NA	NA	ORTHOMCL7564 (2 genes,2 taxa):
TR340|c0_g1	-1.79841	3.55466	5.85222e-09	1.87762e-07	NA	NA	NA	NA
TR4692|c0_g1	-1.797	1.24832	0.00867764	0.0345691	NA	NA	NA	NA
TR6972|c0_g1	-1.79692	1.3972	0.00592672	0.0255344	NA	NA	NA	NA
TR5486|c1_g1	-1.79673	1.58043	0.00904708	0.0357401	gi|1175958|sp|P43549.1|YFF4_YEAST|RecName: Full=Uncharacterized membrane protein YFL054C [Saccharomyces cerevisiae S288c]	K03441	GO:0005215|GO:0006810|GO:0016020	NA
TR9364|c2_g1	-1.79654	4.25965	6.23105e-11	3.24309e-09	gi|46395959|sp|Q9C102.1|GLT1_SCHPO|RecName: Full=Putative glutamate synthase [NADPH]; AltName: Full=NADPH-GOGAT [Schizosaccharomyces pombe 972h-]	K00264	GO:0006537|GO:0006807|GO:0015930|GO:0016638|GO:0055114	NA
TR9933|c3_g1	-1.79642	0.224188	0.077208	0.188257	NA	NA	GO:0004518|GO:0006281	NA
TR9364|c0_g1	-1.79614	3.50796	8.4635e-08	1.99975e-06	gi|46395959|sp|Q9C102.1|GLT1_SCHPO|RecName: Full=Putative glutamate synthase [NADPH]; AltName: Full=NADPH-GOGAT [Schizosaccharomyces pombe 972h-]	K00264	GO:0006807|GO:0008152|GO:0015930|GO:0055114	ORTHOMCL4628 (2 genes,2 taxa):
TR831|c0_g1	-1.79527	0.50153	0.10944	0.243328	NA	NA	NA	NA
TR9170|c1_g2	-1.79524	4.29537	5.54656e-11	2.91109e-09	gi|294863186|sp|B0YC65.2|XYL2_ASPFC|RecName: Full=Probable D-xylulose reductase A; AltName: Full=Xylitol dehydrogenase A [Aspergillus fumigatus A1163]	K00008	GO:0016491|GO:0055114	NA
TR11577|c0_g1	-1.79508	0.644883	0.0307662	0.0931285	NA	NA	NA	NA
TR2720|c1_g1	-1.79466	0.310839	0.228253	0.411704	NA	NA	NA	ORTHOMCL7356 (2 genes,2 taxa):
TR6400|c1_g1	-1.79391	3.51497	0.000236681	0.00181082	NA	NA	GO:0003824|GO:0008152	ORTHOMCL3101 (2 genes,2 taxa):
TR4231|c0_g2	-1.79312	0.549977	0.0538812	0.1431	NA	NA	NA	NA
TR7031|c2_g1	-1.79288	0.189953	0.142894	0.294642	NA	NA	NA	NA
TR3740|c0_g1	-1.79111	5.59568	5.6274e-12	3.8342e-10	gi|117803|sp|P09437.2|CYB2_HANAN|RecName: Full=Cytochrome b2, mitochondrial; AltName: Full=L-lactate dehydrogenase [Cytochrome]; AltName: Full=L-lactate ferricytochrome C oxidoreductase; Short=L-LCR; Flags: Precursor [Wickerhamomyces anomalus]	K00101	GO:0006537|GO:0015930|GO:0016491|GO:0016638|GO:0020037|GO:0055114	NA
TR5509|c0_g1	-1.7911	8.67526	2.78685e-07	5.54912e-06	gi|81623802|sp|Q9PFB0.1|BLH_XYLFA|RecName: Full=Beta-lactamase hydrolase-like protein [Xylella fastidiosa 9a5c]	NA	NA	ORTHOMCL3695 (2 genes,2 taxa):
TR1801|c0_g2	-1.79098	1.58035	0.00174328	0.00947328	gi|74679868|sp|Q5A0E5.1|NRG1_CANAL|RecName: Full=Transcriptional regulator NRG1 [Candida albicans SC5314]	NA	GO:0046872	NA
TR792|c0_g2	-1.79081	1.2357	0.00668065	0.0280788	NA	NA	NA	NA
TR8034|c1_g1	-1.78959	3.63499	8.72623e-08	2.05665e-06	NA	NA	GO:0006629|GO:0016788	ORTHOMCL5569 (2 genes,2 taxa):
TR6344|c0_g1	-1.78922	0.326341	0.201448	0.377264	NA	NA	NA	NA
TR4062|c0_g1	-1.78914	4.42357	4.49611e-07	8.44971e-06	gi|83305344|sp|P81054.2|PLMP_GRIFR|RecName: Full=Peptidyl-Lys metalloendopeptidase; Short=MEP; AltName: Full=GfMEP; Flags: Precursor [Grifola frondosa]	K08646	GO:0004222|GO:0006508	ORTHOMCL5151 (2 genes,2 taxa):
TR9726|c2_g1	-1.78905	4.50147	5.23213e-11	2.76934e-09	NA	NA	NA	NA
TR1592|c1_g2	-1.78784	0.788301	0.00809126	0.0326737	NA	NA	NA	NA
TR1433|c0_g1	-1.78781	1.76606	0.0277589	0.0861265	NA	NA	NA	NA
TR5448|c0_g1	-1.78676	6.97118	3.17575e-07	6.257e-06	NA	NA	NA	NA
TR10658|c0_g1	-1.78472	0.222287	0.0885629	0.207997	NA	NA	GO:0004672|GO:0005524|GO:0006468	NA
TR8368|c0_g1	-1.78274	5.88345	4.53617e-10	1.97202e-08	gi|46395955|sp|Q99K67.1|AASS_MOUSE|RecName: Full=Alpha-aminoadipic semialdehyde synthase, mitochondrial; AltName: Full=LKR/SDH; Includes: RecName: Full=Lysine ketoglutarate reductase; Short=LKR; Short=LOR; Includes: RecName: Full=Saccharopine dehydrogenase; Short=SDH; Flags: Precursor [Mus musculus]	K14157	GO:0016491|GO:0055114	NA
TR9491|c3_g1	-1.78018	5.01243	2.51215e-12	1.82442e-10	NA	NA	GO:0003677|GO:0005634|GO:0006351|GO:0008270	ORTHOMCL7469 (2 genes,2 taxa):
TR4592|c0_g1	-1.77931	3.99137	0.000153293	0.00125425	NA	NA	NA	NA
TR471|c0_g1	-1.77897	0.273911	0.261984	0.451273	NA	NA	NA	NA
TR8033|c1_g1	-1.77716	2.16549	6.77072e-05	0.000632102	gi|745998010|sp|H2KYQ5.1|GYG1_CAEEL|RecName: Full=Glycogenin-1; Short=GN [Caenorhabditis elegans]	NA	GO:0016757	NA
TR9333|c0_g1	-1.77645	6.07059	2.69876e-13	2.44283e-11	gi|82177709|sp|Q9UA35.1|S28A3_EPTST|RecName: Full=Solute carrier family 28 member 3; AltName: Full=Concentrative Na(+)-nucleoside cotransporter 3; AltName: Full=hfCNT [Eptatretus stoutii]	K03317	NA	ORTHOMCL4770 (2 genes,2 taxa):
TR3141|c0_g1	-1.77622	0.268842	0.19468	0.368038	NA	NA	NA	NA
TR3911|c0_g1	-1.77615	8.36757	7.97483e-14	8.30136e-12	NA	NA	NA	ORTHOMCL9294 (2 genes,2 taxa):
TR8039|c0_g1	-1.77453	4.87601	1.002e-07	2.30645e-06	NA	NA	NA	NA
TR3898|c0_g2	-1.77401	0.627754	0.0215362	0.070682	NA	NA	NA	NA
TR7058|c0_g1	-1.77355	8.95458	8.8046e-08	2.06942e-06	NA	NA	NA	NA
TR3486|c2_g1	-1.77268	0.211726	0.0986371	0.225331	NA	NA	GO:0005515	NA
TR1845|c0_g1	-1.77226	0.225954	0.0872027	0.205524	NA	NA	NA	NA
TR8768|c0_g2	-1.77213	0.906636	0.0178907	0.0612653	NA	NA	NA	NA
TR4342|c0_g2	-1.77174	0.396368	0.104302	0.234667	NA	NA	NA	NA
TR9925|c1_g1	-1.77089	3.03473	0.00508447	0.0226289	NA	NA	NA	NA
TR9925|c0_g2	-1.76921	2.16692	0.0270126	0.0843418	NA	NA	NA	NA
TR4004|c0_g1	-1.76892	0.800799	0.0475641	0.130006	NA	NA	NA	NA
TR5396|c4_g1	-1.76858	0.205117	0.176929	0.344284	NA	NA	NA	NA
TR2713|c0_g1	-1.7676	0.168122	0.0447618	0.124418	NA	NA	NA	NA
TR1178|c0_g1	-1.76539	0.224052	0.0878107	0.20662	gi|338819697|sp|P0CR93.1|TOF1_CRYNB|RecName: Full=Topoisomerase 1-associated factor 1 [Cryptococcus neoformans var. neoformans B-3501A]	NA	NA	ORTHOMCL8839 (2 genes,2 taxa):
TR3834|c0_g1	-1.76508	2.45413	0.000368859	0.00262189	gi|74582248|sp|O59826.1|KCAB_SCHPO|RecName: Full=Putative voltage-gated potassium channel subunit beta; AltName: Full=K(+) channel subunit beta [Schizosaccharomyces pombe 972h-]	NA	NA	ORTHOMCL8256 (2 genes,2 taxa):
TR4613|c2_g1	-1.76391	0.793445	0.0203258	0.0676216	NA	NA	NA	ORTHOMCL5844 (2 genes,2 taxa):
TR9831|c5_g3	-1.76081	7.15595	1.21638e-07	2.74926e-06	gi|2492798|sp|Q01752.1|AAD_PHACH|RecName: Full=Aryl-alcohol dehydrogenase [NADP(+)]; Short=AAD [Phanerochaete chrysosporium]	NA	NA	ORTHOMCL5449 (2 genes,2 taxa):
TR5196|c0_g2	-1.75892	1.95606	0.000124156	0.00104811	NA	NA	NA	NA
TR7409|c3_g1	-1.75838	0.657036	0.0557797	0.146934	NA	NA	NA	ORTHOMCL2859 (2 genes,2 taxa):
TR2468|c0_g1	-1.75787	1.34632	0.0016131	0.00887397	NA	NA	GO:0005515	NA
TR630|c0_g1	-1.75567	2.60295	3.52421e-05	0.000364019	NA	NA	NA	NA
TR1749|c1_g2	-1.75519	2.18036	0.000355368	0.00253605	gi|384872690|sp|Q9P6M1.3|GST3_SCHPO|RecName: Full=Glutathione S-transferase 3; AltName: Full=GST-III [Schizosaccharomyces pombe 972h-]	K00799	GO:0005515	NA
TR2407|c0_g1	-1.75515	0.632934	0.0465033	0.127799	gi|20140352|sp|Q9Z0G2.1|SRPK3_MOUSE|RecName: Full=SRSF protein kinase 3; AltName: Full=Muscle-specific serine kinase 1; Short=MSSK-1; AltName: Full=Serine/arginine-rich protein-specific kinase 3; Short=SR-protein-specific kinase 3; AltName: Full=Serine/threonine-protein kinase 23 [Mus musculus]	NA	GO:0004672|GO:0005524|GO:0006468	NA
TR8911|c0_g2	-1.75281	2.98784	8.68652e-06	0.000111327	NA	NA	NA	NA
TR9509|c2_g1	-1.7525	5.19861	1.65667e-10	7.89846e-09	gi|74644186|sp|O59809.1|IMA3_SCHPO|RecName: Full=Probable importin c550.11 [Schizosaccharomyces pombe 972h-]	NA	NA	ORTHOMCL6209 (2 genes,2 taxa):
TR8768|c1_g1	-1.75242	2.94159	1.2271e-05	0.000148817	NA	NA	GO:0005515	ORTHOMCL9213 (2 genes,2 taxa):
TR5942|c2_g1	-1.74995	0.41491	0.0502871	0.135748	gi|408360057|sp|Q9URU2.2|DNA2_SCHPO|RecName: Full=DNA replication ATP-dependent helicase/nuclease dna2; Includes: RecName: Full=DNA replication nuclease dna2; Includes: RecName: Full=DNA replication ATP-dependent helicase dna2 [Schizosaccharomyces pombe 972h-]	NA	NA	ORTHOMCL4363 (2 genes,2 taxa):
TR8530|c3_g1	-1.74863	3.58325	4.09339e-07	7.81855e-06	gi|74698431|sp|Q9USW3.1|YHZ7_SCHPO|RecName: Full=Probable glycosidase C21B10.07 [Schizosaccharomyces pombe 972h-]	NA	GO:0004553|GO:0005975	ORTHOMCL8447 (2 genes,2 taxa):
TR5537|c2_g1	-1.74758	0.222151	0.0971168	0.22259	NA	NA	NA	NA
TR5455|c1_g1	-1.74666	0.413433	0.0591345	0.153655	NA	NA	GO:0005515	NA
TR2054|c0_g1	-1.74642	1.02579	0.0506023	0.136357	NA	NA	GO:0005515	NA
TR7709|c1_g1	-1.74629	1.50151	0.00901512	0.0356288	NA	NA	NA	NA
TR3841|c2_g1	-1.74572	0.601957	0.0322636	0.0966462	NA	NA	NA	ORTHOMCL4392 (2 genes,2 taxa):
TR4193|c0_g2	-1.74426	1.54575	0.0129203	0.0474682	gi|74582363|sp|O60175.1|OPI10_SCHPO|RecName: Full=Protein OPI10 homolog [Schizosaccharomyces pombe 972h-]	NA	NA	NA
TR5761|c0_g1	-1.74375	7.1364	2.18961e-12	1.60261e-10	gi|15213983|sp|O94489.1|EF3_SCHPO|RecName: Full=Elongation factor 3; Short=EF-3 [Schizosaccharomyces pombe 972h-]	K03235	NA	NA
TR5675|c0_g1	-1.74355	0.570896	0.0835795	0.199191	gi|338819244|sp|P0CQ33.1|PSF3_CRYNB|RecName: Full=DNA replication complex GINS protein PSF3 [Cryptococcus neoformans var. neoformans B-3501A]	K10734	NA	NA
TR3202|c0_g1	-1.74224	1.22021	0.00370321	0.0174198	gi|74701760|sp|Q4P937.1|UTP10_USTMA|RecName: Full=U3 small nucleolar RNA-associated protein 10 [Ustilago maydis 521]	NA	NA	ORTHOMCL7937 (2 genes,2 taxa):
TR2146|c0_g1	-1.74176	0.61928	0.0483675	0.131698	NA	NA	NA	NA
TR6322|c2_g1	-1.74003	2.52051	3.12473e-05	0.00033022	gi|269849757|sp|O60287.4|NPA1P_HUMAN|RecName: Full=Nucleolar pre-ribosomal-associated protein 1; AltName: Full=Nucleolar protein 254 kDa; AltName: Full=URB1 ribosome biogenesis 1 homolog [Homo sapiens]	NA	NA	ORTHOMCL5358 (2 genes,2 taxa):
TR7019|c3_g1	-1.73933	1.07965	0.00552338	0.0241803	NA	NA	NA	NA
TR249|c0_g1	-1.73908	0.619579	0.0530064	0.141298	NA	NA	NA	NA
TR426|c0_g1	-1.7377	2.17623	7.58155e-05	0.000693292	NA	NA	NA	NA
TR9330|c5_g1	-1.73495	1.26598	0.00517188	0.0229254	NA	NA	NA	ORTHOMCL6863 (2 genes,2 taxa):
TR2612|c0_g2	-1.73458	0.267484	0.283977	0.475018	NA	NA	NA	NA
TR3753|c0_g1	-1.73428	6.31517	4.64607e-05	0.000458418	gi|11135375|sp|Q9UW02.1|THIO_COPCM|RecName: Full=Thioredoxin; Short=Trx; AltName: Allergen=Cop c 2 [Coprinus comatus]	K03671	GO:0016209|GO:0016491|GO:0045454|GO:0055114	ORTHOMCL8535 (2 genes,2 taxa):
TR2453|c1_g1	-1.73262	0.410247	0.0570448	0.149699	gi|51701372|sp|Q754C8.1|EF2_ASHGO|RecName: Full=Elongation factor 2; Short=EF-2 [Ashbya gossypii ATCC 10895]	K03234	GO:0003924|GO:0005525	NA
TR8243|c0_g1	-1.73237	5.52417	3.42757e-11	1.92847e-09	gi|73622082|sp|Q7ZVR1.2|WDR75_DANRE|RecName: Full=WD repeat-containing protein 75 [Danio rerio]	K14552	GO:0005515	ORTHOMCL8848 (2 genes,2 taxa):
TR6970|c0_g1	-1.73236	1.25116	0.0469151	0.128578	NA	NA	NA	NA
TR6445|c1_g1	-1.73034	10.4355	9.90395e-10	4.01668e-08	gi|586946283|sp|C8VG90.1|ACON_EMENI|RecName: Full=Aconitate hydratase, mitochondrial; Short=Aconitase; AltName: Full=Citrate hydro-lyase; AltName: Full=Homocitrate dehydratase; Flags: Precursor [Aspergillus nidulans FGSC A4]	K01681	GO:0008152	NA
TR5677|c0_g2	-1.72971	0.665839	0.0886284	0.208099	NA	NA	NA	NA
TR3574|c0_g1	-1.72818	0.825511	0.0374037	0.108304	NA	NA	NA	ORTHOMCL4248 (2 genes,2 taxa):
TR8229|c0_g1	-1.72806	0.784998	0.0138365	0.0501563	NA	NA	NA	ORTHOMCL4800 (2 genes,2 taxa):
TR4050|c0_g1	-1.72764	0.432112	0.105285	0.236354	NA	NA	NA	NA
TR2036|c1_g1	-1.72655	4.41945	1.64506e-07	3.57996e-06	NA	NA	NA	NA
TR2890|c0_g1	-1.72652	0.435919	0.10721	0.239769	gi|74587090|sp|Q5AGW8.1|NUP_CANAL|RecName: Full=Purine nucleoside permease; Flags: Precursor [Candida albicans SC5314]	NA	GO:0055085	NA
TR9264|c1_g2	-1.72606	2.1001	0.000378871	0.00268002	gi|14916937|sp|Q9HYV6.1|Y3287_PSEAE|RecName: Full=Putative ankyrin repeat protein PA3287 [Pseudomonas aeruginosa PAO1]	NA	GO:0005515	NA
TR813|c0_g1	-1.72558	1.61642	0.00243685	0.0124324	NA	NA	NA	NA
TR2078|c0_g1	-1.72482	0.624845	0.0522263	0.139803	NA	NA	NA	NA
TR6241|c0_g2	-1.72465	0.159394	0.0631178	0.161102	NA	NA	NA	NA
TR395|c0_g2	-1.7244	0.431094	0.0968573	0.222105	NA	NA	NA	NA
TR9644|c4_g1	-1.72396	0.42878	0.0939308	0.217335	gi|158706408|sp|A2BGL3.1|WSCD2_DANRE|RecName: Full=WSC domain-containing protein 2 [Danio rerio]	NA	NA	NA
TR6702|c1_g1	-1.72377	5.33003	5.9283e-08	1.45714e-06	gi|395406810|sp|I1S2N3.1|GAOA_GIBZE|RecName: Full=Galactose oxidase; Short=GAO; Short=GO; Short=GOase; Flags: Precursor [Fusarium graminearum PH-1]	NA	NA	ORTHOMCL5043 (2 genes,2 taxa):
TR4464|c1_g1	-1.7234	0.408774	0.072177	0.178674	NA	NA	NA	NA
TR4807|c0_g1	-1.72337	2.53375	9.70858e-05	0.000851239	NA	NA	NA	NA
TR5026|c0_g1	-1.7227	3.77825	1.77738e-05	0.000204814	NA	NA	NA	NA
TR10564|c0_g1	-1.72173	0.236446	0.18947	0.360892	NA	NA	NA	NA
TR6375|c0_g1	-1.72125	2.19367	5.92879e-05	0.000564183	gi|74583175|sp|P87243.1|RIX1_SCHPO|RecName: Full=Pre-rRNA-processing protein rix1 [Schizosaccharomyces pombe 972h-]	NA	NA	ORTHOMCL9551 (2 genes,2 taxa):
TR7520|c2_g1	-1.72085	1.4812	0.00106928	0.00629413	NA	NA	NA	NA
TR5265|c0_g1	-1.72058	1.80982	0.00135521	0.00765759	NA	NA	NA	NA
TR7601|c1_g1	-1.72052	4.34551	1.89662e-05	0.000215506	NA	NA	NA	NA
TR2525|c1_g1	-1.71961	0.218759	0.191331	0.363623	gi|17380230|sp|Q9UGN5.2|PARP2_HUMAN|RecName: Full=Poly [ADP-ribose] polymerase 2; Short=PARP-2; Short=hPARP-2; AltName: Full=ADP-ribosyltransferase diphtheria toxin-like 2; Short=ARTD2; AltName: Full=NAD(+) ADP-ribosyltransferase 2; Short=ADPRT-2; AltName: Full=Poly[ADP-ribose] synthase 2; Short=pADPRT-2 [Homo sapiens]	NA	GO:0003950	NA
TR7902|c0_g2	-1.7192	2.47347	0.000241773	0.00184376	NA	NA	GO:0005515	NA
TR8664|c0_g2	-1.71829	3.86248	3.2279e-07	6.3464e-06	gi|3023881|sp|P81156.1|GOX_PENAG|RecName: Full=Glucose oxidase; AltName: Full=Beta-D-glucose:oxygen 1-oxido-reductase; AltName: Full=Glucose oxyhydrase; Short=GOD [Penicillium amagasakiense]	NA	GO:0016117|GO:0016614|GO:0016705|GO:0050660|GO:0055114	NA
TR3540|c1_g1	-1.71822	1.04083	0.00562906	0.0245626	NA	NA	NA	ORTHOMCL4921 (2 genes,2 taxa):
TR2971|c0_g1	-1.7169	1.48932	0.00258796	0.0130597	NA	NA	NA	NA
TR8081|c0_g1	-1.71675	2.5231	0.000727764	0.00459903	NA	NA	NA	NA
TR1578|c0_g1	-1.71361	0.758915	0.0503322	0.135792	gi|20141276|sp|Q56078.2|BGLX_SALTY|RecName: Full=Periplasmic beta-glucosidase; AltName: Full=Beta-D-glucoside glucohydrolase; AltName: Full=Cellobiase; AltName: Full=Gentiobiase; AltName: Full=T-cell inhibitor; Flags: Precursor [Salmonella enterica subsp. enterica serovar Typhimurium str. LT2]	K05349	GO:0004553|GO:0005975	ORTHOMCL6073 (2 genes,2 taxa):
TR4918|c1_g1	-1.7131	0.593684	0.0329773	0.0982657	NA	NA	NA	NA
TR6460|c0_g1	-1.71286	4.00627	9.77118e-07	1.67648e-05	gi|21263647|sp|O14405.1|GUN4_HYPJE|RecName: Full=Endoglucanase-4; AltName: Full=Cellulase IV; AltName: Full=Cellulase-61A; Short=Cel61A; AltName: Full=Endo-1,4-beta-glucanase IV; Short=EGIV; AltName: Full=Endoglucanase IV; AltName: Full=Endoglucanase-61A; Flags: Precursor [Trichoderma reesei]	NA	NA	NA
TR6562|c0_g1	-1.7127	3.24112	0.000127472	0.00107105	gi|460018241|sp|P56371.2|RAB4A_MOUSE|RecName: Full=Ras-related protein Rab-4A [Mus musculus]	NA	GO:0005525|GO:0005622|GO:0007264	NA
TR11653|c0_g1	-1.71243	0.211722	0.120137	0.260554	NA	NA	NA	NA
TR8140|c1_g1	-1.71194	2.43784	0.000289243	0.00214806	NA	NA	NA	NA
TR8149|c0_g1	-1.7119	0.155577	0.0648032	0.16464	NA	NA	NA	NA
TR1047|c0_g1	-1.71147	0.426939	0.104974	0.235782	NA	NA	NA	NA
TR6038|c1_g1	-1.71147	5.83715	1.06841e-07	2.44728e-06	gi|2498094|sp|Q01284.1|2NPD_NEUCR|RecName: Full=Nitronate monooxygenase; AltName: Full=2-nitropropane dioxygenase; Short=2-NPD; AltName: Full=Nitroalkane oxidase; Flags: Precursor [Neurospora crassa OR74A]	K00459	GO:0018580|GO:0055114	NA
TR2273|c0_g1	-1.71126	5.70056	4.19817e-11	2.27344e-09	NA	NA	NA	ORTHOMCL7691 (2 genes,2 taxa):
TR4869|c0_g1	-1.71097	4.01381	4.0517e-06	5.75127e-05	gi|74623691|sp|Q9C0V1.1|AMT1_SCHPO|RecName: Full=Ammonium transporter 1 [Schizosaccharomyces pombe 972h-]	K03320	GO:0008519|GO:0015696|GO:0016020	ORTHOMCL7934 (2 genes,2 taxa):
TR9720|c2_g1	-1.71025	1.51721	0.03253	0.0971893	NA	NA	NA	ORTHOMCL5784 (2 genes,2 taxa):
TR3264|c0_g2	-1.70996	0.181004	0.0926473	0.215216	gi|116306|sp|P29026.1|CHI1_RHIOL|RecName: Full=Chitinase 1; Flags: Precursor [Rhizopus microsporus var. oligosporus]	K01183	GO:0004553|GO:0005576|GO:0005975|GO:0030246	NA
TR3463|c0_g3	-1.70987	0.445339	0.149832	0.304888	NA	NA	NA	NA
TR7864|c0_g1	-1.70865	0.316767	0.121225	0.262255	NA	NA	NA	NA
TR6954|c0_g1	-1.70787	5.27318	4.37103e-06	6.11215e-05	NA	NA	NA	ORTHOMCL5273 (2 genes,2 taxa):
TR9350|c0_g1	-1.70714	2.63892	1.82372e-05	0.000208869	gi|6225679|sp|Q12176.1|MAK21_YEAST|RecName: Full=Ribosome biogenesis protein MAK21; AltName: Full=Maintenance of killer protein 21; AltName: Full=Nucleolar complex protein 1 [Saccharomyces cerevisiae S288c]	K14832	NA	NA
TR8522|c0_g1	-1.70592	2.93637	0.000313089	0.00228174	NA	NA	NA	NA
TR9724|c2_g1	-1.70525	2.04621	0.000125568	0.00105785	NA	NA	NA	NA
TR154|c0_g1	-1.7041	0.572333	0.0472771	0.129432	NA	NA	NA	NA
TR10623|c0_g1	-1.70198	0.911983	0.0182357	0.0621355	gi|729769|sp|P22774.2|HSP7M_SCHPO|RecName: Full=Heat shock 70 kDa protein, mitochondrial; Flags: Precursor [Schizosaccharomyces pombe 972h-]	NA	NA	NA
TR3914|c1_g1	-1.70195	0.152185	0.0723917	0.179087	NA	NA	NA	NA
TR5414|c1_g1	-1.70054	1.80558	0.000938756	0.00564811	gi|338819323|sp|P0CR04.1|ROK1_CRYNJ|RecName: Full=ATP-dependent RNA helicase ROK1 [Cryptococcus neoformans var. neoformans JEC21]	NA	NA	ORTHOMCL8796 (2 genes,2 taxa):
TR8035|c0_g1	-1.70002	4.47432	2.8091e-06	4.18178e-05	NA	NA	NA	NA
TR7963|c2_g1	-1.69958	0.912204	0.0316383	0.0951687	NA	NA	NA	NA
TR6087|c0_g1	-1.69885	2.75099	0.00096845	0.00578999	NA	NA	NA	NA
TR9541|c2_g1	-1.6988	4.73961	3.91479e-07	7.50014e-06	gi|22653677|sp|Q9Y8G7.1|C505_FUSOX|RecName: Full=Bifunctional P-450:NADPH-P450 reductase; AltName: Full=Cytochrome P450foxy; AltName: Full=Fatty acid omega-hydroxylase; Includes: RecName: Full=Cytochrome P450 505; Includes: RecName: Full=NADPH--cytochrome P450 reductase [Fusarium oxysporum]	K14338	GO:0010181|GO:0016491|GO:0055114	NA
TR7690|c3_g1	-1.69862	2.97311	4.82452e-06	6.69112e-05	NA	NA	NA	NA
TR3478|c0_g1	-1.69828	2.34061	0.000242867	0.00185059	NA	NA	NA	NA
TR1800|c0_g1	-1.69766	0.403298	0.11263	0.248598	NA	NA	NA	NA
TR8657|c4_g1	-1.69688	0.169893	0.0783384	0.190209	NA	NA	NA	NA
TR4038|c1_g1	-1.69688	0.169893	0.0783232	0.190209	NA	NA	NA	NA
TR8525|c0_g1	-1.69628	4.77795	1.56638e-06	2.54106e-05	gi|74745646|sp|Q5T9A4.1|ATD3B_HUMAN|RecName: Full=ATPase family AAA domain-containing protein 3B; AltName: Full=AAA-TOB3 [Homo sapiens]	NA	GO:0005524	ORTHOMCL7879 (2 genes,2 taxa):
TR2824|c0_g1	-1.69581	2.04025	0.000512604	0.00345119	NA	NA	NA	NA
TR926|c0_g1	-1.6955	1.83192	0.00641252	0.0271713	gi|2498701|sp|P55790.1|OMTA_ASPFL|RecName: Full=Sterigmatocystin 8-O-methyltransferase; Flags: Precursor [Aspergillus flavus]	NA	GO:0008171	NA
TR9541|c1_g1	-1.69538	4.37283	6.54154e-08	1.58768e-06	gi|22653677|sp|Q9Y8G7.1|C505_FUSOX|RecName: Full=Bifunctional P-450:NADPH-P450 reductase; AltName: Full=Cytochrome P450foxy; AltName: Full=Fatty acid omega-hydroxylase; Includes: RecName: Full=Cytochrome P450 505; Includes: RecName: Full=NADPH--cytochrome P450 reductase [Fusarium oxysporum]	K14338	GO:0005506|GO:0016705|GO:0020037|GO:0055114	NA
TR9669|c3_g2	-1.69494	0.170448	0.0804253	0.193842	NA	NA	NA	NA
TR6876|c3_g1	-1.69466	1.9003	0.000461522	0.00315719	NA	NA	NA	NA
TR3933|c0_g2	-1.69413	0.392375	0.142478	0.294074	gi|132461|sp|P22227.1|ZFP42_MOUSE|RecName: Full=Zinc finger protein 42; Short=Zfp-42; AltName: Full=Reduced expression protein 1; Short=REX-1; Short=mREX-1 [Mus musculus]	NA	GO:0046872	ORTHOMCL7210 (2 genes,2 taxa):
TR3043|c1_g1	-1.69357	0.385624	0.0761063	0.186211	NA	NA	NA	NA
TR4520|c1_g1	-1.69312	1.98964	0.000133968	0.00111414	gi|125987708|sp|Q6NXT1.2|ANR54_HUMAN|RecName: Full=Ankyrin repeat domain-containing protein 54; AltName: Full=Lyn-interacting ankyrin repeat protein [Homo sapiens]	NA	NA	ORTHOMCL6151 (2 genes,2 taxa):
TR3191|c1_g1	-1.6931	1.59668	0.00385312	0.018004	gi|78099260|sp|Q8VHG0.3|FMO4_MOUSE|RecName: Full=Dimethylaniline monooxygenase [N-oxide-forming] 4; AltName: Full=Dimethylaniline oxidase 4; AltName: Full=Hepatic flavin-containing monooxygenase 4; Short=FMO 4 [Mus musculus]	NA	GO:0004499|GO:0016491|GO:0050660|GO:0050661|GO:0055114	NA
TR10850|c0_g1	-1.69141	0.183881	0.196755	0.370474	NA	NA	NA	NA
TR4312|c0_g3	-1.69097	3.73265	7.85592e-07	1.38213e-05	NA	NA	NA	NA
TR8607|c2_g1	-1.69086	4.50931	9.01242e-11	4.51513e-09	gi|613782218|sp|P9WLM0.1|Y2030_MYCTO|RecName: Full=Uncharacterized protein MT2089 [Mycobacterium tuberculosis CDC1551]	NA	GO:0046677	ORTHOMCL8713 (2 genes,2 taxa):
TR8662|c0_g1	-1.68799	2.21021	0.000267769	0.00201332	NA	NA	NA	NA
TR7430|c0_g1	-1.68662	4.68132	7.0503e-09	2.23901e-07	gi|3334489|sp|P15398.2|RPA1_SCHPO|RecName: Full=DNA-directed RNA polymerase I subunit rpa1; AltName: Full=DNA-directed RNA polymerase I 190 kDa polypeptide; AltName: Full=DNA-directed RNA polymerase I largest subunit [Schizosaccharomyces pombe 972h-]	K02999	GO:0003677|GO:0003899|GO:0006351	NA
TR6746|c0_g1	-1.68654	4.03171	1.05325e-08	3.19333e-07	NA	NA	GO:0004499|GO:0016491|GO:0050660|GO:0050661|GO:0055114	ORTHOMCL4306 (2 genes,2 taxa):
TR4624|c1_g1	-1.68601	7.28176	7.86942e-10	3.27665e-08	gi|50400297|sp|Q04432.1|HSP31_YEAST|RecName: Full=Glutathione-independent glyoxalase HSP31; AltName: Full=Glyoxalase 3 homolog 1; AltName: Full=Heat shock protein 31 [Saccharomyces cerevisiae S288c]	NA	NA	ORTHOMCL3761 (2 genes,2 taxa):
TR7012|c0_g1	-1.68449	5.82479	8.92187e-08	2.08961e-06	NA	NA	NA	ORTHOMCL8098 (2 genes,2 taxa):
TR3891|c0_g1	-1.68382	1.39338	0.00213382	0.0111459	NA	NA	NA	NA
TR7634|c1_g1	-1.68318	3.20789	3.9016e-06	5.57623e-05	gi|417770|sp|P32432.1|SFP1_YEAST|RecName: Full=Transcription factor SFP1; AltName: Full=Split finger protein 1 [Saccharomyces cerevisiae S288c]	NA	NA	ORTHOMCL4563 (2 genes,2 taxa):
TR4032|c0_g1	-1.68231	1.45598	0.0026215	0.0131722	gi|33301476|sp|P87235.1|RHP42_SCHPO|RecName: Full=DNA repair protein rhp42 [Schizosaccharomyces pombe 972h-]	K10838	GO:0003677|GO:0003684|GO:0005634|GO:0006289	NA
TR3889|c1_g2	-1.68135	2.3149	0.151753	0.307771	gi|1168970|sp|P42059.1|CLAH7_DAVTA|RecName: Full=Minor allergen Cla h 7; AltName: Full=Allergen Cla h 5; AltName: Full=Allergen Cla h V; AltName: Allergen=Cla h 7 [Cladosporium herbarum]	K03809	NA	NA
TR6488|c6_g1	-1.67987	1.26699	0.00236232	0.0121268	NA	NA	NA	NA
TR9825|c2_g1	-1.67926	4.37842	3.24816e-09	1.13773e-07	gi|75150432|sp|Q8GTB6.1|THCAS_CANSA|RecName: Full=Tetrahydrocannabinolic acid synthase; Short=THCAS; AltName: Full=Delta(1)-tetrahydrocannabinolic acid synthase; AltName: Full=THCA synthase; Flags: Precursor [Cannabis sativa]	NA	GO:0008762|GO:0016491|GO:0050660|GO:0055114	NA
TR4773|c3_g1	-1.67898	1.69123	0.000987428	0.00587907	NA	NA	NA	NA
TR5892|c0_g1	-1.67755	2.23085	5.12407e-05	0.00049953	NA	NA	NA	NA
TR6855|c2_g2	-1.67677	1.69634	0.00305141	0.0149214	NA	NA	NA	NA
TR4975|c0_g1	-1.67631	0.812217	0.076956	0.1878	NA	NA	NA	NA
TR9848|c0_g1	-1.67605	3.12592	1.536e-06	2.49827e-05	NA	NA	NA	NA
TR7169|c2_g1	-1.6757	2.81913	0.000825282	0.00510677	NA	NA	NA	ORTHOMCL8983 (2 genes,2 taxa):
TR3441|c0_g1	-1.67561	1.52848	0.0148401	0.0529736	NA	NA	NA	NA
TR4588|c0_g2	-1.67499	0.41757	0.0854019	0.202298	NA	NA	NA	NA
TR1795|c0_g1	-1.67459	0.390721	0.0608207	0.15656	gi|118595577|sp|Q8W033.2|AL3I1_ARATH|RecName: Full=Aldehyde dehydrogenase family 3 member I1, chloroplastic; Short=AtALDH3; Short=Ath-ALDH3; Flags: Precursor [Arabidopsis thaliana]	NA	GO:0008152|GO:0016491|GO:0055114	NA
TR6929|c2_g1	-1.67431	4.17272	2.00413e-07	4.224e-06	NA	NA	NA	NA
TR4918|c3_g1	-1.67257	2.47789	0.000883456	0.00539105	gi|122142360|sp|Q0V8H6.1|MOV10_BOVIN|RecName: Full=Putative helicase MOV-10 [Bos taurus]	K18422	NA	NA
TR9807|c2_g1	-1.67235	1.61535	0.00452709	0.020589	gi|408360233|sp|O59741.2|YN25_SCHPO|RecName: Full=Uncharacterized transcriptional regulatory protein C530.05 [Schizosaccharomyces pombe 972h-]	NA	GO:0000981|GO:0005634|GO:0006355|GO:0008270	NA
TR9337|c3_g1	-1.67105	2.86768	1.72714e-05	0.000200499	gi|6226565|sp|P29458.2|MCM4_SCHPO|RecName: Full=DNA replication licensing factor mcm4; AltName: Full=Cell division control protein 21; AltName: Full=Minichromosome maintenance protein 4 [Schizosaccharomyces pombe 972h-]	K02212	NA	NA
TR4786|c0_g1	-1.67084	2.70144	0.000283765	0.00211324	gi|296439509|sp|P86491.1|6HN3M_PSEFL|RecName: Full=6-hydroxynicotinate 3-monooxygenase; Flags: Precursor [Pseudomonas fluorescens]	K00480	NA	NA
TR69|c1_g1	-1.67042	0.177012	0.0848891	0.201414	NA	NA	NA	NA
TR9855|c0_g1	-1.66987	1.47224	0.00923034	0.0363167	NA	NA	NA	NA
TR5316|c1_g1	-1.66922	3.08195	0.000271807	0.00203914	gi|74625811|sp|Q9URY9.1|YI06_SCHPO|RecName: Full=Uncharacterized hemerythrin-like protein C869.06c [Schizosaccharomyces pombe 972h-]	NA	NA	NA
TR4522|c1_g1	-1.66874	3.86798	7.38092e-09	2.33215e-07	NA	NA	NA	NA
TR8772|c2_g1	-1.66857	4.4281	3.6539e-08	9.57527e-07	gi|74638738|sp|Q9P785.1|YNY5_SCHPO|RecName: Full=LisH domain-containing protein C1711.05 [Schizosaccharomyces pombe 972h-]	NA	NA	ORTHOMCL9118 (2 genes,2 taxa):
TR1799|c1_g1	-1.6685	0.154084	0.143766	0.295789	NA	NA	NA	NA
TR3502|c1_g1	-1.66642	1.32328	0.0146194	0.0523453	NA	NA	NA	NA
TR9303|c4_g1	-1.66613	0.154504	0.176543	0.344131	NA	NA	NA	NA
TR1970|c2_g1	-1.66585	0.744072	0.0302791	0.0920708	NA	NA	NA	NA
TR5223|c0_g1	-1.66585	2.17447	0.0179616	0.0614471	NA	NA	NA	NA
TR8044|c0_g1	-1.66486	2.37295	0.000499089	0.00337475	gi|76365070|sp|Q8MZR5.1|HYEP2_CTEFE|RecName: Full=Juvenile hormone epoxide hydrolase 2; AltName: Full=CfEH2; AltName: Full=Juvenile hormone epoxide hydrolase II; Short=JHEH II; AltName: Full=Juvenile hormone-specific epoxide hydrolase II [Ctenocephalides felis]	NA	NA	NA
TR6511|c0_g1	-1.66428	13.5472	0.000196692	0.00154266	gi|2495359|sp|Q01877.1|HSP71_PUCGR|RecName: Full=Heat shock protein HSS1 [Puccinia graminis]	K03283	NA	NA
TR8072|c1_g1	-1.66419	1.13654	0.00384968	0.0179924	NA	NA	NA	NA
TR2329|c1_g1	-1.66382	0.166473	0.119629	0.25979	NA	NA	NA	NA
TR5953|c0_g1	-1.66366	1.89394	0.000832808	0.00514691	NA	NA	NA	NA
TR7261|c3_g1	-1.66348	5.53212	6.93155e-07	1.23222e-05	NA	NA	NA	NA
TR6255|c1_g1	-1.66345	4.28978	2.71488e-08	7.37229e-07	gi|26396376|sp|O74777.1|KRR1_SCHPO|RecName: Full=KRR1 small subunit processome component homolog; AltName: Full=KRR-R motif-containing protein 1; AltName: Full=Ribosomal RNA assembly protein mis3 [Schizosaccharomyces pombe 972h-]	K06961	NA	NA
TR7965|c0_g1	-1.66316	3.08155	8.195e-07	1.44043e-05	gi|74625386|sp|Q9P7G0.1|YKY4_SCHPO|RecName: Full=Uncharacterized NOC2 family protein C1142.04 [Schizosaccharomyces pombe 972h-]	K14833	NA	NA
TR5978|c0_g1	-1.66244	2.59394	0.000167862	0.00135162	NA	NA	NA	NA
TR7689|c0_g1	-1.66212	4.75383	1.37283e-10	6.64668e-09	NA	NA	NA	ORTHOMCL7741 (2 genes,2 taxa):
TR2090|c0_g1	-1.66108	0.184295	0.167986	0.331565	NA	NA	NA	NA
TR2352|c0_g2	-1.6597	0.877001	0.0120907	0.0450205	NA	NA	NA	NA
TR2729|c0_g1	-1.65844	0.757313	0.021952	0.0718078	NA	NA	GO:0008152|GO:0016491	NA
TR6511|c1_g1	-1.65824	10.8768	9.63903e-05	0.000847123	gi|14423730|sp|P78983.2|HSP70_ALTAL|RecName: Full=Heat shock 70 kDa protein; AltName: Allergen=Alt a 3, partial [Alternaria alternata]	K03283	NA	NA
TR4673|c2_g1	-1.65804	0.427177	0.131544	0.277906	NA	NA	NA	NA
TR1854|c0_g1	-1.65775	1.75941	0.00104883	0.00618961	NA	NA	NA	NA
TR5439|c0_g1	-1.65727	0.174141	0.223055	0.405253	NA	NA	NA	NA
TR7273|c2_g1	-1.65616	0.368067	0.0864679	0.204255	NA	NA	NA	NA
TR6325|c2_g1	-1.6557	1.18908	0.0651501	0.165163	gi|374095507|sp|P84193.3|AUD_PHACH|RecName: Full=Aldos-2-ulose dehydratase; AltName: Full=D-arabino-hex-2-ulose dehydratase; AltName: Full=Pyranosone dehydratase [Phanerochaete chrysosporium]	NA	NA	NA
TR1942|c0_g1	-1.65446	0.333196	0.0530682	0.141402	NA	NA	NA	NA
TR6364|c0_g1	-1.65384	8.43431	4.65185e-09	1.54816e-07	gi|357529470|sp|P28344.3|MASY_EMENI|RecName: Full=Malate synthase, glyoxysomal [Aspergillus nidulans FGSC A4]	K01638	GO:0004474|GO:0006097	ORTHOMCL8354 (2 genes,2 taxa):
TR9221|c2_g1	-1.65366	2.91887	4.04209e-05	0.000406967	gi|6225763|sp|Q53552.1|NHG2_PSEPU|RecName: Full=Salicylate hydroxylase; AltName: Full=Salicylate 1-monooxygenase [Pseudomonas putida]	K00480	NA	NA
TR11713|c0_g1	-1.65356	0.392465	0.114269	0.251126	NA	NA	NA	NA
TR9350|c2_g1	-1.6525	3.99743	4.67051e-08	1.17623e-06	gi|6226443|sp|O36021.1|YEK9_SCHPO|RecName: Full=Uncharacterized protein C4F10.09c [Schizosaccharomyces pombe 972h-]	K14832	NA	ORTHOMCL4576 (2 genes,2 taxa):
TR7724|c0_g1	-1.65249	2.73984	0.000571088	0.0037851	NA	NA	NA	NA
TR9680|c1_g1	-1.65236	2.29689	9.8858e-05	0.000864643	gi|97144623|sp|O94385.3|PO152_SCHPO|RecName: Full=Nucleoporin pom152 [Schizosaccharomyces pombe 972h-]	NA	NA	ORTHOMCL8020 (2 genes,2 taxa):
TR8550|c0_g1	-1.652	1.81269	0.00101097	0.00598879	gi|7531260|sp|P70736.1|Y3023_ACIAD|RecName: Full=Uncharacterized protein ACIAD3023; AltName: Full=ORF2 [Acinetobacter sp. ADP1]	NA	GO:0006979	ORTHOMCL4990 (2 genes,2 taxa):
TR1690|c0_g1	-1.64995	4.36544	3.30644e-05	0.000345911	gi|74638860|sp|Q9US44.1|YIZG_SCHPO|RecName: Full=Uncharacterized transporter C1002.16c [Schizosaccharomyces pombe 972h-]	NA	GO:0016021|GO:0055085	NA
TR4700|c0_g1	-1.64987	5.387	5.09741e-08	1.26671e-06	gi|3122261|sp|Q12522.1|IF6_YEAST|RecName: Full=Eukaryotic translation initiation factor 6; Short=eIF-6 [Saccharomyces cerevisiae S288c]	K03264	GO:0042256|GO:0043022	NA
TR5893|c2_g2	-1.64706	1.54714	0.0191377	0.0645981	NA	NA	NA	NA
TR1260|c0_g1	-1.64654	0.597764	0.0763994	0.186806	gi|2507070|sp|P38680.2|MTR_NEUCR|RecName: Full=N amino acid transport system protein; AltName: Full=Methyltryptophan resistance protein [Neurospora crassa OR74A]	NA	NA	ORTHOMCL8968 (2 genes,2 taxa):
TR6373|c2_g1	-1.64566	1.64051	0.00529574	0.0233694	NA	NA	NA	NA
TR3342|c1_g1	-1.64547	0.140904	0.268679	0.4587	NA	NA	NA	NA
TR4208|c0_g1	-1.64522	1.55392	0.00217326	0.0112955	NA	NA	GO:0003676	NA
TR9319|c1_g2	-1.64503	3.2924	0.000295753	0.00218859	NA	NA	NA	NA
TR6364|c1_g1	-1.64464	9.52945	1.32559e-09	5.14234e-08	gi|46397825|sp|P28345.2|MASY_NEUCR|RecName: Full=Malate synthase, glyoxysomal; AltName: Full=Acetate utilization protein 9 [Neurospora crassa OR74A]	K01638	GO:0004474|GO:0006097	ORTHOMCL7276 (2 genes,2 taxa):
TR6068|c0_g1	-1.64445	2.50822	2.18182e-05	0.000243482	NA	NA	NA	ORTHOMCL8812 (2 genes,2 taxa):
TR9017|c2_g1	-1.64328	2.07619	0.000245189	0.00186681	gi|338818186|sp|P0CM79.1|GRC3_CRYNB|RecName: Full=Polynucleotide 5'-hydroxyl-kinase GRC3 [Cryptococcus neoformans var. neoformans B-3501A]	NA	NA	NA
TR8094|c2_g1	-1.64323	10.964	9.1513e-05	0.00081034	gi|158513648|sp|A2YWQ1.1|HSP81_ORYSI|RecName: Full=Heat shock protein 81-1; Short=HSP81-1; AltName: Full=Heat shock protein 82 [Oryza sativa Indica Group]	K04079	GO:0005524|GO:0006457|GO:0006950|GO:0051082	ORTHOMCL2963 (2 genes,2 taxa):
TR3789|c2_g1	-1.64242	0.546942	0.0498929	0.134884	NA	NA	NA	NA
TR8528|c1_g1	-1.64188	2.90757	0.0050792	0.0226108	gi|729783|sp|P39004.1|HXT7_YEAST|RecName: Full=High-affinity hexose transporter HXT6 [Saccharomyces cerevisiae S288c]	NA	GO:0016021|GO:0022857|GO:0055085	ORTHOMCL5087 (2 genes,2 taxa):
TR3790|c1_g1	-1.6413	2.27498	0.000201531	0.00157534	NA	NA	NA	ORTHOMCL7113 (2 genes,2 taxa):
TR9297|c2_g1	-1.64074	5.3067	2.59023e-09	9.36933e-08	gi|81999739|sp|Q5UNY4.1|YL728_MIMIV|RecName: Full=Uncharacterized protein L728 [Acanthamoeba polyphaga mimivirus]	NA	NA	NA
TR7160|c2_g1	-1.64033	3.14492	1.46777e-05	0.000174282	NA	NA	NA	NA
TR3658|c0_g1	-1.63967	0.600606	0.070536	0.175796	NA	NA	NA	NA
TR6507|c1_g1	-1.63883	3.49244	2.09372e-05	0.000234489	NA	NA	NA	NA
TR2013|c0_g2	-1.6387	0.86917	0.0275974	0.0858103	NA	NA	NA	NA
TR9036|c2_g1	-1.63744	4.60041	0.000116691	0.000996103	NA	NA	NA	NA
TR6431|c0_g1	-1.63654	0.32834	0.0567146	0.148978	NA	NA	NA	NA
TR1984|c0_g1	-1.63617	0.554528	0.0491002	0.133158	gi|226739212|sp|B8NHY4.1|ORDA_ASPFN|RecName: Full=O-methylsterigmatocystin oxidoreductase; Short=OMST oxidoreductase; AltName: Full=Aflatoxin B synthase; AltName: Full=Aflatoxin biosynthesis protein Q; AltName: Full=Cytochrome P450 64 [Aspergillus flavus NRRL3357]	NA	GO:0005506|GO:0016705|GO:0020037|GO:0055114	NA
TR2199|c1_g1	-1.6353	1.04199	0.027633	0.0858924	NA	NA	NA	NA
TR7861|c0_g1	-1.63489	5.58739	3.11279e-05	0.000329344	gi|6685436|sp|O74631.1|FD123_TRAVE|RecName: Full=Protein FDD123; AltName: Full=CvHSP30/1 [Trametes versicolor]	NA	GO:0016020	NA
TR7667|c1_g1	-1.63375	0.937584	0.0403155	0.114627	gi|189037911|sp|A8N5E6.1|PRM1_COPC7|RecName: Full=Plasma membrane fusion protein PRM1 [Coprinopsis cinerea okayama7#130]	NA	NA	ORTHOMCL7561 (2 genes,2 taxa):
TR6675|c2_g1	-1.63319	2.37931	0.0133263	0.0486992	NA	NA	NA	NA
TR7864|c0_g2	-1.63264	4.91666	1.33011e-05	0.000159656	NA	NA	NA	NA
TR8597|c0_g1	-1.63244	0.413672	0.158474	0.317608	gi|74625370|sp|Q9P7C8.1|SLD5_SCHPO|RecName: Full=DNA replication complex GINS protein sld5 [Schizosaccharomyces pombe 972h-]	NA	NA	NA
TR1189|c2_g1	-1.63241	1.58223	0.00516108	0.0228987	NA	NA	NA	NA
TR8246|c2_g1	-1.63199	4.42703	1.0513e-06	1.78588e-05	NA	NA	NA	ORTHOMCL7924 (2 genes,2 taxa):
TR4712|c0_g1	-1.63126	1.37005	0.00332699	0.0160046	NA	NA	NA	NA
TR2244|c0_g1	-1.63112	1.89083	0.0267656	0.0837666	NA	NA	NA	NA
TR274|c0_g1	-1.62976	0.161152	0.138444	0.288186	NA	NA	NA	NA
TR8413|c2_g1	-1.62823	1.21057	0.0286697	0.0882945	NA	NA	NA	NA
TR9596|c1_g1	-1.6275	2.51009	0.00203575	0.0107206	NA	NA	NA	NA
TR3987|c0_g2	-1.62668	2.18204	0.00361663	0.0170692	NA	NA	NA	NA
TR11621|c0_g2	-1.62454	-0.446988	0.400016	0.598841	NA	NA	NA	NA
TR5313|c1_g1	-1.62411	0.376585	0.089683	0.209891	NA	NA	NA	NA
TR8120|c3_g1	-1.6228	2.94634	0.000557853	0.00371179	gi|74851198|sp|Q54DU5.1|Y2028_DICDI|RecName: Full=von Willebrand factor A domain-containing protein DDB_G0292028 [Dictyostelium discoideum]	NA	NA	NA
TR4773|c0_g1	-1.62263	0.719749	0.0255839	0.0809057	gi|74626358|sp|Q9Y804.1|FAN1_SCHPO|RecName: Full=Fanconi-associated nuclease 1 homolog [Schizosaccharomyces pombe 972h-]	NA	GO:0016788	ORTHOMCL2992 (2 genes,2 taxa):
TR10063|c0_g1	-1.62242	0.0750721	0.237871	0.423274	NA	NA	NA	NA
TR6929|c3_g1	-1.62224	0.112532	0.176673	0.344216	NA	NA	NA	NA
TR9859|c3_g1	-1.622	4.25098	0.000130325	0.00109064	NA	NA	NA	ORTHOMCL7060 (2 genes,2 taxa):
TR2605|c0_g1	-1.6208	0.162644	0.160701	0.320922	NA	NA	NA	NA
TR5443|c0_g2	-1.62004	2.2392	0.00461466	0.0209561	NA	NA	NA	NA
TR2955|c0_g1	-1.61986	1.82059	0.00207051	0.0108761	NA	NA	NA	NA
TR8259|c2_g1	-1.61893	2.59537	0.00018072	0.00143359	NA	NA	NA	NA
TR4288|c2_g1	-1.61823	0.547906	0.104014	0.234164	NA	NA	NA	NA
TR8272|c0_g1	-1.61772	3.16877	2.56635e-06	3.86853e-05	gi|2497056|sp|Q12358.1|JLP1_YEAST|RecName: Full=Alpha-ketoglutarate-dependent sulfonate dioxygenase [Saccharomyces cerevisiae S288c]	NA	NA	ORTHOMCL4157 (2 genes,2 taxa):
TR3912|c0_g1	-1.61759	0.317147	0.0713139	0.177098	NA	NA	NA	NA
TR4167|c1_g3	-1.61716	0.378318	0.133355	0.28056	NA	NA	NA	NA
TR8522|c2_g1	-1.61706	6.34293	4.58428e-07	8.58956e-06	NA	NA	NA	ORTHOMCL6490 (2 genes,2 taxa):
TR4324|c0_g1	-1.61699	1.87058	0.00237377	0.0121722	gi|254777978|sp|B9KAB9.1|DNAJ_THENN|RecName: Full=Chaperone protein DnaJ [Thermotoga neapolitana DSM 4359]	NA	NA	ORTHOMCL8684 (2 genes,2 taxa):
TR6698|c1_g1	-1.61644	5.81408	4.1601e-09	1.407e-07	NA	NA	NA	NA
TR7625|c0_g1	-1.61517	4.12153	1.23851e-06	2.05909e-05	gi|353558799|sp|C8V329.1|FCY2_EMENI|RecName: Full=Purine-cytosine permease fcyB; Short=PCP fcyB; AltName: Full=Cytosine/purine transport protein fcyB; AltName: Full=Fluorocytosine resistance protein fcyB [Aspergillus nidulans FGSC A4]	NA	GO:0015205|GO:0015851|GO:0016020	ORTHOMCL4731 (2 genes,2 taxa):
TR4030|c0_g1	-1.61512	0.851254	0.0101116	0.0391043	NA	NA	NA	ORTHOMCL5657 (2 genes,2 taxa):
TR7261|c0_g1	-1.61511	5.46005	1.64815e-05	0.000192647	NA	NA	NA	NA
TR1382|c0_g1	-1.61424	1.55511	0.00312946	0.0152224	gi|82245687|sp|Q91905.1|FXI1B_XENLA|RecName: Full=Forkhead box protein I1-B; Short=FoxI1-B; Short=FoxI1b; Short=xFoxI1b; AltName: Full=Fork head domain-related protein 2'; Short=xFD-2'; Short=xFD2' [Xenopus laevis]	NA	GO:0003700|GO:0006355|GO:0043565	ORTHOMCL9309 (2 genes,2 taxa):
TR3926|c0_g1	-1.61177	2.55386	0.000386678	0.00272786	gi|74638860|sp|Q9US44.1|YIZG_SCHPO|RecName: Full=Uncharacterized transporter C1002.16c [Schizosaccharomyces pombe 972h-]	NA	GO:0016021|GO:0055085	ORTHOMCL8719 (2 genes,2 taxa):
TR2306|c0_g1	-1.6115	0.858641	0.0713037	0.177097	gi|74593275|sp|Q5AUY5.1|CIPB_EMENI|RecName: Full=Zinc-binding alcohol dehydrogenase domain-containing protein cipB; AltName: Full=Concanamycin-induced protein B [Aspergillus nidulans FGSC A4]	NA	GO:0016491|GO:0055114	NA
TR9847|c0_g1	-1.61115	5.71041	2.64126e-09	9.53552e-08	gi|74582568|sp|O74835.1|RRP5_SCHPO|RecName: Full=rRNA biogenesis protein rrp5; AltName: Full=Ribosomal RNA-processing protein 5; AltName: Full=U3 small nucleolar RNA-associated protein rrp5; Short=U3 snoRNA-associated protein rrp5 [Schizosaccharomyces pombe 972h-]	K14792	GO:0003723	ORTHOMCL5371 (2 genes,2 taxa):
TR6065|c0_g1	-1.61066	2.38223	0.000278589	0.00208048	gi|118573124|sp|Q5Z8Q9.2|PRP2A_ORYSJ|RecName: Full=Poly [ADP-ribose] polymerase 2-A; Short=PARP-2-A; AltName: Full=NAD(+) ADP-ribosyltransferase 2-A; Short=ADPRT-2-A; AltName: Full=Poly[ADP-ribose] synthase 2-A [Oryza sativa Japonica Group]	K10798	GO:0003950|GO:0006471	NA
TR6383|c0_g1	-1.60995	0.324224	0.049894	0.134884	NA	NA	NA	NA
TR7288|c1_g1	-1.60932	2.38749	0.000380069	0.00268731	gi|338818273|sp|P0CQ91.1|MAK5_CRYNB|RecName: Full=ATP-dependent RNA helicase MAK5 [Cryptococcus neoformans var. neoformans B-3501A]	NA	GO:0003676|GO:0005524	NA
TR4839|c0_g1	-1.60778	2.67296	1.5419e-05	0.000181702	gi|74626610|sp|O13848.1|I3ACR_SCHPO|RecName: Full=NAD/NADP-dependent indole-3-acetaldehyde reductase; AltName: Full=AKR3C2 [Schizosaccharomyces pombe 972h-]	NA	NA	NA
TR192|c1_g1	-1.60723	0.55938	0.0560314	0.147494	gi|12230862|sp|Q9P5N2.1|AAT1_SCHPO|RecName: Full=Amino acid transporter 1 [Schizosaccharomyces pombe 972h-]	NA	GO:0003333|GO:0006810|GO:0015171|GO:0016020|GO:0055085	ORTHOMCL9511 (2 genes,2 taxa):
TR7169|c3_g2	-1.60682	4.31219	4.80342e-05	0.000472201	NA	NA	NA	ORTHOMCL6488 (2 genes,2 taxa):
TR9458|c1_g1	-1.60585	1.06107	0.0677459	0.170292	NA	NA	NA	NA
TR4418|c1_g1	-1.60415	1.56347	0.00732075	0.0301669	NA	NA	NA	NA
TR4538|c2_g1	-1.60361	1.73845	0.00387601	0.0180974	gi|254763457|sp|P42319.4|YXJH_BACSU|RecName: Full=Uncharacterized protein YxjH [Bacillus subtilis subsp. subtilis str. 168]	NA	NA	NA
TR5589|c0_g1	-1.60339	4.11043	4.9595e-07	9.20062e-06	gi|48474648|sp|Q9HDY4.1|YK16_SCHPO|RecName: Full=Putative ATP-dependent RNA helicase PB1A10.06c [Schizosaccharomyces pombe 972h-]	K14780	GO:0003676|GO:0005524	ORTHOMCL3235 (2 genes,2 taxa):
TR7712|c1_g1	-1.6026	1.77678	0.000994281	0.00591049	NA	NA	NA	NA
TR5099|c0_g1	-1.60243	4.54157	1.26514e-07	2.84232e-06	gi|62510813|sp|Q8HXY2.1|MCAT_MACFA|RecName: Full=Mitochondrial carnitine/acylcarnitine carrier protein; AltName: Full=Carnitine/acylcarnitine translocase; Short=CAC; AltName: Full=Solute carrier family 25 member 20 [Macaca fascicularis]	K15109	NA	NA
TR9390|c0_g1	-1.60232	7.93297	1.80115e-05	0.00020679	NA	NA	NA	NA
TR6577|c1_g2	-1.60169	0.963361	0.249176	0.436666	NA	NA	NA	NA
TR7851|c1_g1	-1.60165	2.325	0.00089943	0.00546565	NA	NA	NA	NA
TR5584|c0_g2	-1.60118	0.121347	0.142401	0.293948	NA	NA	NA	NA
TR7584|c0_g1	-1.60114	0.0676619	0.197587	0.371593	NA	NA	NA	NA
TR9832|c2_g1	-1.60033	3.87569	5.82702e-07	1.06311e-05	gi|74626863|sp|O74497.1|YCRA_SCHPO|RecName: Full=SPRY domain-containing protein C285.10c [Schizosaccharomyces pombe 972h-]	NA	GO:0005515	ORTHOMCL7734 (2 genes,2 taxa):
TR7230|c0_g1	-1.59922	1.22391	0.00687461	0.0287073	gi|74698823|sp|Q4P0P3.1|MED14_USTMA|RecName: Full=Mediator of RNA polymerase II transcription subunit 14; AltName: Full=Mediator complex subunit 14 [Ustilago maydis 521]	NA	GO:0001104|GO:0006357|GO:0016592	NA
TR10687|c0_g2	-1.59766	0.308993	0.0928853	0.215555	NA	NA	NA	NA
TR7209|c3_g1	-1.59748	4.0534	1.23859e-05	0.000150016	gi|1709181|sp|P50276.1|MUP1_YEAST|RecName: Full=High-affinity methionine permease [Saccharomyces cerevisiae S288c]	NA	GO:0003333|GO:0015171|GO:0016020	ORTHOMCL4488 (2 genes,2 taxa):
TR2478|c1_g1	-1.59714	0.311946	0.0730487	0.180379	NA	NA	NA	NA
TR9897|c3_g1	-1.59702	1.57547	0.00894889	0.0354231	gi|1351714|sp|Q10097.1|YAOI_SCHPO|RecName: Full=Uncharacterized transporter C11D3.18C [Schizosaccharomyces pombe 972h-]	NA	GO:0016021|GO:0055085	ORTHOMCL9523 (2 genes,2 taxa):
TR5808|c1_g2	-1.59634	3.09556	6.5886e-06	8.72709e-05	NA	K14834	NA	NA
TR8518|c0_g1	-1.59602	4.35166	1.52624e-05	0.000180083	NA	NA	NA	NA
TR7547|c0_g3	-1.59589	1.41823	0.0148038	0.0528945	NA	NA	NA	NA
TR8278|c4_g1	-1.59522	0.857754	0.0188123	0.0638099	NA	NA	NA	NA
TR5150|c1_g1	-1.59511	1.63465	0.0797602	0.192511	NA	NA	NA	NA
TR5896|c1_g1	-1.59468	2.80548	0.000727466	0.00459869	NA	NA	GO:0003700|GO:0006355|GO:0043565	NA
TR1025|c0_g1	-1.59389	1.20169	0.0144987	0.0520211	NA	NA	GO:0005515|GO:0008270	NA
TR7636|c1_g1	-1.5936	3.14806	1.00883e-05	0.000126778	NA	NA	NA	ORTHOMCL7054 (2 genes,2 taxa):
TR4277|c1_g1	-1.59171	0.329705	0.0885045	0.207886	NA	NA	NA	NA
TR5611|c0_g1	-1.5912	5.42935	4.24214e-09	1.42702e-07	gi|6685436|sp|O74631.1|FD123_TRAVE|RecName: Full=Protein FDD123; AltName: Full=CvHSP30/1 [Trametes versicolor]	NA	GO:0016020	NA
TR2224|c0_g1	-1.59116	1.08993	0.0161686	0.0565735	NA	NA	NA	NA
TR2528|c0_g1	-1.59038	1.33828	0.00983943	0.0381938	NA	NA	NA	NA
TR6865|c0_g1	-1.5901	3.2984	2.82112e-06	4.19519e-05	NA	NA	NA	NA
TR8392|c1_g1	-1.58828	3.2619	9.95679e-06	0.000125377	NA	NA	NA	ORTHOMCL3908 (2 genes,2 taxa):
TR5228|c0_g1	-1.58706	2.02444	0.00189646	0.0101064	NA	NA	NA	NA
TR9761|c0_g1	-1.58588	2.61753	0.000128412	0.00107845	NA	NA	NA	NA
TR5414|c0_g1	-1.58571	2.64064	3.86606e-05	0.000393046	gi|74694371|sp|Q75AE1.1|ROK1_ASHGO|RecName: Full=ATP-dependent RNA helicase ROK1 [Ashbya gossypii ATCC 10895]	K14779	GO:0003676|GO:0003677|GO:0005524|GO:0016787	ORTHOMCL6084 (2 genes,2 taxa):
TR2914|c1_g2	-1.58475	1.94956	0.00213455	0.0111459	gi|550540861|sp|Q5AXT5.2|PIF1_EMENI|RecName: Full=ATP-dependent DNA helicase PIF1; AltName: Full=DNA repair and recombination helicase PIF1 [Aspergillus nidulans FGSC A4]	K15255	GO:0000723|GO:0003678|GO:0006281	NA
TR3844|c1_g1	-1.5842	5.75939	1.20636e-10	5.9017e-09	gi|15213983|sp|O94489.1|EF3_SCHPO|RecName: Full=Elongation factor 3; Short=EF-3 [Schizosaccharomyces pombe 972h-]	K03235	GO:0005524|GO:0016887	NA
TR6855|c1_g1	-1.58398	3.58811	4.42124e-05	0.000440175	NA	NA	NA	NA
TR5589|c1_g1	-1.58367	3.56477	2.50444e-07	5.05121e-06	gi|38257651|sp|Q8IY37.1|DHX37_HUMAN|RecName: Full=Probable ATP-dependent RNA helicase DHX37; AltName: Full=DEAH box protein 37 [Homo sapiens]	K14780	GO:0004386	NA
TR3300|c3_g1	-1.58345	3.88267	5.86488e-06	7.86053e-05	NA	NA	NA	NA
TR7972|c0_g1	-1.58338	1.09145	0.00981855	0.0381365	NA	NA	GO:0000981|GO:0005634|GO:0006355|GO:0008270	NA
TR5337|c0_g2	-1.58318	0.122848	0.235383	0.420195	NA	NA	NA	NA
TR5096|c0_g1	-1.58237	-0.439434	0.401863	0.600598	NA	NA	NA	NA
TR9527|c3_g1	-1.58192	0.112098	0.120064	0.260434	gi|2494204|sp|P78716.1|DYHC_FUSSO|RecName: Full=Dynein heavy chain, cytoplasmic; AltName: Full=Dynein heavy chain, cytosolic; Short=DYHC [Nectria haematococca mpVI]	NA	NA	NA
TR3057|c0_g1	-1.58112	1.61353	0.00183653	0.00988539	gi|74996808|sp|Q54MH6.1|RBBE_DICDI|RecName: Full=Retinoblastoma-binding-like protein E [Dictyostelium discoideum]	K14961	NA	ORTHOMCL4343 (2 genes,2 taxa):
TR7458|c1_g1	-1.58015	3.85646	9.70438e-07	1.66665e-05	gi|1172616|sp|Q03319.2|PRH1_SCHPO|RecName: Full=Probable ATP-dependent RNA helicase prh1 [Schizosaccharomyces pombe 972h-]	K17820	GO:0004386	ORTHOMCL7090 (2 genes,2 taxa):
TR8791|c1_g1	-1.58012	4.4195	2.83735e-09	1.01264e-07	NA	NA	NA	NA
TR9115|c1_g1	-1.57909	7.38294	1.72841e-09	6.46413e-08	gi|118572685|sp|P00791.3|PEPA_PIG|RecName: Full=Pepsin A; Flags: Precursor [Sus scrofa]	NA	GO:0004190|GO:0006508	ORTHOMCL7184 (2 genes,2 taxa):
TR7155|c0_g1	-1.57871	1.96802	0.0271499	0.084714	NA	NA	NA	NA
TR4593|c0_g2	-1.57842	0.564031	0.0909523	0.212226	NA	NA	NA	NA
TR9535|c0_g1	-1.5782	3.04518	1.6082e-05	0.000188566	NA	NA	NA	ORTHOMCL7158 (2 genes,2 taxa):
TR3783|c0_g1	-1.57786	2.24598	0.000826251	0.00511108	gi|400920|sp|P31244.1|RAD16_YEAST|RecName: Full=DNA repair protein RAD16; AltName: Full=ATP-dependent helicase RAD16 [Saccharomyces cerevisiae S288c]	K15083	NA	ORTHOMCL3873 (2 genes,2 taxa):
TR7153|c0_g1	-1.57776	5.77616	3.94754e-07	7.55517e-06	gi|1168353|sp|P42328.1|ADH3_GEOSE|RecName: Full=Alcohol dehydrogenase; AltName: Full=ADH-HT [Geobacillus stearothermophilus]	K13953	GO:0008270|GO:0016491|GO:0055114	NA
TR8838|c2_g1	-1.57724	1.48168	0.00530327	0.023392	gi|108935977|sp|Q24K09.1|DNMT1_BOVIN|RecName: Full=DNA (cytosine-5)-methyltransferase 1; Short=Dnmt1 [Bos taurus]	NA	GO:0003682	ORTHOMCL6002 (2 genes,2 taxa):
TR1290|c0_g1	-1.57567	0.097547	0.10353	0.23335	gi|62298072|sp|Q9Z0R0.3|HASP_MOUSE|RecName: Full=Serine/threonine-protein kinase haspin; AltName: Full=Germ cell-specific gene 2 protein; AltName: Full=Haploid germ cell-specific nuclear protein kinase [Mus musculus]	NA	NA	NA
TR9489|c2_g2	-1.57504	3.27725	1.68875e-06	2.70677e-05	gi|3219939|sp|P87115.1|YDK9_SCHPO|RecName: Full=UPF0202 protein C20G8.09c [Schizosaccharomyces pombe 972h-]	K14521	NA	ORTHOMCL4313 (2 genes,2 taxa):
TR8784|c1_g1	-1.57361	1.47534	0.00923181	0.0363167	gi|341940529|sp|P38170.3|CND2_YEAST|RecName: Full=Condensin complex subunit 2; AltName: Full=Barren homolog; AltName: Full=CAPH homolog [Saccharomyces cerevisiae S288c]	NA	GO:0000796|GO:0007076	ORTHOMCL3228 (2 genes,2 taxa):
TR8722|c1_g1	-1.57213	0.69985	0.0448736	0.124581	gi|9297042|sp|O94666.1|RPC1_SCHPO|RecName: Full=DNA-directed RNA polymerase III subunit rpc1; Short=RNA polymerase III subunit C1; AltName: Full=DNA-directed RNA polymerase III largest subunit; AltName: Full=RPC158 [Schizosaccharomyces pombe 972h-]	NA	GO:0003677|GO:0003899|GO:0006351	ORTHOMCL9440 (2 genes,2 taxa):
TR1706|c0_g1	-1.57128	1.76379	0.0116375	0.0436453	gi|26397626|sp|Q10294.1|PAC2_SCHPO|RecName: Full=cAMP-independent regulatory protein pac2 [Schizosaccharomyces pombe 972h-]	NA	NA	ORTHOMCL4532 (2 genes,2 taxa):
TR9778|c0_g1	-1.57073	6.28285	2.49059e-07	5.02868e-06	gi|27734244|sp|Q96MM6.2|HS12B_HUMAN|RecName: Full=Heat shock 70 kDa protein 12B [Homo sapiens]	NA	NA	ORTHOMCL9498 (2 genes,2 taxa):
TR5159|c1_g1	-1.56982	0.0956253	0.109243	0.242982	NA	NA	NA	NA
TR9871|c1_g1	-1.56971	4.1981	3.02677e-08	8.06722e-07	gi|12644351|sp|P78820.2|ACAC_SCHPO|RecName: Full=Acetyl-CoA carboxylase; Short=ACC; AltName: Full=Cell untimely torn protein 6; Includes: RecName: Full=Biotin carboxylase [Schizosaccharomyces pombe 972h-]	K11262	GO:0003824|GO:0003989|GO:0005524|GO:0006633|GO:0008152|GO:0016874	NA
TR7347|c0_g1	-1.56872	7.05649	9.83065e-09	2.99995e-07	gi|259511438|sp|A3R044.1|SSU1_ARTBC|RecName: Full=Sulfite efflux pump SSU1 [Arthroderma benhamiae CBS 112371]	NA	GO:0016021|GO:0055085	ORTHOMCL8488 (2 genes,2 taxa):
TR9850|c1_g1	-1.56838	8.35434	4.5638e-06	6.35304e-05	gi|48474245|sp|O13780.1|YEO2_SCHPO|RecName: Full=Uncharacterized protein C17G6.02c [Schizosaccharomyces pombe 972h-]	NA	GO:0006950|GO:0016021	NA
TR8809|c7_g1	-1.56793	0.333448	0.0783698	0.190209	NA	NA	NA	NA
TR63|c0_g1	-1.56793	0.333448	0.0783642	0.190209	NA	NA	NA	NA
TR2044|c2_g1	-1.56777	1.08418	0.0749438	0.184064	NA	NA	NA	NA
TR4894|c2_g1	-1.56715	0.547166	0.0798707	0.192713	NA	NA	NA	NA
TR3469|c1_g1	-1.5671	1.11284	0.011792	0.04411	gi|75297895|sp|Q84MB6.1|DIOX2_ARATH|RecName: Full=Probable 2-oxoglutarate-dependent dioxygenase At3g49630 [Arabidopsis thaliana]	NA	GO:0016491|GO:0016706|GO:0055114	NA
TR8262|c5_g1	-1.56704	2.42673	0.0051674	0.0229109	NA	NA	NA	ORTHOMCL4654 (2 genes,2 taxa):
TR4749|c1_g1	-1.56631	0.987494	0.0188427	0.0638782	NA	NA	NA	NA
TR6675|c1_g1	-1.5653	1.5635	0.040786	0.115684	NA	NA	NA	ORTHOMCL6784 (2 genes,2 taxa):
TR3633|c0_g1	-1.56482	2.84455	0.000606979	0.00397795	NA	NA	GO:0005515	NA
TR8157|c1_g1	-1.56477	0.113453	0.11812	0.257531	gi|1723255|sp|Q10185.1|ABC2_SCHPO|RecName: Full=ATP-binding cassette transporter abc2; Short=ABC transporter abc2; AltName: Full=ATP-energized glutathione S-conjugate pump abc2; AltName: Full=Glutathione S-conjugate-transporting ATPase abc2 [Schizosaccharomyces pombe 972h-]	NA	GO:0005524|GO:0016887	NA
TR9366|c0_g1	-1.56398	0.37683	0.154198	0.31137	NA	NA	NA	NA
TR5365|c1_g1	-1.56394	1.34503	0.0351542	0.103242	NA	NA	NA	NA
TR1189|c0_g1	-1.56255	0.690242	0.0407713	0.115659	NA	NA	NA	NA
TR6108|c0_g2	-1.56242	0.54327	0.123996	0.266465	NA	NA	NA	NA
TR8988|c4_g1	-1.5616	0.127964	0.150387	0.305784	NA	NA	NA	NA
TR6769|c1_g1	-1.5613	2.12282	0.00171209	0.00932811	NA	NA	NA	NA
TR9275|c0_g1	-1.56059	3.78172	5.6852e-06	7.67132e-05	NA	NA	NA	NA
TR5473|c0_g1	-1.55996	5.13951	2.51317e-08	6.88439e-07	NA	NA	NA	NA
TR3564|c0_g2	-1.55844	0.52138	0.0491152	0.13316	gi|150387839|sp|A1CEY5.1|CG121_ASPCL|RecName: Full=EKC/KEOPS complex subunit cgi121 [Aspergillus clavatus NRRL 1]	K15901	NA	NA
TR2844|c0_g1	-1.55771	0.976576	0.0188657	0.0639102	gi|74638360|sp|Q9C101.1|YKT8_SCHPO|RecName: Full=Uncharacterized MFS-type transporter PB1E7.08c [Schizosaccharomyces pombe 972h-]	NA	NA	NA
TR6154|c1_g1	-1.55753	5.94467	3.06234e-10	1.39269e-08	NA	NA	NA	NA
TR6|c0_g1	-1.55733	0.314183	0.0564623	0.148399	NA	NA	NA	NA
TR5750|c0_g1	-1.55661	2.54742	0.000364075	0.00259182	NA	NA	NA	NA
TR9479|c1_g1	-1.55651	3.32344	5.23757e-06	7.18421e-05	gi|59800441|sp|Q06679.1|UTP4_YEAST|RecName: Full=U3 small nucleolar RNA-associated protein 4; Short=U3 snoRNA-associated protein 4; AltName: Full=U three protein 4; AltName: Full=U3 protein 4 required for transcription; AltName: Full=t-UTP4 [Saccharomyces cerevisiae S288c]	K14548	NA	ORTHOMCL6249 (2 genes,2 taxa):
TR3318|c2_g1	-1.55634	1.11092	0.0212186	0.069909	NA	NA	NA	ORTHOMCL6178 (2 genes,2 taxa):
TR7880|c0_g1	-1.55593	0.298262	0.177198	0.344614	NA	NA	NA	NA
TR3115|c0_g1	-1.5559	0.519568	0.054242	0.143712	NA	NA	NA	NA
TR518|c0_g1	-1.55491	1.60462	0.0143767	0.051684	NA	NA	NA	NA
TR9039|c3_g1	-1.55482	2.05844	0.0148067	0.0528948	gi|347595771|sp|Q08234.3|YO075_YEAST|RecName: Full=Uncharacterized ABC transporter ATP-binding protein/permease YOL075C [Saccharomyces cerevisiae S288c]	NA	GO:0016020	NA
TR8903|c0_g1	-1.55469	1.24052	0.057775	0.151044	NA	NA	NA	NA
TR11662|c0_g1	-1.55463	0.456826	0.0891434	0.208942	NA	NA	NA	NA
TR9337|c2_g1	-1.55315	2.90617	1.13874e-05	0.00014065	gi|6226565|sp|P29458.2|MCM4_SCHPO|RecName: Full=DNA replication licensing factor mcm4; AltName: Full=Cell division control protein 21; AltName: Full=Minichromosome maintenance protein 4 [Schizosaccharomyces pombe 972h-]	K02212	GO:0003677|GO:0005524|GO:0006260|GO:0015979|GO:0015995|GO:0016851|GO:0016887	ORTHOMCL9535 (2 genes,2 taxa):
TR4429|c3_g1	-1.55314	4.05047	0.00222	0.0115193	NA	NA	NA	NA
TR8615|c0_g1	-1.55181	3.34423	0.000115302	0.000986039	NA	NA	NA	NA
TR6528|c1_g3	-1.55151	0.821356	0.0327179	0.0976481	NA	NA	NA	NA
TR11572|c0_g2	-1.55133	1.65207	0.0112787	0.0426326	NA	NA	NA	NA
TR2797|c0_g1	-1.55115	1.46662	0.00498911	0.0223478	NA	NA	NA	NA
TR8118|c0_g1	-1.55106	3.5785	2.4261e-06	3.67782e-05	gi|74699940|sp|Q4P3W3.1|DBP10_USTMA|RecName: Full=ATP-dependent RNA helicase DBP10 [Ustilago maydis 521]	K14808	GO:0003676|GO:0003677|GO:0005524|GO:0016787	ORTHOMCL6538 (2 genes,2 taxa):
TR4705|c2_g1	-1.55092	0.328213	0.104188	0.234494	NA	NA	NA	NA
TR9471|c1_g1	-1.55089	3.18605	5.79728e-05	0.000554168	gi|74676122|sp|O74879.1|NOL10_SCHPO|RecName: Full=Ribosome biogenesis protein enp2 homolog [Schizosaccharomyces pombe 972h-]	K14788	NA	NA
TR3483|c0_g1	-1.55077	0.891354	0.0584469	0.152217	gi|74597471|sp|Q5BAP5.1|EGLX_EMENI|RecName: Full=Endo-1,3(4)-beta-glucanase xgeA; AltName: Full=Mixed-linked glucanase xgeA; Flags: Precursor [Aspergillus nidulans FGSC A4]	NA	NA	NA
TR8162|c0_g1	-1.55022	4.62398	5.96957e-07	1.08467e-05	gi|26401125|sp|Q10988.1|UVE1_SCHPO|RecName: Full=UV-damage endonuclease; Short=UVDE [Schizosaccharomyces pombe 972h-]	K13281	GO:0004519|GO:0006289|GO:0009411	ORTHOMCL7101 (2 genes,2 taxa):
TR6343|c0_g1	-1.54992	4.34325	2.10313e-05	0.000235402	gi|212276827|sp|A6TBU6.1|RHMA_KLEP7|RecName: Full=2-keto-3-deoxy-L-rhamnonate aldolase; Short=KDR aldolase; AltName: Full=2-dehydro-3-deoxyrhamnonate aldolase [Klebsiella pneumoniae subsp. pneumoniae MGH 78578]	K02510	GO:0003824	ORTHOMCL8006 (2 genes,2 taxa):
TR8063|c0_g1	-1.54912	0.511183	0.05935	0.15398	NA	NA	NA	NA
TR3729|c0_g1	-1.5488	2.05127	0.00239193	0.0122452	gi|338818294|sp|P0CO93.1|MSH3_CRYNB|RecName: Full=DNA mismatch repair protein MSH3; AltName: Full=MutS protein homolog 3 [Cryptococcus neoformans var. neoformans B-3501A]	K08736	GO:0005524|GO:0006298|GO:0030983	ORTHOMCL2877 (2 genes,2 taxa):
TR7261|c1_g1	-1.54879	6.07504	8.85364e-06	0.00011295	NA	NA	GO:0046983	NA
TR6651|c0_g1	-1.54793	2.96768	0.000109198	0.000943788	NA	NA	NA	NA
TR1450|c0_g1	-1.54715	0.326723	0.133099	0.280243	NA	NA	NA	NA
TR955|c0_g1	-1.54659	0.52534	0.0553267	0.146008	NA	NA	GO:0005515	NA
TR8063|c2_g1	-1.54588	1.29338	0.00442672	0.020256	gi|2498329|sp|Q42510.1|GNOM_ARATH|RecName: Full=ARF guanine-nucleotide exchange factor GNOM; AltName: Full=Pattern formation protein EMB30; AltName: Full=Protein EMBRYO DEFECTIVE 30; AltName: Full=Protein MIZU-KUSSEI2; AltName: Full=Protein VASCULAR NETWORK 7 [Arabidopsis thaliana]	NA	NA	NA
TR11322|c0_g1	-1.54568	0.74374	0.108332	0.241645	NA	NA	NA	NA
TR3554|c0_g1	-1.54559	0.126451	0.291618	0.484015	NA	NA	NA	NA
TR2617|c0_g1	-1.54539	0.317399	0.112252	0.247822	NA	NA	NA	NA
TR4384|c0_g1	-1.54502	2.29464	0.0189588	0.0641442	NA	NA	NA	NA
TR9124|c0_g2	-1.54496	2.36082	0.000634555	0.00412815	NA	NA	NA	NA
TR3597|c1_g1	-1.54484	0.332943	0.0772113	0.188257	gi|19862932|sp|Q10279.2|FUR4_SCHPO|RecName: Full=Uracil permease [Schizosaccharomyces pombe 972h-]	K03457	GO:0015205|GO:0015851|GO:0016020	NA
TR9492|c3_g1	-1.54481	2.11434	0.000925448	0.00558818	NA	NA	NA	ORTHOMCL9337 (2 genes,2 taxa):
TR7734|c0_g1	-1.54476	4.73156	2.19439e-06	3.38684e-05	gi|115637|sp|P17576.1|CARP_IRPLA|RecName: Full=Polyporopepsin; AltName: Full=Aspartic proteinase [Irpex lacteus]	NA	GO:0004190|GO:0006508	NA
TR8322|c1_g1	-1.54459	0.825955	0.0369522	0.107328	NA	NA	NA	NA
TR8799|c0_g1	-1.54459	0.11388	0.169619	0.334015	NA	NA	GO:0007155|GO:0030246	NA
TR3422|c0_g1	-1.54397	1.55073	0.00887587	0.0351909	NA	NA	NA	NA
TR8635|c4_g1	-1.54368	0.668728	0.0281085	0.0870382	NA	NA	NA	NA
TR3002|c0_g1	-1.5436	0.124646	0.238191	0.423601	NA	NA	NA	NA
TR2371|c2_g1	-1.54337	0.125079	0.242594	0.428899	gi|408407604|sp|G2Q9T3.1|CEL61_THIHA|RecName: Full=Polysaccharide monooxygenase Cel61a; AltName: Full=Cellulase-61a; Short=Cel61a; AltName: Full=Endoglucanase-61a; AltName: Full=Glycoside hydrolase-61; Short=GH-61; Flags: Precursor [Myceliophthora thermophila ATCC 42464]	NA	NA	NA
TR5970|c0_g1	-1.54326	1.96316	0.00413408	0.0191441	NA	NA	NA	NA
TR4307|c0_g1	-1.54315	3.07744	3.23006e-05	0.000339057	NA	NA	NA	NA
TR7169|c0_g1	-1.54315	2.11244	0.00549332	0.0240712	NA	NA	NA	NA
TR8063|c0_g2	-1.5422	0.122563	0.130776	0.276688	NA	NA	NA	NA
TR3713|c1_g1	-1.54151	0.157887	0.289981	0.481852	NA	NA	NA	NA
TR7399|c0_g1	-1.5411	5.32815	5.40094e-07	9.98002e-06	gi|81342401|sp|O34812.1|YFMJ_BACSU|RecName: Full=Putative NADP-dependent oxidoreductase YfmJ [Bacillus subtilis subsp. subtilis str. 168]	K07119	GO:0008270|GO:0016491|GO:0055114	ORTHOMCL7903 (2 genes,2 taxa):
TR8051|c2_g1	-1.54097	2.71148	0.000311362	0.00227358	gi|75273199|sp|Q9LH74.1|MSL5_ARATH|RecName: Full=Mechanosensitive ion channel protein 5; AltName: Full=Mechanosensitive channel of small conductance-like 5; AltName: Full=MscS-Like protein 5 [Arabidopsis thaliana]	NA	GO:0016020|GO:0055085	ORTHOMCL5765 (2 genes,2 taxa):
TR3300|c2_g1	-1.54021	4.3622	2.8755e-08	7.73001e-07	NA	NA	NA	NA
TR1282|c1_g1	-1.5395	0.315917	0.140882	0.291909	NA	NA	NA	NA
TR8546|c3_g1	-1.53934	4.0901	4.45853e-08	1.13659e-06	NA	NA	GO:0000786|GO:0003677|GO:0005634|GO:0006334	NA
TR5505|c0_g2	-1.53877	5.10043	0.000608486	0.00398643	gi|75297657|sp|Q84J50.1|HS177_ORYSJ|RecName: Full=17.7 kDa class I heat shock protein; AltName: Full=17.7 kDa heat shock protein; Short=OsHsp17.7 [Oryza sativa Japonica Group]	NA	NA	NA
TR9776|c6_g1	-1.53813	0.512551	0.0676281	0.170077	NA	NA	NA	NA
TR1540|c0_g1	-1.53789	3.03415	4.15356e-05	0.000416624	NA	NA	NA	NA
TR9937|c0_g1	-1.53766	1.48103	0.00790687	0.0320812	NA	NA	NA	NA
TR4515|c2_g1	-1.53733	1.79757	0.001612	0.00887052	NA	NA	NA	ORTHOMCL9130 (2 genes,2 taxa):
TR6849|c0_g2	-1.53716	2.79289	9.63654e-05	0.000847123	gi|74676343|sp|Q03195.1|RLI1_YEAST|RecName: Full=Translation initiation factor RLI1; AltName: Full=ATP-binding cassette sub-family E member RLI1; AltName: Full=RNase L inhibitor [Saccharomyces cerevisiae S288c]	K06174	GO:0051536	NA
TR9186|c2_g1	-1.53695	3.05951	0.000286487	0.00213266	gi|121774517|sp|Q25BW5.1|BGL1A_PHACH|RecName: Full=Beta-glucosidase 1A; AltName: Full=Cellobiase 1A [Phanerochaete chrysosporium]	NA	GO:0004553|GO:0005975	NA
TR7279|c1_g1	-1.53663	4.92166	6.66463e-06	8.80643e-05	gi|19863036|sp|Q12705.2|PP2B_SCHPO|RecName: Full=Serine/threonine-protein phosphatase 2B catalytic subunit [Schizosaccharomyces pombe 972h-]	K04348	GO:0016787	NA
TR6882|c2_g1	-1.53578	1.63801	0.00365228	0.0172181	NA	NA	NA	NA
TR6520|c1_g1	-1.53556	2.45502	0.00167149	0.0091415	gi|24638123|sp|O14295.1|PLR1_SCHPO|RecName: Full=Pyridoxal reductase; Short=PL reductase; Short=PL-red [Schizosaccharomyces pombe 972h-]	K05275	NA	NA
TR7169|c1_g1	-1.53421	2.47632	0.0195487	0.0655719	NA	NA	NA	NA
TR7965|c2_g1	-1.53376	4.10971	1.37212e-07	3.04752e-06	gi|74625386|sp|Q9P7G0.1|YKY4_SCHPO|RecName: Full=Uncharacterized NOC2 family protein C1142.04 [Schizosaccharomyces pombe 972h-]	K14833	NA	ORTHOMCL7568 (2 genes,2 taxa):
TR4288|c1_g1	-1.53341	1.10883	0.036661	0.10673	NA	NA	NA	ORTHOMCL3884 (2 genes,2 taxa):
TR7797|c0_g1	-1.5332	1.87836	0.12657	0.27023	NA	NA	NA	NA
TR7082|c0_g1	-1.53234	0.520232	0.0692028	0.173095	NA	NA	NA	NA
TR6430|c0_g2	-1.53225	2.22089	0.00523285	0.0231136	NA	NA	NA	NA
TR2469|c0_g1	-1.53155	1.04093	0.060141	0.155301	NA	NA	NA	NA
TR9909|c1_g1	-1.53062	5.86296	1.97847e-07	4.17514e-06	NA	NA	NA	NA
TR5821|c2_g1	-1.53015	2.84028	0.000520933	0.00349847	NA	NA	GO:0008080	NA
TR2905|c1_g1	-1.52926	0.839979	0.0822473	0.197082	NA	NA	NA	NA
TR8687|c1_g1	-1.52785	4.77217	4.08988e-06	5.79229e-05	NA	NA	NA	NA
TR6971|c0_g1	-1.5273	0.693388	0.0760398	0.186073	NA	NA	NA	NA
TR571|c1_g1	-1.52715	0.110445	0.184712	0.354896	NA	NA	NA	ORTHOMCL3805 (2 genes,2 taxa):
TR6194|c0_g1	-1.52664	4.01952	9.83727e-06	0.000124205	gi|74676536|sp|Q12145.1|YP013_YEAST|RecName: Full=Zinc finger protein YPR013C [Saccharomyces cerevisiae S288c]	NA	NA	NA
TR5778|c0_g2	-1.52557	3.19339	0.000418027	0.00290955	gi|226739212|sp|B8NHY4.1|ORDA_ASPFN|RecName: Full=O-methylsterigmatocystin oxidoreductase; Short=OMST oxidoreductase; AltName: Full=Aflatoxin B synthase; AltName: Full=Aflatoxin biosynthesis protein Q; AltName: Full=Cytochrome P450 64 [Aspergillus flavus NRRL3357]	NA	GO:0005506|GO:0016705|GO:0020037|GO:0055114	NA
TR6011|c3_g1	-1.52522	2.02562	0.0010004	0.00593907	gi|121852|sp|P13860.1|GUX1_PHACH|RecName: Full=Exoglucanase 1; AltName: Full=1,4-beta-cellobiohydrolase; AltName: Full=Exocellobiohydrolase I; AltName: Full=Exoglucanase I; Flags: Precursor [Phanerochaete chrysosporium]	K01225	GO:0004553|GO:0005975	ORTHOMCL8119 (2 genes,2 taxa):
TR7968|c5_g1	-1.52521	0.509381	0.0728917	0.180038	NA	NA	NA	ORTHOMCL9232 (2 genes,2 taxa):
TR11517|c0_g1	-1.52453	0.685175	0.0508587	0.136885	NA	NA	NA	NA
TR7323|c1_g1	-1.52451	2.13643	0.00354773	0.0168416	gi|108935943|sp|Q08687.2|TMA16_YEAST|RecName: Full=Translation machinery-associated protein 16 [Saccharomyces cerevisiae S288c]	K14860	NA	NA
TR1585|c0_g1	-1.52331	2.80068	8.7937e-05	0.000784981	NA	NA	NA	ORTHOMCL7319 (2 genes,2 taxa):
TR9171|c0_g1	-1.52278	6.12674	1.30982e-09	5.09171e-08	gi|81821097|sp|Q5P2S7.1|MSBA_AROAE|RecName: Full=Lipid A export ATP-binding/permease protein MsbA [Aromatoleum aromaticum EbN1]	NA	GO:0005524|GO:0016887	NA
TR9246|c0_g1	-1.52276	4.79582	6.32283e-08	1.54058e-06	gi|408360228|sp|O94311.2|YH56_SCHPO|RecName: Full=UPF0743 protein C215.06c [Schizosaccharomyces pombe 972h-]	K15263	NA	ORTHOMCL9493 (2 genes,2 taxa):
TR10976|c0_g1	-1.52045	0.128391	0.250863	0.438554	NA	NA	NA	NA
TR9914|c0_g1	-1.5204	3.68427	9.6491e-06	0.000122241	gi|30316363|sp|P51599.2|GCH1_NEUCR|RecName: Full=GTP cyclohydrolase 1; AltName: Full=GTP cyclohydrolase I; Short=GTP-CH-I [Neurospora crassa OR74A]	K01495	NA	ORTHOMCL7752 (2 genes,2 taxa):
TR8911|c3_g1	-1.51965	6.3324	3.99253e-11	2.18099e-09	gi|48475029|sp|Q9UTM5.2|YIJ1_SCHPO|RecName: Full=Uncharacterized protein C1420.01c [Schizosaccharomyces pombe 972h-]	NA	NA	ORTHOMCL9452 (2 genes,2 taxa):
TR9234|c2_g2	-1.51964	0.942754	0.0266697	0.0835777	NA	NA	NA	NA
TR9545|c1_g1	-1.51919	5.50454	1.46529e-07	3.22623e-06	gi|57015319|sp|Q9C168.2|CAT1_NEUCR|RecName: Full=Catalase-1 [Neurospora crassa OR74A]	K03781	GO:0004096|GO:0020037|GO:0055114	NA
TR7504|c0_g1	-1.51886	3.89325	0.000307274	0.00225074	gi|267442|sp|P30176.1|YBIA_ECOLI|RecName: Full=Swarming motility protein YbiA [Escherichia coli K-12]	NA	NA	NA
TR3718|c0_g1	-1.51877	0.668735	0.0539601	0.143208	NA	NA	NA	NA
TR8177|c2_g1	-1.51868	4.99838	1.27748e-09	5.01805e-08	gi|74625902|sp|Q9UT32.1|RL1DB_SCHPO|RecName: Full=Putative ribosome biogenesis protein C8F11.04; AltName: Full=U3 snoRNP-associated protein C8F11.04 [Schizosaccharomyces pombe 972h-]	K14775	NA	ORTHOMCL3809 (2 genes,2 taxa):
TR6722|c0_g1	-1.51864	4.74582	4.55407e-08	1.15155e-06	gi|74638751|sp|Q9P7W7.1|YGQ3_SCHPO|RecName: Full=Uncharacterized ARM-like repeat-containing protein C1703.03c [Schizosaccharomyces pombe 972h-]	NA	NA	ORTHOMCL9506 (2 genes,2 taxa):
TR11482|c0_g1	-1.51755	0.0675103	0.235258	0.420092	gi|74634055|sp|Q6C7B9.1|KU80_YARLI|RecName: Full=ATP-dependent DNA helicase II subunit 2; AltName: Full=ATP-dependent DNA helicase II subunit Ku80 [Yarrowia lipolytica CLIB122]	NA	NA	ORTHOMCL9266 (2 genes,2 taxa):
TR9724|c1_g1	-1.517	3.64937	1.10431e-05	0.000136939	NA	NA	NA	NA
TR10022|c0_g1	-1.51634	0.513326	0.0658304	0.166504	NA	NA	NA	NA
TR2163|c0_g1	-1.515	0.511079	0.0647698	0.164613	NA	NA	NA	NA
TR9672|c1_g1	-1.5149	0.346708	0.209306	0.387987	NA	NA	NA	NA
TR7183|c1_g1	-1.51402	3.13117	3.05997e-05	0.000324659	NA	NA	NA	ORTHOMCL6557 (2 genes,2 taxa):
TR6559|c1_g1	-1.51399	2.26517	0.000707348	0.00449274	NA	NA	NA	NA
TR8483|c0_g1	-1.51361	3.61593	4.56887e-07	8.56925e-06	gi|74625947|sp|Q9UTE6.1|MAK16_SCHPO|RecName: Full=Protein mak16 [Schizosaccharomyces pombe 972h-]	K14831	NA	ORTHOMCL8340 (2 genes,2 taxa):
TR8640|c1_g1	-1.51249	5.70693	0.000349584	0.00250197	gi|74581980|sp|O14192.1|AATR1_SCHPO|RecName: Full=Aromatic amino acid aminotransferase C56E4.03 [Schizosaccharomyces pombe 972h-]	K00838	GO:0009058|GO:0030170	ORTHOMCL5378 (2 genes,2 taxa):
TR7206|c2_g1	-1.51187	0.106583	0.187637	0.3588	gi|254810401|sp|B9JBA2.1|BETA_AGRRK|RecName: Full=Oxygen-dependent choline dehydrogenase; Short=CDH; Short=CHD; AltName: Full=Betaine aldehyde dehydrogenase; Short=BADH [Agrobacterium radiobacter K84]	NA	GO:0016614|GO:0055114	NA
TR2481|c0_g1	-1.51185	0.106583	0.187665	0.358803	NA	NA	NA	NA
TR2653|c1_g1	-1.51148	0.327327	0.162312	0.323296	NA	NA	NA	ORTHOMCL4503 (2 genes,2 taxa):
TR8328|c2_g1	-1.51088	3.29138	0.0709671	0.176448	gi|449061859|sp|F1LKH7.1|PKSG2_CANSA|RecName: Full=Polyketide synthase 2 [Cannabis sativa]	K16231	GO:0006633|GO:0009058|GO:0016020|GO:0016746|GO:0016747	NA
TR8372|c2_g1	-1.51061	3.01405	8.85537e-06	0.00011295	gi|229488251|sp|Q4P358.2|EIF3A_USTMA|RecName: Full=Eukaryotic translation initiation factor 3 subunit A; Short=eIF3a; AltName: Full=Eukaryotic translation initiation factor 3 110 kDa subunit homolog; Short=eIF3 p110; AltName: Full=Translation initiation factor eIF3, p110 subunit homolog [Ustilago maydis 521]	NA	NA	NA
TR1436|c0_g1	-1.51035	0.121047	0.312704	0.507284	NA	NA	NA	NA
TR8495|c0_g2	-1.51026	2.2668	0.00418048	0.0193025	NA	NA	NA	NA
TR1104|c0_g1	-1.51024	0.315915	0.119385	0.259569	NA	NA	NA	NA
TR2390|c0_g2	-1.50988	0.490916	0.190914	0.363016	gi|342164958|sp|A2QPW5.1|KEX1_ASPNC|RecName: Full=Pheromone-processing carboxypeptidase kex1; AltName: Full=Carboxypeptidase D; Flags: Precursor [Aspergillus niger CBS 513.88]	K01288	GO:0004185|GO:0006508	NA
TR6931|c0_g1	-1.50905	4.8168	4.17574e-06	5.89607e-05	gi|3929357|sp|O13345.1|ORDA_ASPPA|RecName: Full=O-methylsterigmatocystin oxidoreductase; Short=OMST oxidoreductase; AltName: Full=Aflatoxin B synthase; AltName: Full=Aflatoxin biosynthesis protein Q; AltName: Full=Cytochrome P450 64 [Aspergillus parasiticus]	NA	GO:0005506|GO:0016705|GO:0020037|GO:0055114	NA
TR7145|c0_g2	-1.50878	2.78468	6.40241e-05	0.000603902	NA	NA	NA	NA
TR5361|c0_g1	-1.50788	0.337068	0.187462	0.358636	NA	NA	NA	NA
TR6613|c0_g1	-1.507	3.76447	5.01547e-07	9.29524e-06	gi|22654109|sp|O74252.1|STE12_EMENI|RecName: Full=Transcription factor steA [Aspergillus nidulans FGSC A4]	NA	NA	NA
TR8615|c1_g1	-1.50662	6.80572	2.11801e-07	4.41929e-06	gi|30580473|sp|O93967.1|PALY_AMAMU|RecName: Full=Phenylalanine ammonia-lyase [Amanita muscaria]	K10775	GO:0009058|GO:0016841	ORTHOMCL3286 (2 genes,2 taxa):
TR2098|c0_g1	-1.50653	0.324474	0.125829	0.269201	NA	NA	NA	NA
TR11390|c0_g1	-1.50652	1.10054	0.0420163	0.118421	NA	NA	GO:0016021	NA
TR6972|c2_g1	-1.50641	0.328085	0.188145	0.359333	NA	NA	NA	NA
TR4443|c0_g1	-1.50563	3.62489	1.2767e-06	2.11507e-05	gi|239977076|sp|Q5RGQ2.2|ANM8B_DANRE|RecName: Full=Protein arginine N-methyltransferase 8-B; AltName: Full=Heterogeneous nuclear ribonucleoprotein methyltransferase-like protein 4; AltName: Full=zfL3 [Danio rerio]	K11434	GO:0004719|GO:0005737|GO:0006464|GO:0006479|GO:0008152|GO:0008168|GO:0008276|GO:0008610	NA
TR5782|c0_g1	-1.50557	1.457	0.00277354	0.0137882	gi|357529137|sp|Q00737.3|SUDA_EMENI|RecName: Full=Chromosome segregation protein sudA; AltName: Full=DA-box protein sudA [Aspergillus nidulans FGSC A4]	K06669	NA	ORTHOMCL3857 (2 genes,2 taxa):
TR1537|c0_g1	-1.50557	1.28166	0.0166052	0.0577421	gi|47606222|sp|Q9Y5Q8.2|TF3C5_HUMAN|RecName: Full=General transcription factor 3C polypeptide 5; AltName: Full=TF3C-epsilon; AltName: Full=Transcription factor IIIC 63 kDa subunit; Short=TFIIIC 63 kDa subunit; Short=TFIIIC63; AltName: Full=Transcription factor IIIC subunit epsilon [Homo sapiens]	K15202	NA	NA
TR7570|c0_g1	-1.50546	2.87108	2.89027e-05	0.000309634	NA	NA	NA	NA
TR9496|c0_g1	-1.50491	1.32456	0.0144632	0.0519351	NA	NA	NA	NA
TR3187|c0_g1	-1.5035	1.73934	0.010833	0.0412677	gi|232121|sp|Q01982.1|G3P_PHACH|RecName: Full=Glyceraldehyde-3-phosphate dehydrogenase; Short=GAPDH [Phanerochaete chrysosporium]	NA	NA	NA
TR1432|c0_g1	-1.5031	0.341944	0.169559	0.333932	gi|48474245|sp|O13780.1|YEO2_SCHPO|RecName: Full=Uncharacterized protein C17G6.02c [Schizosaccharomyces pombe 972h-]	NA	GO:0006950|GO:0016021	NA
TR9024|c3_g1	-1.50177	7.19234	3.24639e-05	0.000340199	gi|1168650|sp|P41820.1|BFR1_SCHPO|RecName: Full=Brefeldin A resistance protein [Schizosaccharomyces pombe 972h-]	NA	GO:0005524|GO:0006810|GO:0016020|GO:0016021|GO:0016887|GO:0042626	NA
TR1569|c0_g1	-1.50173	0.119106	0.315019	0.509937	NA	NA	NA	NA
TR6552|c0_g1	-1.50161	3.9123	2.75471e-07	5.49096e-06	gi|74853697|sp|Q54MQ7.1|DHYS_DICDI|RecName: Full=Probable deoxyhypusine synthase; Short=DHS [Dictyostelium discoideum]	K00809	GO:0008612	ORTHOMCL4636 (2 genes,2 taxa):
TR3664|c2_g1	-1.49896	0.805385	0.0731743	0.180641	NA	NA	NA	NA
TR7882|c6_g1	-1.49761	0.321122	0.120289	0.260801	NA	NA	NA	NA
TR588|c0_g1	-1.49661	0.327101	0.162363	0.323343	gi|729378|sp|P38650.1|DYHC1_RAT|RecName: Full=Cytoplasmic dynein 1 heavy chain 1; AltName: Full=Cytoplasmic dynein heavy chain 1; AltName: Full=Dynein heavy chain, cytosolic; AltName: Full=MAP 1C [Rattus norvegicus]	NA	GO:0005524|GO:0016887	NA
TR4477|c1_g1	-1.49613	0.0616261	0.259754	0.448449	NA	NA	NA	NA
TR5814|c0_g1	-1.49613	0.797419	0.0370216	0.107463	NA	NA	NA	NA
TR7751|c1_g1	-1.495	1.37024	0.0133273	0.0486992	NA	NA	NA	NA
TR8065|c0_g1	-1.49386	1.09555	0.0486866	0.132305	gi|3929357|sp|O13345.1|ORDA_ASPPA|RecName: Full=O-methylsterigmatocystin oxidoreductase; Short=OMST oxidoreductase; AltName: Full=Aflatoxin B synthase; AltName: Full=Aflatoxin biosynthesis protein Q; AltName: Full=Cytochrome P450 64 [Aspergillus parasiticus]	NA	GO:0005506|GO:0016705|GO:0020037|GO:0055114	NA
TR5362|c1_g1	-1.49359	4.6723	1.08371e-08	3.2698e-07	NA	NA	NA	NA
TR5473|c1_g1	-1.4925	6.05724	1.9458e-07	4.12425e-06	NA	NA	NA	ORTHOMCL8654 (2 genes,2 taxa):
TR4613|c0_g1	-1.49171	2.32484	0.0190739	0.0644172	NA	NA	NA	NA
TR9628|c3_g1	-1.4873	4.33502	1.11327e-07	2.53763e-06	gi|27151472|sp|O94653.2|BMS1_SCHPO|RecName: Full=Ribosome biogenesis protein bms1 [Schizosaccharomyces pombe 972h-]	K14569	NA	ORTHOMCL5611 (2 genes,2 taxa):
TR9304|c0_g1	-1.487	6.9367	2.40133e-06	3.64617e-05	NA	NA	NA	ORTHOMCL3660 (2 genes,2 taxa):
TR8498|c0_g2	-1.48651	1.57709	0.0859614	0.203417	NA	NA	NA	NA
TR1249|c0_g1	-1.48553	3.13277	0.000841541	0.00518853	NA	K18740	GO:0003676|GO:0006139|GO:0008408	NA
TR4694|c0_g1	-1.48521	0.922488	0.0401304	0.114303	NA	NA	GO:0005199|GO:0009277	NA
TR9681|c0_g1	-1.48497	1.47962	0.0113569	0.0428761	NA	NA	NA	ORTHOMCL9220 (2 genes,2 taxa):
TR6883|c0_g1	-1.48483	2.33629	0.00160899	0.00885653	gi|82182563|sp|Q6DE00.1|DPH2_XENLA|RecName: Full=Diphthamide biosynthesis protein 2; AltName: Full=DPH2 homolog [Xenopus laevis]	K17866	GO:0005737|GO:0017183	NA
TR4056|c0_g1	-1.48439	2.47688	0.000801195	0.0049725	NA	NA	NA	ORTHOMCL5511 (2 genes,2 taxa):
TR9692|c0_g2	-1.48386	0.460345	0.140518	0.29137	NA	NA	NA	NA
TR9623|c2_g1	-1.48373	4.95063	4.26503e-07	8.08845e-06	gi|74582969|sp|O94676.1|UTP22_SCHPO|RecName: Full=U3 small nucleolar RNA-associated protein 22; Short=U3 snoRNA-associated protein 22 [Schizosaccharomyces pombe 972h-]	K14544	NA	ORTHOMCL6012 (2 genes,2 taxa):
TR5312|c0_g1	-1.48348	2.97711	0.000692536	0.00442172	NA	NA	NA	NA
TR6513|c1_g1	-1.48216	2.07587	0.00146195	0.00815499	gi|74854065|sp|Q54NZ8.1|ISC1B_DICDI|RecName: Full=Isochorismatase family protein 1B [Dictyostelium discoideum]	NA	GO:0003824|GO:0008152	ORTHOMCL6142 (2 genes,2 taxa):
TR8720|c0_g2	-1.48188	5.46439	1.40457e-09	5.40398e-08	gi|1345707|sp|P47818.1|CCC1_YEAST|RecName: Full=Protein CCC1; AltName: Full=Cross-complementer of CSG1 protein 1 [Saccharomyces cerevisiae S288c]	NA	NA	ORTHOMCL8879 (2 genes,2 taxa):
TR2818|c0_g1	-1.48155	1.04071	0.0175814	0.0604686	NA	NA	NA	NA
TR9840|c1_g1	-1.48128	5.98334	4.22834e-09	1.42702e-07	NA	NA	GO:0006400|GO:0008176	NA
TR4685|c0_g1	-1.48125	2.57952	0.00329574	0.015891	gi|3023272|sp|Q12558.1|AGLU_ASPOR|RecName: Full=Alpha-glucosidase; Short=AGL; AltName: Full=Maltase; Flags: Precursor [Aspergillus oryzae RIB40]	K01187	GO:0004553|GO:0005975	NA
TR3228|c1_g2	-1.48022	0.436169	0.194104	0.367329	NA	NA	NA	NA
TR1432|c1_g1	-1.47901	0.0455609	0.116962	0.255519	gi|292630949|sp|B3LJA1.2|RSB1_YEAS1|RecName: Full=Sphingoid long-chain base transporter RSB1 [Saccharomyces cerevisiae RM11-1a]	NA	GO:0006950|GO:0016021	NA
TR5304|c1_g1	-1.47873	2.22029	0.00166424	0.00910658	NA	NA	NA	NA
TR8757|c3_g1	-1.47835	2.94745	2.938e-05	0.000313493	gi|3123282|sp|Q00416.2|SEN1_YEAST|RecName: Full=Helicase SEN1; AltName: Full=tRNA-splicing endonuclease positive effector [Saccharomyces cerevisiae S288c]	NA	NA	ORTHOMCL7806 (2 genes,2 taxa):
TR5449|c1_g1	-1.47736	2.08476	0.00347586	0.0165971	NA	NA	NA	NA
TR7587|c1_g1	-1.47699	3.03947	0.00032413	0.0023485	NA	NA	NA	NA
TR9258|c1_g1	-1.47606	1.06064	0.0156821	0.0553154	gi|122126315|sp|Q7K4B3.1|ELP2_DROME|RecName: Full=Probable elongator complex protein 2; Short=ELP2; AltName: Full=Stat3-interacting protein homolog [Drosophila melanogaster]	NA	GO:0005515	NA
TR7764|c1_g2	-1.47577	2.11539	0.0555904	0.146559	NA	NA	NA	NA
TR8646|c1_g1	-1.47568	3.23659	0.000260436	0.00196528	NA	NA	NA	NA
TR6383|c0_g2	-1.47548	0.433567	0.0817224	0.196161	NA	NA	NA	NA
TR5913|c2_g2	-1.47509	0.876222	0.0340163	0.100769	NA	NA	NA	NA
TR3783|c3_g1	-1.47508	2.20012	0.00349194	0.0166485	NA	NA	NA	ORTHOMCL8235 (2 genes,2 taxa):
TR9827|c3_g1	-1.47494	2.97365	0.00144753	0.00808418	gi|550540809|sp|B9WZX1.1|FTMC_ASPFM|RecName: Full=Tryprostatin B 6-hydroxylase; AltName: Full=Fumitremorgin biosynthesis protein C [Aspergillus fumigatus]	NA	GO:0005506|GO:0016705|GO:0020037|GO:0055114	NA
TR8843|c2_g1	-1.47491	3.61682	0.000116578	0.000995585	NA	NA	NA	NA
TR5113|c3_g1	-1.47486	1.34387	0.00581128	0.025176	NA	NA	NA	ORTHOMCL5632 (2 genes,2 taxa):
TR5960|c1_g1	-1.47393	2.93894	0.000921562	0.0055683	gi|68845777|sp|P37967.2|PNBA_BACSU|RecName: Full=Para-nitrobenzyl esterase; AltName: Full=Intracellular esterase B; AltName: Full=PNB carboxy-esterase; Short=PNBCE [Bacillus subtilis subsp. subtilis str. 168]	NA	GO:0008152|GO:0016787	ORTHOMCL6100 (2 genes,2 taxa):
TR5760|c0_g1	-1.47372	2.80046	0.00233958	0.0120397	NA	NA	NA	NA
TR3181|c0_g1	-1.47362	1.3084	0.0160606	0.056281	gi|1175958|sp|P43549.1|YFF4_YEAST|RecName: Full=Uncharacterized membrane protein YFL054C [Saccharomyces cerevisiae S288c]	NA	NA	NA
TR9489|c2_g1	-1.47286	3.06034	7.33426e-06	9.58313e-05	gi|1730777|sp|P53914.1|KRE33_YEAST|RecName: Full=UPF0202 protein KRE33; AltName: Full=Killer toxin-resistance protein 33 [Saccharomyces cerevisiae S288c]	K14521	GO:0008080	NA
TR4882|c0_g1	-1.47285	1.2168	0.0292729	0.0896514	NA	NA	NA	NA
TR3755|c0_g1	-1.47279	3.91962	0.000596923	0.00392578	NA	NA	NA	NA
TR8529|c0_g1	-1.47275	6.13746	9.82704e-10	3.99413e-08	NA	NA	NA	NA
TR4833|c0_g5	-1.47185	2.93675	0.000121785	0.00103019	NA	NA	NA	NA
TR9811|c2_g2	-1.47031	4.34883	1.7028e-06	2.72463e-05	NA	K11233	NA	ORTHOMCL6997 (2 genes,2 taxa):
TR9509|c0_g1	-1.47015	2.40693	0.000656777	0.00423761	NA	NA	NA	NA
TR9628|c2_g1	-1.46946	3.61217	4.30417e-05	0.000430119	gi|27151472|sp|O94653.2|BMS1_SCHPO|RecName: Full=Ribosome biogenesis protein bms1 [Schizosaccharomyces pombe 972h-]	K14569	NA	NA
TR7449|c1_g1	-1.46933	5.20599	1.58176e-08	4.54562e-07	gi|229485499|sp|A8NWR2.2|ERB1_COPC7|RecName: Full=Ribosome biogenesis protein ERB1; AltName: Full=Eukaryotic ribosome biogenesis protein 1 [Coprinopsis cinerea okayama7#130]	K14824	GO:0005515|GO:0006364	ORTHOMCL3546 (2 genes,2 taxa):
TR1772|c0_g1	-1.46895	0.596642	0.203003	0.379304	NA	NA	NA	NA
TR1128|c0_g1	-1.46888	4.58089	9.96679e-08	2.29985e-06	NA	NA	NA	NA
TR5386|c0_g1	-1.46846	5.58844	8.53589e-05	0.000764308	NA	NA	NA	NA
TR5779|c2_g1	-1.46836	0.677002	0.122313	0.263997	NA	NA	NA	NA
TR9721|c2_g1	-1.46815	3.35017	0.000637403	0.00413969	NA	NA	NA	NA
TR9331|c2_g1	-1.46784	4.6407	5.42381e-05	0.000523224	gi|1168454|sp|P27350.2|AMY_STRTL|RecName: Full=Alpha-amylase; AltName: Full=1,4-alpha-D-glucan glucanohydrolase; Flags: Precursor [Streptomyces thermoviolaceus]	NA	GO:0003824|GO:0005975|GO:0043169	NA
TR5610|c0_g1	-1.46773	11.3717	0.000631949	0.00411998	gi|449081284|sp|Q8NKE2.2|AOX_CRYNH|RecName: Full=Alternative oxidase, mitochondrial; Flags: Precursor [Cryptococcus neoformans var. grubii H99]	NA	GO:0009916|GO:0055114	ORTHOMCL8124 (2 genes,2 taxa):
TR8934|c0_g1	-1.46739	7.63282	1.23126e-07	2.77841e-06	gi|74665805|sp|Q9Y6Z9.1|SOU1_SCHPO|RecName: Full=Sorbose reductase sou1; AltName: Full=Sorbitol utilization protein sou1 [Schizosaccharomyces pombe 972h-]	NA	GO:0008152|GO:0016491	NA
TR7594|c1_g1	-1.46724	4.62221	2.45973e-05	0.000269678	NA	NA	NA	NA
TR8416|c0_g1	-1.46721	1.24398	0.0111858	0.0423558	gi|68565656|sp|O94302.1|RFT1_SCHPO|RecName: Full=Oligosaccharide translocation protein rft1 [Schizosaccharomyces pombe 972h-]	NA	GO:0005319|GO:0006869|GO:0016021	ORTHOMCL7312 (2 genes,2 taxa):
TR7947|c2_g1	-1.46549	1.04986	0.0436983	0.122005	NA	NA	NA	NA
TR5812|c3_g1	-1.46519	1.18206	0.0265608	0.0833428	gi|317373591|sp|Q9BYK8.6|HELZ2_HUMAN|RecName: Full=Helicase with zinc finger domain 2; AltName: Full=ATP-dependent helicase PRIC285; AltName: Full=Helicase with zinc finger 2, transcriptional coactivator; AltName: Full=PPAR-alpha-interacting complex protein 285; AltName: Full=PPAR-gamma DNA-binding domain-interacting protein 1; Short=PDIP1; Short=PPAR-gamma DBD-interacting protein 1; AltName: Ful…	NA	NA	ORTHOMCL4522 (2 genes,2 taxa):
TR7282|c1_g1	-1.46493	0.270745	0.0816899	0.196133	gi|18202106|sp|O67071.1|Y928_AQUAE|RecName: Full=Uncharacterized protein aq_928 [Aquifex aeolicus VF5]	NA	GO:0010181|GO:0016491|GO:0042602|GO:0055114	NA
TR8195|c1_g1	-1.46487	4.66632	2.36369e-06	3.60069e-05	gi|146345404|sp|P08516.2|CP4AA_RAT|RecName: Full=Cytochrome P450 4A10; AltName: Full=CYPIVA10; AltName: Full=Cytochrome P450-LA-omega 1; AltName: Full=Cytochrome P452; AltName: Full=Lauric acid omega-hydroxylase; Contains: RecName: Full=Cytochrome P450 4A10, N-terminally processed [Rattus norvegicus]	NA	GO:0005506|GO:0016705|GO:0020037|GO:0055114	NA
TR7804|c0_g1	-1.46468	1.90207	0.00933438	0.0366433	gi|74638873|sp|Q9USR2.1|UBP10_SCHPO|RecName: Full=Probable mRNA-splicing protein ubp10; AltName: Full=Probable inactive ubiquitin-specific-processing protease 10 [Schizosaccharomyces pombe 972h-]	K12847	GO:0008270	NA
TR8094|c5_g1	-1.46454	6.1755	5.60341e-07	1.02631e-05	gi|19859479|sp|P41887.2|HSP90_SCHPO|RecName: Full=Heat shock protein 90 homolog [Schizosaccharomyces pombe 972h-]	K04079	NA	NA
TR5417|c2_g2	-1.46419	1.92153	0.00146248	0.0081555	gi|704000319|sp|F4IV99.1|CHR5_ARATH|RecName: Full=Protein CHROMATIN REMODELING 5; Short=AtCHR5 [Arabidopsis thaliana]	K11654	NA	ORTHOMCL7333 (2 genes,2 taxa):
TR3966|c0_g1	-1.46419	1.63424	0.0132304	0.0484176	gi|74852123|sp|Q54H55.1|Y8969_DICDI|RecName: Full=FAD-linked oxidoreductase DDB_G0289697 [Dictyostelium discoideum]	NA	GO:0008762|GO:0016491|GO:0050660|GO:0055114	NA
TR9268|c3_g1	-1.46307	2.8077	2.65358e-05	0.000287565	gi|166224544|sp|A4XY24.1|LEU1_PSEMY|RecName: Full=2-isopropylmalate synthase; AltName: Full=Alpha-IPM synthase; AltName: Full=Alpha-isopropylmalate synthase [Pseudomonas mendocina ymp]	NA	GO:0003824	NA
TR11248|c0_g1	-1.46302	0.254661	0.120492	0.261137	NA	NA	NA	NA
TR5240|c1_g1	-1.4628	0.769703	0.0396453	0.113295	gi|50403766|sp|Q06010.2|STE23_YEAST|RecName: Full=A-factor-processing enzyme; AltName: Full=Insulin-degrading enzyme homolog [Saccharomyces cerevisiae S288c]	NA	NA	NA
TR7014|c1_g1	-1.46165	1.83255	0.00507373	0.0225919	NA	NA	NA	NA
TR7675|c2_g2	-1.46058	0.282631	0.121305	0.262338	NA	NA	NA	ORTHOMCL7868 (2 genes,2 taxa):
TR670|c0_g2	-1.4602	2.9555	0.168831	0.332883	NA	NA	NA	NA
TR1480|c0_g2	-1.4599	0.247196	0.279578	0.470481	NA	NA	NA	NA
TR9731|c0_g1	-1.45968	0.0620745	0.199959	0.37515	NA	NA	NA	NA
TR6484|c1_g1	-1.45938	3.79966	1.77139e-06	2.82232e-05	NA	NA	NA	ORTHOMCL8521 (2 genes,2 taxa):
TR9649|c0_g1	-1.4592	7.26766	4.60813e-08	1.16364e-06	gi|731675|sp|P38795.1|NADE_YEAST|RecName: Full=Glutamine-dependent NAD(+) synthetase; AltName: Full=NAD(+) synthase [glutamine-hydrolyzing] [Saccharomyces cerevisiae S288c]	K01950	GO:0000145|GO:0006807|GO:0006887|GO:0016810	ORTHOMCL6257 (2 genes,2 taxa):
TR8406|c2_g1	-1.45918	1.52374	0.0050172	0.0224317	gi|56404434|sp|O43051.1|NOP14_SCHPO|RecName: Full=Probable nucleolar complex protein 14 [Schizosaccharomyces pombe 972h-]	NA	GO:0032040	NA
TR4334|c1_g1	-1.45834	0.0661307	0.301215	0.494946	NA	NA	GO:0010508	NA
TR8657|c0_g1	-1.45812	0.458643	0.0494507	0.133857	gi|74676083|sp|O74458.1|SFC4_SCHPO|RecName: Full=Transcription factor tau subunit sfc4; AltName: Full=TFIIIC subunit sfc4; AltName: Full=Transcription factor C subunit 4 [Schizosaccharomyces pombe 972h-]	K15201	NA	ORTHOMCL5798 (2 genes,2 taxa):
TR7533|c0_g1	-1.45761	4.71303	2.46401e-06	3.72624e-05	gi|296439509|sp|P86491.1|6HN3M_PSEFL|RecName: Full=6-hydroxynicotinate 3-monooxygenase; Flags: Precursor [Pseudomonas fluorescens]	NA	NA	NA
TR8199|c2_g1	-1.45738	5.87274	1.0381e-08	3.1525e-07	gi|74623709|sp|Q9C0Y6.1|YKM8_SCHPO|RecName: Full=Zinc-type alcohol dehydrogenase-like protein PB24D3.08c [Schizosaccharomyces pombe 972h-]	K07119	GO:0008270|GO:0016491|GO:0055114	ORTHOMCL6477 (2 genes,2 taxa):
TR9985|c5_g1	-1.45727	1.20179	0.0480383	0.130999	NA	NA	NA	NA
TR6769|c0_g1	-1.45706	2.08138	0.0242816	0.077586	NA	NA	NA	NA
TR10984|c0_g1	-1.45662	1.5545	0.0140194	0.0506617	NA	NA	NA	NA
TR7667|c0_g1	-1.45562	3.07359	8.8285e-05	0.000786908	gi|189037928|sp|B0D0P0.2|PRM1_LACBS|RecName: Full=Plasma membrane fusion protein PRM1 [Laccaria bicolor S238N-H82]	NA	NA	ORTHOMCL8536 (2 genes,2 taxa):
TR5244|c0_g2	-1.4555	3.3497	0.000449537	0.00309327	NA	NA	GO:0005515	NA
TR7690|c2_g1	-1.45447	5.13297	1.62866e-08	4.66608e-07	NA	NA	NA	ORTHOMCL2878 (2 genes,2 taxa):
TR7698|c0_g1	-1.45355	7.46007	5.71864e-09	1.84107e-07	gi|322510033|sp|Q06816.2|HYEP_STIAD|RecName: Full=Putative epoxide hydrolase; AltName: Full=Epoxide hydratase; Flags: Precursor [Stigmatella aurantiaca DW4/3-1]	NA	NA	NA
TR5702|c1_g1	-1.45344	0.0975321	0.298005	0.49092	NA	NA	GO:0008080	NA
TR3070|c0_g1	-1.45329	2.15942	0.00140648	0.00790673	gi|1351973|sp|P49702.2|ARF5_CHICK|RecName: Full=ADP-ribosylation factor 5 [Gallus gallus]	K07937	GO:0005525	NA
TR4851|c2_g1	-1.4528	2.11562	0.0025021	0.0127051	gi|39931686|sp|O74502.1|MSH6_SCHPO|RecName: Full=DNA mismatch repair protein msh6 [Schizosaccharomyces pombe 972h-]	K08737	GO:0005524|GO:0006298|GO:0030983	NA
TR3965|c0_g1	-1.45168	2.39312	0.00032333	0.00234452	NA	NA	NA	NA
TR7309|c0_g1	-1.45141	5.26155	5.71579e-08	1.40917e-06	gi|10720082|sp|Q9Y4Z0.1|LSM4_HUMAN|RecName: Full=U6 snRNA-associated Sm-like protein LSm4; AltName: Full=Glycine-rich protein; Short=GRP [Homo sapiens]	NA	NA	ORTHOMCL3044 (2 genes,2 taxa):
TR4328|c0_g1	-1.4513	2.38909	0.000555061	0.00369718	gi|48474958|sp|Q9HFF2.1|YL92_SCHPO|RecName: Full=Uncharacterized protein C683.02c [Schizosaccharomyces pombe 972h-]	K17578	GO:0003676|GO:0008270	ORTHOMCL7362 (2 genes,2 taxa):
TR9535|c1_g1	-1.4509	4.80804	3.80625e-09	1.30142e-07	NA	K14767	NA	NA
TR8237|c0_g1	-1.45081	4.28877	3.67492e-06	5.30486e-05	gi|134034084|sp|Q0CY48.2|DBP9_ASPTN|RecName: Full=ATP-dependent RNA helicase dbp9 [Aspergillus terreus NIH2624]	K14810	GO:0003676|GO:0003677|GO:0005524|GO:0016787	NA
TR5337|c0_g1	-1.45007	0.0118281	0.289337	0.481182	NA	NA	NA	NA
TR8165|c1_g1	-1.44965	7.00945	6.77241e-09	2.15441e-07	NA	NA	NA	NA
TR5725|c1_g2	-1.44845	3.69154	8.75113e-06	0.000112001	gi|384872665|sp|O13935.2|TRM4B_SCHPO|RecName: Full=Multisite-specific tRNA:(cytosine-C(5))-methyltransferase trm4b; AltName: Full=tRNA (cytosine-5-)-methyltransferase trm4b [Schizosaccharomyces pombe 972h-]	K15334	NA	ORTHOMCL6139 (2 genes,2 taxa):
TR8688|c2_g1	-1.44838	1.34235	0.0103469	0.0398908	NA	NA	NA	NA
TR3589|c0_g1	-1.44722	2.75882	7.08892e-05	0.000655602	gi|75313120|sp|Q9S9W2.1|SDRA_ARATH|RecName: Full=Short-chain dehydrogenase/reductase SDRA; AltName: Full=Protein INDOLE-3-BUTYRIC ACID RESPONSE 1; AltName: Full=Short-chain dehydrogenase/reductase A [Arabidopsis thaliana]	NA	GO:0008152|GO:0016491	NA
TR9953|c2_g1	-1.44705	3.65993	5.51734e-05	0.00053069	NA	NA	NA	NA
TR8630|c1_g1	-1.44659	4.98045	1.41126e-07	3.12192e-06	gi|74676076|sp|O74400.1|YOCE_SCHPO|RecName: Full=Uncharacterized RNA-binding protein C4F6.14 [Schizosaccharomyces pombe 972h-]	K14573	GO:0003676	ORTHOMCL5149 (2 genes,2 taxa):
TR7211|c1_g1	-1.44585	0.948158	0.0552219	0.145816	NA	NA	NA	NA
TR4216|c2_g1	-1.44524	0.362406	0.308659	0.502637	NA	NA	NA	NA
TR6755|c2_g1	-1.44411	0.107933	0.227324	0.410503	NA	NA	NA	NA
TR1639|c0_g1	-1.44402	11.8776	5.31482e-06	7.25829e-05	NA	NA	NA	NA
TR4274|c1_g1	-1.44357	0.0518434	0.195761	0.369374	NA	NA	NA	NA
TR8903|c1_g1	-1.44299	3.19332	4.98069e-05	0.000486911	NA	NA	NA	NA
TR2169|c0_g1	-1.4415	3.52532	0.000205817	0.00160416	NA	NA	NA	NA
TR7261|c2_g1	-1.4411	5.23192	0.000647217	0.00419036	NA	NA	NA	NA
TR7928|c2_g1	-1.44106	1.75056	0.00505994	0.0225519	NA	NA	NA	NA
TR7587|c0_g1	-1.44049	0.694824	0.138649	0.288426	NA	NA	NA	NA
TR5677|c4_g1	-1.43989	1.43331	0.0126908	0.0467441	NA	NA	NA	NA
TR3398|c1_g1	-1.43947	7.16997	1.83802e-07	3.92252e-06	gi|81999808|sp|Q5UP73.1|YR614_MIMIV|RecName: Full=Putative band 7 family protein R614 [Acanthamoeba polyphaga mimivirus]	NA	NA	NA
TR8154|c1_g1	-1.43762	3.53662	5.39116e-05	0.000520423	gi|731485|sp|P40055.1|UTP7_YEAST|RecName: Full=U3 small nucleolar RNA-associated protein 7; Short=U3 snoRNA-associated protein 7; AltName: Full=U three protein 7 [Saccharomyces cerevisiae S288c]	K14768	NA	ORTHOMCL7270 (2 genes,2 taxa):
TR6188|c0_g1	-1.43758	1.95235	0.00263659	0.0132338	NA	NA	NA	NA
TR4241|c0_g1	-1.43735	5.31329	1.32986e-06	2.18767e-05	NA	NA	NA	ORTHOMCL8089 (2 genes,2 taxa):
TR6975|c1_g1	-1.43706	7.31465	3.47338e-10	1.55695e-08	gi|128576|sp|P27476.1|NSR1_YEAST|RecName: Full=Nuclear localization sequence-binding protein; AltName: Full=p67 [Saccharomyces cerevisiae S288c]	K11294	GO:0003676	ORTHOMCL7901 (2 genes,2 taxa):
TR9390|c1_g1	-1.4357	8.40052	2.46712e-05	0.000270257	NA	NA	NA	NA
TR4530|c0_g1	-1.43472	1.56449	0.0211695	0.0697966	gi|74625355|sp|Q9P792.1|YN8B_SCHPO|RecName: Full=ZZ-type zinc finger-containing protein P35G2.11c [Schizosaccharomyces pombe 972h-]	NA	GO:0008270	NA
TR2475|c1_g1	-1.43449	0.48109	0.123825	0.26619	NA	NA	NA	NA
TR8838|c9_g1	-1.4341	0.275867	0.142982	0.294674	NA	NA	NA	ORTHOMCL5124 (2 genes,2 taxa):
TR3452|c2_g1	-1.43382	0.0513953	0.18218	0.351872	NA	NA	NA	NA
TR9217|c2_g1	-1.43382	4.77211	3.59432e-07	6.95012e-06	NA	NA	NA	ORTHOMCL5527 (2 genes,2 taxa):
TR9468|c3_g1	-1.43381	3.27976	1.29056e-05	0.000155706	gi|74919899|sp|Q76NT9.1|ACCO1_DICDI|RecName: Full=1-aminocyclopropane-1-carboxylate oxidase; Short=ACC oxidase; Short=Ddaco; AltName: Full=Ethylene-forming enzyme; Short=EFE [Dictyostelium discoideum]	NA	GO:0016491|GO:0016706|GO:0055114	NA
TR2798|c0_g1	-1.43373	0.783338	0.0597466	0.154602	gi|74626697|sp|O42922.1|YBIH_SCHPO|RecName: Full=Uncharacterized MFS-type transporter C16A3.17c [Schizosaccharomyces pombe 972h-]	NA	GO:0016021|GO:0055085	NA
TR7557|c0_g2	-1.4335	1.49563	0.00498099	0.0223328	NA	NA	NA	NA
TR8337|c1_g1	-1.43282	7.6041	1.79104e-08	5.07697e-07	gi|74657077|sp|Q5B0C0.1|HSP7M_EMENI|RecName: Full=Heat shock 70 kDa protein; Flags: Precursor [Aspergillus nidulans FGSC A4]	K04043	NA	NA
TR5450|c0_g2	-1.43201	0.276387	0.162407	0.323382	NA	NA	NA	NA
TR6569|c0_g1	-1.43162	0.632351	0.0727421	0.179787	NA	NA	NA	NA
TR4971|c0_g1	-1.43141	2.66724	7.18796e-05	0.000663452	gi|363805619|sp|A8N339.2|TRM5_COPC7|RecName: Full=tRNA (guanine(37)-N1)-methyltransferase; AltName: Full=M1G-methyltransferase; AltName: Full=tRNA [GM37] methyltransferase; AltName: Full=tRNA methyltransferase 5 [Coprinopsis cinerea okayama7#130]	K15429	GO:0016740	NA
TR6161|c0_g1	-1.43101	3.56686	2.9126e-05	0.000311314	NA	NA	NA	NA
TR8422|c1_g1	-1.42992	1.07692	0.0475116	0.129884	NA	NA	NA	NA
TR8081|c1_g1	-1.42982	3.57987	0.000338098	0.00243371	NA	NA	NA	ORTHOMCL3764 (2 genes,2 taxa):
TR3919|c1_g1	-1.42944	0.314053	0.216546	0.39693	NA	NA	NA	NA
TR1212|c0_g1	-1.42833	0.470128	0.0997548	0.227247	NA	NA	GO:0005515	NA
TR7520|c0_g2	-1.42801	2.23099	0.00185056	0.00994864	NA	NA	NA	NA
TR5464|c0_g1	-1.42784	5.35155	1.7349e-05	0.000200784	NA	NA	NA	NA
TR10586|c0_g1	-1.42783	0.0708323	0.38248	0.581511	gi|1706092|sp|P51581.1|CP2E1_MESAU|RecName: Full=Cytochrome P450 2E1; AltName: Full=4-nitrophenol 2-hydroxylase; AltName: Full=CYPIIE1; AltName: Full=Cytochrome P450-J [Mesocricetus auratus]	NA	GO:0005506|GO:0016705|GO:0020037|GO:0055114	NA
TR2736|c0_g1	-1.42781	0.643032	0.0882641	0.207478	NA	NA	NA	NA
TR1749|c1_g3	-1.42691	0.0498941	0.178849	0.346977	NA	NA	NA	NA
TR5125|c0_g1	-1.42687	0.0498941	0.178773	0.346936	NA	NA	NA	NA
TR8419|c0_g2	-1.42649	1.31947	0.0360414	0.105319	NA	NA	NA	NA
TR7554|c0_g1	-1.4262	0.816086	0.272302	0.462443	NA	NA	NA	NA
TR6036|c1_g1	-1.42577	2.38412	0.0016303	0.008953	gi|416590|sp|P32794.1|AFG2_YEAST|RecName: Full=ATPase family gene 2 protein [Saccharomyces cerevisiae S288c]	K14575	GO:0005524|GO:0016887	ORTHOMCL4350 (2 genes,2 taxa):
TR7534|c2_g1	-1.42529	1.13148	0.0190468	0.0643502	NA	NA	GO:0005515	NA
TR2453|c0_g1	-1.4247	2.17121	0.00164876	0.00903826	gi|51701374|sp|Q874B9.1|EF2_PICPA|RecName: Full=Elongation factor 2; Short=EF-2 [Komagataella pastoris]	K03234	GO:0005525	NA
TR792|c0_g1	-1.42382	1.13858	0.0452163	0.125309	NA	NA	NA	NA
TR536|c0_g2	-1.4232	0.279115	0.156039	0.313939	NA	NA	NA	NA
TR8093|c0_g1	-1.42298	3.81612	4.21602e-06	5.94398e-05	gi|218512082|sp|Q6BYD9.2|IMP4_DEBHA|RecName: Full=U3 small nucleolar ribonucleoprotein protein IMP4; Short=U3 snoRNP protein IMP4 [Debaryomyces hansenii CBS767]	K14561	NA	ORTHOMCL7983 (2 genes,2 taxa):
TR7468|c0_g1	-1.42294	2.92855	0.000131985	0.00110107	NA	NA	NA	NA
TR1817|c1_g1	-1.4229	1.23181	0.0289158	0.088845	NA	NA	NA	NA
TR11091|c0_g1	-1.42267	0.2721	0.162839	0.323966	NA	NA	NA	NA
TR4287|c1_g1	-1.42234	5.52591	9.06086e-05	0.00080309	NA	NA	NA	NA
TR4468|c1_g1	-1.42231	2.33133	0.000477363	0.00324777	gi|338818267|sp|P0CO83.1|MON1_CRYNB|RecName: Full=Vacuolar fusion protein MON1 [Cryptococcus neoformans var. neoformans B-3501A]	NA	NA	NA
TR1759|c0_g1	-1.42202	1.77815	0.00466203	0.0211126	NA	NA	NA	NA
TR212|c0_g1	-1.42161	1.03649	0.0459479	0.126644	NA	NA	NA	NA
TR7266|c0_g1	-1.42144	1.23129	0.0212706	0.0700311	NA	NA	GO:0005515	ORTHOMCL9390 (2 genes,2 taxa):
TR736|c0_g1	-1.42142	0.592031	0.0539598	0.143208	NA	NA	NA	NA
TR4081|c0_g1	-1.41955	1.87253	0.00259012	0.0130602	NA	NA	NA	ORTHOMCL6733 (2 genes,2 taxa):
TR11477|c0_g1	-1.41926	0.0552898	0.186433	0.35725	NA	NA	NA	NA
TR4484|c0_g1	-1.41898	4.36314	0.00139431	0.00785012	NA	NA	NA	NA
TR3505|c0_g1	-1.4188	5.91896	5.85227e-07	1.06667e-05	gi|26397626|sp|Q10294.1|PAC2_SCHPO|RecName: Full=cAMP-independent regulatory protein pac2 [Schizosaccharomyces pombe 972h-]	NA	NA	ORTHOMCL9358 (2 genes,2 taxa):
TR6325|c1_g1	-1.41824	0.684071	0.106689	0.238861	gi|374095507|sp|P84193.3|AUD_PHACH|RecName: Full=Aldos-2-ulose dehydratase; AltName: Full=D-arabino-hex-2-ulose dehydratase; AltName: Full=Pyranosone dehydratase [Phanerochaete chrysosporium]	NA	NA	NA
TR5396|c2_g1	-1.41822	2.19977	0.00207377	0.0108871	NA	NA	NA	ORTHOMCL9454 (2 genes,2 taxa):
TR7965|c1_g1	-1.41763	1.87549	0.00708738	0.0294122	gi|8489012|sp|P39744.2|NOC2_YEAST|RecName: Full=Nucleolar complex protein 2 [Saccharomyces cerevisiae S288c]	K14833	NA	NA
TR5611|c2_g1	-1.41687	7.11315	7.86891e-08	1.87106e-06	gi|6685436|sp|O74631.1|FD123_TRAVE|RecName: Full=Protein FDD123; AltName: Full=CvHSP30/1 [Trametes versicolor]	NA	NA	NA
TR10418|c0_g1	-1.41614	0.69783	0.193792	0.366956	NA	NA	NA	NA
TR6688|c0_g1	-1.41608	2.00894	0.0020931	0.0109641	gi|74854397|sp|Q54Q69.1|DHKG_DICDI|RecName: Full=Hybrid signal transduction histidine kinase G; Includes: RecName: Full=Histidine kinase dhkG; Includes: RecName: Full=Probable serine/threonine-protein kinase dhkG [Dictyostelium discoideum]	NA	GO:0004672|GO:0005524|GO:0006468	NA
TR5280|c2_g1	-1.41597	1.22352	0.0144121	0.0517882	gi|74676201|sp|O94474.1|SKI3_SCHPO|RecName: Full=Superkiller protein 3 [Schizosaccharomyces pombe 972h-]	NA	NA	NA
TR6688|c1_g1	-1.41486	1.07045	0.0941189	0.217515	NA	NA	NA	NA
TR3072|c0_g1	-1.41421	0.418786	0.136854	0.285771	gi|549624|sp|P36146.1|LAS1_YEAST|RecName: Full=Protein LAS1 [Saccharomyces cerevisiae S288c]	K16912	NA	ORTHOMCL3827 (2 genes,2 taxa):
TR9782|c3_g1	-1.41369	4.784	1.67552e-07	3.63781e-06	gi|1730665|sp|P53721.1|RCF2_YEAST|RecName: Full=Respiratory supercomplex factor 2, mitochondrial; AltName: Full=Altered inheritance of mitochondria protein 38 [Saccharomyces cerevisiae S288c]	NA	NA	NA
TR5599|c1_g1	-1.41312	2.41808	0.00221142	0.0114795	NA	NA	NA	ORTHOMCL7172 (2 genes,2 taxa):
TR9253|c1_g1	-1.41298	5.21374	4.88041e-09	1.61277e-07	gi|75332056|sp|Q94AS5.1|ICME_ARATH|RecName: Full=Isoprenylcysteine alpha-carbonyl methylesterase ICME; AltName: Full=Isoprenylcysteine methylesterase; AltName: Full=Prenylcysteine methylesterase; Short=AtPCME [Arabidopsis thaliana]	NA	GO:0008152|GO:0016787	ORTHOMCL8886 (2 genes,2 taxa):
TR6116|c0_g1	-1.41297	3.46393	5.73485e-06	7.71938e-05	gi|74858798|sp|Q55DV9.1|CGL_DICDI|RecName: Full=Cystathionine gamma-lyase; AltName: Full=Gamma-cystathionase [Dictyostelium discoideum]	K01758	GO:0030170	ORTHOMCL8306 (2 genes,2 taxa):
TR1851|c0_g1	-1.41268	0.271132	0.16914	0.333352	NA	NA	NA	NA
TR2995|c1_g1	-1.41257	0.747759	0.0592497	0.153868	NA	NA	NA	NA
TR5009|c0_g1	-1.41257	1.37968	0.00743918	0.0305407	gi|85701302|sp|Q96JB2.3|COG3_HUMAN|RecName: Full=Conserved oligomeric Golgi complex subunit 3; Short=COG complex subunit 3; AltName: Full=Component of oligomeric Golgi complex 3; AltName: Full=Vesicle-docking protein SEC34 homolog; AltName: Full=p94 [Homo sapiens]	NA	GO:0005801|GO:0006886|GO:0016020	NA
TR4898|c3_g1	-1.41226	3.57248	1.79358e-05	0.000206173	NA	NA	NA	NA
TR207|c1_g1	-1.4114	0.0445035	0.268189	0.458197	NA	NA	NA	NA
TR11220|c0_g1	-1.41123	0.060556	0.173606	0.339736	NA	NA	NA	NA
TR9182|c3_g1	-1.41058	0.857492	0.0386075	0.110949	NA	NA	NA	ORTHOMCL5494 (2 genes,2 taxa):
TR5878|c0_g1	-1.41055	2.77704	0.00483046	0.0217307	NA	NA	NA	NA
TR3128|c1_g1	-1.41003	3.13797	0.000112238	0.000964676	NA	NA	NA	NA
TR1390|c0_g1	-1.4099	0.463528	0.0987478	0.225556	NA	NA	NA	NA
TR5326|c1_g2	-1.40884	1.27101	0.0356398	0.104406	NA	NA	NA	ORTHOMCL7392 (2 genes,2 taxa):
TR8011|c1_g1	-1.40883	1.33236	0.0108375	0.041273	NA	NA	GO:0004672|GO:0005524|GO:0006468	NA
TR2071|c0_g1	-1.40835	0.0673503	0.209641	0.388316	NA	NA	NA	NA
TR8802|c1_g1	-1.40775	5.26247	2.70902e-09	9.70533e-08	NA	NA	NA	ORTHOMCL7864 (2 genes,2 taxa):
TR11521|c0_g1	-1.40701	6.34769	1.96918e-08	5.49873e-07	NA	NA	NA	ORTHOMCL4957 (2 genes,2 taxa):
TR1819|c0_g1	-1.40589	0.0585991	0.176405	0.344016	gi|13123960|sp|O95154.2|ARK73_HUMAN|RecName: Full=Aflatoxin B1 aldehyde reductase member 3; AltName: Full=AFB1 aldehyde reductase 2; Short=AFB1-AR 2 [Homo sapiens]	K15303	NA	NA
TR3106|c0_g2	-1.4046	2.98543	0.00103433	0.00610977	gi|263428583|sp|B0D1L7.1|GET1_LACBS|RecName: Full=Protein GET1; AltName: Full=Guided entry of tail-anchored proteins 1 [Laccaria bicolor S238N-H82]	NA	GO:0071816	ORTHOMCL9364 (2 genes,2 taxa):
TR461|c0_g1	-1.40428	1.95589	0.0085236	0.0340381	NA	NA	NA	NA
TR8814|c0_g1	-1.40428	5.90372	5.43351e-06	7.4042e-05	gi|81917155|sp|Q9DAJ4.1|WDR83_MOUSE|RecName: Full=WD repeat domain-containing protein 83; AltName: Full=Mitogen-activated protein kinase organizer 1; Short=MAPK organizer 1 [Mus musculus]	K13124	GO:0005515	ORTHOMCL5690 (2 genes,2 taxa):
TR9915|c4_g1	-1.40392	3.80786	0.00178004	0.00963391	NA	NA	NA	NA
TR6053|c2_g1	-1.40332	1.22456	0.0328168	0.0978552	gi|74948203|sp|Q9VM35.1|U2QL1_DROME|RecName: Full=Ubiquitin-conjugating enzyme E2Q-like protein CG4502 [Drosophila melanogaster]	NA	NA	NA
TR4866|c1_g1	-1.40274	2.47965	0.000291496	0.00216136	NA	NA	NA	ORTHOMCL4994 (2 genes,2 taxa):
TR6622|c0_g1	-1.40203	0.0313898	0.218235	0.398894	NA	NA	NA	ORTHOMCL5295 (2 genes,2 taxa):
TR2617|c1_g1	-1.40179	2.94804	0.000307601	0.00225226	NA	NA	NA	NA
TR9195|c0_g1	-1.40107	4.82334	1.36807e-07	3.04437e-06	gi|229891428|sp|B0CQL7.1|PESC_LACBS|RecName: Full=Pescadillo homolog; AltName: Full=Nucleolar protein 7 homolog [Laccaria bicolor S238N-H82]	K14843	GO:0005730|GO:0042254	ORTHOMCL8967 (2 genes,2 taxa):
TR7437|c1_g1	-1.40062	7.24341	1.62587e-08	4.66522e-07	gi|4033414|sp|O60100.1|IMB4_SCHPO|RecName: Full=Probable importin subunit beta-4; AltName: Full=Importin-123; AltName: Full=Karyopherin subunit beta-4; AltName: Full=Karyopherin-123 [Schizosaccharomyces pombe 972h-]	NA	GO:0005515|GO:0006886|GO:0008536	ORTHOMCL8711 (2 genes,2 taxa):
TR7313|c0_g1	-1.40049	0.472638	0.18009	0.349023	NA	NA	NA	NA
TR7523|c0_g1	-1.40015	1.2027	0.308342	0.502296	gi|298351537|sp|A1CA51.1|BGLI_ASPCL|RecName: Full=Probable beta-glucosidase I; AltName: Full=Beta-D-glucoside glucohydrolase I; AltName: Full=Cellobiase I; AltName: Full=Gentiobiase I [Aspergillus clavatus NRRL 1]	NA	GO:0004553|GO:0005975	NA
TR5758|c2_g1	-1.39951	0.279505	0.257415	0.446317	NA	NA	NA	NA
TR6849|c1_g1	-1.39883	5.92333	1.3744e-08	4.02377e-07	gi|75330288|sp|Q8LPJ4.1|AB2E_ARATH|RecName: Full=ABC transporter E family member 2; Short=ABC transporter ABCE.2; Short=AtABCE2; AltName: Full=RNase L inhibitor-like protein 2; Short=AtRLI2; Short=AthaRLI2 [Arabidopsis thaliana]	K06174	GO:0005524|GO:0016887	ORTHOMCL7810 (2 genes,2 taxa):
TR5970|c2_g1	-1.39871	1.91876	0.0129598	0.0475947	NA	NA	NA	NA
TR8679|c1_g1	-1.39798	5.18121	4.90496e-09	1.61628e-07	gi|48474651|sp|Q9HE11.2|UTP5_SCHPO|RecName: Full=U3 small nucleolar RNA-associated protein 5; Short=U3 snoRNA-associated protein 5; AltName: Full=U3 protein 5 required for transcription [Schizosaccharomyces pombe 972h-]	K14546	NA	ORTHOMCL4520 (2 genes,2 taxa):
TR7094|c2_g1	-1.39776	3.47351	6.70937e-05	0.000627313	NA	NA	NA	NA
TR625|c0_g1	-1.39761	0.265368	0.167	0.330142	NA	NA	NA	ORTHOMCL3719 (2 genes,2 taxa):
TR4921|c0_g1	-1.39716	2.44296	0.000283109	0.00210919	NA	NA	NA	NA
TR9046|c2_g1	-1.39656	4.95917	8.75963e-09	2.70102e-07	gi|26393280|sp|O14134.1|ELF1_SCHPO|RecName: Full=mRNA export factor elf1 [Schizosaccharomyces pombe 972h-]	K03235	NA	NA
TR6861|c0_g1	-1.39631	4.09913	4.79692e-07	8.93439e-06	gi|1351630|sp|Q09870.1|RCL1_SCHPO|RecName: Full=Probable RNA 3'-terminal phosphate cyclase-like protein [Schizosaccharomyces pombe 972h-]	K11108	NA	ORTHOMCL8099 (2 genes,2 taxa):
TR8124|c0_g1	-1.39595	0.0410665	0.312914	0.50745	NA	NA	NA	NA
TR6774|c0_g2	-1.39558	0.475493	0.168148	0.33178	NA	NA	NA	NA
TR7918|c3_g1	-1.39523	3.42496	1.83369e-05	0.000209626	NA	NA	NA	NA
TR9837|c1_g1	-1.39456	3.6334	0.000537659	0.00359602	gi|12644404|sp|Q10342.2|SDA1_SCHPO|RecName: Full=Protein sda1 [Schizosaccharomyces pombe 972h-]	K14856	NA	NA
TR7762|c2_g1	-1.39404	2.18225	0.00100067	0.00593907	NA	NA	NA	NA
TR9628|c6_g1	-1.39346	2.92194	0.000161995	0.00131114	gi|27151472|sp|O94653.2|BMS1_SCHPO|RecName: Full=Ribosome biogenesis protein bms1 [Schizosaccharomyces pombe 972h-]	K14569	GO:0005524|GO:0005634|GO:0006576|GO:0042254	ORTHOMCL5403 (2 genes,2 taxa):
TR2935|c1_g1	-1.39284	0.455247	0.157256	0.315675	gi|667467160|sp|A4GNA8.1|PSD3_ARATH|RecName: Full=Phosphatidylserine decarboxylase proenzyme 3; Contains: RecName: Full=Phosphatidylserine decarboxylase 3 beta chain; Contains: RecName: Full=Phosphatidylserine decarboxylase 3 alpha chain [Arabidopsis thaliana]	K01613	GO:0004609|GO:0008654	NA
TR3947|c1_g1	-1.39249	0.756116	0.0569286	0.149435	NA	NA	NA	NA
TR4080|c1_g1	-1.39231	7.91927	3.43781e-08	9.05968e-07	gi|384955520|sp|Q56WD3.2|UN931_ARATH|RecName: Full=UNC93-like protein 1 [Arabidopsis thaliana]	NA	GO:0016021|GO:0055085	NA
TR8554|c1_g1	-1.39096	1.39251	0.0138367	0.0501563	gi|1172906|sp|P41412.1|RES2_SCHPO|RecName: Full=Cell division cycle-related protein res2/pct1 [Schizosaccharomyces pombe 972h-]	NA	NA	ORTHOMCL4871 (2 genes,2 taxa):
TR4448|c2_g1	-1.38958	0.0458485	0.271834	0.462108	NA	NA	NA	NA
TR7651|c0_g1	-1.38915	1.65795	0.00847323	0.0338803	NA	NA	NA	ORTHOMCL9291 (2 genes,2 taxa):
TR3534|c0_g2	-1.38908	1.2813	0.0106341	0.0406673	gi|74656328|sp|Q5A2J7.1|YVC1_CANAL|RecName: Full=Calcium channel YVC1; AltName: Full=Vacuolar transiant receptor potential (TPR) channel YVC1; AltName: Full=Yeast vacuolar conductance protein 1 [Candida albicans SC5314]	NA	NA	ORTHOMCL8920 (2 genes,2 taxa):
TR4047|c1_g1	-1.38887	2.47086	0.0122578	0.0455072	gi|12229734|sp|O00061.1|CP67_UROFA|RecName: Full=Cytochrome P450 67; AltName: Full=CYPLXVII; AltName: Full=Planta-induced rust protein 16, partial [Uromyces viciae-fabae]	NA	GO:0005506|GO:0016705|GO:0020037|GO:0055114	NA
TR5537|c1_g1	-1.38878	1.39927	0.0621592	0.159392	gi|332313314|sp|C1GG77.1|CBPYA_PARBD|RecName: Full=Carboxypeptidase Y homolog A; Flags: Precursor [Paracoccidioides brasiliensis Pb18]	K13289	GO:0004185|GO:0006508	NA
TR7292|c1_g2	-1.38835	4.74948	7.59713e-06	9.85103e-05	NA	NA	NA	NA
TR9115|c0_g3	-1.38835	2.27513	0.00160447	0.00883682	gi|296452976|sp|Q14684.3|RRP1B_HUMAN|RecName: Full=Ribosomal RNA processing protein 1 homolog B; AltName: Full=RRP1-like protein B [Homo sapiens]	K14849	GO:0006364|GO:0030688	NA
TR3294|c2_g1	-1.38831	0.603664	0.0982422	0.22462	gi|121795545|sp|Q2MHH1.1|KU80_ASPSO|RecName: Full=ATP-dependent DNA helicase II subunit 2; AltName: Full=ATP-dependent DNA helicase II subunit Ku80 [Aspergillus sojae]	K10885	GO:0003677|GO:0006303	ORTHOMCL7080 (2 genes,2 taxa):
TR4443|c1_g1	-1.38801	4.53948	4.21377e-07	8.01558e-06	gi|259016193|sp|Q9URX7.2|ANM1_SCHPO|RecName: Full=Protein arginine N-methyltransferase 1; AltName: Full=Type I protein arginine N-methyltransferase; Short=Type I PRMT [Schizosaccharomyces pombe 972h-]	K11434	GO:0006479|GO:0008168	ORTHOMCL5004 (2 genes,2 taxa):
TR7983|c1_g1	-1.3878	2.71368	0.00091873	0.00555298	gi|135023|sp|P29141.1|SUBV_BACSU|RecName: Full=Minor extracellular protease vpr; Flags: Precursor [Bacillus subtilis subsp. subtilis str. 168]	NA	GO:0004252|GO:0006508	NA
TR8345|c1_g1	-1.38711	6.24902	9.92095e-06	0.000125009	gi|116149|sp|P24867.1|PCL1_YEAST|RecName: Full=PHO85 cyclin-1; AltName: Full=Cyclin HCS26; AltName: Full=G1/S-specific cyclin PCL1 [Saccharomyces cerevisiae S288c]	NA	NA	NA
TR4638|c0_g2	-1.38695	0.578077	0.0911201	0.212491	NA	NA	NA	NA
TR7952|c0_g1	-1.3864	0.979321	0.0184542	0.062777	gi|26393290|sp|O60094.2|DPO5_SCHPO|RecName: Full=DNA polymerase V; Short=POL V [Schizosaccharomyces pombe 972h-]	NA	GO:0003677|GO:0003887|GO:0006351	ORTHOMCL4245 (2 genes,2 taxa):
TR7991|c0_g1	-1.38621	5.59074	9.55363e-07	1.64528e-05	NA	NA	NA	NA
TR11150|c0_g1	-1.38454	0.0464395	0.2763	0.466567	NA	NA	NA	NA
TR1695|c1_g1	-1.38453	0.0386785	0.316584	0.511763	gi|74676421|sp|Q06683.1|IRC3_YEAST|RecName: Full=Putative ATP-dependent helicase IRC3; AltName: Full=Increased recombination centers protein 3 [Saccharomyces cerevisiae S288c]	NA	NA	NA
TR10511|c0_g1	-1.38447	2.16278	0.00373435	0.0175189	NA	NA	NA	NA
TR6913|c0_g1	-1.38447	6.87518	1.12141e-06	1.89126e-05	NA	NA	NA	NA
TR4737|c1_g1	-1.38401	0.0516831	0.261992	0.451273	NA	NA	NA	NA
TR7147|c0_g1	-1.3837	2.50518	0.00142676	0.00799201	NA	NA	NA	NA
TR1891|c0_g1	-1.3836	1.0402	0.0874238	0.205942	NA	NA	NA	NA
TR3760|c0_g1	-1.38353	2.07859	0.00659638	0.027812	NA	NA	NA	ORTHOMCL7466 (2 genes,2 taxa):
TR8843|c5_g1	-1.38351	7.99962	1.14829e-08	3.43612e-07	gi|121735463|sp|Q0CEF3.1|BGLL_ASPTN|RecName: Full=Probable beta-glucosidase L; AltName: Full=Beta-D-glucoside glucohydrolase L; AltName: Full=Cellobiase L; AltName: Full=Gentiobiase L; Flags: Precursor [Aspergillus terreus NIH2624]	K05349	GO:0004553|GO:0005975	NA
TR1517|c2_g1	-1.38325	1.24367	0.040991	0.116073	NA	NA	NA	NA
TR711|c0_g1	-1.38191	1.213	0.0219884	0.0719018	NA	NA	NA	NA
TR8868|c1_g2	-1.38177	3.41204	1.16298e-05	0.000142703	NA	NA	NA	NA
TR8809|c5_g1	-1.38166	0.0590388	0.42368	0.622864	NA	NA	NA	NA
TR7937|c0_g1	-1.3813	2.22682	0.000793444	0.00493381	gi|74698341|sp|Q9P7V2.1|ABC4_SCHPO|RecName: Full=ATP-binding cassette transporter abc4; Short=ABC transporter abc4; AltName: Full=ATP-energized glutathione S-conjugate pump abc4; AltName: Full=Glutathione S-conjugate-transporting ATPase abc4 [Schizosaccharomyces pombe 972h-]	NA	GO:0005524|GO:0006810|GO:0016021|GO:0042626|GO:0055085	NA
TR5629|c1_g1	-1.38109	0.749763	0.048553	0.132037	NA	NA	NA	NA
TR7292|c2_g1	-1.38035	7.42249	9.64491e-08	2.23659e-06	gi|17373450|sp|P87049.3|CGP1_SCHPO|RecName: Full=G1/S-specific cyclin pas1 [Schizosaccharomyces pombe 972h-]	NA	NA	ORTHOMCL8835 (2 genes,2 taxa):
TR7120|c0_g2	-1.38006	0.236612	0.205005	0.382093	gi|51704263|sp|P21976.2|NDUA8_NEUCR|RecName: Full=NADH-ubiquinone oxidoreductase 20.8 kDa subunit [Neurospora crassa OR74A]	NA	NA	ORTHOMCL3198 (2 genes,2 taxa):
TR8785|c1_g2	-1.37996	4.20404	0.000333548	0.0024065	NA	NA	NA	NA
TR10860|c0_g1	-1.37993	0.235108	0.228872	0.412462	NA	NA	NA	NA
TR1542|c0_g1	-1.37816	0.973231	0.0368173	0.107019	gi|26396196|sp|O59767.2|MAD3_SCHPO|RecName: Full=Mitotic spindle checkpoint component mad3 [Schizosaccharomyces pombe 972h-]	NA	NA	ORTHOMCL9531 (2 genes,2 taxa):
TR495|c0_g2	-1.37796	5.01559	5.43889e-06	7.40614e-05	NA	NA	NA	NA
TR4066|c1_g1	-1.37787	0.584844	0.0850645	0.201728	gi|12229734|sp|O00061.1|CP67_UROFA|RecName: Full=Cytochrome P450 67; AltName: Full=CYPLXVII; AltName: Full=Planta-induced rust protein 16, partial [Uromyces viciae-fabae]	NA	GO:0005506|GO:0016705|GO:0020037|GO:0055114	NA
TR10541|c0_g1	-1.37723	0.766239	0.146577	0.299761	NA	NA	NA	NA
TR5365|c1_g2	-1.37681	1.68189	0.0403102	0.114627	NA	NA	NA	NA
TR1158|c0_g1	-1.37637	0.0497338	0.264259	0.453675	NA	NA	NA	NA
TR3307|c0_g2	-1.37616	0.523209	0.253233	0.44142	NA	NA	NA	NA
TR9413|c0_g1	-1.37567	4.52965	1.85912e-06	2.94707e-05	gi|74676186|sp|O94365.1|UTP15_SCHPO|RecName: Full=U3 small nucleolar RNA-associated protein 15; Short=U3 snoRNA-associated protein 15; AltName: Full=U3 protein 15 required for transcription [Schizosaccharomyces pombe 972h-]	K14549	GO:0005515|GO:0005730|GO:0006364	NA
TR6380|c0_g1	-1.37537	2.1957	0.00265138	0.0133009	gi|325511329|sp|Q9H3H3.2|CK068_HUMAN|RecName: Full=UPF0696 protein C11orf68; AltName: Full=Basophilic leukemia-expressed protein Bles03; AltName: Full=Protein p5326 [Homo sapiens]	NA	NA	NA
TR8202|c0_g2	-1.37518	2.86846	7.37503e-05	0.000676676	gi|416768|sp|P32562.1|CDC5_YEAST|RecName: Full=Cell cycle serine/threonine-protein kinase CDC5/MSD2 [Saccharomyces cerevisiae S288c]	NA	GO:0004672|GO:0005515|GO:0005524|GO:0006468	ORTHOMCL6617 (2 genes,2 taxa):
TR5725|c0_g1	-1.37509	1.94285	0.00748106	0.0306589	gi|586408|sp|P38205.1|NCL1_YEAST|RecName: Full=Multisite-specific tRNA:(cytosine-C(5))-methyltransferase; AltName: Full=Multisite-specific tRNA:m5C-methyltransferase; AltName: Full=tRNA (cytosine-5-)-methyltransferase NCL1; AltName: Full=tRNA methyltransferase 4 [Saccharomyces cerevisiae S288c]	NA	NA	ORTHOMCL3575 (2 genes,2 taxa):
TR5905|c0_g1	-1.37479	2.70215	0.00185378	0.00996109	NA	NA	NA	NA
TR8757|c2_g1	-1.37446	0.289478	0.34562	0.543142	NA	NA	NA	NA
TR5942|c1_g1	-1.3738	2.92983	0.000131381	0.00109701	gi|82105075|sp|Q8QHA5.1|DNA2_XENLA|RecName: Full=DNA replication ATP-dependent helicase/nuclease DNA2; AltName: Full=DNA replication ATP-dependent helicase-like homolog; Includes: RecName: Full=DNA replication nuclease DNA2; Includes: RecName: Full=DNA replication ATP-dependent helicase DNA2 [Xenopus laevis]	K10742	NA	ORTHOMCL6664 (2 genes,2 taxa):
TR8859|c0_g1	-1.3735	2.82468	0.00178822	0.00966701	NA	NA	NA	NA
TR6265|c0_g1	-1.37349	0.897236	0.0911079	0.212491	NA	NA	NA	NA
TR1230|c1_g1	-1.37315	0.0371877	0.315984	0.511102	NA	NA	NA	NA
TR3028|c1_g1	-1.37208	0.590163	0.075344	0.184684	NA	NA	NA	NA
TR10533|c0_g1	-1.37188	0.529991	0.263256	0.452576	gi|2499619|sp|Q03656.1|SKY1_YEAST|RecName: Full=Serine/threonine-protein kinase SKY1; Short=SRPK [Saccharomyces cerevisiae S288c]	K08832	GO:0004672|GO:0005524|GO:0006468	NA
TR3556|c1_g1	-1.37188	2.89643	0.000505786	0.00341265	NA	NA	NA	NA
TR6135|c1_g1	-1.3716	3.34209	0.000232448	0.0017828	gi|1351598|sp|Q09833.1|YAD7_SCHPO|RecName: Full=tRNA (uracil(54)-C(5))-methyltransferase [Schizosaccharomyces pombe 972h-]	K15331	NA	ORTHOMCL7725 (2 genes,2 taxa):
TR2548|c0_g1	-1.37122	1.38961	0.0113187	0.0427576	NA	NA	NA	NA
TR9505|c4_g1	-1.37095	3.65884	0.000112234	0.000964676	gi|317376165|sp|A8NV38.2|CYNS_COPC7|RecName: Full=Cyanate hydratase; Short=Cyanase; AltName: Full=Cyanate hydrolase; AltName: Full=Cyanate lyase [Coprinopsis cinerea okayama7#130]	K01725	GO:0009439	ORTHOMCL9011 (2 genes,2 taxa):
TR10545|c0_g1	-1.37081	1.85445	0.00269532	0.0134744	gi|122136017|sp|Q2KIG2.1|WDR5_BOVIN|RecName: Full=WD repeat-containing protein 5 [Bos taurus]	K14963	GO:0005515	NA
TR1026|c0_g1	-1.37077	0.779765	0.143456	0.295425	NA	NA	NA	NA
TR9487|c3_g1	-1.36996	2.71925	0.00199514	0.0105393	gi|131056|sp|P24665.1|PRTA_ASPNG|RecName: Full=Aspergillopepsin-2; AltName: Full=Acid protease A; AltName: Full=Aspergillopepsin II; AltName: Full=Proctase A; Contains: RecName: Full=Aspergillopepsin-2 light chain; AltName: Full=Aspergillopepsin II light chain; Contains: RecName: Full=Aspergillopepsin-2 heavy chain; AltName: Full=Aspergillopepsin II heavy chain; Flags: Precursor [Aspergillus nige…	NA	GO:0004190|GO:0006508	NA
TR799|c1_g1	-1.36873	0.384997	0.111617	0.246915	NA	NA	NA	NA
TR5135|c0_g1	-1.36812	1.59898	0.00356561	0.016888	NA	NA	NA	NA
TR743|c0_g1	-1.36752	1.53715	0.00775983	0.0316009	NA	NA	NA	NA
TR5483|c0_g1	-1.36744	1.61944	0.00488679	0.0219578	NA	NA	NA	NA
TR8094|c0_g1	-1.36721	7.87321	0.00141855	0.00795554	gi|1170381|sp|P46598.1|HSP90_CANAL|RecName: Full=Heat shock protein 90 homolog [Candida albicans SC5314]	NA	GO:0005524|GO:0006457|GO:0006950|GO:0051082	NA
TR1069|c0_g1	-1.36656	1.3076	0.0135372	0.0493476	NA	NA	NA	NA
TR4767|c2_g1	-1.36513	1.5486	0.00688614	0.0287426	NA	NA	NA	NA
TR9331|c0_g1	-1.36471	3.99411	0.00130688	0.00743831	gi|113822|sp|P22998.1|AMY_STRVL|RecName: Full=Alpha-amylase; AltName: Full=1,4-alpha-D-glucan glucanohydrolase; Flags: Precursor [Streptomyces violaceus]	NA	NA	NA
TR4605|c0_g2	-1.36445	0.421747	0.136909	0.285855	NA	NA	NA	NA
TR1147|c0_g1	-1.36416	0.998463	0.0318705	0.0957289	NA	NA	NA	ORTHOMCL5407 (2 genes,2 taxa):
TR9877|c1_g1	-1.36336	4.5105	4.37118e-06	6.11215e-05	NA	NA	NA	ORTHOMCL9386 (2 genes,2 taxa):
TR8003|c5_g1	-1.36333	0.758289	0.134084	0.281873	NA	NA	NA	NA
TR6702|c0_g1	-1.36274	3.58459	0.00114185	0.00664644	NA	NA	NA	NA
TR7227|c4_g1	-1.36264	4.31213	0.000131755	0.00109964	gi|81909561|sp|Q5EB92.1|WDR70_RAT|RecName: Full=WD repeat-containing protein 70 [Rattus norvegicus]	NA	GO:0005515	ORTHOMCL9170 (2 genes,2 taxa):
TR3504|c2_g1	-1.36253	0.289935	0.278545	0.469217	NA	NA	NA	NA
TR5193|c0_g1	-1.36248	2.68657	0.00489263	0.0219787	NA	NA	NA	NA
TR9163|c2_g1	-1.36071	4.20441	8.95487e-07	1.56081e-05	gi|3219965|sp|O14053.1|UTP21_SCHPO|RecName: Full=U3 small nucleolar RNA-associated protein 21 homolog; Short=U3 snoRNA-associated protein 21 [Schizosaccharomyces pombe 972h-]	K14554	GO:0006364|GO:0032040	ORTHOMCL8622 (2 genes,2 taxa):
TR8573|c0_g1	-1.35896	1.82121	0.00216134	0.011246	gi|74698230|sp|Q9HGL2.1|YHLA_SCHPO|RecName: Full=Uncharacterized calcium-binding protein C800.10c [Schizosaccharomyces pombe 972h-]	NA	GO:0005509	NA
TR3281|c1_g1	-1.35889	1.76056	0.00522437	0.023087	NA	NA	NA	NA
TR6322|c0_g1	-1.35836	2.54021	0.000435197	0.00300592	NA	NA	NA	ORTHOMCL8986 (2 genes,2 taxa):
TR7437|c0_g1	-1.35791	5.65918	2.039e-08	5.68523e-07	gi|4033414|sp|O60100.1|IMB4_SCHPO|RecName: Full=Probable importin subunit beta-4; AltName: Full=Importin-123; AltName: Full=Karyopherin subunit beta-4; AltName: Full=Karyopherin-123 [Schizosaccharomyces pombe 972h-]	NA	NA	NA
TR1574|c0_g2	-1.3576	0.207446	0.147953	0.301884	NA	NA	NA	NA
TR5621|c2_g1	-1.35756	0.0424086	0.309525	0.503391	NA	NA	NA	NA
TR1877|c0_g1	-1.35741	2.33099	0.000597144	0.00392585	gi|206557937|sp|Q1MTM9.2|YFN1_SCHPO|RecName: Full=Uncharacterized transcriptional regulatory protein C1327.01c [Schizosaccharomyces pombe 972h-]	NA	GO:0000981|GO:0005634|GO:0006355|GO:0008270	ORTHOMCL4328 (2 genes,2 taxa):
TR8757|c4_g1	-1.35717	3.48254	1.72816e-05	0.000200499	gi|74582870|sp|O94387.1|YGSA_SCHPO|RecName: Full=Uncharacterized ATP-dependent helicase C29A10.10c [Schizosaccharomyces pombe 972h-]	K10706	NA	ORTHOMCL4998 (2 genes,2 taxa):
TR2875|c2_g1	-1.35707	0.00482147	0.329465	0.526225	NA	NA	GO:0003824|GO:0008152	NA
TR1531|c1_g1	-1.357	0.0575316	0.448082	0.644485	NA	NA	NA	NA
TR8726|c0_g1	-1.35654	2.25469	0.00696695	0.0289895	NA	NA	NA	NA
TR2900|c2_g1	-1.3565	0.226948	0.165799	0.32846	NA	NA	NA	NA
TR3084|c0_g1	-1.35631	1.96505	0.0142114	0.0511976	NA	NA	NA	NA
TR5379|c0_g1	-1.35626	1.45927	0.0142048	0.0511871	gi|2500557|sp|Q02555.1|RNT1_YEAST|RecName: Full=Ribonuclease 3; AltName: Full=Ribonuclease III; Short=RNase III [Saccharomyces cerevisiae S288c]	NA	NA	ORTHOMCL7205 (2 genes,2 taxa):
TR4468|c1_g2	-1.35625	1.5913	0.0454011	0.125654	NA	NA	NA	NA
TR6445|c0_g1	-1.35599	10.0324	6.43857e-07	1.15114e-05	gi|21264394|sp|P34455.2|ACON_CAEEL|RecName: Full=Probable aconitate hydratase, mitochondrial; Short=Aconitase; AltName: Full=Citrate hydro-lyase; Flags: Precursor [Caenorhabditis elegans]	K01681	GO:0008152	ORTHOMCL8058 (2 genes,2 taxa):
TR9492|c6_g1	-1.35574	2.70403	0.000302275	0.00222628	gi|74698341|sp|Q9P7V2.1|ABC4_SCHPO|RecName: Full=ATP-binding cassette transporter abc4; Short=ABC transporter abc4; AltName: Full=ATP-energized glutathione S-conjugate pump abc4; AltName: Full=Glutathione S-conjugate-transporting ATPase abc4 [Schizosaccharomyces pombe 972h-]	NA	GO:0005524|GO:0016887	NA
TR11629|c0_g1	-1.3551	0.38116	0.185994	0.356774	NA	NA	NA	NA
TR5618|c0_g1	-1.35479	5.11389	1.16115e-07	2.63396e-06	gi|2498183|sp|Q01358.1|BLI3_NEUCR|RecName: Full=Protein bli-3 [Neurospora crassa OR74A]	NA	GO:0004733|GO:0010181|GO:0055114	ORTHOMCL5316 (2 genes,2 taxa):
TR6459|c1_g1	-1.35311	6.05185	1.31161e-05	0.000157637	NA	NA	NA	NA
TR9957|c2_g1	-1.35255	7.09102	6.04794e-07	1.09594e-05	gi|74583022|sp|P78615.1|FAS2_EMEND|RecName: Full=Fatty acid synthase subunit alpha; Includes: RecName: Full=Acyl carrier; Includes: RecName: Full=3-oxoacyl-[acyl-carrier-protein] reductase; AltName: Full=Beta-ketoacyl reductase; Includes: RecName: Full=3-oxoacyl-[acyl-carrier-protein] synthase; AltName: Full=Beta-ketoacyl synthase [Aspergillus nidulans]	NA	NA	ORTHOMCL7494 (2 genes,2 taxa):
TR1589|c1_g1	-1.35179	0.431491	0.100308	0.228208	NA	NA	NA	ORTHOMCL3253 (2 genes,2 taxa):
TR5584|c1_g1	-1.35178	2.75668	0.0021507	0.0112	NA	NA	NA	NA
TR5882|c0_g2	-1.35158	1.64272	0.0416312	0.117512	NA	NA	GO:0003700|GO:0006355|GO:0043565	NA
TR5658|c0_g1	-1.35105	3.77742	4.86362e-06	6.73041e-05	gi|338818312|sp|P0CP27.1|NOP58_CRYNB|RecName: Full=Nucleolar protein 58 [Cryptococcus neoformans var. neoformans B-3501A]	NA	NA	NA
TR8809|c0_g2	-1.351	0.227485	0.162371	0.323343	NA	NA	NA	NA
TR9412|c1_g1	-1.35089	3.80016	3.15821e-05	0.000332964	NA	NA	GO:0003677|GO:0005634|GO:0006351|GO:0008270	NA
TR7164|c1_g1	-1.35037	2.30088	0.00447339	0.0204036	gi|109892841|sp|Q9CXS4.2|CENPV_MOUSE|RecName: Full=Centromere protein V; Short=CENP-V; AltName: Full=Proline-rich protein 6 [Mus musculus]	NA	GO:0008152|GO:0016846	NA
TR2220|c0_g1	-1.3496	0.313865	0.316734	0.511872	NA	NA	NA	NA
TR6116|c1_g1	-1.34925	4.28865	2.73735e-06	4.08683e-05	gi|122143720|sp|Q19QT7.1|CGL_PIG|RecName: Full=Cystathionine gamma-lyase; AltName: Full=Cysteine-protein sulfhydrase; AltName: Full=Gamma-cystathionase [Sus scrofa]	K01758	GO:0030170	NA
TR838|c0_g2	-1.34866	0.694314	0.0942204	0.217629	NA	NA	NA	NA
TR11960|c0_g1	-1.34839	0.998007	0.0530592	0.141398	NA	NA	NA	NA
TR9545|c3_g1	-1.34815	8.82748	3.84638e-08	9.98194e-07	gi|135077|sp|P08153.1|SWI5_YEAST|RecName: Full=Transcriptional factor SWI5 [Saccharomyces cerevisiae S288c]	NA	GO:0046872	ORTHOMCL5721 (2 genes,2 taxa):
TR3406|c0_g1	-1.3465	0.874806	0.132642	0.279531	NA	NA	NA	NA
TR3398|c0_g1	-1.3464	5.93021	1.96177e-06	3.08888e-05	gi|81999808|sp|Q5UP73.1|YR614_MIMIV|RecName: Full=Putative band 7 family protein R614 [Acanthamoeba polyphaga mimivirus]	NA	NA	NA
TR5575|c1_g1	-1.34609	0.365353	0.102475	0.231698	NA	NA	NA	NA
TR3515|c0_g1	-1.34605	0.365353	0.102444	0.231655	NA	NA	NA	NA
TR7678|c0_g1	-1.34585	3.03299	8.34368e-05	0.000750531	gi|74582621|sp|O74999.1|RAD7_SCHPO|RecName: Full=DNA repair protein rhp7; AltName: Full=RAD7 homolog [Schizosaccharomyces pombe 972h-]	K15082	NA	ORTHOMCL2999 (2 genes,2 taxa):
TR9740|c1_g1	-1.34473	3.19051	0.000624546	0.00407739	NA	NA	NA	NA
TR3664|c1_g2	-1.34428	0.485547	0.297875	0.490879	NA	NA	NA	NA
TR5371|c0_g1	-1.34401	3.57745	2.30986e-05	0.00025564	NA	NA	NA	NA
TR8997|c3_g1	-1.34387	0.954063	0.0264811	0.0831395	NA	NA	NA	NA
TR1295|c0_g1	-1.34346	1.06822	0.0305334	0.0925885	NA	NA	NA	NA
TR2390|c0_g1	-1.34324	0.295585	0.327896	0.524348	gi|342164958|sp|A2QPW5.1|KEX1_ASPNC|RecName: Full=Pheromone-processing carboxypeptidase kex1; AltName: Full=Carboxypeptidase D; Flags: Precursor [Aspergillus niger CBS 513.88]	K01288	GO:0004185|GO:0006508	NA
TR3162|c0_g2	-1.34232	0.76952	0.100001	0.227641	gi|2507191|sp|P17157.2|PHO85_YEAST|RecName: Full=Cyclin-dependent protein kinase PHO85; AltName: Full=Negative regulator of the PHO system; AltName: Full=Serine/threonine-protein kinase PHO85 [Saccharomyces cerevisiae S288c]	NA	GO:0004672|GO:0005524|GO:0006468	NA
TR7799|c2_g1	-1.34216	2.92272	0.00109275	0.00640237	NA	NA	NA	NA
TR789|c0_g1	-1.34174	0.419795	0.124459	0.267132	NA	NA	NA	ORTHOMCL8206 (2 genes,2 taxa):
TR7487|c0_g1	-1.34174	4.77519	1.64058e-07	3.57437e-06	gi|74676085|sp|O74477.1|MCA1_SCHPO|RecName: Full=Metacaspase-1; Flags: Precursor [Schizosaccharomyces pombe 972h-]	NA	GO:0004197|GO:0006508	ORTHOMCL7013 (2 genes,2 taxa):
TR10549|c0_g1	-1.3413	2.85319	0.000950425	0.00570225	NA	NA	GO:0004672|GO:0005524|GO:0006468	NA
TR3284|c0_g1	-1.34092	1.2888	0.0528365	0.140948	NA	NA	NA	NA
TR9966|c6_g2	-1.34049	6.86765	3.66221e-09	1.26798e-07	NA	NA	NA	NA
[truncated: 16,739 more rows]

## Sheet: logFC>1, FDR<0.05
id	logFC	logCPM	PValue	FDR	Swissprot	KEGG	GO	ORTHO
TR5223|c0_g2	-8.48339	2.67968	8.71394e-19	2.59164e-16	NA	NA	NA	NA
TR2676|c0_g1	-7.3678	3.57284	1.30316e-07	2.9103e-06	NA	NA	NA	NA
TR5796|c1_g1	-6.91658	1.45228	0.000172129	0.00138124	gi|74654744|sp|O74628.1|YQ53_SCHPO|RecName: Full=Uncharacterized oxidoreductase C162.03 [Schizosaccharomyces pombe 972h-]	NA	GO:0008152|GO:0016491	NA
TR10320|c0_g1	-6.80199	1.26897	5.75167e-07	1.05243e-05	NA	NA	NA	NA
TR6705|c0_g2	-6.62525	1.10051	3.56389e-09	1.2366e-07	NA	NA	NA	NA
TR10542|c0_g1	-6.57229	1.12848	2.90127e-05	0.00031028	NA	NA	NA	NA
TR9289|c0_g1	-6.57057	3.41699	1.63847e-12	1.25708e-10	NA	NA	NA	NA
TR297|c0_g1	-6.54557	1.04169	2.41063e-08	6.64234e-07	NA	NA	NA	NA
TR9508|c0_g1	-6.3711	0.915174	2.96199e-07	5.86518e-06	NA	NA	NA	NA
TR3259|c1_g1	-6.33813	0.872767	2.2699e-07	4.68921e-06	NA	NA	NA	NA
TR1568|c0_g1	-6.26133	0.961694	0.00333606	0.01604	NA	NA	NA	NA
TR6498|c1_g1	-6.12511	0.724477	1.27144e-06	2.10823e-05	NA	NA	NA	NA
TR2878|c0_g1	-6.02352	2.21587	6.04394e-11	3.15447e-09	NA	NA	NA	NA
TR6821|c1_g2	-6.0042	3.40053	3.31718e-15	4.85578e-13	NA	NA	GO:0046907	NA
TR2676|c0_g2	-6.00243	2.89409	9.04793e-07	1.57411e-05	NA	NA	NA	NA
TR3963|c1_g3	-5.84686	0.548252	1.2923e-05	0.000155757	NA	NA	NA	NA
TR4137|c0_g2	-5.81905	0.603969	0.000899494	0.00546565	NA	NA	GO:0008152|GO:0016491	NA
TR6488|c1_g2	-5.80397	0.514318	1.21323e-05	0.000147421	NA	NA	NA	NA
TR4842|c0_g2	-5.75761	0.475579	9.36195e-05	0.000825682	gi|74626930|sp|O74944.3|POLK_SCHPO|RecName: Full=DNA polymerase kappa; AltName: Full=Meiotically up-regulated gene 40 protein [Schizosaccharomyces pombe 972h-]	K03511	GO:0003684|GO:0003887|GO:0006281	NA
TR5541|c0_g1	-5.73016	2.65837	1.68883e-19	6.08532e-17	NA	NA	NA	NA
TR11563|c0_g1	-5.71729	0.491909	0.000145744	0.00119982	gi|290463373|sp|P0CE10.1|Y4102_ARATH|RecName: Full=Putative uncharacterized protein At4g01020, chloroplastic; Flags: Precursor [Arabidopsis thaliana]	NA	GO:0046872	NA
TR7964|c1_g1	-5.70267	6.60738	2.84937e-09	1.01499e-07	gi|1708791|sp|P18891.3|LECF_ALEAU|RecName: Full=Fucose-specific lectin; AltName: Full=Aleuria aurantia lectin; Short=AAL [Aleuria aurantia]	NA	NA	NA
TR8806|c4_g1	-5.68632	0.454779	8.29355e-05	0.000747278	NA	NA	NA	NA
TR1663|c0_g1	-5.61355	0.409053	0.00012946	0.00108483	NA	NA	NA	NA
TR7634|c3_g1	-5.58321	0.375868	6.61339e-05	0.000620196	NA	NA	NA	NA
TR4429|c0_g1	-5.57061	0.439201	0.00172151	0.00937129	gi|126302582|sp|P84675.2|PFM_CHAGB|RecName: Full=Putative fungistatic metabolite [Chaetomium globosum CBS 148.51]	NA	NA	NA
TR8199|c6_g1	-5.53493	1.77466	2.25719e-11	1.34264e-09	NA	NA	NA	NA
TR10149|c0_g1	-5.49948	0.356664	0.000493599	0.00334245	NA	NA	NA	NA
TR3580|c0_g1	-5.49195	0.360713	0.00178323	0.00964839	NA	NA	NA	NA
TR8234|c2_g1	-5.48781	0.393007	0.00353115	0.0167932	NA	NA	NA	NA
TR3946|c0_g2	-5.48781	0.393007	0.0035325	0.0167932	NA	NA	NA	NA
TR10448|c0_g1	-5.4591	0.353356	0.00198912	0.0105181	NA	NA	NA	NA
TR3888|c1_g1	-5.43178	0.281936	0.000118249	0.00100619	NA	NA	GO:0016614|GO:0050660|GO:0055114	NA
TR10014|c0_g1	-5.42742	0.309644	0.00065485	0.00422955	NA	NA	NA	NA
TR2044|c0_g1	-5.39534	0.270626	0.00290209	0.0143096	NA	NA	NA	NA
TR2139|c0_g1	-5.35571	1.65664	1.79406e-07	3.85056e-06	NA	NA	GO:0003700|GO:0005634|GO:0006355	NA
TR9905|c1_g1	-5.32973	0.298911	0.00509231	0.0226584	gi|74626870|sp|O74545.1|YCV6_SCHPO|RecName: Full=Putative hydrolase C777.06c [Schizosaccharomyces pombe 972h-]	NA	NA	NA
TR5127|c2_g1	-5.32972	0.298911	0.00509439	0.0226623	gi|12230247|sp|P78966.1|MAM1_SCHPO|RecName: Full=Mating factor M secretion protein mam1; AltName: Full=Multiple drug resistance protein homolog; AltName: Full=P-glycoprotein [Schizosaccharomyces pombe 972h-]	NA	GO:0005524|GO:0006810|GO:0016021|GO:0042626|GO:0055085	NA
TR113|c0_g1	-5.32422	0.257191	0.00138468	0.00780061	NA	NA	NA	NA
TR11026|c0_g1	-5.3143	0.21907	0.000299625	0.00221201	NA	NA	NA	NA
TR4085|c0_g1	-5.30072	2.77532	1.18642e-09	4.72976e-08	gi|134274|sp|P04158.2|SC1_SCHCO|RecName: Full=Fruiting body protein SC1; AltName: Full=Hydrophobin SC1; Flags: Precursor [Schizophyllum commune]	NA	GO:0005199|GO:0009277	NA
TR5388|c0_g1	-5.28397	0.253846	0.0030108	0.014764	NA	NA	NA	NA
TR9289|c1_g1	-5.27753	4.75352	4.54489e-12	3.17752e-10	NA	NA	NA	NA
TR3103|c0_g2	-5.25549	0.132203	0.00372646	0.0174994	NA	NA	NA	NA
TR8968|c1_g1	-5.25388	0.177337	0.000423236	0.00293509	NA	NA	NA	NA
TR2139|c0_g2	-5.20163	0.203267	0.00387583	0.0180974	NA	NA	GO:0003700|GO:0005634|GO:0006355	NA
TR10041|c0_g1	-5.186	0.201382	0.00463725	0.0210288	NA	NA	NA	NA
TR6577|c1_g1	-5.12831	2.52194	0.000217582	0.00168325	NA	NA	NA	NA
TR1979|c0_g1	-5.12786	0.114076	0.00111202	0.0064901	NA	NA	NA	NA
TR4341|c0_g1	-5.11565	0.110642	0.0015904	0.00876708	NA	NA	NA	NA
TR2370|c1_g1	-5.10753	0.106779	0.00107893	0.00634325	NA	NA	NA	NA
TR4918|c4_g1	-5.10015	0.104851	0.0011952	0.00690758	NA	NA	NA	NA
TR1006|c0_g1	-5.07991	0.0618248	0.00662193	0.0278817	NA	NA	NA	NA
TR4138|c1_g1	-5.03597	0.0607631	0.00132877	0.00754687	NA	NA	NA	NA
TR1253|c0_g1	-5.02513	0.0956615	0.00622878	0.0265307	NA	NA	NA	NA
TR313|c0_g2	-5.01236	0.0105144	0.00456418	0.0207369	NA	NA	NA	NA
TR6005|c0_g1	-5.00323	4.10168	1.32232e-11	8.23134e-10	gi|238054323|sp|Q00668.2|STCC_EMENI|RecName: Full=Putative sterigmatocystin biosynthesis peroxidase stcC; Flags: Precursor [Aspergillus nidulans FGSC A4]	NA	GO:0004601	ORTHOMCL9241 (2 genes,2 taxa):
TR35|c0_g1	-4.98561	0.0922562	0.00943469	0.0369519	NA	NA	NA	NA
TR6137|c0_g2	-4.96385	0.0426083	0.00302206	0.0148076	NA	NA	GO:0004190|GO:0006508	NA
TR1451|c0_g1	-4.96377	0.0426083	0.00302908	0.0148343	NA	NA	NA	NA
TR6607|c0_g1	-4.95697	7.37823	1.74632e-28	2.51698e-25	NA	NA	NA	NA
TR6454|c1_g1	-4.95067	1.29054	1.14989e-08	3.43612e-07	gi|74825508|sp|Q9NBX4.1|RTXE_DROME|RecName: Full=Probable RNA-directed DNA polymerase from transposon X-element; AltName: Full=Reverse transcriptase [Drosophila melanogaster]	NA	NA	ORTHOMCL8647 (2 genes,2 taxa):
TR56|c0_g2	-4.92973	0.0411146	0.00952153	0.0372375	NA	NA	NA	NA
TR8849|c0_g1	-4.88755	4.26838	8.85172e-08	2.07578e-06	gi|67460827|sp|Q6QWR1.1|P2OX_PHACH|RecName: Full=Pyranose 2-oxidase; Short=P2O; Short=P2Ox; Short=POD; Short=POx; Short=PROD; Short=Pyranose oxidase; AltName: Full=FAD-oxidoreductase; AltName: Full=Glucose 2-oxidase; AltName: Full=Pyranose:oxygen 2-oxidoreductase; Flags: Precursor [Phanerochaete chrysosporium]	NA	GO:0016614|GO:0055114	NA
TR8768|c0_g1	-4.88401	0.0352989	0.0124951	0.0461855	NA	NA	NA	NA
TR7774|c2_g2	-4.88398	0.0352989	0.012505	0.046205	NA	NA	NA	NA
TR6577|c3_g1	-4.81137	4.36261	2.53144e-06	3.81897e-05	NA	NA	NA	NA
TR8382|c1_g1	-4.81012	4.65435	9.04849e-12	5.90737e-10	NA	NA	NA	NA
TR9146|c1_g1	-4.76311	6.27784	1.54126e-06	2.50464e-05	gi|306756295|sp|Q4WY82.2|PPOC_ASPFU|RecName: Full=Linoleate 10R-lipoxygenase; AltName: Full=Cyclooxygenase-like fatty acid oxygenase; AltName: Full=Fatty acid oxygenase ppoC; AltName: Full=Linoleate 10R-dioxygenase; Short=10R-DOX; AltName: Full=Psi-producing oxygenase C; Short=AfPpoC [Aspergillus fumigatus Af293]	NA	GO:0005506|GO:0016705|GO:0020037|GO:0055114	NA
TR9882|c0_g2	-4.75871	2.82405	3.31238e-16	6.14495e-14	NA	NA	NA	NA
TR4239|c1_g1	-4.72997	1.13939	2.21619e-06	3.41206e-05	gi|3915154|sp|Q12612.1|TRI4_FUSSP|RecName: Full=Trichodiene oxygenase; AltName: Full=Cytochrome P450 58 [Fusarium sporotrichioides]	NA	GO:0005506|GO:0016705|GO:0020037|GO:0055114	NA
TR6821|c1_g1	-4.67943	2.23172	1.16723e-05	0.000143131	NA	NA	GO:0046907	NA
TR8849|c1_g1	-4.63277	4.85407	1.68127e-06	2.69708e-05	gi|67460827|sp|Q6QWR1.1|P2OX_PHACH|RecName: Full=Pyranose 2-oxidase; Short=P2O; Short=P2Ox; Short=POD; Short=POx; Short=PROD; Short=Pyranose oxidase; AltName: Full=FAD-oxidoreductase; AltName: Full=Glucose 2-oxidase; AltName: Full=Pyranose:oxygen 2-oxidoreductase; Flags: Precursor [Phanerochaete chrysosporium]	NA	NA	NA
TR5689|c0_g1	-4.60839	0.894354	0.00225665	0.0116836	NA	NA	NA	NA
TR4239|c2_g1	-4.5791	1.10546	0.000121036	0.00102478	gi|3915154|sp|Q12612.1|TRI4_FUSSP|RecName: Full=Trichodiene oxygenase; AltName: Full=Cytochrome P450 58 [Fusarium sporotrichioides]	NA	GO:0005506|GO:0016705|GO:0020037|GO:0055114	NA
TR7520|c3_g1	-4.54783	5.81835	2.87556e-25	2.83576e-22	gi|300681094|sp|A1D2R3.1|QUTD_NEOFI|RecName: Full=Probable quinate permease; AltName: Full=Quinate transporter [Neosartorya fischeri NRRL 181]	NA	GO:0016021|GO:0022857|GO:0055085	NA
TR2708|c0_g1	-4.53442	0.995179	4.20301e-05	0.000421358	gi|290463373|sp|P0CE10.1|Y4102_ARATH|RecName: Full=Putative uncharacterized protein At4g01020, chloroplastic; Flags: Precursor [Arabidopsis thaliana]	NA	GO:0008270	NA
TR3408|c0_g1	-4.52551	0.979986	1.74342e-05	0.00020152	NA	NA	NA	NA
TR6076|c0_g1	-4.51666	6.19874	1.99924e-30	4.68248e-27	gi|12230065|sp|O59932.2|GHT4_SCHPO|RecName: Full=High-affinity hexose transporter ght4; Short=Hexose transporter 4 [Schizosaccharomyces pombe 972h-]	NA	GO:0016021|GO:0022857|GO:0055085	ORTHOMCL8128 (2 genes,2 taxa):
TR4554|c0_g1	-4.51633	3.01664	5.58639e-05	0.000535956	NA	NA	NA	NA
TR4151|c0_g1	-4.51179	1.16389	0.00537572	0.0236833	gi|731409|sp|P39992.1|YEC3_YEAST|RecName: Full=Uncharacterized protein YEL023C [Saccharomyces cerevisiae S288c]	NA	NA	NA
TR5949|c0_g1	-4.48843	4.59181	3.54244e-15	5.06677e-13	gi|75161591|sp|Q8VZ59.1|YUC6_ARATH|RecName: Full=Indole-3-pyruvate monooxygenase YUCCA6; AltName: Full=Flavin-containing monooxygenase YUCCA6; AltName: Full=Protein HYPERTALL1 [Arabidopsis thaliana]	NA	GO:0004499|GO:0016491|GO:0050660|GO:0050661|GO:0055114	NA
TR8203|c0_g1	-4.48306	6.26449	1.5635e-41	1.46477e-37	NA	NA	NA	NA
TR9815|c0_g2	-4.45465	0.938317	2.69786e-05	0.00029085	NA	NA	NA	NA
TR8133|c1_g1	-4.44142	0.952051	0.000149615	0.001229	NA	NA	NA	NA
TR5031|c0_g1	-4.43629	1.99364	3.83991e-10	1.70494e-08	NA	NA	NA	ORTHOMCL5380 (2 genes,2 taxa):
TR7563|c0_g1	-4.4285	7.32134	1.02901e-39	4.82013e-36	gi|1346290|sp|P49374.1|HGT1_KLULA|RecName: Full=High-affinity glucose transporter [Kluyveromyces lactis NRRL Y-1140]	NA	GO:0016021|GO:0022857|GO:0055085	NA
TR3097|c0_g1	-4.42194	1.55081	2.68953e-05	0.000290287	NA	NA	NA	NA
TR9687|c0_g1	-4.40731	0.956909	8.72075e-05	0.000779584	NA	NA	NA	ORTHOMCL3624 (2 genes,2 taxa):
TR6313|c0_g1	-4.39799	8.89655	7.87298e-25	6.70908e-22	gi|12230028|sp|O74187.1|ALDH_AGABI|RecName: Full=Aldehyde dehydrogenase; Short=ALDDH; Short=ALDH [Agaricus bisporus]	K00128	GO:0008152|GO:0016491|GO:0055114	NA
TR8937|c1_g1	-4.39377	5.24054	1.15282e-13	1.14896e-11	gi|88911328|sp|Q2YIJ8.1|GLUP_BRUA2|RecName: Full=Glucose/galactose transporter [Brucella abortus 2308]	K02429	GO:0016021|GO:0055085	NA
TR6991|c0_g1	-4.38543	3.43082	1.27747e-08	3.76157e-07	NA	NA	NA	NA
TR6215|c0_g1	-4.36393	0.85417	8.84867e-06	0.00011295	NA	NA	NA	NA
TR6076|c1_g1	-4.35926	7.44492	3.93841e-37	1.0542e-33	gi|46397785|sp|P11636.2|QAY_NEUCR|RecName: Full=Quinate permease; AltName: Full=Quinate transporter [Neurospora crassa OR74A]	NA	GO:0016021|GO:0022857|GO:0055085	ORTHOMCL8729 (2 genes,2 taxa):
TR7262|c1_g1	-4.34677	1.90077	1.52e-09	5.78866e-08	NA	NA	NA	NA
TR3666|c0_g1	-4.24941	2.15691	3.91117e-10	1.72839e-08	NA	NA	NA	NA
TR7078|c1_g1	-4.2416	2.39833	1.12381e-11	7.21123e-10	NA	NA	NA	NA
TR7754|c0_g1	-4.24079	2.42794	1.52954e-09	5.8042e-08	NA	NA	NA	NA
TR4640|c1_g1	-4.23215	2.90148	4.1731e-10	1.83548e-08	gi|267442|sp|P30176.1|YBIA_ECOLI|RecName: Full=Swarming motility protein YbiA [Escherichia coli K-12]	NA	NA	NA
TR8742|c0_g1	-4.22648	2.47658	3.32993e-06	4.85171e-05	NA	NA	NA	NA
TR7333|c0_g1	-4.2126	2.77228	1.20973e-13	1.18674e-11	gi|3929357|sp|O13345.1|ORDA_ASPPA|RecName: Full=O-methylsterigmatocystin oxidoreductase; Short=OMST oxidoreductase; AltName: Full=Aflatoxin B synthase; AltName: Full=Aflatoxin biosynthesis protein Q; AltName: Full=Cytochrome P450 64 [Aspergillus parasiticus]	NA	GO:0005506|GO:0016705|GO:0020037|GO:0055114	NA
TR9740|c2_g1	-4.20459	5.58124	3.19742e-11	1.80452e-09	gi|67460595|sp|Q6Q2C2.1|HYES_PIG|RecName: Full=Bifunctional epoxide hydrolase 2; Includes: RecName: Full=Cytosolic epoxide hydrolase 2; Short=CEH; AltName: Full=Epoxide hydratase; AltName: Full=Soluble epoxide hydrolase; Short=SEH; Includes: RecName: Full=Lipid-phosphate phosphatase [Sus scrofa]	K08726	NA	NA
TR2680|c0_g2	-4.18979	2.06068	0.000300129	0.00221398	gi|238054323|sp|Q00668.2|STCC_EMENI|RecName: Full=Putative sterigmatocystin biosynthesis peroxidase stcC; Flags: Precursor [Aspergillus nidulans FGSC A4]	NA	GO:0004601	NA
TR2973|c1_g1	-4.18683	0.78619	0.00187574	0.0100246	gi|1168269|sp|P42256.1|ABNA_ASPNG|RecName: Full=Arabinan endo-1,5-alpha-L-arabinosidase A; AltName: Full=Endo-1,5-alpha-L-arabinanase A; Short=ABN A; Flags: Precursor [Aspergillus niger]	K06113	GO:0004553|GO:0005975	ORTHOMCL3514 (2 genes,2 taxa):
TR9687|c1_g1	-4.18224	3.90377	7.11115e-15	9.18908e-13	NA	NA	NA	NA
TR4612|c0_g1	-4.16218	0.71604	1.65296e-05	0.000193089	NA	NA	GO:0016614|GO:0055114	NA
TR7333|c1_g1	-4.15312	4.44394	4.52802e-28	5.3026e-25	gi|226739212|sp|B8NHY4.1|ORDA_ASPFN|RecName: Full=O-methylsterigmatocystin oxidoreductase; Short=OMST oxidoreductase; AltName: Full=Aflatoxin B synthase; AltName: Full=Aflatoxin biosynthesis protein Q; AltName: Full=Cytochrome P450 64 [Aspergillus flavus NRRL3357]	NA	GO:0005506|GO:0016705|GO:0020037|GO:0055114	NA
TR5279|c2_g1	-4.14905	0.719518	1.65496e-05	0.000193202	NA	NA	NA	NA
TR5917|c0_g1	-4.10843	6.9675	5.15622e-41	3.2204e-37	NA	NA	NA	ORTHOMCL3082 (2 genes,2 taxa):
TR9360|c2_g1	-4.10777	2.50899	3.40243e-16	6.18945e-14	gi|84028319|sp|Q5EA79.1|GALM_BOVIN|RecName: Full=Aldose 1-epimerase; AltName: Full=Galactose mutarotase [Bos taurus]	NA	GO:0005975|GO:0016853	NA
TR5917|c1_g1	-4.10596	6.27037	7.65103e-39	2.38929e-35	NA	NA	NA	NA
TR8799|c1_g1	-4.10292	1.28452	1.13793e-05	0.000140643	NA	NA	GO:0007155|GO:0030246	NA
TR1767|c0_g1	-4.10269	1.27535	3.40756e-08	9.00527e-07	NA	NA	NA	NA
TR4340|c1_g1	-4.09744	2.77262	2.62933e-07	5.2747e-06	NA	NA	NA	NA
TR4792|c0_g1	-4.05658	2.46583	1.92676e-12	1.44987e-10	NA	NA	NA	NA
TR3525|c1_g1	-4.05467	2.0252	9.3274e-08	2.17372e-06	NA	NA	NA	ORTHOMCL4003 (2 genes,2 taxa):
TR6667|c0_g1	-4.04242	4.88523	2.95139e-13	2.62086e-11	NA	NA	NA	NA
TR6961|c0_g1	-4.03217	4.19032	4.63218e-08	1.16814e-06	gi|731409|sp|P39992.1|YEC3_YEAST|RecName: Full=Uncharacterized protein YEL023C [Saccharomyces cerevisiae S288c]	NA	NA	NA
TR5159|c0_g1	-4.01862	1.20526	4.47808e-08	1.14003e-06	NA	NA	NA	NA
TR8742|c0_g2	-3.99817	4.26317	2.92308e-08	7.83544e-07	NA	K01613	NA	NA
TR6454|c0_g1	-3.99018	2.62668	2.73165e-13	2.44894e-11	NA	NA	NA	NA
TR9303|c2_g1	-3.98761	0.608308	6.55943e-05	0.000615752	NA	NA	NA	NA
TR6991|c1_g1	-3.97306	4.12986	3.71746e-07	7.15133e-06	gi|74857322|sp|Q552Z6.1|GTPA_DICDI|RecName: Full=GTP-binding protein A [Dictyostelium discoideum]	NA	GO:0005525|GO:0015093|GO:0015684|GO:0016021	ORTHOMCL7258 (2 genes,2 taxa):
TR596|c0_g1	-3.95006	0.609762	0.00129736	0.00739462	NA	NA	NA	NA
TR8066|c1_g2	-3.94288	2.16107	5.47532e-07	1.00976e-05	NA	NA	NA	NA
TR7784|c0_g1	-3.92963	1.95278	1.61781e-07	3.53709e-06	NA	NA	NA	NA
TR3666|c1_g1	-3.92578	4.23118	2.81187e-17	6.12627e-15	NA	NA	NA	NA
TR3757|c0_g1	-3.90247	1.32349	0.0012704	0.00726032	gi|22653677|sp|Q9Y8G7.1|C505_FUSOX|RecName: Full=Bifunctional P-450:NADPH-P450 reductase; AltName: Full=Cytochrome P450foxy; AltName: Full=Fatty acid omega-hydroxylase; Includes: RecName: Full=Cytochrome P450 505; Includes: RecName: Full=NADPH--cytochrome P450 reductase [Fusarium oxysporum]	NA	GO:0016491|GO:0055114	NA
TR4968|c0_g1	-3.88706	4.54573	4.53556e-17	9.23726e-15	NA	NA	GO:0000981|GO:0005634|GO:0006355|GO:0008270	ORTHOMCL4290 (2 genes,2 taxa):
TR9983|c3_g2	-3.88565	3.46233	1.13029e-17	2.75042e-15	NA	NA	NA	NA
TR3963|c1_g1	-3.88299	0.542617	0.000312092	0.00227535	NA	NA	NA	NA
TR7031|c1_g1	-3.87971	3.11365	1.8801e-18	5.10542e-16	NA	NA	NA	NA
TR5965|c0_g1	-3.8582	2.9698	2.37607e-14	2.71466e-12	NA	NA	NA	NA
TR8133|c3_g1	-3.85029	0.574386	0.00159843	0.00880616	NA	NA	NA	NA
TR9360|c1_g1	-3.85006	3.34504	1.8234e-17	4.21791e-15	gi|71159360|sp|P0A9C3.1|GALM_ECOLI|RecName: Full=Aldose 1-epimerase; AltName: Full=Galactose mutarotase; AltName: Full=Type-1 mutarotase [Escherichia coli K-12]	K01785	GO:0005975|GO:0016853	ORTHOMCL9196 (2 genes,2 taxa):
TR5541|c1_g1	-3.84586	1.05953	4.89005e-06	6.76198e-05	NA	NA	NA	NA
TR3525|c0_g1	-3.8026	0.57605	0.00603835	0.0258962	NA	NA	NA	NA
TR7591|c0_g1	-3.79347	6.93023	3.33105e-20	1.60036e-17	gi|74676625|sp|Q12581.1|CP52X_CANMA|RecName: Full=Cytochrome P450 52A5; AltName: Full=Alkane-inducible P450-ALK2-A; AltName: Full=CYPLIIA5 [Candida maltosa]	NA	GO:0005506|GO:0016705|GO:0020037|GO:0055114	ORTHOMCL5113 (2 genes,2 taxa):
TR4975|c2_g1	-3.79304	1.17863	0.000972314	0.00580754	NA	NA	NA	NA
TR9148|c2_g1	-3.78637	2.41951	5.52598e-13	4.58143e-11	NA	NA	NA	NA
TR4646|c0_g1	-3.78345	3.36211	1.20502e-06	2.01413e-05	gi|146345354|sp|P20945.3|ABAA_EMENI|RecName: Full=Regulatory protein abaA [Aspergillus nidulans FGSC A4]	NA	GO:0003700|GO:0005634|GO:0006355	ORTHOMCL7904 (2 genes,2 taxa):
TR6475|c5_g1	-3.7647	9.01884	5.90111e-19	1.87405e-16	gi|239983875|sp|C0SPB2.1|YWTG_BACSU|RecName: Full=Putative metabolite transport protein YwtG [Bacillus subtilis subsp. subtilis str. 168]	NA	GO:0016021|GO:0022857|GO:0055085	ORTHOMCL5028 (2 genes,2 taxa):
TR5930|c0_g2	-3.75632	3.22457	1.3357e-11	8.28708e-10	NA	NA	NA	NA
TR4853|c1_g1	-3.75016	0.467674	0.000288276	0.00214258	NA	NA	NA	NA
TR8653|c0_g2	-3.74518	0.44124	0.000983882	0.00586355	NA	NA	GO:0006779|GO:0019354|GO:0043115|GO:0055114	ORTHOMCL9013 (2 genes,2 taxa):
TR1834|c0_g2	-3.73963	0.470865	0.00134072	0.00759863	NA	NA	NA	NA
TR6953|c1_g1	-3.73577	6.66094	3.33043e-42	6.24023e-38	gi|74645097|sp|Q6UEF1.1|AFLY_ASPPA|RecName: Full=Oxidoreductase AflY; AltName: Full=Aflatoxin biosynthesis protein Y [Aspergillus parasiticus]	NA	NA	NA
TR6374|c1_g1	-3.73552	6.35901	6.09425e-18	1.54308e-15	gi|18202632|sp|Q97YJ9.1|ILVC2_SULSO|RecName: Full=Putative ketol-acid reductoisomerase 2; AltName: Full=Acetohydroxy-acid isomeroreductase 2; AltName: Full=Alpha-keto-beta-hydroxylacyl reductoisomerase 2 [Sulfolobus solfataricus P2]	NA	GO:0004455|GO:0004616|GO:0006098|GO:0008652|GO:0009082|GO:0055114	ORTHOMCL5655 (2 genes,2 taxa):
TR4573|c0_g1	-3.7339	6.02306	2.7212e-15	4.0466e-13	gi|74654864|sp|O94342.1|YHM9_SCHPO|RecName: Full=Probable metabolite transport protein C1271.09 [Schizosaccharomyces pombe 972h-]	NA	GO:0016021|GO:0022857|GO:0055085	NA
TR2212|c0_g1	-3.73111	5.6749	2.67399e-15	4.0082e-13	NA	NA	NA	NA
TR1767|c0_g2	-3.72876	0.430516	0.000483586	0.00328415	NA	NA	NA	NA
TR5634|c0_g1	-3.72798	5.33624	7.87745e-25	6.70908e-22	gi|115637|sp|P17576.1|CARP_IRPLA|RecName: Full=Polyporopepsin; AltName: Full=Aspartic proteinase [Irpex lacteus]	NA	GO:0004190|GO:0006508	NA
TR10429|c0_g1	-3.72569	0.459268	0.000381305	0.00269503	NA	NA	NA	NA
TR2508|c0_g1	-3.71107	0.989021	4.34594e-06	6.09505e-05	NA	NA	NA	NA
TR4129|c0_g1	-3.69895	2.20717	1.29764e-08	3.81095e-07	NA	NA	NA	NA
TR7775|c5_g1	-3.69371	4.21264	1.21824e-11	7.70063e-10	NA	NA	NA	NA
TR9687|c3_g1	-3.68768	4.39227	3.04413e-10	1.38778e-08	NA	NA	NA	NA
TR1826|c0_g1	-3.68125	4.18861	1.2813e-09	5.02252e-08	NA	NA	NA	NA
TR2598|c3_g1	-3.66446	0.419066	0.000568694	0.00377057	NA	NA	GO:0005515	NA
TR3209|c0_g2	-3.6507	0.438594	0.00935999	0.0367207	NA	NA	NA	NA
TR6953|c0_g1	-3.62284	4.6784	2.75048e-30	5.15357e-27	NA	NA	NA	NA
TR4961|c1_g1	-3.61239	1.27408	4.45019e-05	0.000441883	NA	NA	NA	NA
TR3657|c2_g1	-3.6113	1.6409	0.000166182	0.00133924	gi|74623798|sp|Q9C1T1.1|PHYA_ASPOR|RecName: Full=3-phytase A; AltName: Full=3 phytase A; AltName: Full=Myo-inositol hexakisphosphate phosphohydrolase A; AltName: Full=Myo-inositol-hexaphosphate 3-phosphohydrolase A; Flags: Precursor [Aspergillus oryzae RIB40]	NA	GO:0003993	NA
TR2433|c1_g1	-3.59622	0.383665	0.0032604	0.0157449	NA	NA	NA	NA
TR6211|c0_g1	-3.5925	4.24881	1.46565e-23	9.80782e-21	NA	NA	NA	ORTHOMCL2885 (2 genes,2 taxa):
TR3991|c0_g1	-3.58384	0.876253	7.87986e-05	0.000716028	NA	NA	NA	NA
TR9395|c3_g1	-3.56619	3.9212	9.75581e-20	3.9738e-17	NA	NA	NA	ORTHOMCL8231 (2 genes,2 taxa):
TR746|c0_g1	-3.56081	1.68923	8.89736e-05	0.000791219	gi|205815339|sp|A6NDR6.2|ME3L1_HUMAN|RecName: Full=Putative homeobox protein Meis3-like 1 [Homo sapiens]	NA	GO:0003677|GO:0006355	ORTHOMCL2843 (2 genes,2 taxa):
TR6009|c2_g1	-3.55613	0.325389	0.00958844	0.0374445	NA	NA	NA	NA
TR8852|c0_g2	-3.54407	1.24962	6.38775e-07	1.14509e-05	NA	NA	NA	NA
TR5305|c1_g1	-3.53806	5.7439	1.80193e-17	4.21791e-15	NA	NA	GO:0005199|GO:0009277	NA
TR9827|c1_g1	-3.53745	3.31957	1.82834e-13	1.71288e-11	NA	NA	NA	NA
TR9369|c3_g1	-3.53295	0.246519	0.00980265	0.0380905	NA	NA	NA	NA
TR8164|c0_g2	-3.52022	2.24133	2.66898e-09	9.59861e-08	NA	NA	NA	NA
TR4340|c0_g1	-3.51767	2.26803	3.06017e-06	4.50067e-05	NA	NA	NA	NA
TR8725|c3_g1	-3.5149	3.97661	2.89676e-11	1.64975e-09	NA	NA	GO:0005515|GO:0008270|GO:0046872	NA
TR5702|c1_g3	-3.51389	2.84091	1.91287e-08	5.37352e-07	NA	NA	NA	NA
TR3275|c0_g1	-3.51085	1.60513	3.87678e-05	0.000393922	NA	NA	NA	NA
TR5486|c0_g1	-3.50888	0.317551	0.00140874	0.00791708	gi|47115847|sp|Q8R2N1.1|AQP3_MOUSE|RecName: Full=Aquaporin-3; Short=AQP-3; AltName: Full=Aquaglyceroporin-3 [Mus musculus]	NA	NA	NA
TR6215|c0_g2	-3.49444	0.321276	0.00142581	0.00798904	NA	NA	NA	NA
TR6577|c2_g1	-3.49235	3.03729	3.40492e-05	0.000354236	NA	NA	NA	NA
TR5235|c0_g1	-3.49043	7.32585	3.21233e-08	8.51335e-07	gi|2506150|sp|P50161.2|AFLM_ASPPA|RecName: Full=Versicolorin reductase 1; Short=VER-1; AltName: Full=Aflatoxin biosynthesis protein M [Aspergillus parasiticus]	K00059	GO:0008152|GO:0016491	NA
TR9440|c0_g1	-3.47154	5.75098	1.48043e-17	3.55626e-15	NA	NA	NA	NA
TR1050|c0_g1	-3.45654	1.20767	4.24875e-06	5.97945e-05	NA	NA	NA	NA
TR6988|c0_g1	-3.44342	6.09175	2.91562e-39	1.0926e-35	gi|125935|sp|P07921.1|LACP_KLULA|RecName: Full=Lactose permease [Kluyveromyces lactis NRRL Y-1140]	NA	GO:0016021|GO:0022857|GO:0055085	NA
TR7363|c0_g1	-3.44025	3.24546	6.77089e-11	3.48534e-09	NA	NA	NA	NA
TR7306|c0_g1	-3.43878	8.8276	1.67505e-22	1.04618e-19	gi|229891457|sp|B0XZV8.1|PLB3_ASPFC|RecName: Full=Lysophospholipase 3; AltName: Full=Phospholipase B 3; Flags: Precursor [Aspergillus fumigatus A1163]	K13333	GO:0004620|GO:0009395	NA
TR6960|c0_g1	-3.42552	5.20112	9.3075e-20	3.89993e-17	gi|74638719|sp|Q9P6J0.1|YHDC_SCHPO|RecName: Full=Uncharacterized transporter C1683.12 [Schizosaccharomyces pombe 972h-]	NA	GO:0016021|GO:0055085	ORTHOMCL9172 (2 genes,2 taxa):
TR8160|c0_g1	-3.42306	2.90387	4.39977e-07	8.30197e-06	NA	NA	NA	NA
TR3003|c3_g1	-3.42249	1.17326	4.95833e-05	0.000485393	NA	NA	NA	NA
TR3228|c0_g1	-3.42239	0.277913	0.00208005	0.010914	NA	NA	NA	NA
TR1093|c0_g1	-3.42145	1.47457	2.77349e-06	4.1375e-05	NA	NA	NA	NA
TR8421|c1_g1	-3.41571	1.24275	0.000227199	0.00174898	gi|82182319|sp|Q6DCX2.1|AGO2_XENLA|RecName: Full=Protein argonaute-2; Short=Argonaute2; AltName: Full=Argonaute RISC catalytic component 2; AltName: Full=Eukaryotic translation initiation factor 2C 2; Short=eIF-2C 2; Short=eIF2C 2; AltName: Full=Protein slicer [Xenopus laevis]	NA	NA	NA
TR8088|c4_g2	-3.39327	0.277389	0.0114632	0.0431519	NA	NA	NA	NA
TR8599|c1_g2	-3.38329	3.89572	2.09433e-13	1.92008e-11	NA	NA	GO:0015035	NA
TR7520|c4_g1	-3.37929	5.19072	3.38076e-16	6.18945e-14	gi|300681090|sp|A1CPX0.1|QUTD_ASPCL|RecName: Full=Probable quinate permease; AltName: Full=Quinate transporter [Aspergillus clavatus NRRL 1]	NA	GO:0016021|GO:0022857|GO:0055085	NA
TR9567|c1_g1	-3.37804	2.75435	1.02577e-08	3.12011e-07	gi|267442|sp|P30176.1|YBIA_ECOLI|RecName: Full=Swarming motility protein YbiA [Escherichia coli K-12]	NA	NA	NA
TR9233|c0_g1	-3.37165	4.47165	1.87123e-12	1.41376e-10	gi|136183|sp|P19813.1|TREA_RABIT|RecName: Full=Trehalase; AltName: Full=Alpha,alpha-trehalase; AltName: Full=Alpha,alpha-trehalose glucohydrolase; Flags: Precursor [Oryctolagus cuniculus]	K01194	GO:0004555|GO:0005991	ORTHOMCL5947 (2 genes,2 taxa):
TR5505|c0_g1	-3.36769	5.17916	4.54467e-08	1.15072e-06	gi|75297657|sp|Q84J50.1|HS177_ORYSJ|RecName: Full=17.7 kDa class I heat shock protein; AltName: Full=17.7 kDa heat shock protein; Short=OsHsp17.7 [Oryza sativa Japonica Group]	NA	NA	NA
TR6748|c0_g1	-3.3604	5.63565	5.35669e-15	7.27306e-13	gi|1705600|sp|P10977.3|CARPV_CANAX|RecName: Full=Vacuolar aspartic protease; AltName: Full=ACP; AltName: Full=Aspartate protease; Flags: Precursor [Candida albicans]	NA	GO:0004190|GO:0006508	NA
TR9943|c1_g1	-3.35821	0.742718	1.20205e-05	0.000146455	NA	NA	NA	ORTHOMCL4475 (2 genes,2 taxa):
TR6475|c3_g1	-3.35185	5.59482	6.77612e-26	7.46848e-23	NA	NA	NA	NA
TR6015|c2_g1	-3.34937	0.262171	0.00787584	0.0319761	NA	NA	NA	NA
TR11073|c0_g1	-3.34237	0.223719	0.00209	0.010957	NA	NA	GO:0004671|GO:0006481|GO:0016021	ORTHOMCL9044 (2 genes,2 taxa):
TR6859|c1_g2	-3.3371	0.219919	0.00441137	0.0201945	NA	NA	NA	NA
TR5819|c3_g1	-3.3323	0.227113	0.00438208	0.0200849	NA	NA	NA	ORTHOMCL8936 (2 genes,2 taxa):
TR4806|c1_g1	-3.32647	2.05988	2.5249e-08	6.90642e-07	NA	NA	NA	NA
TR3295|c0_g1	-3.32406	0.746168	0.000178411	0.0014219	NA	NA	NA	NA
TR4853|c0_g1	-3.32126	3.29212	1.84898e-09	6.87387e-08	NA	NA	NA	NA
TR1128|c0_g2	-3.31722	3.91237	3.98898e-15	5.61966e-13	NA	NA	NA	NA
TR9170|c1_g1	-3.31505	2.61419	2.85104e-11	1.62866e-09	gi|294863186|sp|B0YC65.2|XYL2_ASPFC|RecName: Full=Probable D-xylulose reductase A; AltName: Full=Xylitol dehydrogenase A [Aspergillus fumigatus A1163]	K00008	NA	NA
TR4312|c0_g1	-3.29014	3.62861	2.46418e-20	1.24787e-17	NA	NA	NA	NA
TR9839|c0_g1	-3.28473	1.3758	9.69623e-06	0.00012259	gi|558446118|sp|P0CT42.1|TF27_SCHPO|RecName: Full=Transposon Tf2-7 polyprotein; AltName: Full=Retrotransposable element Tf2 155 kDa protein [Schizosaccharomyces pombe 972h-]	NA	NA	NA
TR586|c0_g1	-3.28433	0.736325	0.000686614	0.00439321	gi|238687560|sp|B0K177.1|SURE_THEPX|RecName: Full=5'-nucleotidase SurE; AltName: Full=Nucleoside 5'-monophosphate phosphohydrolase [Thermoanaerobacter sp. X514]	NA	GO:0016787	NA
TR8199|c4_g1	-3.284	3.1121	2.12633e-12	1.57132e-10	gi|75206691|sp|Q9SLN8.1|DBR_TOBAC|RecName: Full=2-alkenal reductase (NADP(+)-dependent); AltName: Full=Alkenal double bound reductase; AltName: Full=Allyl-alcohol dehydrogenase; AltName: Full=Allylic alcohol dehydrogenase 1; Short=allyl-ADH1; AltName: Full=Flavin-free double bond reductase; Short=NtDBR; AltName: Full=Pulegone reductase; Short=NtRed-1 [Nicotiana tabacum]	K07119	GO:0008270|GO:0016491|GO:0055114	NA
TR9298|c0_g1	-3.27931	5.0669	7.62517e-08	1.82004e-06	NA	NA	NA	ORTHOMCL8047 (2 genes,2 taxa):
TR7706|c0_g1	-3.2778	0.215444	0.00723299	0.0298776	NA	NA	NA	NA
TR2849|c0_g1	-3.26669	2.72412	2.27132e-11	1.34459e-09	NA	NA	NA	NA
TR8164|c2_g1	-3.26456	2.87566	6.42712e-15	8.48062e-13	NA	NA	NA	NA
TR4318|c0_g1	-3.26353	2.51009	2.33603e-06	3.57016e-05	NA	NA	NA	NA
TR11087|c0_g1	-3.25898	0.715115	0.000803856	0.00498737	gi|130582|sp|P10978.1|POLX_TOBAC|RecName: Full=Retrovirus-related Pol polyprotein from transposon TNT 1-94; Includes: RecName: Full=Protease; Includes: RecName: Full=Reverse transcriptase; Includes: RecName: Full=Endonuclease [Nicotiana tabacum]	NA	NA	NA
TR6272|c0_g1	-3.25267	3.2905	1.41599e-09	5.43678e-08	gi|74624463|sp|Q9HDX2.1|YKN3_SCHPO|RecName: Full=Uncharacterized lactate 2-monooxygenase PB1A11.03 [Schizosaccharomyces pombe 972h-]	NA	GO:0006537|GO:0015930|GO:0016491|GO:0016638|GO:0055114	ORTHOMCL3618 (2 genes,2 taxa):
TR1568|c0_g2	-3.25222	2.04071	3.82378e-05	0.000389381	NA	NA	NA	NA
TR7137|c1_g1	-3.24955	3.80385	4.44614e-11	2.38021e-09	NA	NA	NA	NA
TR3691|c1_g1	-3.24739	0.171341	0.00399295	0.0185509	NA	NA	NA	NA
TR5729|c2_g1	-3.24659	1.69509	0.000128497	0.00107845	gi|550540752|sp|A1DA63.1|FTME_NEOFI|RecName: Full=Fumitremorgin C synthase; AltName: Full=Fumitremorgin biosynthesis protein E [Neosartorya fischeri NRRL 181]	NA	GO:0005506|GO:0016705|GO:0020037|GO:0055114	NA
TR3373|c0_g2	-3.24567	0.678918	0.000156914	0.00127719	NA	NA	NA	NA
TR2325|c0_g1	-3.24271	0.667264	4.8606e-05	0.000476823	NA	NA	NA	NA
TR6475|c4_g2	-3.23961	1.89518	0.000504087	0.00340486	NA	NA	NA	NA
TR9303|c9_g1	-3.237	1.94779	2.41695e-08	6.64998e-07	NA	NA	NA	NA
TR6916|c0_g1	-3.23583	4.91459	8.9633e-17	1.80586e-14	NA	NA	NA	ORTHOMCL7239 (2 genes,2 taxa):
TR2723|c0_g1	-3.233	0.671928	0.000291379	0.00216135	NA	NA	NA	ORTHOMCL7257 (2 genes,2 taxa):
TR10320|c0_g2	-3.22926	0.684748	0.00377791	0.0176922	NA	NA	NA	NA
TR2105|c0_g1	-3.22406	1.91607	0.00013919	0.00115251	gi|408360233|sp|O59741.2|YN25_SCHPO|RecName: Full=Uncharacterized transcriptional regulatory protein C530.05 [Schizosaccharomyces pombe 972h-]	NA	GO:0000981|GO:0005634|GO:0006355|GO:0008270	NA
TR4203|c0_g1	-3.22278	1.81683	6.67459e-07	1.1888e-05	gi|83300389|sp|O42799.2|ALL7_ASPFU|RecName: Full=Allergen Asp f 7; AltName: Allergen=Asp f 7; Flags: Precursor [Aspergillus fumigatus Af293]	NA	NA	NA
TR1074|c0_g1	-3.22187	0.171335	0.00698292	0.0290366	NA	NA	NA	NA
TR11747|c0_g1	-3.21811	0.169836	0.00597833	0.0257035	NA	NA	NA	ORTHOMCL9338 (2 genes,2 taxa):
TR8253|c0_g1	-3.21731	0.697192	0.0011241	0.00655124	NA	NA	NA	NA
TR8465|c0_g1	-3.21181	3.00224	6.57683e-16	1.12159e-13	gi|113652|sp|P04841.1|ALOX_PICAN|RecName: Full=Alcohol oxidase; Short=AO; Short=AOX; AltName: Full=Methanol oxidase; Short=MOX [Ogataea angusta]	NA	GO:0016614|GO:0055114	NA
TR8246|c1_g1	-3.21161	2.00376	1.07467e-06	1.81716e-05	NA	NA	GO:0005515	NA
TR5100|c1_g1	-3.2116	3.08895	2.02813e-09	7.46582e-08	NA	NA	NA	ORTHOMCL4947 (2 genes,2 taxa):
TR8725|c2_g1	-3.21027	3.3932	3.43764e-11	1.92847e-09	NA	NA	NA	NA
TR8104|c1_g1	-3.20912	0.647812	0.000279967	0.00208994	NA	NA	NA	NA
TR11237|c0_g1	-3.20818	0.131101	0.0128933	0.0473781	NA	NA	NA	NA
TR9532|c0_g1	-3.20561	0.166423	0.00732697	0.0301859	NA	NA	NA	NA
TR9186|c4_g1	-3.20349	3.75553	7.02931e-18	1.733e-15	gi|417053|sp|P32816.1|GLDA_GEOSE|RecName: Full=Glycerol dehydrogenase; Short=GDH; Short=GLDH; Short=GlyDH [Geobacillus stearothermophilus]	NA	GO:0016491|GO:0046872|GO:0055114	NA
TR3376|c1_g1	-3.19091	0.169695	0.00746623	0.0306182	NA	NA	NA	NA
TR3428|c0_g1	-3.17551	0.621722	0.00526752	0.0232538	gi|74638719|sp|Q9P6J0.1|YHDC_SCHPO|RecName: Full=Uncharacterized transporter C1683.12 [Schizosaccharomyces pombe 972h-]	NA	NA	NA
TR6015|c0_g1	-3.17545	0.657697	0.00262365	0.0131782	NA	NA	NA	ORTHOMCL6958 (2 genes,2 taxa):
TR9693|c3_g1	-3.16577	3.52869	2.51644e-11	1.4643e-09	gi|135917|sp|P27357.1|TLP_WHEAT|RecName: Full=Thaumatin-like protein PWIR2; Flags: Precursor [Triticum aestivum]	NA	NA	NA
TR6958|c0_g1	-3.15657	3.00285	1.44841e-08	4.20757e-07	gi|126253663|sp|O94632.4|MU158_SCHPO|RecName: Full=Meiotically up-regulated gene 158 protein [Schizosaccharomyces pombe 972h-]	NA	NA	ORTHOMCL8506 (2 genes,2 taxa):
TR11608|c0_g1	-3.15082	0.68858	0.0048809	0.0219366	gi|357580535|sp|F2Z266.2|BEL_BOLED|RecName: Full=Boletus edulis lectin; Short=BEL [Boletus edulis]	NA	NA	NA
TR7262|c2_g1	-3.14561	2.28174	1.0257e-05	0.000128638	NA	NA	NA	NA
TR5651|c0_g1	-3.1425	2.89459	4.40291e-13	3.767e-11	NA	NA	NA	NA
TR8538|c3_g1	-3.13099	5.24161	8.67044e-19	2.59164e-16	gi|83300864|sp|P80235.2|CACM_YEAST|RecName: Full=Putative mitochondrial carnitine O-acetyltransferase [Saccharomyces cerevisiae S288c]	K00624	GO:0016746	ORTHOMCL5899 (2 genes,2 taxa):
TR10145|c0_g1	-3.123	1.55886	5.77632e-05	0.000552763	NA	NA	NA	NA
TR3005|c0_g1	-3.11828	0.109552	0.00984863	0.0382216	NA	NA	NA	NA
TR9983|c0_g1	-3.11755	0.117285	0.00821591	0.0330772	NA	NA	NA	NA
TR324|c0_g2	-3.11387	0.994937	0.000591459	0.00389603	NA	NA	NA	NA
TR5729|c1_g3	-3.11322	0.660511	0.00614203	0.0262387	NA	NA	NA	NA
TR3231|c3_g1	-3.10551	0.104196	0.0108935	0.0414272	NA	NA	NA	NA
TR1520|c0_g2	-3.10424	0.619109	0.00272278	0.0135789	NA	NA	NA	NA
TR9839|c1_g1	-3.10139	3.77418	2.94186e-15	4.34029e-13	gi|558446106|sp|P0CT34.1|TF21_SCHPO|RecName: Full=Transposon Tf2-1 polyprotein; AltName: Full=Retrotransposable element Tf2 155 kDa protein [Schizosaccharomyces pombe 972h-]	NA	GO:0015074|GO:0016787|GO:0046080	ORTHOMCL6487 (2 genes,2 taxa):
TR7363|c1_g1	-3.0975	3.30338	5.04858e-09	1.65666e-07	gi|3023956|sp|Q00808.1|HETE1_PODAS|RecName: Full=Vegetative incompatibility protein HET-E-1 [Podospora anserina]	NA	GO:0005515	NA
TR6584|c1_g1	-3.08796	1.94168	1.78229e-05	0.000205127	NA	NA	NA	NA
TR4464|c0_g1	-3.08362	0.565816	0.000946878	0.00568825	NA	NA	NA	NA
TR9313|c3_g1	-3.0808	6.77586	1.49432e-14	1.83e-12	gi|81372419|sp|Q5XDZ5.1|Y233_STRP6|RecName: Full=Uncharacterized protein M6_Spy0233 [Streptococcus pyogenes MGAS10394]	NA	NA	ORTHOMCL5998 (2 genes,2 taxa):
TR2356|c0_g1	-3.07971	1.50391	0.00599812	0.025765	NA	NA	NA	ORTHOMCL4147 (2 genes,2 taxa):
TR9308|c0_g1	-3.0764	3.93382	7.5766e-20	3.38006e-17	gi|298351561|sp|Q5AWI5.2|AGDC_EMENI|RecName: Full=Alpha/beta-glucosidase agdC; Flags: Precursor [Aspergillus nidulans FGSC A4]	NA	NA	NA
TR4757|c0_g1	-3.07191	8.68255	1.71189e-14	2.04304e-12	gi|729359|sp|P38774.1|DOG1_YEAST|RecName: Full=2-deoxyglucose-6-phosphate phosphatase 1; Short=2-DOG-6-P 1; Short=2-deoxyglucose-6-phosphatase 1 [Saccharomyces cerevisiae S288c]	NA	NA	ORTHOMCL7953 (2 genes,2 taxa):
TR8464|c1_g1	-3.06201	4.25159	4.36136e-07	8.2461e-06	NA	NA	NA	NA
TR3923|c0_g1	-3.05727	2.00702	5.78126e-07	1.05578e-05	NA	NA	NA	NA
TR4038|c2_g1	-3.03971	0.584395	0.00213495	0.0111459	NA	NA	NA	NA
TR11182|c0_g1	-3.03841	0.552421	0.000669504	0.00430048	NA	NA	NA	NA
TR4052|c0_g2	-3.03801	2.24759	6.54609e-05	0.000615116	gi|1710860|sp|P16933.2|SC3_SCHCO|RecName: Full=Fruiting body protein SC3; AltName: Full=Hydrophobin SC3; Flags: Precursor [Schizophyllum commune]	NA	GO:0005199|GO:0009277	NA
TR8420|c2_g1	-3.03674	4.29873	1.25887e-05	0.000152276	NA	NA	NA	NA
TR6389|c0_g1	-3.03443	3.16565	0.000795323	0.00494097	gi|449061840|sp|B1Q2B6.1|OLIS_CANSA|RecName: Full=3,5,7-trioxododecanoyl-CoA synthase; AltName: Full=Olivetol synthase; AltName: Full=Polyketide synthase-1; AltName: Full=Tetraketide synthase [Cannabis sativa]	K16231	GO:0006633|GO:0008610|GO:0009058|GO:0016020|GO:0016746|GO:0016747	NA
TR6642|c0_g1	-3.02771	4.76117	4.75802e-19	1.56405e-16	NA	NA	NA	NA
TR4726|c1_g1	-3.02649	5.94507	4.79458e-30	8.16691e-27	gi|113466|sp|P02723.1|ADT_NEUCR|RecName: Full=ADP,ATP carrier protein; AltName: Full=ADP/ATP translocase; AltName: Full=Adenine nucleotide translocator; Short=ANT [Neurospora crassa OR74A]	K05863	NA	ORTHOMCL7379 (2 genes,2 taxa):
TR8917|c0_g1	-3.02642	1.43798	1.27118e-05	0.000153566	NA	NA	NA	NA
TR5484|c2_g2	-3.00955	2.91214	1.52163e-05	0.000179652	gi|140338|sp|P21367.1|YCAC_ECOLI|RecName: Full=Uncharacterized protein YcaC [Escherichia coli K-12]	NA	NA	NA
TR5046|c0_g1	-2.99986	5.11157	1.29059e-19	4.83635e-17	gi|74624463|sp|Q9HDX2.1|YKN3_SCHPO|RecName: Full=Uncharacterized lactate 2-monooxygenase PB1A11.03 [Schizosaccharomyces pombe 972h-]	NA	GO:0003824|GO:0016491|GO:0055114	ORTHOMCL7404 (2 genes,2 taxa):
TR4475|c2_g3	-2.97166	0.982516	0.01234	0.045758	NA	NA	NA	NA
TR7737|c0_g2	-2.97096	1.2898	7.29706e-05	0.000671318	NA	NA	NA	NA
TR4390|c1_g1	-2.96857	1.75709	2.08621e-06	3.24932e-05	NA	NA	NA	NA
TR4294|c0_g1	-2.96573	3.51744	2.9258e-10	1.34365e-08	NA	NA	NA	NA
TR5240|c0_g1	-2.96329	0.507692	0.00175477	0.00952465	gi|50403766|sp|Q06010.2|STE23_YEAST|RecName: Full=A-factor-processing enzyme; AltName: Full=Insulin-degrading enzyme homolog [Saccharomyces cerevisiae S288c]	K01408	NA	NA
TR9360|c0_g1	-2.95917	1.15307	4.71757e-05	0.000464983	gi|74698341|sp|Q9P7V2.1|ABC4_SCHPO|RecName: Full=ATP-binding cassette transporter abc4; Short=ABC transporter abc4; AltName: Full=ATP-energized glutathione S-conjugate pump abc4; AltName: Full=Glutathione S-conjugate-transporting ATPase abc4 [Schizosaccharomyces pombe 972h-]	NA	GO:0005524|GO:0016887	NA
TR5624|c0_g1	-2.9583	3.40602	3.82348e-16	6.82291e-14	gi|1351698|sp|Q10080.1|YAO1_SCHPO|RecName: Full=UPF0654 protein C11D3.01c [Schizosaccharomyces pombe 972h-]	NA	NA	NA
TR5813|c0_g1	-2.9555	4.22696	8.60331e-05	0.000769452	NA	NA	NA	NA
TR4203|c1_g1	-2.95285	2.46044	4.04046e-08	1.03849e-06	NA	NA	NA	NA
TR8228|c1_g1	-2.95116	6.79811	8.7646e-09	2.70102e-07	gi|238054323|sp|Q00668.2|STCC_EMENI|RecName: Full=Putative sterigmatocystin biosynthesis peroxidase stcC; Flags: Precursor [Aspergillus nidulans FGSC A4]	NA	GO:0004601	NA
TR888|c0_g1	-2.95093	2.29724	1.7879e-07	3.84173e-06	NA	NA	NA	NA
TR3682|c0_g1	-2.94911	1.10172	0.000141194	0.00116596	NA	NA	NA	NA
TR3888|c0_g2	-2.94543	0.516619	0.00399731	0.0185666	gi|81885843|sp|Q6UPE0.1|CHDH_RAT|RecName: Full=Choline dehydrogenase, mitochondrial; Short=CDH; Short=CHD; Flags: Precursor [Rattus norvegicus]	NA	GO:0016614|GO:0050660|GO:0055114	NA
TR5484|c2_g1	-2.94154	7.4572	3.5149e-09	1.2224e-07	gi|140338|sp|P21367.1|YCAC_ECOLI|RecName: Full=Uncharacterized protein YcaC [Escherichia coli K-12]	NA	GO:0003824|GO:0008152	NA
TR4366|c0_g1	-2.93811	3.91508	5.03547e-11	2.67279e-09	gi|135915|sp|P28493.1|PR5_ARATH|RecName: Full=Pathogenesis-related protein 5; Short=PR-5; Flags: Precursor [Arabidopsis thaliana]	NA	NA	NA
TR5796|c2_g2	-2.93139	1.27627	0.00841324	0.0336979	gi|74654744|sp|O74628.1|YQ53_SCHPO|RecName: Full=Uncharacterized oxidoreductase C162.03 [Schizosaccharomyces pombe 972h-]	NA	GO:0008152|GO:0016491	NA
TR9369|c0_g1	-2.92834	0.471845	0.00442698	0.020256	NA	NA	NA	NA
TR2083|c2_g1	-2.91466	0.857239	0.00812949	0.0327998	gi|75059201|sp|Q28379.1|MX1_HORSE|RecName: Full=Interferon-induced GTP-binding protein Mx1; AltName: Full=Interferon-regulated resistance GTP-binding protein MxA; AltName: Full=Myxoma resistance protein 1; AltName: Full=Myxovirus resistance protein 1; Contains: RecName: Full=Interferon-induced GTP-binding protein Mx1, N-terminally processed [Equus caballus]	NA	GO:0003924|GO:0005525	NA
TR8472|c4_g1	-2.91053	3.34869	6.76741e-08	1.63826e-06	NA	NA	NA	NA
TR9956|c2_g2	-2.91017	1.12156	9.47926e-05	0.00083504	gi|146291076|sp|Q7LHG5.2|YI31B_YEAST|RecName: Full=Transposon Ty3-I Gag-Pol polyprotein; AltName: Full=Gag3-Pol3; AltName: Full=Transposon Ty3-2 TYA-TYB polyprotein; Contains: RecName: Full=Capsid protein; Short=CA; AltName: Full=p24; Contains: RecName: Full=Spacer peptide p3; Contains: RecName: Full=Nucleocapsid protein p11; Short=NC; Contains: RecName: Full=Ty3 protease; Short=PR; AltName: Full…	NA	NA	NA
TR10707|c0_g1	-2.90954	0.46524	0.00190373	0.0101336	NA	NA	NA	NA
TR6790|c0_g1	-2.89805	5.46327	1.09699e-05	0.000136302	gi|259016150|sp|O94642.2|TAD2_SCHPO|RecName: Full=tRNA-specific adenosine deaminase subunit tad2; AltName: Full=tRNA-specific adenosine-34 deaminase subunit tad2 [Schizosaccharomyces pombe 972h-]	K15441	GO:0003995|GO:0008152|GO:0008270|GO:0016627|GO:0016787|GO:0020037|GO:0050660|GO:0055114	NA
TR9930|c0_g1	-2.89668	1.69571	0.000102519	0.000891782	NA	NA	NA	NA
TR3803|c0_g1	-2.89198	5.40325	1.17669e-09	4.70097e-08	gi|403314396|sp|Q7Z9M7.3|GUN7_HYPJQ|RecName: Full=Endoglucanase-7; AltName: Full=Cellulase-61B; Short=Cel61B; AltName: Full=Endo-1,4-beta-glucanase VII; Short=EGVII; AltName: Full=Endoglucanase VII; AltName: Full=Endoglucanase-61B; Flags: Precursor [Trichoderma reesei QM6a]	NA	NA	ORTHOMCL8438 (2 genes,2 taxa):
TR6815|c0_g1	-2.88936	2.78696	7.09738e-07	1.25812e-05	NA	NA	NA	NA
TR9661|c1_g1	-2.88843	4.30224	1.72836e-07	3.7309e-06	gi|13432224|sp|P08092.2|RAN1_SCHPO|RecName: Full=Negative regulator of sexual conjugation and meiosis [Schizosaccharomyces pombe 972h-]	NA	GO:0004672|GO:0005524|GO:0006468	ORTHOMCL7425 (2 genes,2 taxa):
TR4792|c1_g1	-2.88612	2.16161	1.03049e-06	1.7569e-05	gi|1705619|sp|P39113.2|CAT8_YEAST|RecName: Full=Regulatory protein CAT8 [Saccharomyces cerevisiae S288c]	NA	GO:0000981|GO:0003677|GO:0005634|GO:0006351|GO:0006355|GO:0008270	NA
TR5508|c1_g1	-2.88528	0.45356	0.00352488	0.0167799	NA	NA	NA	ORTHOMCL3941 (2 genes,2 taxa):
TR3717|c1_g1	-2.88211	0.468772	0.00174912	0.00949677	NA	NA	NA	NA
TR8420|c3_g1	-2.88167	4.62667	2.49911e-05	0.000272401	gi|731409|sp|P39992.1|YEC3_YEAST|RecName: Full=Uncharacterized protein YEL023C [Saccharomyces cerevisiae S288c]	NA	NA	NA
TR8538|c2_g1	-2.88075	4.51119	1.7902e-19	6.32887e-17	NA	NA	NA	NA
TR8845|c2_g1	-2.86714	3.4491	1.07554e-06	1.81716e-05	gi|296439509|sp|P86491.1|6HN3M_PSEFL|RecName: Full=6-hydroxynicotinate 3-monooxygenase; Flags: Precursor [Pseudomonas fluorescens]	K00480	NA	NA
TR8538|c0_g1	-2.86596	5.77315	4.3647e-22	2.63811e-19	gi|83300864|sp|P80235.2|CACM_YEAST|RecName: Full=Putative mitochondrial carnitine O-acetyltransferase [Saccharomyces cerevisiae S288c]	K00624	GO:0016746	ORTHOMCL8426 (2 genes,2 taxa):
TR4929|c0_g1	-2.86208	3.54032	8.36143e-09	2.59814e-07	gi|586908179|sp|A8DRH7.1|LGA1_ASPNG|RecName: Full=L-threo-3-deoxy-hexylosonate aldolase; AltName: Full=L-threo-3-deoxy-hexulosonate aldolase [Aspergillus niger]	NA	GO:0008152|GO:0016829	NA
TR5792|c0_g1	-2.85839	2.35524	2.5964e-07	5.21981e-06	gi|3025028|sp|P75791.1|YBIU_ECOLI|RecName: Full=Uncharacterized protein YbiU [Escherichia coli K-12]	NA	NA	ORTHOMCL8816 (2 genes,2 taxa):
TR5279|c0_g1	-2.8573	0.801733	0.000550053	0.00366786	NA	NA	NA	NA
TR7072|c1_g1	-2.85672	2.38808	3.089e-05	0.000327183	gi|158564269|sp|Q2L4W6.1|SPO5_SCHPO|RecName: Full=Sporulation-specific protein 5; AltName: Full=Meiotic RNA-binding protein 1; AltName: Full=Meiotically up-regulated gene 12 protein [Schizosaccharomyces pombe 972h-]	NA	GO:0003676	ORTHOMCL8387 (2 genes,2 taxa):
TR7391|c0_g1	-2.8496	6.28905	2.63707e-06	3.96237e-05	gi|81342375|sp|O34703.1|YJOB_BACSU|RecName: Full=Uncharacterized ATPase YjoB [Bacillus subtilis subsp. subtilis str. 168]	NA	GO:0005524	ORTHOMCL5755 (2 genes,2 taxa):
TR9988|c5_g1	-2.84814	4.24334	2.03542e-09	7.47797e-08	gi|121944459|sp|Q8IYS1.2|P20D2_HUMAN|RecName: Full=Peptidase M20 domain-containing protein 2; AltName: Full=Aminoacylase-1-like protein 2 [Homo sapiens]	NA	GO:0008152|GO:0016787	NA
TR4216|c1_g1	-2.84627	0.458546	0.00466264	0.0211126	NA	NA	NA	NA
TR9985|c0_g1	-2.84452	0.802773	0.00111804	0.00652	NA	NA	NA	NA
TR4077|c0_g2	-2.83185	0.43127	0.00634422	0.0269306	NA	NA	NA	NA
TR8421|c0_g1	-2.83138	1.10394	0.00175772	0.00953794	gi|11386877|sp|O74957.1|AGO1_SCHPO|RecName: Full=Protein argonaute; AltName: Full=Cell cycle control protein ago1; AltName: Full=Eukaryotic translation initiation factor 2C 2-like protein ago1; AltName: Full=PAZ Piwi domain protein ago1; AltName: Full=Protein slicer; AltName: Full=RNA interference pathway protein ago1 [Schizosaccharomyces pombe 972h-]	NA	NA	NA
TR5388|c1_g1	-2.83096	4.03252	2.47565e-16	4.68549e-14	NA	NA	NA	NA
TR7059|c0_g1	-2.82472	4.27048	2.00368e-12	1.49573e-10	NA	NA	NA	NA
TR4538|c1_g1	-2.82446	2.63071	2.16913e-06	3.35338e-05	gi|254763384|sp|P42318.3|YXJG_BACSU|RecName: Full=Uncharacterized protein YxjG [Bacillus subtilis subsp. subtilis str. 168]	NA	GO:0003871|GO:0008270|GO:0009086	ORTHOMCL5374 (2 genes,2 taxa):
TR7557|c3_g1	-2.82099	4.12824	1.78828e-09	6.67471e-08	NA	NA	NA	ORTHOMCL7927 (2 genes,2 taxa):
TR8164|c1_g1	-2.82036	6.79121	2.93242e-20	1.44591e-17	NA	NA	NA	ORTHOMCL3935 (2 genes,2 taxa):
TR9740|c0_g1	-2.82034	0.793267	0.00121535	0.00700676	NA	NA	NA	NA
TR3228|c0_g2	-2.82003	1.59848	7.53506e-06	9.79767e-05	NA	NA	NA	NA
TR8538|c1_g1	-2.8108	3.77006	1.50994e-14	1.83712e-12	gi|83300864|sp|P80235.2|CACM_YEAST|RecName: Full=Putative mitochondrial carnitine O-acetyltransferase [Saccharomyces cerevisiae S288c]	NA	GO:0016746	NA
TR8421|c2_g2	-2.7998	1.64477	2.42287e-05	0.000266404	gi|82182319|sp|Q6DCX2.1|AGO2_XENLA|RecName: Full=Protein argonaute-2; Short=Argonaute2; AltName: Full=Argonaute RISC catalytic component 2; AltName: Full=Eukaryotic translation initiation factor 2C 2; Short=eIF-2C 2; Short=eIF2C 2; AltName: Full=Protein slicer [Xenopus laevis]	K11593	GO:0005515	NA
TR8475|c0_g1	-2.79717	3.25516	2.11952e-09	7.75652e-08	gi|338817808|sp|C8Z9U3.1|CRP1_YEAS8|RecName: Full=Cruciform DNA-recognizing protein 1; Contains: RecName: Full=CRP1 short N-terminal subpeptide; Contains: RecName: Full=CRP1 short C-terminal subpeptide [Saccharomyces cerevisiae EC1118]	NA	NA	ORTHOMCL4571 (2 genes,2 taxa):
TR9720|c1_g1	-2.79501	1.21253	4.44963e-05	0.000441883	NA	NA	NA	NA
TR8970|c1_g1	-2.79327	3.65411	1.88041e-17	4.29674e-15	NA	NA	NA	NA
TR8970|c2_g1	-2.7928	2.93649	2.10075e-13	1.92008e-11	NA	NA	NA	NA
TR2053|c0_g1	-2.78804	0.74387	0.000370603	0.0026303	NA	NA	NA	NA
TR8785|c0_g1	-2.78129	4.06721	2.32887e-15	3.57672e-13	gi|74960859|sp|O77033.1|CYC8_DICDI|RecName: Full=General transcriptional corepressor trfA [Dictyostelium discoideum]	NA	GO:0005515	NA
TR3003|c0_g2	-2.77423	1.81149	7.3705e-06	9.62376e-05	NA	NA	NA	NA
TR6237|c1_g1	-2.77355	2.15034	1.94096e-09	7.17312e-08	NA	NA	GO:0008762|GO:0016491|GO:0050660|GO:0055114	NA
TR9422|c1_g1	-2.77297	4.28525	6.52178e-08	1.58494e-06	gi|12229734|sp|O00061.1|CP67_UROFA|RecName: Full=Cytochrome P450 67; AltName: Full=CYPLXVII; AltName: Full=Planta-induced rust protein 16, partial [Uromyces viciae-fabae]	NA	GO:0005506|GO:0016705|GO:0020037|GO:0055114	NA
TR7409|c2_g1	-2.77153	1.81294	4.97558e-05	0.000486828	NA	NA	GO:0005515	ORTHOMCL3036 (2 genes,2 taxa):
TR8392|c0_g1	-2.77011	1.21716	1.10958e-05	0.000137501	NA	NA	NA	NA
TR6596|c0_g1	-2.76822	6.40759	1.4843e-13	1.43358e-11	gi|1705625|sp|P55306.1|CATA_SCHPO|RecName: Full=Catalase [Schizosaccharomyces pombe 972h-]	K03781	GO:0004096|GO:0020037|GO:0055114	NA
TR7140|c1_g1	-2.76553	2.74414	1.63379e-09	6.13472e-08	NA	NA	NA	NA
TR9369|c1_g1	-2.7649	2.93159	4.37014e-10	1.91316e-08	NA	NA	NA	NA
TR9088|c3_g1	-2.7616	1.26645	9.1043e-05	0.000806559	gi|74857322|sp|Q552Z6.1|GTPA_DICDI|RecName: Full=GTP-binding protein A [Dictyostelium discoideum]	NA	GO:0003924|GO:0005525|GO:0007049	NA
TR5379|c0_g2	-2.75949	0.702765	0.000708477	0.00449838	NA	NA	NA	ORTHOMCL9322 (2 genes,2 taxa):
TR4225|c0_g1	-2.75667	1.37868	6.92287e-05	0.000642784	NA	NA	NA	NA
TR7672|c3_g1	-2.75225	0.660511	0.0047365	0.021385	NA	NA	NA	NA
TR8806|c1_g1	-2.75107	1.43189	8.17763e-06	0.000105309	NA	NA	NA	ORTHOMCL5904 (2 genes,2 taxa):
TR9308|c1_g1	-2.75008	4.39191	1.24728e-19	4.76943e-17	gi|121738215|sp|Q0CMA7.1|AGDC_ASPTN|RecName: Full=Probable alpha/beta-glucosidase agdC; Flags: Precursor [Aspergillus terreus NIH2624]	K01187	GO:0004553|GO:0005975	ORTHOMCL7177 (2 genes,2 taxa):
TR4224|c0_g1	-2.74651	4.03133	9.34752e-12	6.08103e-10	gi|74638860|sp|Q9US44.1|YIZG_SCHPO|RecName: Full=Uncharacterized transporter C1002.16c [Schizosaccharomyces pombe 972h-]	NA	GO:0016021|GO:0055085	ORTHOMCL7838 (2 genes,2 taxa):
TR9545|c0_g2	-2.73952	1.20744	0.000133064	0.0011076	NA	NA	NA	NA
TR6978|c0_g1	-2.73606	4.56156	6.65242e-12	4.45166e-10	gi|57013849|sp|Q12068.1|GRE2_YEAST|RecName: Full=NADPH-dependent methylglyoxal reductase GRE2; AltName: Full=3-methylbutanal reductase; AltName: Full=Genes de respuesta a estres protein 2; AltName: Full=Isovaleraldehyde reductase [Saccharomyces cerevisiae S288c]	NA	GO:0003824|GO:0003854|GO:0006694|GO:0016616|GO:0050662|GO:0055114	NA
TR3578|c0_g1	-2.73603	2.71183	5.1423e-10	2.21497e-08	NA	NA	NA	NA
TR8662|c1_g1	-2.72771	4.29754	1.46129e-16	2.88212e-14	NA	NA	NA	ORTHOMCL8293 (2 genes,2 taxa):
TR8806|c0_g1	-2.72525	1.3848	5.81643e-05	0.000555183	NA	NA	NA	NA
TR8476|c1_g1	-2.72184	0.920029	0.00122621	0.00706288	NA	NA	NA	NA
TR7325|c1_g1	-2.72175	3.58635	8.66329e-06	0.000111105	NA	NA	NA	NA
TR8005|c0_g2	-2.71982	0.709606	0.000635004	0.00412815	NA	NA	NA	NA
TR3322|c0_g1	-2.71932	2.09546	0.00013283	0.00110615	NA	NA	NA	NA
TR11548|c0_g1	-2.71897	2.07073	0.000190501	0.00150102	NA	NA	NA	NA
TR9268|c2_g1	-2.71819	6.65144	1.09174e-23	7.86765e-21	gi|75304477|sp|Q8VZF1.1|AEE7_ARATH|RecName: Full=Acetate/butyrate--CoA ligase AAE7, peroxisomal; AltName: Full=AMP-binding protein 7; Short=AtAMPBP7; AltName: Full=Acetyl-CoA synthetase; AltName: Full=Acyl-activating enzyme 7; AltName: Full=Butyryl-CoA synthetase; AltName: Full=Protein ACETATE NON-UTILIZING 1 [Arabidopsis thaliana]	NA	GO:0003824|GO:0008152	NA
TR9956|c3_g1	-2.71755	1.38973	9.35708e-05	0.000825682	NA	NA	NA	NA
TR2407|c1_g1	-2.71655	2.01709	1.97397e-07	4.17514e-06	gi|2499619|sp|Q03656.1|SKY1_YEAST|RecName: Full=Serine/threonine-protein kinase SKY1; Short=SRPK [Saccharomyces cerevisiae S288c]	K08832	GO:0004672|GO:0005524|GO:0006468	NA
TR6970|c0_g2	-2.71418	2.01308	6.59061e-06	8.72709e-05	NA	NA	NA	NA
TR3209|c1_g1	-2.71279	0.358736	0.00822667	0.0331134	NA	NA	GO:0016491|GO:0016706|GO:0055114	NA
TR1970|c0_g1	-2.71272	1.01266	0.00091351	0.00552856	NA	NA	NA	NA
TR4787|c0_g1	-2.70828	7.03784	3.29515e-14	3.65332e-12	NA	NA	NA	ORTHOMCL5701 (2 genes,2 taxa):
TR8164|c0_g1	-2.70661	3.74157	8.29097e-14	8.58275e-12	NA	NA	NA	NA
TR6183|c0_g1	-2.69891	4.37698	1.53983e-12	1.19222e-10	NA	NA	NA	ORTHOMCL5654 (2 genes,2 taxa):
TR6727|c0_g1	-2.69569	3.54384	4.09471e-13	3.55197e-11	NA	NA	NA	NA
TR5103|c0_g1	-2.69476	4.76718	9.10816e-14	9.27498e-12	NA	NA	NA	NA
TR4237|c0_g2	-2.68827	0.994601	0.000495297	0.00335274	NA	NA	NA	NA
TR9134|c2_g1	-2.68779	7.67509	2.7139e-14	3.04493e-12	NA	NA	NA	NA
TR5941|c2_g1	-2.686	1.9599	0.00118588	0.00685831	NA	NA	NA	NA
TR9769|c3_g1	-2.68484	4.90756	1.46096e-19	5.36744e-17	NA	NA	NA	NA
TR8328|c0_g1	-2.68122	1.8816	0.00289023	0.0142661	gi|75306509|sp|Q94FV7.1|BAS_RHEPA|RecName: Full=Polyketide synthase BAS; AltName: Full=Benzalacetone synthase; Short=RpBAS [Rheum palmatum]	NA	GO:0008610|GO:0016746|GO:0016747	NA
TR6705|c0_g1	-2.67738	1.68463	0.003793	0.0177541	NA	NA	NA	NA
TR5542|c1_g1	-2.66891	4.39367	6.71424e-11	3.4657e-09	NA	NA	NA	NA
TR9742|c2_g1	-2.66869	4.94666	1.06389e-13	1.06599e-11	gi|19862871|sp|Q09752.2|FNX1_SCHPO|RecName: Full=Multidrug resistance protein fnx1 [Schizosaccharomyces pombe 972h-]	NA	GO:0016021|GO:0022857|GO:0055085	NA
TR4476|c0_g1	-2.66718	0.709899	0.00468712	0.0211978	NA	NA	NA	NA
TR5674|c1_g1	-2.66399	0.340088	0.00932259	0.0366046	NA	NA	NA	NA
TR6444|c2_g2	-2.6517	3.25779	2.31507e-12	1.68784e-10	NA	NA	NA	NA
TR10311|c0_g1	-2.64901	0.329223	0.00559338	0.024441	NA	NA	NA	NA
TR11494|c0_g1	-2.64573	0.917951	7.78666e-05	0.000709181	NA	NA	NA	NA
TR9752|c0_g1	-2.64324	5.9323	2.36196e-18	6.23326e-16	gi|75412686|sp|Q9F131.1|3HBH1_PSEAC|RecName: Full=3-hydroxybenzoate 6-hydroxylase 1; AltName: Full=Constitutive 3-hydroxybenzoate 6-hydroxylase [Pseudomonas alcaligenes]	K00480	GO:0016491|GO:0055114	ORTHOMCL9180 (2 genes,2 taxa):
TR3022|c0_g1	-2.63918	4.72059	1.69012e-18	4.65703e-16	NA	NA	NA	NA
TR9319|c2_g1	-2.63858	0.664856	0.00222701	0.0115493	NA	NA	NA	NA
TR6775|c0_g2	-2.62771	5.86282	1.61457e-11	9.88633e-10	gi|113517|sp|P29064.1|AGLU_CANTS|RecName: Full=Alpha-glucosidase; AltName: Full=Maltase; Contains: RecName: Full=Alpha-glucosidase subunit 1; Contains: RecName: Full=Alpha-glucosidase subunit 2; Flags: Precursor [Pseudozyma tsukubaensis]	K01187	GO:0004553|GO:0005975	NA
TR1737|c0_g1	-2.62334	0.922638	0.000406453	0.00283851	NA	NA	NA	ORTHOMCL8520 (2 genes,2 taxa):
TR5567|c2_g1	-2.61941	1.32205	2.9368e-05	0.000313493	NA	NA	NA	NA
TR9738|c1_g1	-2.61656	4.86044	4.22723e-11	2.28258e-09	NA	NA	NA	NA
TR2953|c0_g1	-2.61051	2.46798	3.38965e-05	0.00035294	NA	NA	NA	ORTHOMCL5319 (2 genes,2 taxa):
TR5127|c3_g1	-2.60694	1.49324	0.000224309	0.00172815	gi|134967|sp|P12866.1|STE6_YEAST|RecName: Full=Alpha-factor-transporting ATPase; AltName: Full=Mating factor A secretion protein STE6; AltName: Full=Multiple drug resistance protein homolog; AltName: Full=P-glycoprotein [Saccharomyces cerevisiae S288c]	K05658	GO:0005524|GO:0016887	ORTHOMCL5816 (2 genes,2 taxa):
TR4816|c0_g1	-2.60681	1.50221	3.11468e-05	0.000329344	NA	NA	NA	NA
TR7137|c0_g1	-2.60539	2.4447	2.37308e-06	3.61206e-05	NA	NA	NA	NA
TR5279|c1_g2	-2.6015	0.322509	0.010787	0.0411391	NA	NA	NA	NA
TR9015|c0_g1	-2.60145	3.24221	2.42004e-07	4.90594e-06	NA	NA	NA	NA
TR5732|c0_g1	-2.59488	3.0812	1.42367e-10	6.8574e-09	NA	NA	NA	NA
TR3099|c0_g1	-2.59463	0.663121	0.00390917	0.0182186	NA	NA	NA	NA
TR8465|c1_g1	-2.59282	5.17157	2.0639e-20	1.10489e-17	gi|597439598|sp|P04842.2|ALOX1_PICPG|RecName: Full=Alcohol oxidase 1; Short=AO 1; Short=AOX 1; AltName: Full=Methanol oxidase 1; Short=MOX 1 [Komagataella pastoris GS115]	K17066	GO:0016614|GO:0050660|GO:0055114	NA
TR7072|c2_g1	-2.58783	3.89613	1.5136e-05	0.000179156	NA	NA	NA	ORTHOMCL7498 (2 genes,2 taxa):
TR9635|c1_g2	-2.5875	3.08725	1.59162e-06	2.5731e-05	gi|74698341|sp|Q9P7V2.1|ABC4_SCHPO|RecName: Full=ATP-binding cassette transporter abc4; Short=ABC transporter abc4; AltName: Full=ATP-energized glutathione S-conjugate pump abc4; AltName: Full=Glutathione S-conjugate-transporting ATPase abc4 [Schizosaccharomyces pombe 972h-]	NA	GO:0005524|GO:0006810|GO:0016021|GO:0042626|GO:0055085	NA
TR9956|c8_g3	-2.58672	1.13612	0.00147533	0.00821711	NA	NA	NA	NA
TR4863|c0_g1	-2.58398	5.45282	2.78723e-11	1.60198e-09	NA	NA	NA	ORTHOMCL6862 (2 genes,2 taxa):
TR3175|c0_g1	-2.58357	2.77666	4.8339e-06	6.69917e-05	NA	NA	NA	ORTHOMCL6167 (2 genes,2 taxa):
TR4918|c0_g1	-2.58011	1.11087	0.00127294	0.00727169	gi|50401594|sp|Q8GYD9.1|SDE3_ARATH|RecName: Full=Probable RNA helicase SDE3; AltName: Full=Silencing defective protein 3 [Arabidopsis thaliana]	K18422	NA	NA
TR5542|c0_g1	-2.5771	2.92528	6.00802e-11	3.14448e-09	NA	NA	NA	NA
TR8391|c0_g1	-2.57462	0.638998	0.00443098	0.0202693	NA	NA	NA	NA
TR5897|c0_g1	-2.57221	3.34806	2.04387e-05	0.000230145	NA	NA	NA	ORTHOMCL8905 (2 genes,2 taxa):
TR7834|c1_g1	-2.56934	5.72323	5.2113e-09	1.70112e-07	gi|1710860|sp|P16933.2|SC3_SCHCO|RecName: Full=Fruiting body protein SC3; AltName: Full=Hydrophobin SC3; Flags: Precursor [Schizophyllum commune]	NA	GO:0005199|GO:0009277	NA
TR9891|c3_g1	-2.56288	0.959636	0.00773763	0.0315311	NA	NA	NA	NA
TR3419|c0_g1	-2.55985	1.76251	3.62161e-05	0.000372029	NA	NA	NA	NA
TR9983|c1_g1	-2.55716	1.88558	0.000117278	0.000999748	NA	NA	NA	NA
TR4707|c0_g1	-2.55526	2.70045	1.00319e-09	4.05978e-08	NA	NA	NA	NA
TR9883|c2_g1	-2.55473	4.72581	3.67074e-10	1.63759e-08	gi|374110698|sp|A8P7Y3.1|MTAP_COPC7|RecName: Full=S-methyl-5'-thioadenosine phosphorylase; AltName: Full=5'-methylthioadenosine phosphorylase; Short=MTA phosphorylase; Short=MTAP; Short=MTAPase [Coprinopsis cinerea okayama7#130]	NA	NA	NA
TR8421|c3_g1	-2.5485	2.38865	1.73309e-05	0.000200784	gi|76803660|sp|Q9H9G7.2|AGO3_HUMAN|RecName: Full=Protein argonaute-3; Short=Argonaute3; Short=hAgo3; AltName: Full=Argonaute RISC catalytic component 3; AltName: Full=Eukaryotic translation initiation factor 2C 3; Short=eIF-2C 3; Short=eIF2C 3 [Homo sapiens]	K11593	GO:0005515	NA
TR8590|c0_g1	-2.54707	3.97869	1.20069e-10	5.88938e-09	NA	NA	NA	NA
TR3841|c1_g1	-2.54619	0.277275	0.0127399	0.0469064	gi|74676014|sp|O59801.1|SKI2_SCHPO|RecName: Full=Putative ATP-dependent RNA helicase C550.03c [Schizosaccharomyces pombe 972h-]	K12599	GO:0003676|GO:0005524	NA
TR8697|c2_g1	-2.54616	2.27491	9.53005e-07	1.64424e-05	NA	NA	NA	ORTHOMCL7815 (2 genes,2 taxa):
TR9983|c3_g4	-2.544	5.33392	2.27928e-14	2.63623e-12	NA	NA	GO:0005515	NA
TR5388|c0_g2	-2.54317	2.03662	1.03344e-05	0.000129263	NA	NA	NA	NA
TR9057|c1_g1	-2.54115	5.12263	4.33504e-14	4.69513e-12	NA	NA	NA	ORTHOMCL7954 (2 genes,2 taxa):
TR5275|c0_g1	-2.54009	0.282542	0.0125435	0.0463384	NA	NA	NA	NA
TR8221|c0_g1	-2.53993	3.37919	1.19196e-11	7.59654e-10	gi|74691493|sp|Q701P2.1|KO1_GIBIN|RecName: Full=Ent-kaurene oxidase; AltName: Full=Cytochrome P450 503A1; AltName: Full=Cytochrome P450-4 [Fusarium proliferatum]	NA	GO:0005506|GO:0016705|GO:0020037|GO:0055114	NA
TR5896|c0_g1	-2.53992	0.892743	0.00943785	0.0369565	NA	NA	NA	NA
TR9422|c0_g1	-2.53807	2.09886	0.00115806	0.00671991	NA	NA	NA	NA
TR10483|c0_g1	-2.53684	0.625417	0.00494817	0.0222111	NA	NA	NA	NA
TR9134|c1_g1	-2.53334	6.74108	4.27399e-16	7.48427e-14	NA	NA	GO:0005515	ORTHOMCL8687 (2 genes,2 taxa):
TR495|c0_g1	-2.53245	5.08158	3.73442e-17	7.68921e-15	NA	NA	NA	NA
TR1663|c0_g2	-2.52983	0.572889	0.00678413	0.0284181	NA	NA	NA	NA
TR11613|c0_g1	-2.52684	2.6484	2.41398e-07	4.90594e-06	NA	NA	NA	NA
TR5396|c3_g1	-2.52219	1.43301	0.000149899	0.00123079	NA	NA	NA	ORTHOMCL3061 (2 genes,2 taxa):
TR4540|c0_g2	-2.51776	1.24618	2.2751e-05	0.000252688	NA	NA	NA	NA
TR6859|c2_g1	-2.5143	2.51445	1.60127e-09	6.02471e-08	NA	NA	NA	ORTHOMCL3084 (2 genes,2 taxa):
TR7553|c2_g1	-2.51427	1.2731	0.000222626	0.00171802	NA	NA	NA	NA
TR1563|c0_g1	-2.51376	7.68246	7.57255e-06	9.82597e-05	NA	NA	NA	NA
TR2407|c0_g2	-2.51218	1.55479	0.000107613	0.000932196	gi|300669676|sp|P78362.3|SRPK2_HUMAN|RecName: Full=SRSF protein kinase 2; AltName: Full=SFRS protein kinase 2; AltName: Full=Serine/arginine-rich protein-specific kinase 2; Short=SR-protein-specific kinase 2; Contains: RecName: Full=SRSF protein kinase 2 N-terminal; Contains: RecName: Full=SRSF protein kinase 2 C-terminal [Homo sapiens]	NA	GO:0004672|GO:0005524|GO:0006468	NA
TR8120|c1_g1	-2.51169	1.39563	3.91058e-05	0.000396282	gi|74853613|sp|Q54MG1.1|Y5981_DICDI|RecName: Full=von Willebrand factor A domain-containing protein DDB_G0285981 [Dictyostelium discoideum]	NA	NA	NA
TR780|c0_g1	-2.5093	1.48876	0.00077016	0.0048161	NA	NA	NA	NA
TR4084|c0_g1	-2.50657	2.35571	1.13107e-07	2.57507e-06	NA	NA	NA	NA
TR4979|c1_g1	-2.5065	1.29601	0.0118528	0.044302	NA	NA	NA	NA
TR7499|c1_g1	-2.50586	4.85583	3.18131e-14	3.54811e-12	gi|133277|sp|P25042.1|ROX1_YEAST|RecName: Full=Repressor ROX1; AltName: Full=Heme-dependent repression factor; AltName: Full=Hypoxic function repressor [Saccharomyces cerevisiae S288c]	NA	NA	NA
TR9782|c2_g1	-2.50201	4.96169	2.21656e-13	2.0161e-11	NA	NA	NA	NA
TR9203|c0_g2	-2.50168	1.28576	0.000750116	0.00471484	NA	NA	NA	NA
TR8799|c4_g1	-2.50152	4.8924	6.81731e-12	4.51364e-10	NA	NA	NA	NA
TR9690|c2_g1	-2.49676	3.35975	3.41113e-09	1.19243e-07	NA	NA	NA	NA
TR9308|c2_g1	-2.49571	6.28215	6.56794e-18	1.64085e-15	gi|74672124|sp|Q4WRH9.1|AGDC_ASPFU|RecName: Full=Probable alpha/beta-glucosidase agdC; Flags: Precursor [Aspergillus fumigatus Af293]	K01187	GO:0004553|GO:0005975	ORTHOMCL8305 (2 genes,2 taxa):
TR8809|c4_g1	-2.48637	4.0532	1.88742e-14	2.23827e-12	NA	NA	NA	NA
TR6009|c3_g2	-2.48554	4.03258	1.43678e-11	8.82652e-10	gi|527504060|sp|P86242.2|PAPI_STRMB|RecName: Full=Papain inhibitor; Short=SPI; Flags: Precursor [Streptomyces mobaraensis]	NA	NA	NA
TR3478|c1_g1	-2.48431	1.21667	0.000118839	0.00100938	NA	NA	NA	NA
TR8806|c3_g1	-2.48159	3.68714	8.05372e-10	3.34596e-08	NA	NA	NA	NA
TR3731|c0_g2	-2.47756	0.579853	0.00852093	0.0340381	NA	NA	NA	NA
TR3664|c0_g1	-2.47227	1.4606	0.00331081	0.0159472	NA	NA	NA	NA
TR8133|c0_g1	-2.47079	4.20016	1.36265e-07	3.03591e-06	gi|229891202|sp|Q1LXK4.2|M10B1_DANRE|RecName: Full=Putative helicase mov-10-B.1 [Danio rerio]	K18422	NA	NA
TR1632|c0_g1	-2.45668	2.61623	9.38964e-06	0.000119358	NA	K02272	GO:0004129	NA
TR8807|c1_g1	-2.45422	1.20482	9.68259e-05	0.000850154	NA	NA	NA	NA
TR9132|c1_g1	-2.45369	2.58545	4.12788e-06	5.83728e-05	gi|74618388|sp|Q7SFB0.1|GUS79_NEUCR|RecName: Full=Beta-glucuronidase; Short=GlcAase; AltName: Full=Beta-D-glucuronoside glucuronosohydrolase; Flags: Precursor [Neurospora crassa OR74A]	NA	NA	NA
TR7291|c1_g1	-2.45368	3.03855	1.44267e-05	0.000171736	gi|19859374|sp|P40900.2|ISP4_SCHPO|RecName: Full=Sexual differentiation process protein isp4 [Schizosaccharomyces pombe 972h-]	NA	GO:0055085	NA
TR3899|c0_g1	-2.45218	8.45802	1.81464e-15	2.83341e-13	gi|126302582|sp|P84675.2|PFM_CHAGB|RecName: Full=Putative fungistatic metabolite [Chaetomium globosum CBS 148.51]	NA	NA	NA
TR8472|c5_g1	-2.45139	3.98429	3.12055e-09	1.09905e-07	NA	NA	NA	NA
TR8014|c1_g1	-2.44	2.86885	1.04352e-06	1.77588e-05	gi|56749763|sp|Q73AY2.1|MENG_BACC1|RecName: Full=Demethylmenaquinone methyltransferase [Bacillus cereus ATCC 10987]	NA	GO:0006400|GO:0008152|GO:0008168|GO:0008171|GO:0008176	ORTHOMCL7769 (2 genes,2 taxa):
TR8838|c0_g1	-2.43864	0.525889	0.00777713	0.0316439	NA	NA	NA	NA
TR671|c0_g1	-2.4372	0.524844	0.0110609	0.0419957	NA	NA	NA	NA
TR7072|c3_g1	-2.43519	1.25729	0.0119868	0.0447058	NA	NA	NA	NA
TR9369|c2_g1	-2.43467	4.85815	7.00965e-08	1.68817e-06	NA	NA	NA	NA
TR1618|c0_g1	-2.43384	1.41458	0.00153143	0.008497	NA	NA	NA	NA
TR5127|c1_g1	-2.43209	1.64654	3.1691e-05	0.00033378	gi|74996430|sp|Q54BT3.1|ABCB2_DICDI|RecName: Full=ABC transporter B family member 2; AltName: Full=ABC transporter ABCB.2 [Dictyostelium discoideum]	NA	GO:0005524|GO:0016887	NA
TR9088|c1_g1	-2.4307	1.77824	0.000875013	0.00534739	NA	NA	NA	NA
TR9158|c2_g1	-2.4293	1.23947	0.0032699	0.0157867	NA	NA	NA	NA
TR9925|c0_g1	-2.42705	2.28265	0.00539665	0.0237531	NA	NA	NA	NA
TR9755|c1_g1	-2.42546	3.11258	2.19235e-09	8.00742e-08	NA	NA	NA	NA
TR7889|c0_g1	-2.41931	1.7801	0.00134688	0.00762204	NA	NA	NA	NA
TR9805|c1_g1	-2.41822	3.15137	9.37939e-12	6.08103e-10	gi|586908179|sp|A8DRH7.1|LGA1_ASPNG|RecName: Full=L-threo-3-deoxy-hexylosonate aldolase; AltName: Full=L-threo-3-deoxy-hexulosonate aldolase [Aspergillus niger]	NA	GO:0008152|GO:0016829	NA
TR8686|c4_g1	-2.41409	0.520889	0.00688247	0.0287337	gi|74680375|sp|Q5AMH6.1|CAS5_CANAL|RecName: Full=Cell wall integrity transcriptional regulator CAS5; AltName: Full=Caspofungin sensitivity protein 5 [Candida albicans SC5314]	NA	NA	NA
TR1761|c0_g1	-2.41367	0.797318	0.00136755	0.00771569	NA	NA	NA	NA
TR4228|c0_g1	-2.40618	0.957573	0.00397293	0.0184717	NA	NA	NA	NA
TR2846|c0_g1	-2.40459	1.01076	0.000525601	0.0035235	NA	NA	NA	NA
TR5316|c0_g1	-2.40425	0.552046	0.0126601	0.0466679	NA	NA	NA	NA
TR6294|c0_g1	-2.40315	3.73088	4.6573e-10	2.02e-08	gi|74680375|sp|Q5AMH6.1|CAS5_CANAL|RecName: Full=Cell wall integrity transcriptional regulator CAS5; AltName: Full=Caspofungin sensitivity protein 5 [Candida albicans SC5314]	NA	NA	ORTHOMCL7238 (2 genes,2 taxa):
TR6705|c1_g1	-2.40304	3.37985	0.000155452	0.00126694	NA	NA	NA	NA
TR5778|c0_g1	-2.39675	1.88501	6.56636e-06	8.70728e-05	gi|5915816|sp|O81970.1|C71A9_SOYBN|RecName: Full=Cytochrome P450 71A9; AltName: Full=Cytochrome P450 CP1 [Glycine max]	NA	GO:0005506|GO:0016705|GO:0020037|GO:0055114	NA
TR10571|c0_g1	-2.39602	0.509221	0.00657757	0.0277452	NA	NA	NA	NA
TR5711|c2_g1	-2.39233	1.56436	0.0010588	0.00623858	NA	NA	NA	NA
TR3141|c1_g1	-2.39003	0.97806	0.000593426	0.00390415	NA	NA	NA	NA
TR3783|c1_g1	-2.38441	2.86545	1.91955e-09	7.12208e-08	gi|14195095|sp|P79051.2|RHP16_SCHPO|RecName: Full=ATP-dependent helicase rhp16; AltName: Full=DNA repair protein rhp16; AltName: Full=RAD16 homolog [Schizosaccharomyces pombe 972h-]	K15083	GO:0003677|GO:0005524|GO:0046872	ORTHOMCL7936 (2 genes,2 taxa):
TR9383|c3_g2	-2.38381	1.48994	1.91692e-05	0.000217286	NA	NA	NA	NA
TR888|c1_g1	-2.38072	2.35384	6.0873e-07	1.10094e-05	NA	NA	NA	NA
TR3836|c0_g1	-2.37929	1.84465	7.38986e-07	1.3075e-05	NA	NA	NA	ORTHOMCL6875 (2 genes,2 taxa):
TR6596|c1_g1	-2.37831	7.17335	3.35219e-12	2.39733e-10	gi|21431745|sp|O13289.4|CATA_CANAL|RecName: Full=Peroxisomal catalase [Candida albicans SC5314]	K03781	GO:0004096|GO:0020037|GO:0055114	NA
TR6057|c0_g1	-2.37574	3.7828	0.000108264	0.000937402	NA	NA	NA	NA
TR4559|c0_g2	-2.37477	0.509224	0.00595668	0.0256281	NA	NA	NA	NA
TR9106|c0_g2	-2.37389	0.821288	0.00814973	0.0328744	NA	NA	NA	NA
TR6955|c3_g2	-2.37317	1.41115	0.000415341	0.0028941	NA	NA	NA	NA
TR8785|c1_g1	-2.37103	4.02276	5.21684e-12	3.58812e-10	NA	NA	NA	NA
TR5028|c0_g1	-2.37066	2.65414	0.00012902	0.00108211	gi|267442|sp|P30176.1|YBIA_ECOLI|RecName: Full=Swarming motility protein YbiA [Escherichia coli K-12]	NA	NA	NA
TR9132|c3_g1	-2.37037	3.23294	2.02452e-07	4.25741e-06	gi|74618388|sp|Q7SFB0.1|GUS79_NEUCR|RecName: Full=Beta-glucuronidase; Short=GlcAase; AltName: Full=Beta-D-glucuronoside glucuronosohydrolase; Flags: Precursor [Neurospora crassa OR74A]	NA	NA	ORTHOMCL5606 (2 genes,2 taxa):
TR6361|c0_g1	-2.36993	1.90109	0.000644979	0.00417917	NA	NA	NA	NA
TR7166|c1_g1	-2.36777	1.67347	0.000102151	0.000889403	NA	NA	NA	ORTHOMCL3602 (2 genes,2 taxa):
TR11001|c1_g1	-2.36641	6.3083	6.35222e-13	5.22024e-11	NA	NA	NA	NA
TR9342|c5_g2	-2.36617	4.57077	2.65517e-11	1.53077e-09	NA	NA	NA	NA
TR7307|c1_g1	-2.3658	4.85143	3.32863e-07	6.50824e-06	NA	NA	NA	NA
TR7128|c1_g1	-2.36456	1.7625	9.37848e-05	0.000826551	NA	NA	NA	NA
TR7717|c1_g1	-2.36149	4.17696	3.30878e-06	4.82464e-05	gi|22653677|sp|Q9Y8G7.1|C505_FUSOX|RecName: Full=Bifunctional P-450:NADPH-P450 reductase; AltName: Full=Cytochrome P450foxy; AltName: Full=Fatty acid omega-hydroxylase; Includes: RecName: Full=Cytochrome P450 505; Includes: RecName: Full=NADPH--cytochrome P450 reductase [Fusarium oxysporum]	K14338	GO:0005506|GO:0010181|GO:0016491|GO:0016705|GO:0020037|GO:0055114	NA
TR6963|c1_g2	-2.36007	0.481743	0.0111676	0.0423148	NA	NA	NA	NA
TR5570|c0_g1	-2.35871	1.98093	0.000359246	0.00256134	NA	NA	NA	NA
TR5223|c1_g1	-2.35817	6.63579	2.27483e-11	1.34459e-09	gi|74638719|sp|Q9P6J0.1|YHDC_SCHPO|RecName: Full=Uncharacterized transporter C1683.12 [Schizosaccharomyces pombe 972h-]	NA	GO:0016021|GO:0055085	NA
TR7889|c1_g1	-2.35619	4.44052	0.000122676	0.0010368	NA	NA	NA	NA
TR9855|c1_g1	-2.35478	2.69425	1.53808e-05	0.000181366	NA	NA	NA	NA
TR5736|c0_g1	-2.3541	2.99449	1.10996e-09	4.47256e-08	gi|586908179|sp|A8DRH7.1|LGA1_ASPNG|RecName: Full=L-threo-3-deoxy-hexylosonate aldolase; AltName: Full=L-threo-3-deoxy-hexulosonate aldolase [Aspergillus niger]	NA	GO:0008152|GO:0016829	NA
TR9635|c2_g1	-2.354	4.98334	1.40998e-08	4.10867e-07	gi|74698341|sp|Q9P7V2.1|ABC4_SCHPO|RecName: Full=ATP-binding cassette transporter abc4; Short=ABC transporter abc4; AltName: Full=ATP-energized glutathione S-conjugate pump abc4; AltName: Full=Glutathione S-conjugate-transporting ATPase abc4 [Schizosaccharomyces pombe 972h-]	NA	GO:0005524|GO:0006810|GO:0016021|GO:0016887|GO:0042626|GO:0055085	NA
TR11009|c0_g1	-2.35241	1.61935	4.1028e-05	0.000412194	NA	NA	NA	ORTHOMCL5171 (2 genes,2 taxa):
TR9930|c2_g1	-2.35003	6.10803	1.2986e-09	5.05861e-08	NA	NA	GO:0005515	ORTHOMCL3264 (2 genes,2 taxa):
TR6067|c0_g1	-2.34922	9.23516	1.81954e-10	8.63107e-09	NA	NA	NA	NA
TR6373|c1_g1	-2.34531	0.769702	0.00829077	0.0333071	gi|74666677|sp|Q4WAW6.1|FTMD_ASPFU|RecName: Full=6-hydroxytryprostatin B O-methyltransferase; AltName: Full=Fumitremorgin biosynthesis protein D [Aspergillus fumigatus Af293]	NA	GO:0008171	NA
TR9468|c1_g2	-2.34445	0.768014	0.0071928	0.029764	gi|118094|sp|P25719.1|CYPC_YEAST|RecName: Full=Peptidyl-prolyl cis-trans isomerase C, mitochondrial; Short=PPIase C; AltName: Full=Cyclophilin C; AltName: Full=PPI-III; AltName: Full=Rotamase C; Flags: Precursor [Saccharomyces cerevisiae S288c]	NA	NA	NA
TR9270|c0_g2	-2.34338	0.798974	0.00568475	0.0247479	NA	NA	NA	NA
TR3826|c0_g1	-2.34222	1.64404	0.000486299	0.00330017	NA	NA	NA	NA
TR2000|c0_g1	-2.34107	1.16445	0.00162254	0.00892323	NA	NA	NA	NA
TR6069|c0_g2	-2.33892	3.11427	3.68677e-07	7.09958e-06	gi|78099067|sp|Q56Z59.2|PATL3_ARATH|RecName: Full=Patellin-3 [Arabidopsis thaliana]	NA	NA	NA
TR9004|c0_g1	-2.33692	4.89505	3.09533e-13	2.73572e-11	gi|75311525|sp|Q9LSH2.1|DCE5_ARATH|RecName: Full=Glutamate decarboxylase 5; Short=GAD 5 [Arabidopsis thaliana]	K01580	GO:0008152|GO:0016831|GO:0019752|GO:0030170	ORTHOMCL5541 (2 genes,2 taxa):
TR9468|c5_g1	-2.33467	4.37441	2.01068e-14	2.35463e-12	gi|212288568|sp|Q7LL04.2|YQK1_SCHPO|RecName: Full=UPF0676 protein C1494.01 [Schizosaccharomyces pombe 972h-]	NA	GO:0016491|GO:0016706|GO:0055114	NA
TR7019|c1_g2	-2.33386	0.935625	0.000872329	0.00533866	NA	NA	NA	NA
TR8854|c0_g1	-2.33268	0.427789	0.00866113	0.0345211	gi|544242|sp|P36183.1|ENPL_HORVU|RecName: Full=Endoplasmin homolog; AltName: Full=Glucose-regulated protein 94 homolog; Short=GRP-94 homolog; Flags: Precursor [Hordeum vulgare]	NA	NA	NA
TR9414|c1_g1	-2.33132	3.97721	1.93241e-08	5.40412e-07	NA	NA	NA	NA
TR4953|c0_g1	-2.32982	0.766568	0.00963695	0.0375869	gi|1706093|sp|P51869.1|CP4F4_RAT|RecName: Full=Cytochrome P450 4F4; AltName: Full=CYPIVF4 [Rattus norvegicus]	NA	GO:0005506|GO:0016705|GO:0020037|GO:0055114	NA
TR3391|c1_g1	-2.32115	3.33339	1.16212e-09	4.65271e-08	NA	NA	GO:0008080|GO:0016747	ORTHOMCL9490 (2 genes,2 taxa):
TR720|c0_g1	-2.32068	1.32149	0.000811698	0.00502899	NA	NA	NA	NA
TR2367|c0_g1	-2.32068	1.94207	0.00434693	0.019948	gi|26394354|sp|O14367.1|GTI1_SCHPO|RecName: Full=Gluconate transport inducer 1 [Schizosaccharomyces pombe 972h-]	NA	NA	ORTHOMCL3340 (2 genes,2 taxa):
TR6015|c1_g1	-2.31882	1.52406	0.00324419	0.0156868	gi|81345387|sp|O86365.1|Y584_MYCTU|RecName: Full=Uncharacterized glycosidase Rv0584; Flags: Precursor [Mycobacterium tuberculosis H37Rv]	NA	NA	ORTHOMCL8198 (2 genes,2 taxa):
TR9595|c2_g1	-2.31558	6.98347	6.9148e-10	2.91808e-08	gi|74654570|sp|O13658.1|YBCB_SCHPO|RecName: Full=Uncharacterized transcriptional regulatory protein C27B12.11c [Schizosaccharomyces pombe 972h-]	NA	NA	NA
TR6596|c2_g1	-2.31512	6.78704	8.52577e-11	4.29428e-09	gi|21431745|sp|O13289.4|CATA_CANAL|RecName: Full=Peroxisomal catalase [Candida albicans SC5314]	K03781	GO:0004096|GO:0020037|GO:0055114	NA
TR5383|c1_g1	-2.31289	4.14273	5.34173e-15	7.27306e-13	NA	NA	NA	ORTHOMCL4224 (2 genes,2 taxa):
TR4694|c0_g2	-2.30711	1.14509	0.0033956	0.0162794	NA	NA	GO:0005199|GO:0009277	NA
TR9009|c2_g1	-2.3041	3.54661	0.005351	0.0235799	NA	NA	NA	NA
TR9134|c4_g1	-2.30343	9.49245	4.33952e-12	3.05675e-10	NA	NA	NA	NA
TR1674|c0_g1	-2.3029	0.736904	0.00550837	0.0241258	NA	NA	NA	NA
TR8843|c4_g2	-2.30191	2.48258	3.02013e-07	5.96921e-06	NA	NA	NA	NA
TR4246|c1_g1	-2.30102	0.729332	0.00246592	0.0125452	NA	NA	NA	NA
TR10637|c0_g1	-2.29869	0.735674	0.00728381	0.0300477	gi|74628155|sp|Q70J59.1|SED2_ASPFU|RecName: Full=Tripeptidyl-peptidase sed2; AltName: Full=Sedolisin-B; Flags: Precursor [Aspergillus fumigatus Af293]	K01279	GO:0004252|GO:0006508	NA
TR6775|c0_g1	-2.298	2.8381	5.95579e-06	7.96528e-05	gi|18202747|sp|Q9C0Y4.2|AGLU_SCHPO|RecName: Full=Alpha-glucosidase; AltName: Full=Maltase; Flags: Precursor [Schizosaccharomyces pombe 972h-]	NA	NA	NA
TR5709|c2_g1	-2.29211	2.79517	7.60999e-07	1.3439e-05	NA	NA	NA	NA
TR2036|c0_g1	-2.28733	5.33538	1.96955e-11	1.19044e-09	NA	NA	NA	NA
TR8785|c5_g1	-2.28606	5.91159	1.78729e-16	3.48839e-14	gi|31340484|sp|O60184.1|CYC8_SCHPO|RecName: Full=General transcriptional corepressor ssn6 [Schizosaccharomyces pombe 972h-]	NA	GO:0005515	ORTHOMCL7345 (2 genes,2 taxa):
TR6233|c0_g1	-2.2843	3.78051	4.40425e-08	1.12428e-06	NA	NA	NA	NA
TR7329|c0_g1	-2.28233	4.33914	2.62354e-12	1.89797e-10	NA	NA	GO:0005515	NA
TR8303|c0_g1	-2.28101	1.4688	0.000849528	0.00522574	NA	NA	NA	NA
TR7291|c0_g1	-2.27941	3.94428	2.13088e-05	0.000238366	gi|19859374|sp|P40900.2|ISP4_SCHPO|RecName: Full=Sexual differentiation process protein isp4 [Schizosaccharomyces pombe 972h-]	NA	GO:0055085	ORTHOMCL4815 (2 genes,2 taxa):
TR7878|c4_g2	-2.27908	4.33685	2.03903e-10	9.55132e-09	NA	NA	NA	NA
TR3502|c0_g1	-2.27733	0.717341	0.00281719	0.0139534	NA	NA	GO:0005515	NA
TR8616|c2_g1	-2.27204	0.429631	0.0133955	0.0488881	NA	NA	NA	NA
TR7805|c1_g1	-2.27146	0.463043	0.00981507	0.0381308	NA	NA	NA	NA
TR4317|c0_g1	-2.26844	3.96741	1.14738e-08	3.43612e-07	NA	NA	NA	NA
TR3985|c1_g1	-2.26613	0.698933	0.0112482	0.042543	NA	NA	NA	NA
TR7730|c0_g1	-2.26584	4.35495	5.02947e-13	4.24492e-11	gi|74638900|sp|Q9UU76.1|PUF6_SCHPO|RecName: Full=Pumilio homology domain family member 6 [Schizosaccharomyces pombe 972h-]	K14844	GO:0003723	ORTHOMCL4261 (2 genes,2 taxa):
TR8917|c2_g1	-2.26573	1.54452	0.000253801	0.00192529	NA	NA	NA	ORTHOMCL8260 (2 genes,2 taxa):
TR6241|c1_g1	-2.2656	3.01364	4.10393e-08	1.05336e-06	gi|334350790|sp|A7TGQ2.1|OAF3_VANPO|RecName: Full=Oleate activated transcription factor 3 [Vanderwaltozyma polyspora DSM 70294]	NA	GO:0000981|GO:0005634|GO:0006355|GO:0008270	ORTHOMCL4550 (2 genes,2 taxa):
TR8917|c3_g1	-2.2618	1.40821	0.00209927	0.0109846	NA	NA	NA	NA
TR8666|c0_g1	-2.26024	5.14133	3.44443e-15	4.96448e-13	gi|74896802|sp|Q54DY9.1|BCS1B_DICDI|RecName: Full=Probable mitochondrial chaperone BCS1-B; AltName: Full=BCS1-like protein 2 [Dictyostelium discoideum]	K08900	GO:0005524	ORTHOMCL5935 (2 genes,2 taxa):
TR817|c0_g1	-2.2589	1.63996	1.59593e-05	0.000187245	NA	NA	NA	NA
TR6322|c1_g1	-2.25699	1.99912	4.04158e-05	0.000406967	NA	NA	NA	NA
TR5359|c0_g1	-2.25241	6.69193	3.81689e-07	7.33509e-06	gi|60392229|sp|Q05871.1|ECI1_YEAST|RecName: Full=3,2-trans-enoyl-CoA isomerase; AltName: Full=Delta(3),Delta(2)-enoyl-CoA isomerase; Short=D3,D2-enoyl-CoA isomerase; AltName: Full=Dodecenoyl-CoA isomerase [Saccharomyces cerevisiae S288c]	K13239	GO:0003824|GO:0008152	NA
TR7729|c3_g2	-2.25136	1.61999	0.00054496	0.00364025	gi|338819541|sp|P0CO19.1|SWR1_CRYNB|RecName: Full=Helicase SWR1 [Cryptococcus neoformans var. neoformans B-3501A]	NA	NA	NA
TR8408|c2_g2	-2.24991	1.7556	5.50292e-06	7.47161e-05	NA	NA	NA	NA
TR8785|c2_g1	-2.24744	3.89464	1.97868e-12	1.48298e-10	NA	NA	NA	NA
TR7729|c0_g1	-2.23319	0.634568	0.00507168	0.0225919	gi|74699657|sp|Q4P328.1|SWR1_USTMA|RecName: Full=Helicase SWR1 [Ustilago maydis 521]	NA	GO:0003677|GO:0005524|GO:0016787	NA
TR4894|c0_g1	-2.23028	0.407207	0.00833823	0.0334471	NA	NA	GO:0005515	NA
TR8213|c2_g1	-2.22418	3.04154	1.26668e-09	5.00713e-08	NA	NA	NA	NA
TR9042|c1_g1	-2.2238	1.59801	0.00511573	0.0227356	NA	NA	NA	NA
TR5709|c1_g1	-2.22363	1.52787	0.000438835	0.00302853	gi|74857322|sp|Q552Z6.1|GTPA_DICDI|RecName: Full=GTP-binding protein A [Dictyostelium discoideum]	NA	GO:0005525|GO:0015093|GO:0015684|GO:0016021	NA
TR6088|c0_g1	-2.22038	3.40769	3.89249e-08	1.00598e-06	gi|597439598|sp|P04842.2|ALOX1_PICPG|RecName: Full=Alcohol oxidase 1; Short=AO 1; Short=AOX 1; AltName: Full=Methanol oxidase 1; Short=MOX 1 [Komagataella pastoris GS115]	K17066	GO:0016614|GO:0050660|GO:0055114	ORTHOMCL3484 (2 genes,2 taxa):
TR7712|c2_g1	-2.21951	3.24204	7.81198e-09	2.45181e-07	gi|74698431|sp|Q9USW3.1|YHZ7_SCHPO|RecName: Full=Probable glycosidase C21B10.07 [Schizosaccharomyces pombe 972h-]	NA	NA	NA
TR5233|c0_g1	-2.21815	2.08606	0.0012614	0.00721673	gi|20140487|sp|P72926.2|Y1024_SYNY3|RecName: Full=UPF0187 protein sll1024 [Synechocystis sp. PCC 6803 substr. Kazusa]	NA	NA	ORTHOMCL7517 (2 genes,2 taxa):
TR7341|c0_g1	-2.21752	4.7459	1.76733e-12	1.34067e-10	NA	NA	NA	NA
TR5633|c0_g1	-2.2175	3.18261	5.22646e-05	0.000506613	gi|1708423|sp|P52579.1|IFRH_TOBAC|RecName: Full=Isoflavone reductase homolog A622 [Nicotiana tabacum]	NA	GO:0003824|GO:0050662	NA
TR1223|c1_g1	-2.21282	1.87692	5.42575e-05	0.000523224	NA	NA	NA	NA
TR9595|c0_g1	-2.20783	4.17884	8.02369e-09	2.5015e-07	NA	NA	NA	NA
TR6636|c0_g1	-2.20555	5.44103	1.99275e-14	2.34831e-12	NA	NA	NA	NA
TR9988|c3_g1	-2.20358	5.62995	1.06421e-12	8.48514e-11	NA	NA	NA	ORTHOMCL3981 (2 genes,2 taxa):
TR3946|c2_g1	-2.20289	1.60648	0.00307136	0.0149943	NA	NA	NA	NA
TR9170|c3_g2	-2.20046	3.53052	1.04052e-10	5.1306e-09	gi|313104121|sp|Q05528.2|KDUD_DICD3|RecName: Full=2-dehydro-3-deoxy-D-gluconate 5-dehydrogenase; AltName: Full=2-keto-3-deoxygluconate 5-dehydrogenase; AltName: Full=2-keto-3-deoxygluconate oxidoreductase; Short=KDG oxidoreductase [Dickeya dadantii 3937]	NA	GO:0008152|GO:0016491	ORTHOMCL4054 (2 genes,2 taxa):
TR7127|c0_g1	-2.20022	7.06162	4.57016e-13	3.87471e-11	gi|74705265|sp|Q4R0J7.1|ARD1_UROFA|RecName: Full=D-arabinitol dehydrogenase 1; AltName: Full=NADP-dependent D-arabitol dehydrogenase [Uromyces viciae-fabae]	K17818	GO:0008270|GO:0016491|GO:0055114	NA
TR2612|c0_g1	-2.19611	0.37548	0.00820548	0.0330423	NA	NA	NA	NA
TR7288|c2_g1	-2.19456	2.64348	4.69138e-08	1.17939e-06	gi|338818273|sp|P0CQ91.1|MAK5_CRYNB|RecName: Full=ATP-dependent RNA helicase MAK5 [Cryptococcus neoformans var. neoformans B-3501A]	K14805	NA	NA
TR5960|c0_g1	-2.19368	0.866946	0.0114688	0.0431596	NA	NA	NA	NA
TR4164|c1_g1	-2.19356	1.05091	0.00090346	0.00548388	NA	NA	NA	NA
TR8785|c6_g1	-2.18751	3.46696	5.9653e-08	1.46107e-06	NA	NA	NA	ORTHOMCL8400 (2 genes,2 taxa):
TR8278|c3_g1	-2.18727	3.27596	1.59637e-06	2.57633e-05	NA	NA	NA	NA
TR6531|c3_g1	-2.18712	4.96183	1.16311e-12	9.19542e-11	gi|1711561|sp|P39932.2|STL1_YEAST|RecName: Full=Sugar transporter STL1 [Saccharomyces cerevisiae S288c]	NA	GO:0016021|GO:0022857|GO:0055085	ORTHOMCL3558 (2 genes,2 taxa):
TR8116|c0_g2	-2.18701	1.18996	0.00073018	0.00460963	NA	NA	GO:0005515	NA
TR9690|c2_g3	-2.18455	2.53393	1.84729e-06	2.93079e-05	NA	NA	NA	NA
TR9616|c3_g1	-2.1839	0.372144	0.0082857	0.0333016	gi|408360192|sp|O94383.2|SMC1_SCHPO|RecName: Full=Structural maintenance of chromosomes protein 1; AltName: Full=Chromosome segregation protein smc1; AltName: Full=Cohesin complex subunit psm1 [Schizosaccharomyces pombe 972h-]	NA	GO:0005524	NA
TR8234|c1_g1	-2.18046	5.54543	9.80401e-05	0.000858401	NA	NA	NA	NA
TR1633|c0_g1	-2.17869	0.633409	0.00255333	0.0129267	NA	NA	NA	NA
TR9491|c1_g1	-2.17784	2.0489	5.60175e-06	7.5893e-05	NA	NA	NA	NA
TR2555|c0_g1	-2.17781	1.96146	0.00233237	0.0120179	NA	NA	NA	NA
TR3665|c0_g1	-2.17677	1.35964	0.000268878	0.00202004	NA	NA	NA	NA
TR9720|c6_g1	-2.17636	1.55719	0.00801848	0.0324778	NA	NA	NA	NA
TR6475|c1_g1	-2.17286	1.37823	0.00541663	0.0238248	gi|1168483|sp|P45598.1|ARAE_KLEOX|RecName: Full=Arabinose-proton symporter; AltName: Full=Arabinose transporter [Klebsiella oxytoca]	NA	GO:0016021|GO:0022857|GO:0055085	NA
TR6237|c2_g1	-2.17187	3.09305	7.56861e-09	2.38742e-07	gi|81555736|sp|O06997.1|YVDP_BACSU|RecName: Full=Uncharacterized FAD-linked oxidoreductase YvdP; AltName: Full=Spore coat protein YvdP [Bacillus subtilis subsp. subtilis str. 168]	NA	GO:0016491|GO:0050660|GO:0055114	ORTHOMCL3930 (2 genes,2 taxa):
TR10072|c0_g1	-2.17113	1.37751	0.000912587	0.00552834	gi|3023956|sp|Q00808.1|HETE1_PODAS|RecName: Full=Vegetative incompatibility protein HET-E-1 [Podospora anserina]	NA	GO:0005515	NA
TR5481|c3_g1	-2.17061	1.239	0.0062065	0.0264659	gi|731285|sp|P39721.1|AIM2_YEAST|RecName: Full=Protein AIM2; AltName: Full=Altered inheritance rate of mitochondria protein 2 [Saccharomyces cerevisiae S288c]	NA	GO:0016787	NA
TR9623|c0_g1	-2.16795	1.17618	0.000391083	0.00275375	NA	NA	NA	NA
TR7262|c0_g2	-2.16376	1.09716	0.00831394	0.0333644	NA	NA	NA	NA
TR8676|c1_g1	-2.16296	6.51027	2.71022e-06	4.05237e-05	gi|1351673|sp|Q09923.1|YAKC_SCHPO|RecName: Full=Aldo-keto reductase yakc [NADP(+)] [Schizosaccharomyces pombe 972h-]	NA	NA	NA
TR4448|c1_g1	-2.16079	0.624919	0.00281457	0.0139441	NA	NA	NA	NA
TR2867|c0_g1	-2.15935	0.814909	0.00371303	0.0174539	NA	NA	GO:0005643	ORTHOMCL5607 (2 genes,2 taxa):
TR3008|c0_g1	-2.15471	1.21155	0.00805676	0.0325695	gi|22653677|sp|Q9Y8G7.1|C505_FUSOX|RecName: Full=Bifunctional P-450:NADPH-P450 reductase; AltName: Full=Cytochrome P450foxy; AltName: Full=Fatty acid omega-hydroxylase; Includes: RecName: Full=Cytochrome P450 505; Includes: RecName: Full=NADPH--cytochrome P450 reductase [Fusarium oxysporum]	NA	GO:0016491|GO:0055114	NA
TR392|c0_g1	-2.15365	1.57289	4.03266e-05	0.000406455	gi|1351714|sp|Q10097.1|YAOI_SCHPO|RecName: Full=Uncharacterized transporter C11D3.18C [Schizosaccharomyces pombe 972h-]	NA	NA	NA
TR5073|c0_g1	-2.15248	1.65041	0.00124896	0.00716309	gi|417170|sp|Q01264.1|HYUC_PSESN|RecName: Full=Hydantoin utilization protein C; AltName: Full=ORF4 [Pseudomonas sp. NS671]	NA	GO:0008152|GO:0016787	NA
TR7425|c0_g1	-2.15247	2.85695	8.84243e-05	0.000787456	gi|74664817|sp|Q9C0Z0.1|YKM2_SCHPO|RecName: Full=Uncharacterized amino-acid permease PB24D3.02c [Schizosaccharomyces pombe 972h-]	NA	GO:0003333|GO:0006810|GO:0015171|GO:0016020|GO:0055085	NA
TR7499|c0_g1	-2.15219	2.66362	1.5854e-06	2.56747e-05	NA	NA	NA	NA
TR6248|c0_g1	-2.1503	1.34728	0.000174068	0.001395	NA	NA	NA	ORTHOMCL8110 (2 genes,2 taxa):
TR8528|c0_g1	-2.14694	3.55546	0.000204153	0.00159251	gi|729939|sp|P40885.1|HXT9_YEAST|RecName: Full=Hexose transporter HXT9 [Saccharomyces cerevisiae S288c]	NA	GO:0016021|GO:0022857|GO:0055085	ORTHOMCL6255 (2 genes,2 taxa):
TR7520|c1_g1	-2.14616	1.7147	4.59266e-05	0.000453625	NA	NA	NA	NA
TR7705|c0_g1	-2.14467	4.81284	9.23568e-11	4.59016e-09	gi|46397785|sp|P11636.2|QAY_NEUCR|RecName: Full=Quinate permease; AltName: Full=Quinate transporter [Neurospora crassa OR74A]	NA	GO:0016021|GO:0022857|GO:0055085	ORTHOMCL5724 (2 genes,2 taxa):
TR8253|c1_g1	-2.14313	4.16932	1.41951e-08	4.13004e-07	NA	NA	NA	NA
TR9303|c7_g3	-2.14308	5.53288	1.27147e-09	5.01548e-08	NA	NA	NA	NA
TR11167|c0_g1	-2.13984	0.849504	0.00463741	0.0210288	NA	NA	GO:0005515	NA
TR8573|c3_g1	-2.13945	5.04104	4.53345e-09	1.51414e-07	gi|586426|sp|P34216.2|EDE1_YEAST|RecName: Full=EH domain-containing and endocytosis protein 1; AltName: Full=Bud site selection protein 15 [Saccharomyces cerevisiae S288c]	K12472	GO:0005622|GO:0006886	ORTHOMCL7347 (2 genes,2 taxa):
TR3507|c1_g1	-2.13806	0.359956	0.0118525	0.044302	NA	NA	NA	NA
TR3883|c0_g1	-2.13765	0.828842	0.00371849	0.0174664	NA	NA	NA	NA
TR8521|c1_g1	-2.13674	5.94298	1.66059e-08	4.74305e-07	gi|126597|sp|P00721.1|LYS_CHASP|RecName: Full=N,O-diacetylmuramidase; AltName: Full=Lysozyme CH [Chalara sp.]	NA	GO:0003796|GO:0009253|GO:0016998	NA
TR7636|c0_g1	-2.13656	1.34988	0.000970731	0.00579993	NA	NA	NA	NA
TR5697|c1_g1	-2.13559	0.615003	0.00870942	0.0346767	NA	NA	NA	ORTHOMCL5191 (2 genes,2 taxa):
TR4791|c0_g1	-2.13541	2.75674	3.02557e-06	4.46028e-05	NA	NA	NA	NA
TR9982|c1_g2	-2.13515	2.18631	0.011383	0.0429387	NA	NA	NA	NA
TR5711|c3_g1	-2.13434	1.69085	0.000327327	0.002368	NA	NA	NA	NA
TR8503|c1_g1	-2.1341	4.51903	5.76926e-09	1.85418e-07	gi|209572824|sp|A8G7R4.1|DGOD_SERP5|RecName: Full=D-galactonate dehydratase; Short=GalD [Serratia proteamaculans 568]	K01684	NA	ORTHOMCL8609 (2 genes,2 taxa):
TR7442|c0_g1	-2.13275	2.18759	0.000338413	0.00243504	NA	NA	NA	NA
TR8088|c3_g1	-2.1206	4.83346	2.89667e-06	4.28711e-05	gi|6648093|sp|P37959.2|YUSZ_BACSU|RecName: Full=Uncharacterized oxidoreductase YusZ; AltName: Full=ORFA [Bacillus subtilis subsp. subtilis str. 168]	NA	GO:0008152|GO:0016491	NA
TR11001|c0_g1	-2.11999	6.95736	1.24359e-11	7.79304e-10	NA	NA	NA	NA
TR1652|c0_g1	-2.11626	1.76684	2.22697e-05	0.000247931	gi|31077068|sp|Q9UTA1.2|YL8J_SCHPO|RecName: Full=Zinc finger protein C25B8.19c [Schizosaccharomyces pombe 972h-]	NA	NA	ORTHOMCL8775 (2 genes,2 taxa):
TR5846|c0_g1	-2.11577	7.10394	4.50528e-13	3.83706e-11	gi|74655050|sp|Q12477.1|PCL9_YEAST|RecName: Full=PHO85 cyclin-9 [Saccharomyces cerevisiae S288c]	NA	GO:0000079|GO:0019901	NA
TR8475|c1_g1	-2.11527	3.60511	3.73623e-06	5.37265e-05	NA	NA	NA	ORTHOMCL6955 (2 genes,2 taxa):
TR6878|c0_g1	-2.11384	4.55177	2.49682e-11	1.45741e-09	gi|131771|sp|P25346.1|GIT1_YEAST|RecName: Full=Probable metabolite transport protein GIT1 [Saccharomyces cerevisiae S288c]	NA	GO:0016021|GO:0022857|GO:0055085	ORTHOMCL6844 (2 genes,2 taxa):
TR7126|c0_g2	-2.11309	4.22802	6.56556e-12	4.40928e-10	gi|75499879|sp|Q47944.1|SDH_GLUOY|RecName: Full=L-sorbose 1-dehydrogenase; Short=SDH [Gluconobacter oxydans]	K00108	GO:0016614|GO:0050660|GO:0055114	NA
TR4265|c0_g1	-2.1118	4.65152	6.43007e-10	2.73819e-08	NA	NA	NA	NA
TR3497|c0_g1	-2.10738	2.69842	5.79988e-05	0.000554168	NA	NA	NA	NA
TR8630|c0_g1	-2.10691	2.79796	5.97998e-07	1.08467e-05	gi|341942269|sp|Q8CGC6.4|RBM28_MOUSE|RecName: Full=RNA-binding protein 28; AltName: Full=RNA-binding motif protein 28 [Mus musculus]	K14573	GO:0003676	ORTHOMCL8415 (2 genes,2 taxa):
TR9508|c1_g1	-2.10675	2.78563	0.00114181	0.00664644	NA	NA	NA	NA
TR3898|c1_g1	-2.10466	1.20426	0.00656506	0.0276986	NA	NA	NA	NA
TR1560|c0_g1	-2.10427	3.63203	1.46313e-05	0.000173841	NA	NA	NA	ORTHOMCL9195 (2 genes,2 taxa):
TR5154|c1_g1	-2.10012	1.67627	0.000786992	0.00490385	NA	NA	NA	NA
TR4384|c1_g1	-2.10001	2.91409	0.0003493	0.00250147	NA	NA	NA	NA
TR9872|c0_g1	-2.09924	1.03717	0.00465425	0.021095	NA	NA	NA	NA
TR9304|c1_g1	-2.09803	9.42283	6.99424e-05	0.000648126	NA	NA	GO:0051087	NA
TR4265|c1_g1	-2.0977	5.30492	7.34321e-12	4.82771e-10	NA	NA	NA	ORTHOMCL6577 (2 genes,2 taxa):
TR11910|c0_g1	-2.09657	0.783742	0.00266468	0.0133355	NA	NA	NA	NA
TR5628|c0_g1	-2.09454	3.04739	0.000122457	0.00103542	gi|267442|sp|P30176.1|YBIA_ECOLI|RecName: Full=Swarming motility protein YbiA [Escherichia coli K-12]	NA	NA	NA
TR8806|c2_g1	-2.09315	1.94589	0.000497225	0.00336414	NA	NA	NA	ORTHOMCL7726 (2 genes,2 taxa):
TR9831|c4_g1	-2.09192	4.14493	4.37418e-11	2.35514e-09	NA	NA	NA	NA
TR5088|c0_g2	-2.09188	1.57727	0.000558046	0.00371179	NA	NA	NA	NA
TR4222|c0_g2	-2.08928	1.39701	0.000272509	0.00204159	gi|75046080|sp|Q7YS61.1|TRDMT_BOVIN|RecName: Full=tRNA (cytosine-5-)-methyltransferase; AltName: Full=DNA (cytosine-5)-methyltransferase-like protein 2; Short=Dnmt2 [Bos taurus]	K15336	GO:0008168	NA
TR5711|c0_g1	-2.08772	8.7175	1.29613e-09	5.05861e-08	NA	NA	NA	NA
TR3436|c0_g1	-2.08678	1.52445	0.00198383	0.0104992	gi|74675933|sp|O13871.1|YE16_SCHPO|RecName: Full=Uncharacterized methyltransferase C1B3.06c [Schizosaccharomyces pombe 972h-]	NA	GO:0000154|GO:0000179|GO:0004719|GO:0006400|GO:0006464|GO:0008152|GO:0008168|GO:0008176|GO:0008610|GO:0008649	NA
TR8546|c0_g1	-2.08654	1.64709	0.000135705	0.00112709	NA	NA	NA	NA
TR7520|c5_g1	-2.08249	0.60643	0.00939899	0.0368583	NA	NA	NA	NA
TR7427|c1_g1	-2.08123	5.2305	4.98565e-09	1.63888e-07	gi|12229734|sp|O00061.1|CP67_UROFA|RecName: Full=Cytochrome P450 67; AltName: Full=CYPLXVII; AltName: Full=Planta-induced rust protein 16, partial [Uromyces viciae-fabae]	NA	GO:0005506|GO:0016705|GO:0020037|GO:0055114	NA
TR9360|c3_g1	-2.08056	3.5986	1.14049e-05	0.000140721	gi|74698341|sp|Q9P7V2.1|ABC4_SCHPO|RecName: Full=ATP-binding cassette transporter abc4; Short=ABC transporter abc4; AltName: Full=ATP-energized glutathione S-conjugate pump abc4; AltName: Full=Glutathione S-conjugate-transporting ATPase abc4 [Schizosaccharomyces pombe 972h-]	NA	GO:0005524|GO:0006810|GO:0016021|GO:0016887|GO:0042626|GO:0055085	NA
TR6498|c0_g1	-2.07993	10.5488	3.59503e-14	3.93918e-12	gi|189027384|sp|A8PDE3.1|ACSA_COPC7|RecName: Full=Acetyl-coenzyme A synthetase; AltName: Full=Acetate--CoA ligase; AltName: Full=Acyl-activating enzyme [Coprinopsis cinerea okayama7#130]	K01895	GO:0003824|GO:0008152	NA
TR9951|c3_g1	-2.079	0.587797	0.0118367	0.0442596	NA	NA	NA	NA
TR9930|c1_g1	-2.07706	3.48587	3.09408e-08	8.23492e-07	NA	NA	NA	NA
TR7323|c2_g1	-2.07383	1.54522	0.000125618	0.00105785	NA	NA	NA	NA
TR4287|c0_g2	-2.0706	3.96428	0.00339411	0.0162773	NA	NA	NA	NA
TR4823|c0_g1	-2.07047	4.9107	9.18934e-11	4.57927e-09	gi|2501182|sp|Q41350.1|OLP1_SOLLC|RecName: Full=Osmotin-like protein; Flags: Precursor [Solanum lycopersicum]	NA	NA	NA
TR8685|c0_g1	-2.06421	4.57171	2.0261e-14	2.35796e-12	gi|67460974|sp|Q9FME8.1|OPT4_ARATH|RecName: Full=Oligopeptide transporter 4; Short=AtOPT4 [Arabidopsis thaliana]	NA	GO:0055085	ORTHOMCL7254 (2 genes,2 taxa):
TR7341|c1_g1	-2.06175	6.08513	4.18412e-14	4.55802e-12	NA	NA	NA	NA
TR9599|c0_g1	-2.06091	3.9256	3.79329e-09	1.29936e-07	gi|338819491|sp|P0CS79.1|SPB1_CRYNB|RecName: Full=AdoMet-dependent rRNA methyltransferase SPB1; AltName: Full=2'-O-ribose RNA methyltransferase; AltName: Full=S-adenosyl-L-methionine-dependent methyltransferase [Cryptococcus neoformans var. neoformans B-3501A]	K14857	GO:0008168|GO:0032259	ORTHOMCL4273 (2 genes,2 taxa):
TR8279|c5_g1	-2.05892	7.37359	5.50212e-09	1.78054e-07	gi|19859374|sp|P40900.2|ISP4_SCHPO|RecName: Full=Sexual differentiation process protein isp4 [Schizosaccharomyces pombe 972h-]	NA	GO:0055085	NA
TR5145|c1_g1	-2.05873	2.08972	0.000271901	0.00203914	NA	NA	NA	NA
TR1223|c0_g1	-2.05777	2.39635	0.000114641	0.000982558	NA	NA	NA	NA
TR8275|c1_g1	-2.05739	1.64494	0.000652015	0.0042156	NA	NA	NA	ORTHOMCL3555 (2 genes,2 taxa):
TR6970|c1_g1	-2.05703	4.06563	4.94798e-11	2.64132e-09	NA	NA	NA	NA
TR1480|c0_g1	-2.05592	2.9198	0.000232828	0.00178425	NA	NA	NA	NA
TR7851|c2_g1	-2.05382	4.73858	5.00052e-11	2.66178e-09	gi|298351644|sp|A1C7B5.1|EGLX_ASPCL|RecName: Full=Probable endo-1,3(4)-beta-glucanase ACLA_073210; AltName: Full=Mixed-linked glucanase ACLA_073210; Flags: Precursor [Aspergillus clavatus NRRL 1]	NA	GO:0004553|GO:0005975	ORTHOMCL9457 (2 genes,2 taxa):
TR6325|c2_g2	-2.05208	2.19994	0.00498879	0.0223478	gi|374095507|sp|P84193.3|AUD_PHACH|RecName: Full=Aldos-2-ulose dehydratase; AltName: Full=D-arabino-hex-2-ulose dehydratase; AltName: Full=Pyranosone dehydratase [Phanerochaete chrysosporium]	NA	NA	NA
TR4589|c1_g1	-2.04985	0.965098	0.00880047	0.0349501	gi|1351660|sp|Q09907.1|NTH_SCHPO|RecName: Full=Endonuclease III homolog; AltName: Full=Bifunctional DNA N-glycoslyase/DNA-(apurinic or apyrimidinic site) lyase; Short=DNA glycoslyase/AP lyase [Schizosaccharomyces pombe 972h-]	K10773	GO:0003677|GO:0006284	ORTHOMCL3798 (2 genes,2 taxa):
TR5127|c0_g1	-2.04965	2.37622	8.33473e-05	0.000750086	gi|126924|sp|P21448.2|MDR1_CRIGR|RecName: Full=Multidrug resistance protein 1; AltName: Full=ATP-binding cassette sub-family B member 1; AltName: Full=P-glycoprotein 1; AltName: CD_antigen=CD243 [Cricetulus griseus]	K05658	GO:0005524|GO:0006810|GO:0016021|GO:0016887|GO:0042626|GO:0055085	ORTHOMCL7692 (2 genes,2 taxa):
TR9191|c0_g1	-2.04721	2.88601	0.000369187	0.00262224	NA	NA	GO:0004061|GO:0019441	NA
TR9319|c5_g1	-2.04719	3.57254	1.90718e-08	5.36559e-07	NA	NA	NA	NA
TR3147|c1_g1	-2.04672	1.08149	0.00431549	0.0198282	gi|462072|sp|P07149.2|FAS1_YEAST|RecName: Full=Fatty acid synthase subunit beta; Includes: RecName: Full=3-hydroxyacyl-[acyl-carrier-protein] dehydratase; Includes: RecName: Full=Enoyl-[acyl-carrier-protein] reductase [NADH]; Includes: RecName: Full=[Acyl-carrier-protein] acetyltransferase; Includes: RecName: Full=[Acyl-carrier-protein] malonyltransferase; Includes: RecName: Full=S-acyl fatty aci…	NA	NA	NA
TR7807|c1_g1	-2.04443	1.73423	3.9919e-05	0.000403649	NA	NA	NA	NA
TR2685|c0_g1	-2.04295	0.763699	0.00803697	0.0325456	NA	NA	NA	NA
TR8281|c0_g1	-2.03963	5.31851	1.17829e-08	3.49883e-07	NA	NA	NA	NA
TR6507|c0_g1	-2.0335	3.06365	3.82485e-07	7.34284e-06	gi|14916969|sp|P78741.2|BBR1_SCHCO|RecName: Full=Pheromone B beta 1 receptor [Schizophyllum commune]	K04627	GO:0004932|GO:0007186|GO:0016021	NA
TR6519|c3_g1	-2.0298	6.89068	8.56883e-13	6.92044e-11	gi|302595976|sp|P0CH33.1|UBQ11_ARATH|RecName: Full=Polyubiquitin 11; Contains: RecName: Full=Ubiquitin; Flags: Precursor [Arabidopsis thaliana]	K08770	GO:0005515	NA
TR8272|c1_g1	-2.02959	3.41459	3.88873e-07	7.45784e-06	gi|380875442|sp|B5BP48.1|YP54_SCHPO|RecName: Full=Putative alpha-ketoglutarate-dependent sulfonate dioxygenase [Schizosaccharomyces pombe 972h-]	NA	GO:0016491|GO:0055114	NA
TR3578|c1_g1	-2.02948	1.7257	0.00546574	0.023984	NA	NA	NA	NA
TR4894|c1_g1	-2.02928	0.547645	0.00780888	0.0317386	NA	NA	NA	NA
TR9840|c0_g1	-2.0292	3.75055	8.64822e-10	3.57708e-08	NA	NA	NA	NA
TR9651|c0_g1	-2.02809	0.790519	0.00677861	0.0284181	NA	NA	NA	NA
TR5936|c1_g1	-2.02759	1.38755	0.000809768	0.00502072	NA	NA	NA	NA
TR7292|c1_g3	-2.02609	4.19094	1.66019e-08	4.74305e-07	NA	NA	NA	NA
TR3209|c2_g1	-2.02602	1.18677	0.00836263	0.033531	NA	NA	NA	NA
TR7913|c1_g1	-2.02188	1.89506	3.51619e-05	0.000363592	NA	NA	NA	NA
TR8573|c2_g1	-2.02171	2.3803	7.89126e-05	0.000716716	NA	NA	NA	NA
TR11120|c0_g1	-2.01842	0.546179	0.00594784	0.0255959	NA	NA	NA	ORTHOMCL6225 (2 genes,2 taxa):
TR9146|c0_g1	-2.01678	0.759052	0.00698812	0.0290518	NA	NA	NA	NA
TR8687|c2_g1	-2.01576	6.66374	2.69065e-08	7.3171e-07	NA	NA	NA	NA
TR5882|c3_g1	-2.01465	3.07578	3.03858e-06	4.47594e-05	NA	NA	NA	NA
TR2411|c0_g2	-2.01156	0.757328	0.00651715	0.0275399	NA	NA	NA	NA
TR5179|c0_g1	-2.00955	2.55058	1.70962e-06	2.73308e-05	gi|3183237|sp|P87177.1|YB1C_SCHPO|RecName: Full=Uncharacterized WD repeat-containing protein C3D6.12 [Schizosaccharomyces pombe 972h-]	K14556	NA	NA
TR2846|c1_g1	-2.0086	1.27161	0.00466178	0.0211126	NA	NA	NA	NA
TR2004|c0_g1	-2.00756	0.952426	0.00514297	0.0228405	NA	NA	NA	NA
TR8213|c1_g1	-2.00696	2.13581	3.23577e-05	0.000339276	NA	NA	GO:0005199|GO:0009277	NA
TR9489|c0_g1	-2.00655	1.07842	0.000977989	0.005834	NA	NA	NA	NA
TR3691|c0_g1	-2.00644	0.91852	0.00177425	0.00961645	NA	NA	GO:0005515	NA
TR8279|c7_g1	-2.00545	7.53746	2.99147e-11	1.69852e-09	gi|74581946|sp|O14031.1|PGT1_SCHPO|RecName: Full=Glutathione transporter 1 [Schizosaccharomyces pombe 972h-]	NA	GO:0055085	NA
TR1064|c0_g1	-2.00521	0.78071	0.00933879	0.0366529	NA	NA	NA	ORTHOMCL3671 (2 genes,2 taxa):
TR2698|c1_g1	-2.00299	1.4625	0.000203415	0.00158802	NA	NA	NA	NA
TR1671|c0_g1	-2.00282	1.65197	0.000124971	0.0010543	NA	NA	NA	NA
TR7573|c0_g2	-2.0028	1.31007	0.00323308	0.0156493	NA	NA	NA	NA
TR6719|c0_g1	-2.00031	3.55992	7.95508e-05	0.000721813	gi|81892619|sp|Q6PFX9.1|TNKS1_MOUSE|RecName: Full=Tankyrase-1; Short=TANK1; AltName: Full=ADP-ribosyltransferase diphtheria toxin-like 5; Short=ARTD5; AltName: Full=TRF1-interacting ankyrin-related ADP-ribose polymerase 1; Short=Tankyrase I [Mus musculus]	NA	GO:0003950	NA
TR4105|c0_g1	-1.99661	2.10195	6.26284e-05	0.000592062	NA	NA	NA	NA
TR2500|c0_g1	-1.99627	2.35149	5.968e-05	0.000566763	NA	NA	NA	NA
TR8340|c0_g1	-1.99469	2.05008	0.0114295	0.0430551	NA	NA	NA	NA
TR8687|c0_g1	-1.99419	3.96522	2.04181e-07	4.27457e-06	gi|75099170|sp|O64730.2|P2C26_ARATH|RecName: Full=Probable protein phosphatase 2C 26; Short=AtPP2C26 [Arabidopsis thaliana]	NA	GO:0003824	NA
TR7734|c1_g1	-1.9874	5.80289	3.77898e-08	9.86167e-07	gi|115637|sp|P17576.1|CARP_IRPLA|RecName: Full=Polyporopepsin; AltName: Full=Aspartic proteinase [Irpex lacteus]	NA	GO:0004190|GO:0006508	NA
TR7458|c0_g1	-1.98718	2.49474	6.50028e-06	8.62576e-05	gi|296434478|sp|Q9H6R0.2|DHX33_HUMAN|RecName: Full=Putative ATP-dependent RNA helicase DHX33; AltName: Full=DEAH box protein 33 [Homo sapiens]	K17820	GO:0003676|GO:0005524	NA
TR4317|c1_g1	-1.98501	2.20988	5.32554e-05	0.000514354	NA	NA	NA	NA
TR7980|c0_g1	-1.98415	2.15666	0.000111391	0.000959162	NA	NA	NA	NA
TR5584|c0_g1	-1.98307	0.750983	0.00556221	0.0243275	NA	NA	NA	NA
TR3914|c0_g1	-1.98171	0.728468	0.0107292	0.0409438	NA	NA	NA	NA
TR4160|c1_g1	-1.98063	0.93764	0.00307352	0.0150009	NA	NA	NA	NA
TR6555|c0_g1	-1.97979	3.72677	3.97615e-09	1.35211e-07	gi|182627580|sp|A9UNU6.1|BYST_MONBE|RecName: Full=Bystin [Monosiga brevicollis]	K14797	NA	NA
TR9383|c2_g2	-1.97975	1.43499	0.00404897	0.0187786	NA	NA	NA	NA
TR9509|c1_g1	-1.97896	3.79679	2.18156e-10	1.01935e-08	gi|74644186|sp|O59809.1|IMA3_SCHPO|RecName: Full=Probable importin c550.11 [Schizosaccharomyces pombe 972h-]	NA	GO:0006886|GO:0008536	NA
TR6951|c0_g1	-1.97201	1.4298	0.00141105	0.00792534	NA	NA	NA	NA
TR3423|c0_g1	-1.97072	0.749621	0.0114854	0.0432052	NA	NA	NA	NA
TR6128|c1_g1	-1.9669	4.26325	3.96738e-09	1.35158e-07	NA	NA	NA	NA
TR4265|c2_g1	-1.96213	5.51266	1.83796e-10	8.67451e-09	NA	NA	NA	ORTHOMCL9020 (2 genes,2 taxa):
TR9880|c4_g1	-1.96159	1.56561	0.000320458	0.00233001	NA	NA	NA	NA
TR9163|c1_g1	-1.96047	3.55529	4.71072e-09	1.56498e-07	gi|46577504|sp|Q8NI36.1|WDR36_HUMAN|RecName: Full=WD repeat-containing protein 36; AltName: Full=T-cell activation WD repeat-containing protein; Short=TA-WDRP [Homo sapiens]	K14554	GO:0005515|GO:0005634|GO:0006355	ORTHOMCL5698 (2 genes,2 taxa):
TR6038|c0_g1	-1.95867	6.30089	8.62532e-11	4.33278e-09	gi|123659743|sp|Q4L4T4.1|2NPD_STAHJ|RecName: Full=Probable nitronate monooxygenase; AltName: Full=Nitroalkane oxidase [Staphylococcus haemolyticus JCSC1435]	K00459	GO:0018580|GO:0055114	NA
TR4705|c1_g1	-1.95771	1.24666	0.00393586	0.0183266	gi|74671197|sp|Q4WNV0.1|CTSD_ASPFU|RecName: Full=Aspartic-type endopeptidase ctsD; Flags: Precursor [Aspergillus fumigatus Af293]	NA	GO:0004190|GO:0006508	NA
TR2078|c1_g1	-1.95674	0.752887	0.0128593	0.0472905	gi|84027752|sp|Q08219.2|RRT8_YEAST|RecName: Full=Outer spore wall protein RRT8; AltName: Full=Regulator of rDNA transcription protein 8 [Saccharomyces cerevisiae S288c]	NA	NA	ORTHOMCL5834 (2 genes,2 taxa):
TR9903|c0_g1	-1.95508	2.77466	6.95563e-05	0.000644867	NA	NA	NA	NA
TR8785|c2_g2	-1.95223	4.77154	6.77987e-10	2.87408e-08	NA	NA	NA	NA
TR5555|c1_g1	-1.95101	3.00184	4.55909e-05	0.0004515	gi|54040486|sp|P65822.1|Y2247_MYCBO|RecName: Full=Putative hydrolase Mb2247c; Flags: Precursor [Mycobacterium bovis AF2122/97]	NA	NA	NA
TR8742|c1_g1	-1.95056	4.99633	0.000361811	0.00257668	gi|384872614|sp|O14111.2|PSD3_SCHPO|RecName: Full=Phosphatidylserine decarboxylase proenzyme 3; Contains: RecName: Full=Phosphatidylserine decarboxylase 3 beta chain; Contains: RecName: Full=Phosphatidylserine decarboxylase 3 alpha chain; Flags: Precursor [Schizosaccharomyces pombe 972h-]	K01613	GO:0004609|GO:0008654	NA
TR7258|c0_g1	-1.9503	2.77612	1.73981e-07	3.74698e-06	gi|1723526|sp|Q10366.1|PIK1_SCHPO|RecName: Full=Phosphatidylinositol 4-kinase pik1; Short=PI4-kinase; Short=PtdIns-4-kinase [Schizosaccharomyces pombe 972h-]	K19801	GO:0016773	ORTHOMCL3215 (2 genes,2 taxa):
TR7442|c1_g1	-1.94813	4.2818	4.29702e-05	0.000429633	NA	NA	NA	NA
TR6894|c0_g1	-1.94755	2.6694	0.00361267	0.0170548	NA	NA	NA	NA
TR978|c0_g2	-1.94591	1.23914	0.00693649	0.0289013	gi|125935|sp|P07921.1|LACP_KLULA|RecName: Full=Lactose permease [Kluyveromyces lactis NRRL Y-1140]	NA	GO:0016021|GO:0022857|GO:0055085	NA
TR7329|c1_g1	-1.94549	5.03594	3.6388e-06	5.26082e-05	NA	NA	NA	ORTHOMCL9063 (2 genes,2 taxa):
TR7717|c0_g1	-1.94428	2.43989	0.000249737	0.00189795	gi|22653677|sp|Q9Y8G7.1|C505_FUSOX|RecName: Full=Bifunctional P-450:NADPH-P450 reductase; AltName: Full=Cytochrome P450foxy; AltName: Full=Fatty acid omega-hydroxylase; Includes: RecName: Full=Cytochrome P450 505; Includes: RecName: Full=NADPH--cytochrome P450 reductase [Fusarium oxysporum]	NA	GO:0016491|GO:0055114	NA
TR8120|c3_g3	-1.94225	2.77576	6.85247e-06	9.02815e-05	NA	NA	NA	NA
TR9037|c1_g1	-1.94224	2.24952	5.06795e-05	0.000494831	NA	NA	NA	NA
TR2886|c1_g1	-1.9411	0.700449	0.00518512	0.0229678	gi|308153427|sp|Q0VAA2.2|LR74A_HUMAN|RecName: Full=Leucine-rich repeat-containing protein 74A; AltName: Full=Leucine-rich repeat-containing protein 74 [Homo sapiens]	NA	NA	NA
TR4536|c0_g1	-1.94102	3.06733	4.33797e-05	0.000432804	NA	NA	NA	ORTHOMCL4786 (2 genes,2 taxa):
TR9680|c3_g3	-1.93954	0.894885	0.00547342	0.0240064	gi|97144623|sp|O94385.3|PO152_SCHPO|RecName: Full=Nucleoporin pom152 [Schizosaccharomyces pombe 972h-]	NA	NA	NA
TR8664|c0_g1	-1.93749	4.57659	1.28512e-11	8.02645e-10	gi|3287841|sp|Q92452.1|GOX_TALFL|RecName: Full=Glucose oxidase; AltName: Full=Beta-D-glucose:oxygen 1-oxido-reductase; AltName: Full=Glucose oxyhydrase; Short=GOD; Flags: Precursor [Talaromyces flavus]	NA	GO:0016614|GO:0050660|GO:0055114	NA
TR8573|c1_g1	-1.92863	3.16137	3.88849e-06	5.56172e-05	gi|294862445|sp|Q9Z0R6.2|ITSN2_MOUSE|RecName: Full=Intersectin-2; AltName: Full=EH domain and SH3 domain regulator of endocytosis 2; Short=EH and SH3 domains protein 2; AltName: Full=SH3 domain-containing protein 1B [Mus musculus]	NA	NA	ORTHOMCL4030 (2 genes,2 taxa):
TR8258|c0_g1	-1.9259	4.23907	1.42907e-09	5.47578e-08	gi|81856914|sp|Q9HTE3.1|FADH_PSEAE|RecName: Full=Glutathione-independent formaldehyde dehydrogenase; Short=FALDH; Short=FDH [Pseudomonas aeruginosa PAO1]	NA	GO:0008270|GO:0016491|GO:0055114	NA
TR4402|c0_g1	-1.92543	2.65135	0.000146233	0.00120279	NA	NA	NA	NA
TR5846|c1_g1	-1.92096	6.66953	8.78189e-10	3.62437e-08	NA	NA	NA	ORTHOMCL3510 (2 genes,2 taxa):
TR6849|c0_g1	-1.91959	2.28283	3.73334e-06	5.37262e-05	gi|74676343|sp|Q03195.1|RLI1_YEAST|RecName: Full=Translation initiation factor RLI1; AltName: Full=ATP-binding cassette sub-family E member RLI1; AltName: Full=RNase L inhibitor [Saccharomyces cerevisiae S288c]	K06174	GO:0051536	NA
TR9455|c0_g1	-1.91879	2.42264	3.74006e-05	0.000381721	gi|353558846|sp|C8V8H5.1|IES1_EMENI|RecName: Full=Ino eighty subunit 1 [Aspergillus nidulans FGSC A4]	NA	NA	NA
TR3846|c0_g1	-1.91804	2.17539	0.000117697	0.00100241	NA	NA	NA	NA
TR9067|c0_g2	-1.91784	1.14564	0.00985302	0.0382284	gi|117803|sp|P09437.2|CYB2_HANAN|RecName: Full=Cytochrome b2, mitochondrial; AltName: Full=L-lactate dehydrogenase [Cytochrome]; AltName: Full=L-lactate ferricytochrome C oxidoreductase; Short=L-LCR; Flags: Precursor [Wickerhamomyces anomalus]	K00101	GO:0016491|GO:0020037	NA
TR6400|c0_g1	-1.91719	1.49142	0.00419478	0.0193495	NA	NA	NA	NA
TR6929|c1_g1	-1.91563	4.74849	5.58076e-12	3.8163e-10	gi|75309160|sp|Q9FKF6.1|CCU43_ARATH|RecName: Full=Cyclin-U4-3; Short=CycU4;3; AltName: Full=Cyclin-P4.2; Short=CycP4;2 [Arabidopsis thaliana]	NA	GO:0000079|GO:0019901	ORTHOMCL3467 (2 genes,2 taxa):
TR339|c0_g1	-1.91513	1.87435	0.000972917	0.00580929	NA	NA	NA	NA
TR7126|c0_g1	-1.91454	2.33109	5.75284e-06	7.7325e-05	gi|42558858|sp|Q7MF12.1|BETA_VIBVY|RecName: Full=Oxygen-dependent choline dehydrogenase; Short=CDH; Short=CHD; AltName: Full=Betaine aldehyde dehydrogenase; Short=BADH [Vibrio vulnificus YJ016]	NA	GO:0016614|GO:0055114	ORTHOMCL3669 (2 genes,2 taxa):
TR8551|c0_g1	-1.91402	3.88977	1.86199e-06	2.94913e-05	gi|6166034|sp|P11707.2|CP3A6_RABIT|RecName: Full=Cytochrome P450 3A6; AltName: Full=CYPIIIA6; AltName: Full=Cytochrome P450-3C [Oryctolagus cuniculus]	NA	GO:0005506|GO:0016705|GO:0020037|GO:0055114	NA
TR8640|c0_g1	-1.91264	5.06537	3.50706e-07	6.81565e-06	gi|1723954|sp|P53090.1|ARO8_YEAST|RecName: Full=Aromatic/aminoadipate aminotransferase 1; AltName: Full=2-aminoadipate aminotransferase; AltName: Full=2-aminoadipate transaminase; AltName: Full=Alpha-aminoadipate aminotransferase; Short=AadAT; AltName: Full=Aromatic amino acid aminotransferase 1; AltName: Full=Aromatic amino acid aminotransferase I; AltName: Full=Aromatic amino acid-requiring pro…	NA	NA	ORTHOMCL8482 (2 genes,2 taxa):
TR4854|c0_g1	-1.91235	5.70238	1.06765e-08	3.22653e-07	NA	NA	GO:0003700|GO:0006355|GO:0008270|GO:0043565	NA
TR9508|c3_g1	-1.9078	5.87707	6.27334e-05	0.000592756	gi|731409|sp|P39992.1|YEC3_YEAST|RecName: Full=Uncharacterized protein YEL023C [Saccharomyces cerevisiae S288c]	NA	NA	ORTHOMCL8199 (2 genes,2 taxa):
TR5101|c0_g1	-1.90765	3.47775	2.17682e-07	4.52967e-06	gi|338819545|sp|P0CQ39.1|SYM1_CRYNB|RecName: Full=Protein SYM1 [Cryptococcus neoformans var. neoformans B-3501A]	K13348	GO:0016021	NA
TR9374|c1_g1	-1.9067	4.50219	3.03967e-07	6.00151e-06	NA	NA	NA	ORTHOMCL4351 (2 genes,2 taxa):
TR9206|c0_g2	-1.90648	4.1233	0.000651933	0.0042156	NA	NA	NA	NA
TR8120|c4_g1	-1.9058	3.10582	3.2915e-07	6.45789e-06	gi|62512155|sp|O00534.2|VMA5A_HUMAN|RecName: Full=von Willebrand factor A domain-containing protein 5A; AltName: Full=Breast cancer suppressor candidate 1; Short=BCSC-1; AltName: Full=Loss of heterozygosity 11 chromosomal region 2 gene A protein [Homo sapiens]	NA	NA	NA
TR5649|c1_g1	-1.90416	2.13082	0.000161637	0.00130938	gi|74624464|sp|Q9HDX3.1|YKN2_SCHPO|RecName: Full=AB hydrolase superfamily protein B1A11.02 [Schizosaccharomyces pombe 972h-]	NA	GO:0008152|GO:0016787|GO:0016846	NA
TR1632|c0_g2	-1.90078	3.36354	0.000785437	0.00489578	NA	K02272	GO:0004129	NA
TR4480|c1_g1	-1.89917	4.08028	9.46606e-10	3.86193e-08	NA	NA	NA	NA
TR6397|c1_g1	-1.89529	4.0236	3.52499e-07	6.83724e-06	gi|1175958|sp|P43549.1|YFF4_YEAST|RecName: Full=Uncharacterized membrane protein YFL054C [Saccharomyces cerevisiae S288c]	K03441	GO:0005215|GO:0006810|GO:0016020	NA
TR9170|c0_g1	-1.89302	2.19501	3.26537e-05	0.000341806	gi|292495088|sp|Q00796.4|DHSO_HUMAN|RecName: Full=Sorbitol dehydrogenase; AltName: Full=L-iditol 2-dehydrogenase [Homo sapiens]	K00008	GO:0008270|GO:0016491|GO:0055114	ORTHOMCL4238 (2 genes,2 taxa):
TR8785|c4_g1	-1.8911	6.58652	2.02776e-12	1.50771e-10	NA	K05747	NA	NA
TR1886|c0_g2	-1.89002	0.870755	0.0111413	0.0422496	NA	NA	NA	NA
TR10455|c0_g1	-1.88951	2.74427	0.000119346	0.00101277	NA	NA	NA	NA
TR5159|c0_g2	-1.88653	2.15352	2.39273e-05	0.000263412	NA	NA	NA	NA
TR5448|c1_g1	-1.88617	5.80503	2.4107e-07	4.90594e-06	NA	NA	NA	NA
TR6204|c0_g1	-1.88567	2.46122	0.000240576	0.00183687	NA	NA	NA	NA
TR9903|c1_g2	-1.88472	4.82839	0.000117011	0.000997925	NA	NA	NA	NA
TR8246|c0_g1	-1.883	3.05596	1.72094e-06	2.74661e-05	NA	NA	NA	NA
TR6137|c2_g1	-1.88095	1.89242	0.000800252	0.0049683	gi|3024354|sp|P56272.1|PEP2B_GADMO|RecName: Full=Pepsin-2B; AltName: Full=Pepsin IIB [Gadus morhua]	NA	GO:0004190|GO:0006508	NA
TR9111|c1_g1	-1.88081	2.15642	0.000191833	0.00150961	NA	NA	NA	NA
TR7307|c0_g1	-1.87947	4.19261	1.82024e-05	0.000208599	gi|189081571|sp|A6R7B8.1|MCA1_AJECN|RecName: Full=Metacaspase-1; Flags: Precursor [Histoplasma capsulatum NAm1]	NA	GO:0004197|GO:0006508	NA
TR2371|c0_g1	-1.87866	1.12117	0.00573176	0.0249179	NA	NA	NA	NA
TR3693|c0_g1	-1.87748	2.81562	4.46844e-05	0.00044346	NA	NA	NA	NA
TR6519|c1_g1	-1.87602	9.23962	7.53532e-11	3.82627e-09	gi|302595966|sp|P0CG83.1|UBIQP_HORVU|RecName: Full=Polyubiquitin; Contains: RecName: Full=Ubiquitin; Flags: Precursor, partial [Hordeum vulgare]	K08770	GO:0005515	NA
TR7489|c1_g1	-1.8757	1.69028	0.00281834	0.0139554	gi|31077068|sp|Q9UTA1.2|YL8J_SCHPO|RecName: Full=Zinc finger protein C25B8.19c [Schizosaccharomyces pombe 972h-]	NA	NA	NA
TR6555|c1_g1	-1.87016	3.02973	6.34373e-07	1.14071e-05	gi|3929393|sp|O60071.1|YBB9_SCHPO|RecName: Full=Uncharacterized protein C13G1.09 [Schizosaccharomyces pombe 972h-]	K14797	NA	NA
TR8322|c2_g1	-1.86954	1.79494	0.000589708	0.00388651	NA	NA	NA	ORTHOMCL8766 (2 genes,2 taxa):
TR3533|c0_g2	-1.86947	3.33401	0.000323586	0.00234547	gi|338818180|sp|P0CN97.1|GPA1_CRYNB|RecName: Full=Guanine nucleotide-binding protein subunit alpha [Cryptococcus neoformans var. neoformans B-3501A]	K04640	GO:0003924|GO:0004871|GO:0005525|GO:0007186|GO:0019001|GO:0031683	NA
TR1073|c0_g1	-1.86855	1.61944	0.000665231	0.00428184	NA	NA	NA	NA
TR3567|c0_g1	-1.86786	5.72149	2.14354e-11	1.28729e-09	NA	NA	NA	NA
TR7389|c0_g1	-1.86455	2.76729	3.67998e-05	0.000376786	NA	NA	NA	NA
TR340|c0_g2	-1.86362	2.96189	2.33803e-07	4.80348e-06	NA	NA	NA	NA
TR5232|c0_g1	-1.86238	2.63543	0.00151824	0.0084288	NA	NA	NA	NA
TR9545|c2_g1	-1.86221	4.331	9.39296e-08	2.18629e-06	NA	NA	NA	NA
TR9556|c0_g2	-1.85603	7.8072	1.61667e-13	1.54549e-11	gi|39931384|sp|Q7UJ69.2|ILVD_RHOBA|RecName: Full=Dihydroxy-acid dehydratase; Short=DAD [Rhodopirellula baltica SH 1]	K01687	GO:0003824|GO:0008152	NA
TR8785|c3_g1	-1.85463	4.33257	4.80113e-08	1.20105e-06	NA	NA	NA	NA
TR3251|c0_g1	-1.85301	2.2341	0.000892453	0.00543157	NA	NA	NA	NA
TR5414|c2_g1	-1.85289	2.59153	6.40096e-06	8.51205e-05	gi|143456709|sp|Q5K5B6.2|RH57_ORYSJ|RecName: Full=DEAD-box ATP-dependent RNA helicase 57 [Oryza sativa Japonica Group]	K14779	NA	NA
TR9548|c2_g1	-1.85126	5.12684	2.85464e-06	4.23494e-05	gi|306531031|sp|D4DEN7.1|CARP_TRIVH|RecName: Full=Probable vacuolar protease A; AltName: Full=Aspartic endopeptidase PEP2; AltName: Full=Aspartic protease PEP2; Flags: Precursor [Trichophyton verrucosum HKI 0517]	NA	GO:0004190|GO:0006508	NA
TR8893|c1_g1	-1.85122	0.81554	0.00579546	0.0251132	NA	NA	NA	ORTHOMCL7713 (2 genes,2 taxa):
TR6862|c0_g1	-1.85052	4.89008	2.38221e-09	8.66708e-08	gi|1168699|sp|P41697.1|BUD6_YEAST|RecName: Full=Bud site selection protein 6; AltName: Full=Actin-interacting protein 3 [Saccharomyces cerevisiae S288c]	NA	NA	NA
TR8807|c2_g1	-1.84942	2.71243	3.66653e-05	0.000375819	NA	NA	NA	NA
TR7866|c1_g1	-1.84826	1.61813	0.000944467	0.00567559	NA	NA	NA	ORTHOMCL3812 (2 genes,2 taxa):
TR6749|c0_g1	-1.84758	2.7261	0.000229319	0.00176241	NA	NA	NA	NA
TR9720|c3_g1	-1.84659	2.31704	0.00479753	0.0216085	NA	NA	NA	ORTHOMCL5308 (2 genes,2 taxa):
TR8827|c3_g1	-1.84579	4.00973	1.27473e-09	5.01778e-08	gi|74698331|sp|Q9P783.1|RRB1_SCHPO|RecName: Full=Ribosome assembly protein rrb1 [Schizosaccharomyces pombe 972h-]	K14848	GO:0005515	ORTHOMCL4788 (2 genes,2 taxa):
TR11123|c0_g1	-1.84572	1.32956	0.0133308	0.0486992	NA	NA	GO:0016021	NA
TR18|c0_g1	-1.84458	3.38696	3.42384e-08	9.03556e-07	gi|232040|sp|P29551.1|EF3_PNECA|RecName: Full=Elongation factor 3; Short=EF-3 [Pneumocystis carinii]	NA	NA	NA
TR6929|c0_g1	-1.84381	4.4533	6.09529e-08	1.49096e-06	NA	NA	NA	NA
TR5766|c0_g1	-1.84375	3.41956	0.00789322	0.0320328	NA	NA	NA	NA
TR5179|c1_g1	-1.84261	4.06	3.86913e-10	1.71385e-08	gi|3183237|sp|P87177.1|YB1C_SCHPO|RecName: Full=Uncharacterized WD repeat-containing protein C3D6.12 [Schizosaccharomyces pombe 972h-]	K14556	GO:0005515	ORTHOMCL3716 (2 genes,2 taxa):
TR7288|c0_g1	-1.84205	2.46013	2.82856e-06	4.20291e-05	gi|338818273|sp|P0CQ91.1|MAK5_CRYNB|RecName: Full=ATP-dependent RNA helicase MAK5 [Cryptococcus neoformans var. neoformans B-3501A]	K14805	GO:0003676|GO:0005524	ORTHOMCL6483 (2 genes,2 taxa):
TR9455|c1_g1	-1.8418	3.28273	1.13924e-06	1.91616e-05	gi|353558846|sp|C8V8H5.1|IES1_EMENI|RecName: Full=Ino eighty subunit 1 [Aspergillus nidulans FGSC A4]	NA	NA	NA
TR1682|c0_g1	-1.841	1.00622	0.0101796	0.0393348	NA	NA	NA	NA
TR7770|c0_g1	-1.8408	3.58297	0.00407988	0.0189079	NA	NA	NA	NA
TR5455|c2_g1	-1.83746	2.83209	9.96916e-06	0.000125448	NA	NA	NA	NA
TR2576|c0_g1	-1.83617	6.20802	3.9372e-06	5.61854e-05	NA	NA	NA	ORTHOMCL2976 (2 genes,2 taxa):
TR7842|c0_g1	-1.83368	5.14819	7.63209e-11	3.86493e-09	NA	NA	NA	NA
TR7807|c2_g1	-1.83285	3.98229	1.29515e-07	2.89601e-06	gi|75163491|sp|Q93XX5.1|Y5713_ARATH|RecName: Full=PI-PLC X domain-containing protein At5g67130; Flags: Precursor [Arabidopsis thaliana]	NA	NA	NA
TR6763|c0_g1	-1.83199	1.55551	0.00107995	0.0063462	NA	NA	NA	NA
TR9350|c1_g1	-1.83166	3.97738	6.35472e-11	3.29829e-09	gi|6226443|sp|O36021.1|YEK9_SCHPO|RecName: Full=Uncharacterized protein C4F10.09c [Schizosaccharomyces pombe 972h-]	NA	NA	NA
TR5677|c1_g1	-1.83109	1.25253	0.00244079	0.0124444	NA	NA	NA	NA
TR5524|c2_g1	-1.82772	3.42122	0.000119057	0.00101077	NA	NA	NA	NA
TR5967|c0_g1	-1.82652	1.27049	0.00164688	0.00903323	gi|1723540|sp|Q10429.1|CND3_SCHPO|RecName: Full=Condensin complex subunit 3; AltName: Full=CAPG homolog; AltName: Full=p100 [Schizosaccharomyces pombe 972h-]	K06678	NA	NA
TR9628|c5_g1	-1.82643	2.88904	9.67079e-06	0.000122351	gi|267442|sp|P30176.1|YBIA_ECOLI|RecName: Full=Swarming motility protein YbiA [Escherichia coli K-12]	NA	NA	NA
TR8486|c1_g1	-1.82355	3.155	7.16212e-06	9.38438e-05	NA	NA	NA	NA
TR9827|c2_g1	-1.8227	2.02197	0.000450155	0.00309525	NA	NA	NA	NA
TR9548|c0_g1	-1.82131	2.24445	0.000435239	0.00300592	NA	NA	NA	NA
TR8590|c2_g1	-1.81999	3.80672	3.70407e-06	5.3387e-05	NA	NA	GO:0046872	ORTHOMCL8584 (2 genes,2 taxa):
TR1908|c3_g1	-1.81853	1.12256	0.00480816	0.021646	NA	NA	NA	NA
TR5289|c0_g2	-1.81834	2.10162	0.000369129	0.00262224	NA	NA	NA	NA
TR8044|c1_g1	-1.81681	2.07547	0.000368135	0.00261774	gi|322510033|sp|Q06816.2|HYEP_STIAD|RecName: Full=Putative epoxide hydrolase; AltName: Full=Epoxide hydratase; Flags: Precursor [Stigmatella aurantiaca DW4/3-1]	NA	NA	NA
TR380|c0_g3	-1.81596	0.823612	0.0126962	0.0467547	NA	NA	NA	NA
TR9508|c2_g1	-1.81532	2.82164	2.4679e-05	0.000270257	NA	NA	NA	NA
TR9707|c0_g1	-1.81515	4.00243	9.48119e-10	3.86193e-08	NA	NA	NA	ORTHOMCL6449 (2 genes,2 taxa):
TR5178|c0_g1	-1.81372	7.41555	1.37274e-07	3.04752e-06	NA	NA	NA	NA
TR9330|c1_g1	-1.81258	3.36631	1.36246e-06	2.23934e-05	NA	NA	NA	NA
TR4939|c0_g1	-1.80865	2.8435	0.000209827	0.00163202	NA	NA	NA	NA
TR5159|c2_g1	-1.80831	2.81267	2.04096e-06	3.18945e-05	NA	NA	NA	NA
TR8679|c0_g1	-1.80728	3.80093	3.69109e-09	1.27366e-07	NA	NA	NA	NA
TR8899|c1_g2	-1.80459	1.56929	0.000744626	0.00468347	NA	NA	NA	NA
TR7376|c0_g1	-1.80421	0.826765	0.00881532	0.0349942	NA	NA	NA	NA
TR8340|c1_g1	-1.80418	3.69018	0.00560046	0.0244549	NA	NA	NA	NA
TR3750|c0_g1	-1.80405	1.80195	0.00347882	0.0166071	NA	NA	NA	ORTHOMCL3050 (2 genes,2 taxa):
TR9390|c2_g1	-1.80376	9.7542	1.16175e-06	1.95227e-05	NA	NA	GO:0005515|GO:0008270|GO:0046872	NA
TR4796|c0_g1	-1.80317	5.75264	4.85164e-12	3.37937e-10	NA	NA	NA	ORTHOMCL9084 (2 genes,2 taxa):
TR5729|c0_g1	-1.80143	1.4536	0.000667122	0.00428855	gi|597500954|sp|H2DH22.1|C7A10_PANGI|RecName: Full=Cytochrome P450 CYP73A100 [Panax ginseng]	NA	GO:0005506|GO:0016705|GO:0020037|GO:0055114	ORTHOMCL7744 (2 genes,2 taxa):
TR4882|c1_g3	-1.80022	1.41968	0.00259015	0.0130602	gi|81342375|sp|O34703.1|YJOB_BACSU|RecName: Full=Uncharacterized ATPase YjoB [Bacillus subtilis subsp. subtilis str. 168]	NA	GO:0005524	NA
TR340|c0_g1	-1.79841	3.55466	5.85222e-09	1.87762e-07	NA	NA	NA	NA
TR4692|c0_g1	-1.797	1.24832	0.00867764	0.0345691	NA	NA	NA	NA
TR6972|c0_g1	-1.79692	1.3972	0.00592672	0.0255344	NA	NA	NA	NA
TR5486|c1_g1	-1.79673	1.58043	0.00904708	0.0357401	gi|1175958|sp|P43549.1|YFF4_YEAST|RecName: Full=Uncharacterized membrane protein YFL054C [Saccharomyces cerevisiae S288c]	K03441	GO:0005215|GO:0006810|GO:0016020	NA
TR9364|c2_g1	-1.79654	4.25965	6.23105e-11	3.24309e-09	gi|46395959|sp|Q9C102.1|GLT1_SCHPO|RecName: Full=Putative glutamate synthase [NADPH]; AltName: Full=NADPH-GOGAT [Schizosaccharomyces pombe 972h-]	K00264	GO:0006537|GO:0006807|GO:0015930|GO:0016638|GO:0055114	NA
TR9364|c0_g1	-1.79614	3.50796	8.4635e-08	1.99975e-06	gi|46395959|sp|Q9C102.1|GLT1_SCHPO|RecName: Full=Putative glutamate synthase [NADPH]; AltName: Full=NADPH-GOGAT [Schizosaccharomyces pombe 972h-]	K00264	GO:0006807|GO:0008152|GO:0015930|GO:0055114	ORTHOMCL4628 (2 genes,2 taxa):
TR9170|c1_g2	-1.79524	4.29537	5.54656e-11	2.91109e-09	gi|294863186|sp|B0YC65.2|XYL2_ASPFC|RecName: Full=Probable D-xylulose reductase A; AltName: Full=Xylitol dehydrogenase A [Aspergillus fumigatus A1163]	K00008	GO:0016491|GO:0055114	NA
TR6400|c1_g1	-1.79391	3.51497	0.000236681	0.00181082	NA	NA	GO:0003824|GO:0008152	ORTHOMCL3101 (2 genes,2 taxa):
TR3740|c0_g1	-1.79111	5.59568	5.6274e-12	3.8342e-10	gi|117803|sp|P09437.2|CYB2_HANAN|RecName: Full=Cytochrome b2, mitochondrial; AltName: Full=L-lactate dehydrogenase [Cytochrome]; AltName: Full=L-lactate ferricytochrome C oxidoreductase; Short=L-LCR; Flags: Precursor [Wickerhamomyces anomalus]	K00101	GO:0006537|GO:0015930|GO:0016491|GO:0016638|GO:0020037|GO:0055114	NA
TR5509|c0_g1	-1.7911	8.67526	2.78685e-07	5.54912e-06	gi|81623802|sp|Q9PFB0.1|BLH_XYLFA|RecName: Full=Beta-lactamase hydrolase-like protein [Xylella fastidiosa 9a5c]	NA	NA	ORTHOMCL3695 (2 genes,2 taxa):
TR1801|c0_g2	-1.79098	1.58035	0.00174328	0.00947328	gi|74679868|sp|Q5A0E5.1|NRG1_CANAL|RecName: Full=Transcriptional regulator NRG1 [Candida albicans SC5314]	NA	GO:0046872	NA
TR792|c0_g2	-1.79081	1.2357	0.00668065	0.0280788	NA	NA	NA	NA
TR8034|c1_g1	-1.78959	3.63499	8.72623e-08	2.05665e-06	NA	NA	GO:0006629|GO:0016788	ORTHOMCL5569 (2 genes,2 taxa):
TR4062|c0_g1	-1.78914	4.42357	4.49611e-07	8.44971e-06	gi|83305344|sp|P81054.2|PLMP_GRIFR|RecName: Full=Peptidyl-Lys metalloendopeptidase; Short=MEP; AltName: Full=GfMEP; Flags: Precursor [Grifola frondosa]	K08646	GO:0004222|GO:0006508	ORTHOMCL5151 (2 genes,2 taxa):
TR9726|c2_g1	-1.78905	4.50147	5.23213e-11	2.76934e-09	NA	NA	NA	NA
TR1592|c1_g2	-1.78784	0.788301	0.00809126	0.0326737	NA	NA	NA	NA
TR5448|c0_g1	-1.78676	6.97118	3.17575e-07	6.257e-06	NA	NA	NA	NA
TR8368|c0_g1	-1.78274	5.88345	4.53617e-10	1.97202e-08	gi|46395955|sp|Q99K67.1|AASS_MOUSE|RecName: Full=Alpha-aminoadipic semialdehyde synthase, mitochondrial; AltName: Full=LKR/SDH; Includes: RecName: Full=Lysine ketoglutarate reductase; Short=LKR; Short=LOR; Includes: RecName: Full=Saccharopine dehydrogenase; Short=SDH; Flags: Precursor [Mus musculus]	K14157	GO:0016491|GO:0055114	NA
TR9491|c3_g1	-1.78018	5.01243	2.51215e-12	1.82442e-10	NA	NA	GO:0003677|GO:0005634|GO:0006351|GO:0008270	ORTHOMCL7469 (2 genes,2 taxa):
TR4592|c0_g1	-1.77931	3.99137	0.000153293	0.00125425	NA	NA	NA	NA
TR8033|c1_g1	-1.77716	2.16549	6.77072e-05	0.000632102	gi|745998010|sp|H2KYQ5.1|GYG1_CAEEL|RecName: Full=Glycogenin-1; Short=GN [Caenorhabditis elegans]	NA	GO:0016757	NA
TR9333|c0_g1	-1.77645	6.07059	2.69876e-13	2.44283e-11	gi|82177709|sp|Q9UA35.1|S28A3_EPTST|RecName: Full=Solute carrier family 28 member 3; AltName: Full=Concentrative Na(+)-nucleoside cotransporter 3; AltName: Full=hfCNT [Eptatretus stoutii]	K03317	NA	ORTHOMCL4770 (2 genes,2 taxa):
TR3911|c0_g1	-1.77615	8.36757	7.97483e-14	8.30136e-12	NA	NA	NA	ORTHOMCL9294 (2 genes,2 taxa):
TR8039|c0_g1	-1.77453	4.87601	1.002e-07	2.30645e-06	NA	NA	NA	NA
TR7058|c0_g1	-1.77355	8.95458	8.8046e-08	2.06942e-06	NA	NA	NA	NA
TR9925|c1_g1	-1.77089	3.03473	0.00508447	0.0226289	NA	NA	NA	NA
TR3834|c0_g1	-1.76508	2.45413	0.000368859	0.00262189	gi|74582248|sp|O59826.1|KCAB_SCHPO|RecName: Full=Putative voltage-gated potassium channel subunit beta; AltName: Full=K(+) channel subunit beta [Schizosaccharomyces pombe 972h-]	NA	NA	ORTHOMCL8256 (2 genes,2 taxa):
TR9831|c5_g3	-1.76081	7.15595	1.21638e-07	2.74926e-06	gi|2492798|sp|Q01752.1|AAD_PHACH|RecName: Full=Aryl-alcohol dehydrogenase [NADP(+)]; Short=AAD [Phanerochaete chrysosporium]	NA	NA	ORTHOMCL5449 (2 genes,2 taxa):
TR5196|c0_g2	-1.75892	1.95606	0.000124156	0.00104811	NA	NA	NA	NA
TR2468|c0_g1	-1.75787	1.34632	0.0016131	0.00887397	NA	NA	GO:0005515	NA
TR630|c0_g1	-1.75567	2.60295	3.52421e-05	0.000364019	NA	NA	NA	NA
TR1749|c1_g2	-1.75519	2.18036	0.000355368	0.00253605	gi|384872690|sp|Q9P6M1.3|GST3_SCHPO|RecName: Full=Glutathione S-transferase 3; AltName: Full=GST-III [Schizosaccharomyces pombe 972h-]	K00799	GO:0005515	NA
TR8911|c0_g2	-1.75281	2.98784	8.68652e-06	0.000111327	NA	NA	NA	NA
TR9509|c2_g1	-1.7525	5.19861	1.65667e-10	7.89846e-09	gi|74644186|sp|O59809.1|IMA3_SCHPO|RecName: Full=Probable importin c550.11 [Schizosaccharomyces pombe 972h-]	NA	NA	ORTHOMCL6209 (2 genes,2 taxa):
TR8768|c1_g1	-1.75242	2.94159	1.2271e-05	0.000148817	NA	NA	GO:0005515	ORTHOMCL9213 (2 genes,2 taxa):
TR8530|c3_g1	-1.74863	3.58325	4.09339e-07	7.81855e-06	gi|74698431|sp|Q9USW3.1|YHZ7_SCHPO|RecName: Full=Probable glycosidase C21B10.07 [Schizosaccharomyces pombe 972h-]	NA	GO:0004553|GO:0005975	ORTHOMCL8447 (2 genes,2 taxa):
TR7709|c1_g1	-1.74629	1.50151	0.00901512	0.0356288	NA	NA	NA	NA
TR4193|c0_g2	-1.74426	1.54575	0.0129203	0.0474682	gi|74582363|sp|O60175.1|OPI10_SCHPO|RecName: Full=Protein OPI10 homolog [Schizosaccharomyces pombe 972h-]	NA	NA	NA
TR5761|c0_g1	-1.74375	7.1364	2.18961e-12	1.60261e-10	gi|15213983|sp|O94489.1|EF3_SCHPO|RecName: Full=Elongation factor 3; Short=EF-3 [Schizosaccharomyces pombe 972h-]	K03235	NA	NA
TR3202|c0_g1	-1.74224	1.22021	0.00370321	0.0174198	gi|74701760|sp|Q4P937.1|UTP10_USTMA|RecName: Full=U3 small nucleolar RNA-associated protein 10 [Ustilago maydis 521]	NA	NA	ORTHOMCL7937 (2 genes,2 taxa):
TR6322|c2_g1	-1.74003	2.52051	3.12473e-05	0.00033022	gi|269849757|sp|O60287.4|NPA1P_HUMAN|RecName: Full=Nucleolar pre-ribosomal-associated protein 1; AltName: Full=Nucleolar protein 254 kDa; AltName: Full=URB1 ribosome biogenesis 1 homolog [Homo sapiens]	NA	NA	ORTHOMCL5358 (2 genes,2 taxa):
TR7019|c3_g1	-1.73933	1.07965	0.00552338	0.0241803	NA	NA	NA	NA
TR426|c0_g1	-1.7377	2.17623	7.58155e-05	0.000693292	NA	NA	NA	NA
TR9330|c5_g1	-1.73495	1.26598	0.00517188	0.0229254	NA	NA	NA	ORTHOMCL6863 (2 genes,2 taxa):
TR3753|c0_g1	-1.73428	6.31517	4.64607e-05	0.000458418	gi|11135375|sp|Q9UW02.1|THIO_COPCM|RecName: Full=Thioredoxin; Short=Trx; AltName: Allergen=Cop c 2 [Coprinus comatus]	K03671	GO:0016209|GO:0016491|GO:0045454|GO:0055114	ORTHOMCL8535 (2 genes,2 taxa):
TR8243|c0_g1	-1.73237	5.52417	3.42757e-11	1.92847e-09	gi|73622082|sp|Q7ZVR1.2|WDR75_DANRE|RecName: Full=WD repeat-containing protein 75 [Danio rerio]	K14552	GO:0005515	ORTHOMCL8848 (2 genes,2 taxa):
TR6445|c1_g1	-1.73034	10.4355	9.90395e-10	4.01668e-08	gi|586946283|sp|C8VG90.1|ACON_EMENI|RecName: Full=Aconitate hydratase, mitochondrial; Short=Aconitase; AltName: Full=Citrate hydro-lyase; AltName: Full=Homocitrate dehydratase; Flags: Precursor [Aspergillus nidulans FGSC A4]	K01681	GO:0008152	NA
TR2036|c1_g1	-1.72655	4.41945	1.64506e-07	3.57996e-06	NA	NA	NA	NA
TR9264|c1_g2	-1.72606	2.1001	0.000378871	0.00268002	gi|14916937|sp|Q9HYV6.1|Y3287_PSEAE|RecName: Full=Putative ankyrin repeat protein PA3287 [Pseudomonas aeruginosa PAO1]	NA	GO:0005515	NA
TR813|c0_g1	-1.72558	1.61642	0.00243685	0.0124324	NA	NA	NA	NA
TR6702|c1_g1	-1.72377	5.33003	5.9283e-08	1.45714e-06	gi|395406810|sp|I1S2N3.1|GAOA_GIBZE|RecName: Full=Galactose oxidase; Short=GAO; Short=GO; Short=GOase; Flags: Precursor [Fusarium graminearum PH-1]	NA	NA	ORTHOMCL5043 (2 genes,2 taxa):
TR4807|c0_g1	-1.72337	2.53375	9.70858e-05	0.000851239	NA	NA	NA	NA
TR5026|c0_g1	-1.7227	3.77825	1.77738e-05	0.000204814	NA	NA	NA	NA
TR6375|c0_g1	-1.72125	2.19367	5.92879e-05	0.000564183	gi|74583175|sp|P87243.1|RIX1_SCHPO|RecName: Full=Pre-rRNA-processing protein rix1 [Schizosaccharomyces pombe 972h-]	NA	NA	ORTHOMCL9551 (2 genes,2 taxa):
TR7520|c2_g1	-1.72085	1.4812	0.00106928	0.00629413	NA	NA	NA	NA
TR5265|c0_g1	-1.72058	1.80982	0.00135521	0.00765759	NA	NA	NA	NA
TR7601|c1_g1	-1.72052	4.34551	1.89662e-05	0.000215506	NA	NA	NA	NA
TR7902|c0_g2	-1.7192	2.47347	0.000241773	0.00184376	NA	NA	GO:0005515	NA
TR8664|c0_g2	-1.71829	3.86248	3.2279e-07	6.3464e-06	gi|3023881|sp|P81156.1|GOX_PENAG|RecName: Full=Glucose oxidase; AltName: Full=Beta-D-glucose:oxygen 1-oxido-reductase; AltName: Full=Glucose oxyhydrase; Short=GOD [Penicillium amagasakiense]	NA	GO:0016117|GO:0016614|GO:0016705|GO:0050660|GO:0055114	NA
TR3540|c1_g1	-1.71822	1.04083	0.00562906	0.0245626	NA	NA	NA	ORTHOMCL4921 (2 genes,2 taxa):
TR2971|c0_g1	-1.7169	1.48932	0.00258796	0.0130597	NA	NA	NA	NA
TR8081|c0_g1	-1.71675	2.5231	0.000727764	0.00459903	NA	NA	NA	NA
TR6460|c0_g1	-1.71286	4.00627	9.77118e-07	1.67648e-05	gi|21263647|sp|O14405.1|GUN4_HYPJE|RecName: Full=Endoglucanase-4; AltName: Full=Cellulase IV; AltName: Full=Cellulase-61A; Short=Cel61A; AltName: Full=Endo-1,4-beta-glucanase IV; Short=EGIV; AltName: Full=Endoglucanase IV; AltName: Full=Endoglucanase-61A; Flags: Precursor [Trichoderma reesei]	NA	NA	NA
TR6562|c0_g1	-1.7127	3.24112	0.000127472	0.00107105	gi|460018241|sp|P56371.2|RAB4A_MOUSE|RecName: Full=Ras-related protein Rab-4A [Mus musculus]	NA	GO:0005525|GO:0005622|GO:0007264	NA
TR8140|c1_g1	-1.71194	2.43784	0.000289243	0.00214806	NA	NA	NA	NA
TR6038|c1_g1	-1.71147	5.83715	1.06841e-07	2.44728e-06	gi|2498094|sp|Q01284.1|2NPD_NEUCR|RecName: Full=Nitronate monooxygenase; AltName: Full=2-nitropropane dioxygenase; Short=2-NPD; AltName: Full=Nitroalkane oxidase; Flags: Precursor [Neurospora crassa OR74A]	K00459	GO:0018580|GO:0055114	NA
TR2273|c0_g1	-1.71126	5.70056	4.19817e-11	2.27344e-09	NA	NA	NA	ORTHOMCL7691 (2 genes,2 taxa):
TR4869|c0_g1	-1.71097	4.01381	4.0517e-06	5.75127e-05	gi|74623691|sp|Q9C0V1.1|AMT1_SCHPO|RecName: Full=Ammonium transporter 1 [Schizosaccharomyces pombe 972h-]	K03320	GO:0008519|GO:0015696|GO:0016020	ORTHOMCL7934 (2 genes,2 taxa):
TR6954|c0_g1	-1.70787	5.27318	4.37103e-06	6.11215e-05	NA	NA	NA	ORTHOMCL5273 (2 genes,2 taxa):
TR9350|c0_g1	-1.70714	2.63892	1.82372e-05	0.000208869	gi|6225679|sp|Q12176.1|MAK21_YEAST|RecName: Full=Ribosome biogenesis protein MAK21; AltName: Full=Maintenance of killer protein 21; AltName: Full=Nucleolar complex protein 1 [Saccharomyces cerevisiae S288c]	K14832	NA	NA
TR8522|c0_g1	-1.70592	2.93637	0.000313089	0.00228174	NA	NA	NA	NA
TR9724|c2_g1	-1.70525	2.04621	0.000125568	0.00105785	NA	NA	NA	NA
TR5414|c1_g1	-1.70054	1.80558	0.000938756	0.00564811	gi|338819323|sp|P0CR04.1|ROK1_CRYNJ|RecName: Full=ATP-dependent RNA helicase ROK1 [Cryptococcus neoformans var. neoformans JEC21]	NA	NA	ORTHOMCL8796 (2 genes,2 taxa):
TR8035|c0_g1	-1.70002	4.47432	2.8091e-06	4.18178e-05	NA	NA	NA	NA
TR6087|c0_g1	-1.69885	2.75099	0.00096845	0.00578999	NA	NA	NA	NA
TR9541|c2_g1	-1.6988	4.73961	3.91479e-07	7.50014e-06	gi|22653677|sp|Q9Y8G7.1|C505_FUSOX|RecName: Full=Bifunctional P-450:NADPH-P450 reductase; AltName: Full=Cytochrome P450foxy; AltName: Full=Fatty acid omega-hydroxylase; Includes: RecName: Full=Cytochrome P450 505; Includes: RecName: Full=NADPH--cytochrome P450 reductase [Fusarium oxysporum]	K14338	GO:0010181|GO:0016491|GO:0055114	NA
TR7690|c3_g1	-1.69862	2.97311	4.82452e-06	6.69112e-05	NA	NA	NA	NA
TR3478|c0_g1	-1.69828	2.34061	0.000242867	0.00185059	NA	NA	NA	NA
TR8525|c0_g1	-1.69628	4.77795	1.56638e-06	2.54106e-05	gi|74745646|sp|Q5T9A4.1|ATD3B_HUMAN|RecName: Full=ATPase family AAA domain-containing protein 3B; AltName: Full=AAA-TOB3 [Homo sapiens]	NA	GO:0005524	ORTHOMCL7879 (2 genes,2 taxa):
TR2824|c0_g1	-1.69581	2.04025	0.000512604	0.00345119	NA	NA	NA	NA
TR926|c0_g1	-1.6955	1.83192	0.00641252	0.0271713	gi|2498701|sp|P55790.1|OMTA_ASPFL|RecName: Full=Sterigmatocystin 8-O-methyltransferase; Flags: Precursor [Aspergillus flavus]	NA	GO:0008171	NA
TR9541|c1_g1	-1.69538	4.37283	6.54154e-08	1.58768e-06	gi|22653677|sp|Q9Y8G7.1|C505_FUSOX|RecName: Full=Bifunctional P-450:NADPH-P450 reductase; AltName: Full=Cytochrome P450foxy; AltName: Full=Fatty acid omega-hydroxylase; Includes: RecName: Full=Cytochrome P450 505; Includes: RecName: Full=NADPH--cytochrome P450 reductase [Fusarium oxysporum]	K14338	GO:0005506|GO:0016705|GO:0020037|GO:0055114	NA
TR6876|c3_g1	-1.69466	1.9003	0.000461522	0.00315719	NA	NA	NA	NA
TR4520|c1_g1	-1.69312	1.98964	0.000133968	0.00111414	gi|125987708|sp|Q6NXT1.2|ANR54_HUMAN|RecName: Full=Ankyrin repeat domain-containing protein 54; AltName: Full=Lyn-interacting ankyrin repeat protein [Homo sapiens]	NA	NA	ORTHOMCL6151 (2 genes,2 taxa):
TR3191|c1_g1	-1.6931	1.59668	0.00385312	0.018004	gi|78099260|sp|Q8VHG0.3|FMO4_MOUSE|RecName: Full=Dimethylaniline monooxygenase [N-oxide-forming] 4; AltName: Full=Dimethylaniline oxidase 4; AltName: Full=Hepatic flavin-containing monooxygenase 4; Short=FMO 4 [Mus musculus]	NA	GO:0004499|GO:0016491|GO:0050660|GO:0050661|GO:0055114	NA
TR4312|c0_g3	-1.69097	3.73265	7.85592e-07	1.38213e-05	NA	NA	NA	NA
TR8607|c2_g1	-1.69086	4.50931	9.01242e-11	4.51513e-09	gi|613782218|sp|P9WLM0.1|Y2030_MYCTO|RecName: Full=Uncharacterized protein MT2089 [Mycobacterium tuberculosis CDC1551]	NA	GO:0046677	ORTHOMCL8713 (2 genes,2 taxa):
TR8662|c0_g1	-1.68799	2.21021	0.000267769	0.00201332	NA	NA	NA	NA
TR7430|c0_g1	-1.68662	4.68132	7.0503e-09	2.23901e-07	gi|3334489|sp|P15398.2|RPA1_SCHPO|RecName: Full=DNA-directed RNA polymerase I subunit rpa1; AltName: Full=DNA-directed RNA polymerase I 190 kDa polypeptide; AltName: Full=DNA-directed RNA polymerase I largest subunit [Schizosaccharomyces pombe 972h-]	K02999	GO:0003677|GO:0003899|GO:0006351	NA
TR6746|c0_g1	-1.68654	4.03171	1.05325e-08	3.19333e-07	NA	NA	GO:0004499|GO:0016491|GO:0050660|GO:0050661|GO:0055114	ORTHOMCL4306 (2 genes,2 taxa):
TR4624|c1_g1	-1.68601	7.28176	7.86942e-10	3.27665e-08	gi|50400297|sp|Q04432.1|HSP31_YEAST|RecName: Full=Glutathione-independent glyoxalase HSP31; AltName: Full=Glyoxalase 3 homolog 1; AltName: Full=Heat shock protein 31 [Saccharomyces cerevisiae S288c]	NA	NA	ORTHOMCL3761 (2 genes,2 taxa):
TR7012|c0_g1	-1.68449	5.82479	8.92187e-08	2.08961e-06	NA	NA	NA	ORTHOMCL8098 (2 genes,2 taxa):
TR3891|c0_g1	-1.68382	1.39338	0.00213382	0.0111459	NA	NA	NA	NA
TR7634|c1_g1	-1.68318	3.20789	3.9016e-06	5.57623e-05	gi|417770|sp|P32432.1|SFP1_YEAST|RecName: Full=Transcription factor SFP1; AltName: Full=Split finger protein 1 [Saccharomyces cerevisiae S288c]	NA	NA	ORTHOMCL4563 (2 genes,2 taxa):
TR4032|c0_g1	-1.68231	1.45598	0.0026215	0.0131722	gi|33301476|sp|P87235.1|RHP42_SCHPO|RecName: Full=DNA repair protein rhp42 [Schizosaccharomyces pombe 972h-]	K10838	GO:0003677|GO:0003684|GO:0005634|GO:0006289	NA
TR6488|c6_g1	-1.67987	1.26699	0.00236232	0.0121268	NA	NA	NA	NA
TR9825|c2_g1	-1.67926	4.37842	3.24816e-09	1.13773e-07	gi|75150432|sp|Q8GTB6.1|THCAS_CANSA|RecName: Full=Tetrahydrocannabinolic acid synthase; Short=THCAS; AltName: Full=Delta(1)-tetrahydrocannabinolic acid synthase; AltName: Full=THCA synthase; Flags: Precursor [Cannabis sativa]	NA	GO:0008762|GO:0016491|GO:0050660|GO:0055114	NA
TR4773|c3_g1	-1.67898	1.69123	0.000987428	0.00587907	NA	NA	NA	NA
TR5892|c0_g1	-1.67755	2.23085	5.12407e-05	0.00049953	NA	NA	NA	NA
TR6855|c2_g2	-1.67677	1.69634	0.00305141	0.0149214	NA	NA	NA	NA
TR9848|c0_g1	-1.67605	3.12592	1.536e-06	2.49827e-05	NA	NA	NA	NA
TR7169|c2_g1	-1.6757	2.81913	0.000825282	0.00510677	NA	NA	NA	ORTHOMCL8983 (2 genes,2 taxa):
TR6929|c2_g1	-1.67431	4.17272	2.00413e-07	4.224e-06	NA	NA	NA	NA
TR4918|c3_g1	-1.67257	2.47789	0.000883456	0.00539105	gi|122142360|sp|Q0V8H6.1|MOV10_BOVIN|RecName: Full=Putative helicase MOV-10 [Bos taurus]	K18422	NA	NA
TR9807|c2_g1	-1.67235	1.61535	0.00452709	0.020589	gi|408360233|sp|O59741.2|YN25_SCHPO|RecName: Full=Uncharacterized transcriptional regulatory protein C530.05 [Schizosaccharomyces pombe 972h-]	NA	GO:0000981|GO:0005634|GO:0006355|GO:0008270	NA
TR9337|c3_g1	-1.67105	2.86768	1.72714e-05	0.000200499	gi|6226565|sp|P29458.2|MCM4_SCHPO|RecName: Full=DNA replication licensing factor mcm4; AltName: Full=Cell division control protein 21; AltName: Full=Minichromosome maintenance protein 4 [Schizosaccharomyces pombe 972h-]	K02212	NA	NA
TR4786|c0_g1	-1.67084	2.70144	0.000283765	0.00211324	gi|296439509|sp|P86491.1|6HN3M_PSEFL|RecName: Full=6-hydroxynicotinate 3-monooxygenase; Flags: Precursor [Pseudomonas fluorescens]	K00480	NA	NA
TR9855|c0_g1	-1.66987	1.47224	0.00923034	0.0363167	NA	NA	NA	NA
TR5316|c1_g1	-1.66922	3.08195	0.000271807	0.00203914	gi|74625811|sp|Q9URY9.1|YI06_SCHPO|RecName: Full=Uncharacterized hemerythrin-like protein C869.06c [Schizosaccharomyces pombe 972h-]	NA	NA	NA
TR4522|c1_g1	-1.66874	3.86798	7.38092e-09	2.33215e-07	NA	NA	NA	NA
TR8772|c2_g1	-1.66857	4.4281	3.6539e-08	9.57527e-07	gi|74638738|sp|Q9P785.1|YNY5_SCHPO|RecName: Full=LisH domain-containing protein C1711.05 [Schizosaccharomyces pombe 972h-]	NA	NA	ORTHOMCL9118 (2 genes,2 taxa):
TR8044|c0_g1	-1.66486	2.37295	0.000499089	0.00337475	gi|76365070|sp|Q8MZR5.1|HYEP2_CTEFE|RecName: Full=Juvenile hormone epoxide hydrolase 2; AltName: Full=CfEH2; AltName: Full=Juvenile hormone epoxide hydrolase II; Short=JHEH II; AltName: Full=Juvenile hormone-specific epoxide hydrolase II [Ctenocephalides felis]	NA	NA	NA
TR6511|c0_g1	-1.66428	13.5472	0.000196692	0.00154266	gi|2495359|sp|Q01877.1|HSP71_PUCGR|RecName: Full=Heat shock protein HSS1 [Puccinia graminis]	K03283	NA	NA
TR8072|c1_g1	-1.66419	1.13654	0.00384968	0.0179924	NA	NA	NA	NA
TR5953|c0_g1	-1.66366	1.89394	0.000832808	0.00514691	NA	NA	NA	NA
TR7261|c3_g1	-1.66348	5.53212	6.93155e-07	1.23222e-05	NA	NA	NA	NA
TR6255|c1_g1	-1.66345	4.28978	2.71488e-08	7.37229e-07	gi|26396376|sp|O74777.1|KRR1_SCHPO|RecName: Full=KRR1 small subunit processome component homolog; AltName: Full=KRR-R motif-containing protein 1; AltName: Full=Ribosomal RNA assembly protein mis3 [Schizosaccharomyces pombe 972h-]	K06961	NA	NA
TR7965|c0_g1	-1.66316	3.08155	8.195e-07	1.44043e-05	gi|74625386|sp|Q9P7G0.1|YKY4_SCHPO|RecName: Full=Uncharacterized NOC2 family protein C1142.04 [Schizosaccharomyces pombe 972h-]	K14833	NA	NA
TR5978|c0_g1	-1.66244	2.59394	0.000167862	0.00135162	NA	NA	NA	NA
TR7689|c0_g1	-1.66212	4.75383	1.37283e-10	6.64668e-09	NA	NA	NA	ORTHOMCL7741 (2 genes,2 taxa):
TR2352|c0_g2	-1.6597	0.877001	0.0120907	0.0450205	NA	NA	NA	NA
TR6511|c1_g1	-1.65824	10.8768	9.63903e-05	0.000847123	gi|14423730|sp|P78983.2|HSP70_ALTAL|RecName: Full=Heat shock 70 kDa protein; AltName: Allergen=Alt a 3, partial [Alternaria alternata]	K03283	NA	NA
TR1854|c0_g1	-1.65775	1.75941	0.00104883	0.00618961	NA	NA	NA	NA
TR6364|c0_g1	-1.65384	8.43431	4.65185e-09	1.54816e-07	gi|357529470|sp|P28344.3|MASY_EMENI|RecName: Full=Malate synthase, glyoxysomal [Aspergillus nidulans FGSC A4]	K01638	GO:0004474|GO:0006097	ORTHOMCL8354 (2 genes,2 taxa):
TR9221|c2_g1	-1.65366	2.91887	4.04209e-05	0.000406967	gi|6225763|sp|Q53552.1|NHG2_PSEPU|RecName: Full=Salicylate hydroxylase; AltName: Full=Salicylate 1-monooxygenase [Pseudomonas putida]	K00480	NA	NA
TR9350|c2_g1	-1.6525	3.99743	4.67051e-08	1.17623e-06	gi|6226443|sp|O36021.1|YEK9_SCHPO|RecName: Full=Uncharacterized protein C4F10.09c [Schizosaccharomyces pombe 972h-]	K14832	NA	ORTHOMCL4576 (2 genes,2 taxa):
TR7724|c0_g1	-1.65249	2.73984	0.000571088	0.0037851	NA	NA	NA	NA
TR9680|c1_g1	-1.65236	2.29689	9.8858e-05	0.000864643	gi|97144623|sp|O94385.3|PO152_SCHPO|RecName: Full=Nucleoporin pom152 [Schizosaccharomyces pombe 972h-]	NA	NA	ORTHOMCL8020 (2 genes,2 taxa):
TR8550|c0_g1	-1.652	1.81269	0.00101097	0.00598879	gi|7531260|sp|P70736.1|Y3023_ACIAD|RecName: Full=Uncharacterized protein ACIAD3023; AltName: Full=ORF2 [Acinetobacter sp. ADP1]	NA	GO:0006979	ORTHOMCL4990 (2 genes,2 taxa):
TR1690|c0_g1	-1.64995	4.36544	3.30644e-05	0.000345911	gi|74638860|sp|Q9US44.1|YIZG_SCHPO|RecName: Full=Uncharacterized transporter C1002.16c [Schizosaccharomyces pombe 972h-]	NA	GO:0016021|GO:0055085	NA
TR4700|c0_g1	-1.64987	5.387	5.09741e-08	1.26671e-06	gi|3122261|sp|Q12522.1|IF6_YEAST|RecName: Full=Eukaryotic translation initiation factor 6; Short=eIF-6 [Saccharomyces cerevisiae S288c]	K03264	GO:0042256|GO:0043022	NA
TR6373|c2_g1	-1.64566	1.64051	0.00529574	0.0233694	NA	NA	NA	NA
TR4208|c0_g1	-1.64522	1.55392	0.00217326	0.0112955	NA	NA	GO:0003676	NA
TR9319|c1_g2	-1.64503	3.2924	0.000295753	0.00218859	NA	NA	NA	NA
TR6364|c1_g1	-1.64464	9.52945	1.32559e-09	5.14234e-08	gi|46397825|sp|P28345.2|MASY_NEUCR|RecName: Full=Malate synthase, glyoxysomal; AltName: Full=Acetate utilization protein 9 [Neurospora crassa OR74A]	K01638	GO:0004474|GO:0006097	ORTHOMCL7276 (2 genes,2 taxa):
TR6068|c0_g1	-1.64445	2.50822	2.18182e-05	0.000243482	NA	NA	NA	ORTHOMCL8812 (2 genes,2 taxa):
TR9017|c2_g1	-1.64328	2.07619	0.000245189	0.00186681	gi|338818186|sp|P0CM79.1|GRC3_CRYNB|RecName: Full=Polynucleotide 5'-hydroxyl-kinase GRC3 [Cryptococcus neoformans var. neoformans B-3501A]	NA	NA	NA
TR8094|c2_g1	-1.64323	10.964	9.1513e-05	0.00081034	gi|158513648|sp|A2YWQ1.1|HSP81_ORYSI|RecName: Full=Heat shock protein 81-1; Short=HSP81-1; AltName: Full=Heat shock protein 82 [Oryza sativa Indica Group]	K04079	GO:0005524|GO:0006457|GO:0006950|GO:0051082	ORTHOMCL2963 (2 genes,2 taxa):
TR8528|c1_g1	-1.64188	2.90757	0.0050792	0.0226108	gi|729783|sp|P39004.1|HXT7_YEAST|RecName: Full=High-affinity hexose transporter HXT6 [Saccharomyces cerevisiae S288c]	NA	GO:0016021|GO:0022857|GO:0055085	ORTHOMCL5087 (2 genes,2 taxa):
TR3790|c1_g1	-1.6413	2.27498	0.000201531	0.00157534	NA	NA	NA	ORTHOMCL7113 (2 genes,2 taxa):
TR9297|c2_g1	-1.64074	5.3067	2.59023e-09	9.36933e-08	gi|81999739|sp|Q5UNY4.1|YL728_MIMIV|RecName: Full=Uncharacterized protein L728 [Acanthamoeba polyphaga mimivirus]	NA	NA	NA
TR7160|c2_g1	-1.64033	3.14492	1.46777e-05	0.000174282	NA	NA	NA	NA
TR6507|c1_g1	-1.63883	3.49244	2.09372e-05	0.000234489	NA	NA	NA	NA
TR9036|c2_g1	-1.63744	4.60041	0.000116691	0.000996103	NA	NA	NA	NA
TR7861|c0_g1	-1.63489	5.58739	3.11279e-05	0.000329344	gi|6685436|sp|O74631.1|FD123_TRAVE|RecName: Full=Protein FDD123; AltName: Full=CvHSP30/1 [Trametes versicolor]	NA	GO:0016020	NA
TR6675|c2_g1	-1.63319	2.37931	0.0133263	0.0486992	NA	NA	NA	NA
TR7864|c0_g2	-1.63264	4.91666	1.33011e-05	0.000159656	NA	NA	NA	NA
TR1189|c2_g1	-1.63241	1.58223	0.00516108	0.0228987	NA	NA	NA	NA
TR8246|c2_g1	-1.63199	4.42703	1.0513e-06	1.78588e-05	NA	NA	NA	ORTHOMCL7924 (2 genes,2 taxa):
TR4712|c0_g1	-1.63126	1.37005	0.00332699	0.0160046	NA	NA	NA	NA
TR9596|c1_g1	-1.6275	2.51009	0.00203575	0.0107206	NA	NA	NA	NA
TR3987|c0_g2	-1.62668	2.18204	0.00361663	0.0170692	NA	NA	NA	NA
TR8120|c3_g1	-1.6228	2.94634	0.000557853	0.00371179	gi|74851198|sp|Q54DU5.1|Y2028_DICDI|RecName: Full=von Willebrand factor A domain-containing protein DDB_G0292028 [Dictyostelium discoideum]	NA	NA	NA
TR9859|c3_g1	-1.622	4.25098	0.000130325	0.00109064	NA	NA	NA	ORTHOMCL7060 (2 genes,2 taxa):
TR5443|c0_g2	-1.62004	2.2392	0.00461466	0.0209561	NA	NA	NA	NA
TR2955|c0_g1	-1.61986	1.82059	0.00207051	0.0108761	NA	NA	NA	NA
TR8259|c2_g1	-1.61893	2.59537	0.00018072	0.00143359	NA	NA	NA	NA
TR8272|c0_g1	-1.61772	3.16877	2.56635e-06	3.86853e-05	gi|2497056|sp|Q12358.1|JLP1_YEAST|RecName: Full=Alpha-ketoglutarate-dependent sulfonate dioxygenase [Saccharomyces cerevisiae S288c]	NA	NA	ORTHOMCL4157 (2 genes,2 taxa):
TR8522|c2_g1	-1.61706	6.34293	4.58428e-07	8.58956e-06	NA	NA	NA	ORTHOMCL6490 (2 genes,2 taxa):
TR4324|c0_g1	-1.61699	1.87058	0.00237377	0.0121722	gi|254777978|sp|B9KAB9.1|DNAJ_THENN|RecName: Full=Chaperone protein DnaJ [Thermotoga neapolitana DSM 4359]	NA	NA	ORTHOMCL8684 (2 genes,2 taxa):
TR6698|c1_g1	-1.61644	5.81408	4.1601e-09	1.407e-07	NA	NA	NA	NA
TR7625|c0_g1	-1.61517	4.12153	1.23851e-06	2.05909e-05	gi|353558799|sp|C8V329.1|FCY2_EMENI|RecName: Full=Purine-cytosine permease fcyB; Short=PCP fcyB; AltName: Full=Cytosine/purine transport protein fcyB; AltName: Full=Fluorocytosine resistance protein fcyB [Aspergillus nidulans FGSC A4]	NA	GO:0015205|GO:0015851|GO:0016020	ORTHOMCL4731 (2 genes,2 taxa):
TR4030|c0_g1	-1.61512	0.851254	0.0101116	0.0391043	NA	NA	NA	ORTHOMCL5657 (2 genes,2 taxa):
TR7261|c0_g1	-1.61511	5.46005	1.64815e-05	0.000192647	NA	NA	NA	NA
TR1382|c0_g1	-1.61424	1.55511	0.00312946	0.0152224	gi|82245687|sp|Q91905.1|FXI1B_XENLA|RecName: Full=Forkhead box protein I1-B; Short=FoxI1-B; Short=FoxI1b; Short=xFoxI1b; AltName: Full=Fork head domain-related protein 2'; Short=xFD-2'; Short=xFD2' [Xenopus laevis]	NA	GO:0003700|GO:0006355|GO:0043565	ORTHOMCL9309 (2 genes,2 taxa):
TR3926|c0_g1	-1.61177	2.55386	0.000386678	0.00272786	gi|74638860|sp|Q9US44.1|YIZG_SCHPO|RecName: Full=Uncharacterized transporter C1002.16c [Schizosaccharomyces pombe 972h-]	NA	GO:0016021|GO:0055085	ORTHOMCL8719 (2 genes,2 taxa):
TR9847|c0_g1	-1.61115	5.71041	2.64126e-09	9.53552e-08	gi|74582568|sp|O74835.1|RRP5_SCHPO|RecName: Full=rRNA biogenesis protein rrp5; AltName: Full=Ribosomal RNA-processing protein 5; AltName: Full=U3 small nucleolar RNA-associated protein rrp5; Short=U3 snoRNA-associated protein rrp5 [Schizosaccharomyces pombe 972h-]	K14792	GO:0003723	ORTHOMCL5371 (2 genes,2 taxa):
TR6065|c0_g1	-1.61066	2.38223	0.000278589	0.00208048	gi|118573124|sp|Q5Z8Q9.2|PRP2A_ORYSJ|RecName: Full=Poly [ADP-ribose] polymerase 2-A; Short=PARP-2-A; AltName: Full=NAD(+) ADP-ribosyltransferase 2-A; Short=ADPRT-2-A; AltName: Full=Poly[ADP-ribose] synthase 2-A [Oryza sativa Japonica Group]	K10798	GO:0003950|GO:0006471	NA
TR7288|c1_g1	-1.60932	2.38749	0.000380069	0.00268731	gi|338818273|sp|P0CQ91.1|MAK5_CRYNB|RecName: Full=ATP-dependent RNA helicase MAK5 [Cryptococcus neoformans var. neoformans B-3501A]	NA	GO:0003676|GO:0005524	NA
TR4839|c0_g1	-1.60778	2.67296	1.5419e-05	0.000181702	gi|74626610|sp|O13848.1|I3ACR_SCHPO|RecName: Full=NAD/NADP-dependent indole-3-acetaldehyde reductase; AltName: Full=AKR3C2 [Schizosaccharomyces pombe 972h-]	NA	NA	NA
TR7169|c3_g2	-1.60682	4.31219	4.80342e-05	0.000472201	NA	NA	NA	ORTHOMCL6488 (2 genes,2 taxa):
TR4418|c1_g1	-1.60415	1.56347	0.00732075	0.0301669	NA	NA	NA	NA
TR4538|c2_g1	-1.60361	1.73845	0.00387601	0.0180974	gi|254763457|sp|P42319.4|YXJH_BACSU|RecName: Full=Uncharacterized protein YxjH [Bacillus subtilis subsp. subtilis str. 168]	NA	NA	NA
TR5589|c0_g1	-1.60339	4.11043	4.9595e-07	9.20062e-06	gi|48474648|sp|Q9HDY4.1|YK16_SCHPO|RecName: Full=Putative ATP-dependent RNA helicase PB1A10.06c [Schizosaccharomyces pombe 972h-]	K14780	GO:0003676|GO:0005524	ORTHOMCL3235 (2 genes,2 taxa):
TR7712|c1_g1	-1.6026	1.77678	0.000994281	0.00591049	NA	NA	NA	NA
TR5099|c0_g1	-1.60243	4.54157	1.26514e-07	2.84232e-06	gi|62510813|sp|Q8HXY2.1|MCAT_MACFA|RecName: Full=Mitochondrial carnitine/acylcarnitine carrier protein; AltName: Full=Carnitine/acylcarnitine translocase; Short=CAC; AltName: Full=Solute carrier family 25 member 20 [Macaca fascicularis]	K15109	NA	NA
TR9390|c0_g1	-1.60232	7.93297	1.80115e-05	0.00020679	NA	NA	NA	NA
TR7851|c1_g1	-1.60165	2.325	0.00089943	0.00546565	NA	NA	NA	NA
TR9832|c2_g1	-1.60033	3.87569	5.82702e-07	1.06311e-05	gi|74626863|sp|O74497.1|YCRA_SCHPO|RecName: Full=SPRY domain-containing protein C285.10c [Schizosaccharomyces pombe 972h-]	NA	GO:0005515	ORTHOMCL7734 (2 genes,2 taxa):
TR7230|c0_g1	-1.59922	1.22391	0.00687461	0.0287073	gi|74698823|sp|Q4P0P3.1|MED14_USTMA|RecName: Full=Mediator of RNA polymerase II transcription subunit 14; AltName: Full=Mediator complex subunit 14 [Ustilago maydis 521]	NA	GO:0001104|GO:0006357|GO:0016592	NA
TR7209|c3_g1	-1.59748	4.0534	1.23859e-05	0.000150016	gi|1709181|sp|P50276.1|MUP1_YEAST|RecName: Full=High-affinity methionine permease [Saccharomyces cerevisiae S288c]	NA	GO:0003333|GO:0015171|GO:0016020	ORTHOMCL4488 (2 genes,2 taxa):
TR9897|c3_g1	-1.59702	1.57547	0.00894889	0.0354231	gi|1351714|sp|Q10097.1|YAOI_SCHPO|RecName: Full=Uncharacterized transporter C11D3.18C [Schizosaccharomyces pombe 972h-]	NA	GO:0016021|GO:0055085	ORTHOMCL9523 (2 genes,2 taxa):
TR5808|c1_g2	-1.59634	3.09556	6.5886e-06	8.72709e-05	NA	K14834	NA	NA
TR8518|c0_g1	-1.59602	4.35166	1.52624e-05	0.000180083	NA	NA	NA	NA
TR5896|c1_g1	-1.59468	2.80548	0.000727466	0.00459869	NA	NA	GO:0003700|GO:0006355|GO:0043565	NA
TR7636|c1_g1	-1.5936	3.14806	1.00883e-05	0.000126778	NA	NA	NA	ORTHOMCL7054 (2 genes,2 taxa):
TR5611|c0_g1	-1.5912	5.42935	4.24214e-09	1.42702e-07	gi|6685436|sp|O74631.1|FD123_TRAVE|RecName: Full=Protein FDD123; AltName: Full=CvHSP30/1 [Trametes versicolor]	NA	GO:0016020	NA
TR2528|c0_g1	-1.59038	1.33828	0.00983943	0.0381938	NA	NA	NA	NA
TR6865|c0_g1	-1.5901	3.2984	2.82112e-06	4.19519e-05	NA	NA	NA	NA
TR8392|c1_g1	-1.58828	3.2619	9.95679e-06	0.000125377	NA	NA	NA	ORTHOMCL3908 (2 genes,2 taxa):
TR5228|c0_g1	-1.58706	2.02444	0.00189646	0.0101064	NA	NA	NA	NA
TR9761|c0_g1	-1.58588	2.61753	0.000128412	0.00107845	NA	NA	NA	NA
TR5414|c0_g1	-1.58571	2.64064	3.86606e-05	0.000393046	gi|74694371|sp|Q75AE1.1|ROK1_ASHGO|RecName: Full=ATP-dependent RNA helicase ROK1 [Ashbya gossypii ATCC 10895]	K14779	GO:0003676|GO:0003677|GO:0005524|GO:0016787	ORTHOMCL6084 (2 genes,2 taxa):
TR2914|c1_g2	-1.58475	1.94956	0.00213455	0.0111459	gi|550540861|sp|Q5AXT5.2|PIF1_EMENI|RecName: Full=ATP-dependent DNA helicase PIF1; AltName: Full=DNA repair and recombination helicase PIF1 [Aspergillus nidulans FGSC A4]	K15255	GO:0000723|GO:0003678|GO:0006281	NA
TR3844|c1_g1	-1.5842	5.75939	1.20636e-10	5.9017e-09	gi|15213983|sp|O94489.1|EF3_SCHPO|RecName: Full=Elongation factor 3; Short=EF-3 [Schizosaccharomyces pombe 972h-]	K03235	GO:0005524|GO:0016887	NA
TR6855|c1_g1	-1.58398	3.58811	4.42124e-05	0.000440175	NA	NA	NA	NA
TR5589|c1_g1	-1.58367	3.56477	2.50444e-07	5.05121e-06	gi|38257651|sp|Q8IY37.1|DHX37_HUMAN|RecName: Full=Probable ATP-dependent RNA helicase DHX37; AltName: Full=DEAH box protein 37 [Homo sapiens]	K14780	GO:0004386	NA
TR3300|c3_g1	-1.58345	3.88267	5.86488e-06	7.86053e-05	NA	NA	NA	NA
TR7972|c0_g1	-1.58338	1.09145	0.00981855	0.0381365	NA	NA	GO:0000981|GO:0005634|GO:0006355|GO:0008270	NA
TR3057|c0_g1	-1.58112	1.61353	0.00183653	0.00988539	gi|74996808|sp|Q54MH6.1|RBBE_DICDI|RecName: Full=Retinoblastoma-binding-like protein E [Dictyostelium discoideum]	K14961	NA	ORTHOMCL4343 (2 genes,2 taxa):
TR7458|c1_g1	-1.58015	3.85646	9.70438e-07	1.66665e-05	gi|1172616|sp|Q03319.2|PRH1_SCHPO|RecName: Full=Probable ATP-dependent RNA helicase prh1 [Schizosaccharomyces pombe 972h-]	K17820	GO:0004386	ORTHOMCL7090 (2 genes,2 taxa):
TR8791|c1_g1	-1.58012	4.4195	2.83735e-09	1.01264e-07	NA	NA	NA	NA
TR9115|c1_g1	-1.57909	7.38294	1.72841e-09	6.46413e-08	gi|118572685|sp|P00791.3|PEPA_PIG|RecName: Full=Pepsin A; Flags: Precursor [Sus scrofa]	NA	GO:0004190|GO:0006508	ORTHOMCL7184 (2 genes,2 taxa):
TR9535|c0_g1	-1.5782	3.04518	1.6082e-05	0.000188566	NA	NA	NA	ORTHOMCL7158 (2 genes,2 taxa):
TR3783|c0_g1	-1.57786	2.24598	0.000826251	0.00511108	gi|400920|sp|P31244.1|RAD16_YEAST|RecName: Full=DNA repair protein RAD16; AltName: Full=ATP-dependent helicase RAD16 [Saccharomyces cerevisiae S288c]	K15083	NA	ORTHOMCL3873 (2 genes,2 taxa):
TR7153|c0_g1	-1.57776	5.77616	3.94754e-07	7.55517e-06	gi|1168353|sp|P42328.1|ADH3_GEOSE|RecName: Full=Alcohol dehydrogenase; AltName: Full=ADH-HT [Geobacillus stearothermophilus]	K13953	GO:0008270|GO:0016491|GO:0055114	NA
TR8838|c2_g1	-1.57724	1.48168	0.00530327	0.023392	gi|108935977|sp|Q24K09.1|DNMT1_BOVIN|RecName: Full=DNA (cytosine-5)-methyltransferase 1; Short=Dnmt1 [Bos taurus]	NA	GO:0003682	ORTHOMCL6002 (2 genes,2 taxa):
TR9489|c2_g2	-1.57504	3.27725	1.68875e-06	2.70677e-05	gi|3219939|sp|P87115.1|YDK9_SCHPO|RecName: Full=UPF0202 protein C20G8.09c [Schizosaccharomyces pombe 972h-]	K14521	NA	ORTHOMCL4313 (2 genes,2 taxa):
TR8784|c1_g1	-1.57361	1.47534	0.00923181	0.0363167	gi|341940529|sp|P38170.3|CND2_YEAST|RecName: Full=Condensin complex subunit 2; AltName: Full=Barren homolog; AltName: Full=CAPH homolog [Saccharomyces cerevisiae S288c]	NA	GO:0000796|GO:0007076	ORTHOMCL3228 (2 genes,2 taxa):
TR1706|c0_g1	-1.57128	1.76379	0.0116375	0.0436453	gi|26397626|sp|Q10294.1|PAC2_SCHPO|RecName: Full=cAMP-independent regulatory protein pac2 [Schizosaccharomyces pombe 972h-]	NA	NA	ORTHOMCL4532 (2 genes,2 taxa):
TR9778|c0_g1	-1.57073	6.28285	2.49059e-07	5.02868e-06	gi|27734244|sp|Q96MM6.2|HS12B_HUMAN|RecName: Full=Heat shock 70 kDa protein 12B [Homo sapiens]	NA	NA	ORTHOMCL9498 (2 genes,2 taxa):
TR9871|c1_g1	-1.56971	4.1981	3.02677e-08	8.06722e-07	gi|12644351|sp|P78820.2|ACAC_SCHPO|RecName: Full=Acetyl-CoA carboxylase; Short=ACC; AltName: Full=Cell untimely torn protein 6; Includes: RecName: Full=Biotin carboxylase [Schizosaccharomyces pombe 972h-]	K11262	GO:0003824|GO:0003989|GO:0005524|GO:0006633|GO:0008152|GO:0016874	NA
[truncated: 2,518 more rows]
