# Supplementary material for: Analysis of ethanol fermentation mechanism of ethanol producing white-rot fungus Phlebia sp. MG-60 by RNA-seq
Source: BMC Genomics. 2016 Aug 11;17:616. doi: 10.1186/s12864-016-2977-7 (PMC4982002; doi:10.1186/s12864-016-2977-7)
Supplement: Additional file 9: Table S7. — Orthologous analysis of Phlebia sp. MG-60 and P. chrysosporium. (XLSX 6512 kb) [file 12864_2016_2977_MOESM9_ESM.xlsx]

## Sheet: MG60_geneset
id	logFC	logCPM	PValue	FDR	Swissprot	KEGG	GO	ORTHO
TR10000|c0_g1	4.32241	9.69933	4.39e-17	4.71e-15	NA	NA	NA	ORTHOMCL2815 (2 genes,2 taxa):
TR10001|c0_g1	-0.808217	5.62322	0.00488244	0.0233634	NA	NA	NA	ORTHOMCL7567 (2 genes,2 taxa):
TR10002|c0_g1	-0.316751	4.82723	0.359858	0.590659	gi|3024419|sp|P87060.1|POP1_SCHPO|RecName: Full=WD repeat-containing protein pop1; AltName: Full=WD repeat-containing protein ste16 [Schizosaccharomyces pombe 972h-]	NA	NA	ORTHOMCL5519 (2 genes,2 taxa):
TR10002|c1_g1	-0.0041352	5.36197	1	1	gi|1705681|sp|P53699.1|CDC4_CANAX|RecName: Full=Cell division control protein 4 [Candida albicans]	|K03361	|GO:0005515	ORTHOMCL8541 (2 genes,2 taxa):
TR10003|c0_g1	-0.175402	0.659138	1	1	NA	NA	NA	NA
TR10003|c1_g1	0.746614	6.04669	0.0396049	0.12356	NA	NA	NA	NA
TR10004|c0_g1	-2.02119	9.09447	8.68e-10	2.83e-08	NA	NA	NA	ORTHOMCL4175 (2 genes,2 taxa):
TR10005|c0_g1	0.519487	0.418726	0.797437	0.943157	NA	NA	NA	NA
TR10006|c0_g1	-1.68706	10.898	1.34e-05	0.00015479	NA	NA	NA	ORTHOMCL8047 (2 genes,2 taxa):
TR10006|c1_g1	-1.35589	8.54642	7.21e-05	0.000675034	NA	NA	NA	NA
TR10006|c2_g1	-1.95863	6.74032	8.43e-10	2.76e-08	NA	NA	NA	NA
TR10007|c0_g1	2.44744	1.95904	0.000219776	0.00176437	NA	NA	NA	NA
TR10007|c1_g1	4.53929	1.26559	1.67e-05	0.000188125	NA	NA	NA	NA
TR10007|c2_g1	4.20366	2.01421	6.91e-06	8.66e-05	NA	NA	NA	ORTHOMCL6064 (2 genes,2 taxa):
TR10008|c0_g1	-1.3474	7.03044	2.61e-06	3.67e-05	gi|51701494|sp|Q9HGX4.3|H2A_AGABI|RecName: Full=Histone H2A [Agaricus bisporus]	|K11251	|GO:0003677|GO:0005622|GO:0043565	NA
TR10009|c0_g1	1.07734	9.85272	0.000139493	0.00118968	gi|74626333|sp|Q9Y7U1.1|SFK1_SCHPO|RecName: Full=Protein sfk1 [Schizosaccharomyces pombe 972h-]	NA	|GO:0015035	NA
TR10009|c1_g1	-0.475673	3.01619	0.299654	0.525234	NA	NA	NA	NA
TR10009|c2_g1	-1.20926	-0.153689	0.661174	0.849465	NA	NA	NA	NA
TR1000|c0_g1	2.12898	4.87589	8.59e-09	2.21e-07	gi|338817611|sp|P0CL92.1|ATM1_CRYNJ|RecName: Full=Iron-sulfur clusters transporter ATM1, mitochondrial; Flags: Precursor [Cryptococcus neoformans var. neoformans JEC21]	|K05663	|GO:0005524|GO:0006810|GO:0016021|GO:0042626|GO:0055085	ORTHOMCL7164 (2 genes,2 taxa):
TR1000|c0_g2	-0.993748	3.77836	0.0513088	0.1504	gi|338817610|sp|P0CL93.1|ATM1_CRYNB|RecName: Full=Iron-sulfur clusters transporter ATM1, mitochondrial; Flags: Precursor [Cryptococcus neoformans var. neoformans B-3501A]	|K05663	|GO:0005524|GO:0006810|GO:0016021|GO:0042626|GO:0055085	NA
TR1000|c1_g1	0.418626	4.58601	0.209318	0.413972	gi|338817611|sp|P0CL92.1|ATM1_CRYNJ|RecName: Full=Iron-sulfur clusters transporter ATM1, mitochondrial; Flags: Precursor [Cryptococcus neoformans var. neoformans JEC21]	|K05663	|GO:0005524|GO:0016887	ORTHOMCL3170 (2 genes,2 taxa):
TR10010|c0_g1	1.40196	1.28147	0.101273	0.248816	NA	NA	NA	NA
TR10011|c0_g1	0.931597	6.48562	0.000624842	0.00425844	gi|172045850|sp|Q96C11.2|FGGY_HUMAN|RecName: Full=FGGY carbohydrate kinase domain-containing protein [Homo sapiens]	NA	|GO:0005975|GO:0016773	ORTHOMCL5789 (2 genes,2 taxa):
TR10011|c1_g1	-0.0777417	6.9737	0.779741	0.93137	gi|171769534|sp|A2AJL3.1|FGGY_MOUSE|RecName: Full=FGGY carbohydrate kinase domain-containing protein [Mus musculus]	NA	|GO:0005975|GO:0016773	NA
TR10012|c0_g1	1.60496	2.86082	0.128184	0.294169	gi|75207351|sp|Q9SRL4.1|ENAS2_ARATH|RecName: Full=Cytosolic endo-beta-N-acetylglucosaminidase 2; Short=ENGase 2; AltName: Full=Endo-beta-N-acetyglucosaminidase 85B; Short=AtENGase85B [Arabidopsis thaliana]	|K01227	|GO:0005737|GO:0033925	NA
TR10012|c0_g2	-7.22882	1.92594	5.38e-05	0.000523036	gi|75207351|sp|Q9SRL4.1|ENAS2_ARATH|RecName: Full=Cytosolic endo-beta-N-acetylglucosaminidase 2; Short=ENGase 2; AltName: Full=Endo-beta-N-acetyglucosaminidase 85B; Short=AtENGase85B [Arabidopsis thaliana]	|K01227	|GO:0005737|GO:0033925	NA
TR10012|c1_g1	-0.715211	4.30055	0.0381422	0.120168	NA	NA	NA	ORTHOMCL6915 (2 genes,2 taxa):
TR10013|c0_g1	-6.12101	1.10475	1.4e-05	0.00016083	NA	NA	NA	NA
TR10014|c0_g1	-0.378509	7.53438	0.196906	0.396897	gi|74698431|sp|Q9USW3.1|YHZ7_SCHPO|RecName: Full=Probable glycosidase C21B10.07 [Schizosaccharomyces pombe 972h-]	NA	NA	NA
TR10015|c0_g1	0.568033	3.96295	0.12334	0.285899	gi|238055147|sp|B0CS49.1|CLP1_LACBS|RecName: Full=mRNA cleavage and polyadenylation factor CLP1 [Laccaria bicolor S238N-H82]	|K14399	NA	ORTHOMCL3836 (2 genes,2 taxa):
TR10016|c0_g1	1.3255	-0.163606	0.652222	0.847081	NA	NA	NA	NA
TR10017|c0_g1	0.433564	9.95489	0.101379	0.248979	gi|584806|sp|P37211.1|ATPA_NEUCR|RecName: Full=ATP synthase subunit alpha, mitochondrial; Flags: Precursor [Neurospora crassa OR74A]	|K02132	|GO:0005524|GO:0015991|GO:0015992|GO:0016820|GO:0033178|GO:0046034	ORTHOMCL7923 (2 genes,2 taxa):
TR10018|c0_g1	0.140768	4.03706	0.702976	0.880445	NA	NA	NA	NA
TR10018|c1_g1	0.626527	1.74748	0.406605	0.638597	NA	NA	|GO:0005515|GO:0008270|GO:0046872	ORTHOMCL8923 (2 genes,2 taxa):
TR10019|c0_g1	-0.606496	4.86424	0.105651	0.25571	NA	NA	NA	ORTHOMCL5203 (2 genes,2 taxa):
TR1001|c0_g1	-0.359086	0.07086	1	1	NA	NA	|GO:0004190|GO:0006508	NA
TR1001|c1_g1	1.74655	-0.0755909	0.426577	0.657707	NA	NA	NA	NA
TR10020|c0_g1	-0.592945	4.86059	0.0507177	0.149099	gi|408360290|sp|Q99LB2.3|DHRS4_MOUSE|RecName: Full=Dehydrogenase/reductase SDR family member 4; AltName: Full=NADPH-dependent carbonyl reductase/NADP-retinol dehydrogenase; Short=CR; Short=PHCR; AltName: Full=NADPH-dependent retinol dehydrogenase/reductase; Short=NDRD; Short=mouNRDR; AltName: Full=Peroxisomal short-chain alcohol dehydrogenase; Short=PSCD [Mus musculus]	NA	|GO:0008152|GO:0016491	NA
TR10021|c0_g1	-0.188341	6.40535	0.568906	0.779613	gi|74654875|sp|O94562.1|YGD3_SCHPO|RecName: Full=Uncharacterized aminotransferase C1771.03c [Schizosaccharomyces pombe 972h-]	NA	|GO:0008483|GO:0030170	ORTHOMCL9431 (2 genes,2 taxa):
TR10022|c0_g1	1.47027	2.89992	0.0211072	0.0762444	NA	NA	NA	NA
TR10022|c0_g2	1.44818	3.76711	0.000488057	0.00344134	NA	NA	NA	NA
TR10022|c0_g3	1.26785	6.82186	1.09e-05	0.000129288	NA	NA	NA	NA
TR10023|c1_g1	0.0906336	4.42913	0.852626	0.981067	NA	NA	NA	NA
TR10023|c2_g1	-0.0840404	7.04911	0.809322	0.952028	NA	NA	NA	NA
TR10024|c1_g1	-1.02063	6.7939	0.00558333	0.0261043	gi|7676152|sp|P12310.2|DHG_BACSU|RecName: Full=Glucose 1-dehydrogenase [Bacillus subtilis subsp. subtilis str. 168]	NA	|GO:0008152|GO:0016491	NA
TR10024|c2_g1	-1.00742	6.57476	0.0023755	0.0129791	NA	NA	|GO:0008152|GO:0016491	ORTHOMCL4353 (2 genes,2 taxa):
TR10025|c0_g1	-0.0216472	2.71786	1	1	NA	NA	NA	NA
TR10025|c1_g1	1.48505	3.21288	0.00198872	0.0112088	NA	NA	|GO:0005515	NA
TR10026|c0_g1	1.15112	3.80564	0.00646379	0.0294808	NA	NA	NA	NA
TR10027|c0_g1	-0.101698	2.65828	0.859931	0.98585	gi|74625899|sp|Q9UT28.1|NNT1_SCHPO|RecName: Full=Protein N-methyltransferase nnt1; AltName: Full=Nicotinamide N-methyltransferase-like protein 1 [Schizosaccharomyces pombe 972h-]	NA	NA	ORTHOMCL3662 (2 genes,2 taxa):
TR10027|c1_g1	-1.11751	1.83097	0.0913068	0.231504	NA	NA	NA	NA
TR10028|c0_g1	1.04558	6.39864	0.000198861	0.00161828	gi|317373422|sp|Q9H9P8.3|L2HDH_HUMAN|RecName: Full=L-2-hydroxyglutarate dehydrogenase, mitochondrial; AltName: Full=Duranin; Flags: Precursor [Homo sapiens]	NA	|GO:0016491|GO:0055114	ORTHOMCL6214 (2 genes,2 taxa):
TR10028|c1_g1	0.211621	5.26888	0.490738	0.719318	gi|182671622|sp|Q54MV7.2|NDUAC_DICDI|RecName: Full=NADH dehydrogenase [ubiquinone] 1 alpha subcomplex subunit 12 [Dictyostelium discoideum]	NA	NA	ORTHOMCL8847 (2 genes,2 taxa):
TR10029|c0_g1	-0.586964	3.34734	0.178424	0.370784	gi|223635306|sp|A4IT60.1|KYNB_GEOTN|RecName: Full=Kynurenine formamidase; Short=KFA; Short=KFase; AltName: Full=Arylformamidase; AltName: Full=N-formylkynurenine formamidase; Short=FKF [Geobacillus thermodenitrificans NG80-2]	NA	|GO:0004061|GO:0019441	NA
TR1002|c0_g1	0.62901	4.99893	0.036378	0.115977	gi|18203240|sp|Q9LKF9.2|CPSF2_ARATH|RecName: Full=Cleavage and polyadenylation specificity factor subunit 2; AltName: Full=Cleavage and polyadenylation specificity factor 100 kDa subunit; Short=AtCPSF100; Short=CPSF 100 kDa subunit; AltName: Full=Protein EMBRYO DEFECTIVE 1265; AltName: Full=Protein ENHANCED SILENCING PHENOTYPE 5 [Arabidopsis thaliana]	|K14402	NA	ORTHOMCL8356 (2 genes,2 taxa):
TR10030|c0_g1	-1.21289	-0.155867	0.640248	0.839856	NA	NA	NA	NA
TR10031|c0_g1	0.728368	4.44963	0.0417178	0.128606	NA	NA	NA	NA
TR10032|c0_g1	-0.0932509	1.29519	1	1	NA	NA	NA	NA
TR10033|c0_g1	-0.185146	5.93548	0.539888	0.756923	gi|74699575|sp|Q4P2U5.1|SPT16_USTMA|RecName: Full=FACT complex subunit SPT16; AltName: Full=Facilitates chromatin transcription complex subunit SPT16 [Ustilago maydis 521]	NA	NA	ORTHOMCL7739 (2 genes,2 taxa):
TR10034|c0_g1	1.44358	-0.149648	0.658433	0.849025	NA	NA	NA	NA
TR10035|c0_g1	-0.426604	1.6018	0.573173	0.783848	NA	NA	NA	NA
TR10036|c0_g1	1.47042	1.65441	0.023396	0.0825124	NA	NA	NA	NA
TR10037|c0_g1	1.30102	7.95876	2.28e-05	0.000247001	gi|54036423|sp|Q870W0.1|SC61A_NEUCR|RecName: Full=Protein transport protein SEC61 subunit alpha [Neurospora crassa OR74A]	|K10956	|GO:0015031|GO:0016020	ORTHOMCL4690 (2 genes,2 taxa):
TR10038|c0_g1	-1.12607	6.96684	7.6e-05	0.000706076	gi|586358|sp|P38356.1|BSD2_YEAST|RecName: Full=Metal homeostatis protein BSD2; AltName: Full=Bypass SOD defects protein 2 [Saccharomyces cerevisiae S288c]	NA	NA	ORTHOMCL8236 (2 genes,2 taxa):
TR10038|c1_g1	-0.943937	4.40205	0.0110304	0.0455407	NA	NA	NA	NA
TR10038|c2_g1	0.00300741	6.76868	0.991646	1	gi|12644048|sp|O13432.3|SYFB_CANAX|RecName: Full=Phenylalanine--tRNA ligase beta subunit; AltName: Full=Phenylalanyl-tRNA synthetase beta subunit; Short=PheRS [Candida albicans]	|K01890	|GO:0000287|GO:0003723|GO:0004826|GO:0005524|GO:0006432	NA
TR10039|c0_g1	-1.85316	2.24406	0.00121469	0.00742661	gi|135751|sp|P09110.2|THIK_HUMAN|RecName: Full=3-ketoacyl-CoA thiolase, peroxisomal; AltName: Full=Acetyl-CoA acyltransferase; AltName: Full=Beta-ketothiolase; AltName: Full=Peroxisomal 3-oxoacyl-CoA thiolase; Flags: Precursor [Homo sapiens]	|K07513	|GO:0008152|GO:0016747	ORTHOMCL9248 (2 genes,2 taxa):
TR10039|c1_g1	-2.25057	2.0091	0.000768219	0.00507058	gi|135753|sp|P27796.1|THIK_YEAST|RecName: Full=3-ketoacyl-CoA thiolase, peroxisomal; AltName: Full=Acetyl-CoA acyltransferase; AltName: Full=Beta-ketothiolase; AltName: Full=Peroxisomal 3-oxoacyl-CoA thiolase; Flags: Precursor [Saccharomyces cerevisiae S288c]	|K07513	|GO:0008152|GO:0016747	ORTHOMCL4009 (2 genes,2 taxa):
TR1003|c0_g1	2.07221	0.022291	0.255613	0.475076	NA	NA	NA	NA
TR10040|c0_g1	0.896961	7.21228	0.00649987	0.0296142	gi|74699396|sp|Q4P2B6.1|SEC31_USTMA|RecName: Full=Protein transport protein SEC31 [Ustilago maydis 521]	|K14005	NA	NA
TR10040|c1_g1	-0.315884	3.0654	0.609803	0.815884	gi|357529048|sp|Q5AZM3.2|SEC31_EMENI|RecName: Full=Protein transport protein sec31 [Aspergillus nidulans FGSC A4]	NA	NA	ORTHOMCL6503 (2 genes,2 taxa):
TR10041|c0_g1	-0.364745	6.30881	0.193938	0.39316	NA	NA	NA	ORTHOMCL8991 (2 genes,2 taxa):
TR10041|c1_g1	-0.302574	6.76931	0.2676	0.489755	gi|1175379|sp|Q09697.1|RGA8_SCHPO|RecName: Full=Rho-GTPase-activating protein 8 [Schizosaccharomyces pombe 972h-]	NA	|GO:0007165	ORTHOMCL5369 (2 genes,2 taxa):
TR10041|c2_g1	0.251588	5.37573	0.396226	0.630175	gi|1175379|sp|Q09697.1|RGA8_SCHPO|RecName: Full=Rho-GTPase-activating protein 8 [Schizosaccharomyces pombe 972h-]	NA	|GO:0035556	NA
TR10041|c3_g1	0.490565	4.8231	0.11546	0.272637	gi|1175379|sp|Q09697.1|RGA8_SCHPO|RecName: Full=Rho-GTPase-activating protein 8 [Schizosaccharomyces pombe 972h-]	NA	NA	NA
TR10042|c0_g1	-0.346387	4.14559	0.337795	0.567641	NA	NA	NA	NA
TR10042|c1_g1	-0.503524	6.19306	0.094741	0.237514	NA	NA	NA	NA
TR10043|c0_g1	-0.242251	12.6113	0.423017	0.654453	gi|6685436|sp|O74631.1|FD123_TRAVE|RecName: Full=Protein FDD123; AltName: Full=CvHSP30/1 [Trametes versicolor]	NA	|GO:0016020	NA
TR10044|c0_g1	-1.03135	7.26888	0.000831641	0.00541968	gi|1170767|sp|P41836.1|PRS8_SCHPO|RecName: Full=26S protease regulatory subunit 8 homolog; AltName: Full=Protein let1 [Schizosaccharomyces pombe 972h-]	|K03066	|GO:0005524|GO:0006281|GO:0006310|GO:0009378|GO:0016887	ORTHOMCL5586 (2 genes,2 taxa):
TR10045|c0_g1	-0.743717	5.17745	0.0283271	0.0955419	NA	NA	NA	ORTHOMCL8566 (2 genes,2 taxa):
TR10045|c1_g1	-0.274913	3.82705	0.449714	0.679126	NA	NA	NA	NA
TR10045|c2_g1	0.212448	0.583368	1	1	NA	NA	NA	NA
TR10046|c0_g1	-0.360622	-0.0670376	1	1	NA	NA	NA	NA
TR10047|c0_g1	-3.26443	6.16781	2.23e-24	6.21e-22	NA	NA	NA	NA
TR10047|c1_g1	-3.30165	7.54626	1.35e-25	4.37e-23	gi|3024571|sp|Q62191.1|RO52_MOUSE|RecName: Full=E3 ubiquitin-protein ligase TRIM21; AltName: Full=52 kDa Ro protein; AltName: Full=52 kDa ribonucleoprotein autoantigen Ro/SS-A; AltName: Full=Ro(SS-A); AltName: Full=Sjoegren syndrome type A antigen; Short=SS-A; AltName: Full=Tripartite motif-containing protein 21 [Mus musculus]	NA	|GO:0005515|GO:0008270|GO:0046872	ORTHOMCL3571 (2 genes,2 taxa):
TR10048|c0_g1	-1.45126	0.408395	0.115212	0.27216	NA	NA	NA	NA
TR10049|c0_g1	1.42219	3.98363	0.000148505	0.00125237	gi|20139807|sp|Q9P7L9.1|RM34_SCHPO|RecName: Full=Probable 54S ribosomal protein L34, mitochondrial; Short=L34mt; Flags: Precursor [Schizosaccharomyces pombe 972h-]	NA	|GO:0003735|GO:0005622|GO:0005840|GO:0006412	NA
TR10049|c1_g1	-1.59271	1.56239	0.0536907	0.156082	NA	NA	NA	NA
TR10049|c2_g1	-1.32655	3.58241	0.00352046	0.0179734	NA	NA	NA	NA
TR10049|c3_g1	-0.78689	2.41383	0.129189	0.295877	gi|121927626|sp|Q2H0S9.1|STU1_CHAGB|RecName: Full=Protein STU1 [Chaetomium globosum CBS 148.51]	NA	NA	ORTHOMCL4953 (2 genes,2 taxa):
TR1004|c0_g1	0.107115	-0.351121	1	1	NA	NA	NA	NA
TR10050|c0_g1	1.60637	9.81158	1.22e-08	3.01e-07	NA	NA	|GO:0005515	NA
TR10051|c0_g1	0.883622	-0.242019	1	1	NA	NA	NA	NA
TR10052|c0_g1	4.87208	0.340571	0.00921175	0.0394113	NA	NA	NA	NA
TR10053|c0_g1	-0.592748	5.88742	0.0466758	0.140009	gi|3334324|sp|O14415.1|SEC65_CANAX|RecName: Full=Signal recognition particle SEC65 subunit [Candida albicans]	|K03105	|GO:0006614|GO:0008312|GO:0048500	ORTHOMCL3250 (2 genes,2 taxa):
TR10054|c0_g1	-0.619744	1.67595	0.382183	0.615485	NA	NA	NA	NA
TR10055|c0_g1	-0.302715	2.91136	0.527597	0.748022	gi|74736452|sp|Q6GMV3.1|PTRD1_HUMAN|RecName: Full=Putative peptidyl-tRNA hydrolase PTRHD1; AltName: Full=Peptidyl-tRNA hydrolase domain-containing protein 1 [Homo sapiens]	NA	|GO:0004045	ORTHOMCL5862 (2 genes,2 taxa):
TR10056|c0_g1	1.96742	1.20043	0.0138629	0.0547553	NA	NA	NA	NA
TR10057|c0_g1	-0.667185	6.84898	0.0151549	0.0585976	gi|731441|sp|P40013.1|BIM1_YEAST|RecName: Full=Protein BIM1 [Saccharomyces cerevisiae S288c]	|K10436	NA	ORTHOMCL8682 (2 genes,2 taxa):
TR10057|c1_g1	-0.416934	5.89523	0.154678	0.336126	gi|1351729|sp|Q10113.1|MAL3_SCHPO|RecName: Full=Microtubule integrity protein mal3 [Schizosaccharomyces pombe 972h-]	|K10436	|GO:0008017	ORTHOMCL4604 (2 genes,2 taxa):
TR10058|c0_g1	0.224844	2.70626	0.695064	0.875084	gi|342187336|sp|P38278.2|BMT2_YEAST|RecName: Full=25S rRNA (adenine(2142)-N(1))-methyltransferase; AltName: Full=Base MethylTransferase of 25S RNA [Saccharomyces cerevisiae S288c]	|K18849	|GO:0016433	ORTHOMCL8208 (2 genes,2 taxa):
TR10059|c0_g1	0.0480859	7.51487	0.892568	1	gi|6647414|sp|O13440.1|ACSA_COPCI|RecName: Full=Acetyl-coenzyme A synthetase; AltName: Full=Acetate--CoA ligase; AltName: Full=Acyl-activating enzyme [Coprinopsis cinerea]	|K01895	NA	NA
TR10059|c1_g1	0.473935	9.63589	0.15781	0.34088	gi|189027384|sp|A8PDE3.1|ACSA_COPC7|RecName: Full=Acetyl-coenzyme A synthetase; AltName: Full=Acetate--CoA ligase; AltName: Full=Acyl-activating enzyme [Coprinopsis cinerea okayama7#130]	|K01895	|GO:0003824|GO:0008152	NA
TR1005|c0_g1	-2.63931	0.681162	0.0147201	0.0573503	NA	NA	NA	NA
TR1005|c0_g2	-1.1882	1.26935	0.124056	0.287136	NA	NA	NA	NA
TR1005|c1_g1	-0.418334	4.50119	0.203421	0.405951	gi|74625834|sp|Q9USH2.1|YJH2_SCHPO|RecName: Full=UPF0651 protein P31B10.02, mitochondrial; Flags: Precursor [Schizosaccharomyces pombe 972h-]	NA	NA	ORTHOMCL7955 (2 genes,2 taxa):
TR10060|c0_g1	2.23996	0.0796497	0.161863	0.346359	NA	NA	NA	NA
TR10060|c1_g1	-1.15956	11.7963	2.54e-05	0.000270307	NA	NA	NA	NA
TR10061|c0_g1	0.182943	5.76099	0.529199	0.749279	NA	NA	NA	ORTHOMCL8959 (2 genes,2 taxa):
TR10062|c0_g1	1.65617	0.86435	0.0913694	0.231643	gi|306755667|sp|Q4KLY6.2|DCR1B_RAT|RecName: Full=5' exonuclease Apollo; AltName: Full=DNA cross-link repair 1B protein; AltName: Full=SNM1 homolog B [Rattus norvegicus]	NA	NA	ORTHOMCL5294 (2 genes,2 taxa):
TR10063|c0_g1	0.131073	8.17624	0.649835	0.847081	gi|14285761|sp|Q9HE74.1|RS23_NEUCR|RecName: Full=40S ribosomal protein S23; AltName: Full=Cytoplasmic ribosomal protein 28 [Neurospora crassa OR74A]	|K02973	|GO:0003735|GO:0005622|GO:0005840|GO:0006412	NA
TR10064|c0_g1	-0.186723	5.65674	0.528861	0.749009	gi|74698431|sp|Q9USW3.1|YHZ7_SCHPO|RecName: Full=Probable glycosidase C21B10.07 [Schizosaccharomyces pombe 972h-]	NA	|GO:0004553|GO:0005975	NA
TR10064|c1_g1	-0.683915	3.10498	0.129442	0.296323	gi|298351644|sp|A1C7B5.1|EGLX_ASPCL|RecName: Full=Probable endo-1,3(4)-beta-glucanase ACLA_073210; AltName: Full=Mixed-linked glucanase ACLA_073210; Flags: Precursor [Aspergillus clavatus NRRL 1]	NA	NA	ORTHOMCL9457 (2 genes,2 taxa):
TR10065|c0_g1	1.24991	2.45373	0.0286571	0.09643	gi|81828093|sp|Q6GJZ6.1|LIP2_STAAR|RecName: Full=Lipase 2; AltName: Full=Glycerol ester hydrolase 2; Flags: Precursor [Staphylococcus aureus subsp. aureus MRSA252]	NA	NA	NA
TR10065|c1_g1	1.40186	3.59555	0.000574983	0.00395685	NA	NA	NA	ORTHOMCL3071 (2 genes,2 taxa):
TR10065|c2_g1	2.40296	2.69087	5.56e-05	0.000538025	NA	NA	NA	ORTHOMCL7647 (2 genes,2 taxa):
TR10066|c0_g1	-0.242916	2.21502	0.711079	0.885702	NA	NA	NA	ORTHOMCL5714 (2 genes,2 taxa):
TR10067|c0_g1	0.989052	3.52276	0.0922754	0.233297	gi|442570192|sp|Q1DU75.2|KU70_COCIM|RecName: Full=ATP-dependent DNA helicase II subunit 1; AltName: Full=ATP-dependent DNA helicase II subunit Ku70 [Coccidioides immitis RS]	|K10884	|GO:0003676|GO:0003677|GO:0004003|GO:0006303	ORTHOMCL8625 (2 genes,2 taxa):
TR10068|c0_g1	-1.4928	0.490052	0.250353	0.46869	NA	NA	NA	NA
TR10068|c0_g2	2.69483	-0.353534	0.516613	0.740538	NA	NA	NA	NA
TR10069|c0_g1	-0.112232	3.72004	0.786945	0.936438	NA	NA	NA	NA
TR10069|c1_g1	0.173062	3.2785	0.719851	0.890596	NA	NA	NA	NA
TR10069|c2_g1	-0.960002	7.2422	0.000375529	0.0027614	gi|139693|sp|P07527.1|WEE1_SCHPO|RecName: Full=Mitosis inhibitor protein kinase wee1; AltName: Full=P107 protein kinase homolog [Schizosaccharomyces pombe 972h-]	|K03114	|GO:0004672|GO:0005524|GO:0006468	ORTHOMCL6853 (2 genes,2 taxa):
TR1006|c0_g1	-1.12983	0.302355	0.458725	0.688643	NA	NA	NA	NA
TR10070|c0_g1	-2.09995	4.19354	9.15e-09	2.34e-07	NA	NA	NA	NA
TR10070|c1_g1	-2.79503	6.78083	1.16e-19	1.89e-17	NA	NA	NA	ORTHOMCL3752 (2 genes,2 taxa):
TR10070|c2_g1	-1.61434	4.22165	2.54e-05	0.000270779	NA	NA	NA	NA
TR10071|c0_g1	-0.106909	0.147346	1	1	NA	NA	NA	NA
TR10071|c0_g2	2.37676	0.50197	0.0313982	0.103657	NA	NA	NA	NA
TR10072|c0_g1	0.91469	6.58066	0.0021121	0.0117774	gi|189030350|sp|A8NEP3.2|TRP_COPC7|RecName: Full=Tryptophan synthase [Coprinopsis cinerea okayama7#130]	|K01694	|GO:0004834|GO:0006568	ORTHOMCL6285 (2 genes,2 taxa):
TR10073|c0_g1	-3.89513	1.93464	0.000518104	0.00361293	NA	NA	NA	NA
TR10073|c1_g1	0.223869	1.91289	0.796739	0.942803	NA	NA	NA	NA
TR10074|c0_g1	-1.48441	7.20844	2.25e-07	4.17e-06	NA	NA	NA	NA
TR10074|c1_g1	-0.85933	6.96773	0.00354867	0.018084	NA	NA	NA	ORTHOMCL8394 (2 genes,2 taxa):
TR10075|c1_g1	0.0750313	6.77685	0.784548	0.934721	gi|20137677|sp|O13671.2|CSE1_SCHPO|RecName: Full=Importin-alpha re-exporter; AltName: Full=Cellular apoptosis susceptibility protein homolog [Schizosaccharomyces pombe 972h-]	|K18423	|GO:0005515|GO:0006886|GO:0008536	ORTHOMCL7335 (2 genes,2 taxa):
TR10075|c2_g1	-1.039	3.19083	0.0182072	0.0679124	NA	NA	NA	ORTHOMCL9398 (2 genes,2 taxa):
TR10076|c0_g1	-0.622009	5.38957	0.0457384	0.137844	NA	NA	NA	NA
TR10077|c0_g1	1.36939	0.513492	0.376922	0.609702	NA	NA	NA	NA
TR10077|c1_g1	-0.145643	9.87595	0.663418	0.850918	gi|3912958|sp|O54161.1|EABF_STRCO|RecName: Full=Extracellular exo-alpha-L-arabinofuranosidase; Short=ABF; AltName: Full=Arabinosidase; AltName: Full=Arabinoxylan arabinofuranohydrolase; Flags: Precursor [Streptomyces coelicolor A3(2)]	NA	NA	NA
TR10078|c0_g1	-0.792752	0.613349	0.63979	0.839796	NA	NA	NA	NA
TR10078|c0_g2	0.465751	3.60592	0.303771	0.530307	NA	NA	NA	NA
TR10079|c0_g1	0.223449	4.82304	0.477991	0.708597	gi|182676408|sp|Q0U6W8.2|SSN2_PHANO|RecName: Full=Mediator of RNA polymerase II transcription subunit 13; AltName: Full=Mediator complex subunit 13 [Phaeosphaeria nodorum SN15]	NA	|GO:0001104|GO:0006357|GO:0016592	NA
TR10079|c0_g2	-3.23994	3.42993	4.2e-08	9.26e-07	NA	NA	|GO:0001104|GO:0006357|GO:0016592	NA
TR10079|c1_g1	0.183822	2.46045	0.787482	0.936783	NA	NA	NA	ORTHOMCL7094 (2 genes,2 taxa):
TR10079|c2_g1	0.71602	3.03608	0.136891	0.308776	NA	NA	NA	NA
TR1007|c0_g1	-2.66763	1.90613	8.82e-05	0.000802077	NA	NA	NA	NA
TR1007|c1_g1	-1.68417	2.97436	0.00449227	0.0218967	NA	NA	NA	NA
TR1007|c2_g1	-1.45841	3.31557	0.00639935	0.0292396	NA	NA	NA	NA
TR1007|c3_g1	-0.643921	0.367051	0.612842	0.818902	NA	NA	NA	NA
TR10080|c0_g1	-2.22691	0.489246	0.0828072	0.215422	NA	NA	NA	NA
TR10081|c0_g1	1.42668	4.40173	2.94e-05	0.000306619	NA	NA	NA	ORTHOMCL9021 (2 genes,2 taxa):
TR10082|c0_g1	0.870511	4.02372	0.0250051	0.0869751	gi|74617726|sp|Q7SCN0.1|FKBP4_NEUCR|RecName: Full=FK506-binding protein 4; Short=FKBP4; AltName: Full=FK506-resistance protein 4; AltName: Full=Peptidyl-prolyl cis-trans isomerase fkr-4; Short=PPIase fkr-4; AltName: Full=Rotamase [Neurospora crassa OR74A]	|K14826	|GO:0006457	NA
TR10082|c1_g1	0.969063	5.87242	0.00121959	0.00745501	gi|338818158|sp|P0CP98.1|FKBP4_CRYNJ|RecName: Full=FK506-binding protein 4; AltName: Full=Peptidyl-prolyl cis-trans isomerase; Short=PPIase; AltName: Full=Rotamase [Cryptococcus neoformans var. neoformans JEC21]	NA	NA	NA
TR10082|c2_g1	1.65495	4.14849	0.000211025	0.00170131	NA	NA	NA	NA
TR10083|c0_g1	2.39053	2.41971	0.000253056	0.00199152	NA	NA	NA	NA
TR10083|c1_g1	2.03562	3.93576	4.79e-07	8.2e-06	gi|341940425|sp|Q6PAC3.2|DCA13_MOUSE|RecName: Full=DDB1- and CUL4-associated factor 13; AltName: Full=WD repeat and SOF domain-containing protein 1 [Mus musculus]	|K11806	|GO:0005515	ORTHOMCL9527 (2 genes,2 taxa):
TR10084|c0_g1	0.0233091	6.19475	0.940041	1	gi|30316299|sp|Q9UW15.2|RIR1_NEUCR|RecName: Full=Ribonucleoside-diphosphate reductase large chain; AltName: Full=Ribonucleotide reductase large subunit [Neurospora crassa OR74A]	|K10807	|GO:0004748|GO:0005524|GO:0006260|GO:0055114	ORTHOMCL2860 (2 genes,2 taxa):
TR10085|c0_g1	0.124844	5.16719	0.695264	0.875249	gi|1723540|sp|Q10429.1|CND3_SCHPO|RecName: Full=Condensin complex subunit 3; AltName: Full=CAPG homolog; AltName: Full=p100 [Schizosaccharomyces pombe 972h-]	|K06678	NA	NA
TR10086|c0_g1	0.0941013	6.30365	0.733799	0.900679	gi|74676008|sp|O59672.1|YB89_SCHPO|RecName: Full=Uncharacterized ABC transporter ATP-binding protein C29A3.09c [Schizosaccharomyces pombe 972h-]	|K06158	|GO:0005524|GO:0016887	ORTHOMCL5554 (2 genes,2 taxa):
TR10086|c1_g1	0.695336	3.3393	0.105029	0.254766	gi|1169871|sp|P43535.1|GCN20_YEAST|RecName: Full=Protein GCN20 [Saccharomyces cerevisiae S288c]	|K06158	|GO:0005524|GO:0016887	NA
TR10087|c0_g1	-0.283029	6.82527	0.348048	0.577929	gi|42559708|sp|O43002.1|SC61B_SCHPO|RecName: Full=Protein transport protein sec61 subunit beta [Schizosaccharomyces pombe 972h-]	|K09481	NA	NA
TR10087|c1_g1	-0.565833	1.82243	0.402825	0.636048	NA	NA	NA	NA
TR10087|c2_g1	0.956359	4.64806	0.00698052	0.0314362	NA	NA	|GO:0005515	NA
TR10088|c0_g1	2.02642	0.0145379	0.298343	0.523762	gi|74626927|sp|O74923.1|YJ7D_SCHPO|RecName: Full=Uncharacterized transporter C757.13 [Schizosaccharomyces pombe 972h-]	NA	NA	NA
TR10089|c0_g1	-1.39954	6.25687	7.07e-06	8.84e-05	gi|166222393|sp|Q5BAE1.2|SSN3_EMENI|RecName: Full=Serine/threonine-protein kinase ssn3; AltName: Full=Cyclin-dependent kinase 8 [Aspergillus nidulans FGSC A4]	|K02208	|GO:0004672|GO:0005524|GO:0006468	ORTHOMCL3533 (2 genes,2 taxa):
TR1008|c0_g1	-1.647	1.14947	0.139134	0.311868	NA	NA	NA	NA
TR1008|c1_g1	-2.49932	1.40186	0.000683987	0.00460266	NA	NA	NA	ORTHOMCL6100 (2 genes,2 taxa):
TR1008|c2_g1	-0.646587	-0.254233	1	1	gi|74758113|sp|Q6NT32.1|EST5A_HUMAN|RecName: Full=Carboxylesterase 5A; AltName: Full=Carboxylesterase-like urinary excreted protein homolog; Short=Cauxin; Flags: Precursor [Homo sapiens]	NA	|GO:0008152|GO:0016787	NA
TR10090|c0_g1	-1.88788	0.0159651	0.252578	0.471287	NA	NA	NA	NA
TR10090|c1_g1	-2.101	10.4222	2.38e-12	1.26e-10	NA	NA	NA	NA
TR10091|c0_g1	0.732378	4.94472	0.0173171	0.0653227	NA	NA	NA	NA
TR10091|c1_g1	0.565701	2.73909	0.276792	0.500357	NA	NA	|GO:0005515	NA
TR10092|c0_g1	-1.11033	6.7656	7.28e-05	0.000679548	gi|18266776|sp|O42897.2|RPN3_SCHPO|RecName: Full=Probable 26S proteasome regulatory subunit rpn3 [Schizosaccharomyces pombe 972h-]	|K03033	NA	NA
TR10092|c1_g1	-0.793122	5.49966	0.0110678	0.0456702	gi|18266776|sp|O42897.2|RPN3_SCHPO|RecName: Full=Probable 26S proteasome regulatory subunit rpn3 [Schizosaccharomyces pombe 972h-]	|K03033	|GO:0000502|GO:0005515|GO:0030234|GO:0042176	ORTHOMCL3214 (2 genes,2 taxa):
TR10093|c0_g1	-0.958765	2.4376	0.137047	0.308962	gi|20978744|sp|Q9UTM3.1|RPN5_SCHPO|RecName: Full=26S proteasome regulatory subunit rpn5 [Schizosaccharomyces pombe 972h-]	NA	NA	NA
TR10093|c1_g1	0.0495407	6.19965	0.865868	0.98989	gi|341942264|sp|Q9D8W5.4|PSD12_MOUSE|RecName: Full=26S proteasome non-ATPase regulatory subunit 12; AltName: Full=26S proteasome regulatory subunit RPN5; AltName: Full=26S proteasome regulatory subunit p55 [Mus musculus]	|K03035	|GO:0005515	ORTHOMCL5828 (2 genes,2 taxa):
TR10094|c0_g1	-0.121633	5.24048	0.703404	0.880593	gi|1723268|sp|Q10199.1|IMP2_SCHPO|RecName: Full=Septation protein imp2 [Schizosaccharomyces pombe 972h-]	NA	NA	ORTHOMCL8668 (2 genes,2 taxa):
TR10094|c1_g1	-0.923432	3.70731	0.0242711	0.0849672	NA	NA	NA	NA
TR10094|c2_g1	0.0365141	1.77394	1	1	NA	NA	NA	NA
TR10094|c3_g1	-0.27899	3.91689	0.504573	0.732201	gi|6226843|sp|Q09822.2|CDC15_SCHPO|RecName: Full=Cell division control protein 15 [Schizosaccharomyces pombe 972h-]	NA	|GO:0005515	NA
TR10095|c0_g1	0.139725	5.9888	0.646256	0.844413	gi|1706299|sp|P51398.1|RT29_HUMAN|RecName: Full=28S ribosomal protein S29, mitochondrial; Short=MRP-S29; Short=S29mt; AltName: Full=Death-associated protein 3; Short=DAP-3; AltName: Full=Ionizing radiation resistance conferring protein; Flags: Precursor [Homo sapiens]	|K17408	|GO:0005524	ORTHOMCL9207 (2 genes,2 taxa):
TR10095|c1_g1	0.41224	2.46246	0.484444	0.713598	NA	NA	NA	NA
TR10096|c0_g1	3.45873	4.19929	1.85e-09	5.58e-08	gi|73619629|sp|Q08280.1|BSC6_YEAST|RecName: Full=Bypass of stop codon protein 6 [Saccharomyces cerevisiae S288c]	NA	|GO:0016021|GO:0055085	ORTHOMCL7939 (2 genes,2 taxa):
TR10097|c0_g1	-1.55956	0.925264	0.121914	0.283666	NA	NA	NA	NA
TR10098|c0_g1	0.553258	7.8222	0.0887581	0.22667	gi|134822|sp|P28748.1|SPI1_SCHPO|RecName: Full=GTP-binding nuclear protein spi1 [Schizosaccharomyces pombe 972h-]	|K07936	|GO:0005525|GO:0005622|GO:0005634|GO:0005737|GO:0007264	ORTHOMCL8939 (2 genes,2 taxa):
TR10099|c0_g1	1.0852	3.03496	0.0228895	0.0811897	NA	NA	NA	NA
TR1009|c0_g1	0.196366	0.873387	0.871409	0.994053	NA	NA	NA	NA
TR100|c0_g1	0.20611	2.7271	0.742114	0.905572	NA	NA	NA	NA
TR100|c0_g2	-1.56516	3.92945	7.7e-05	0.000714603	NA	NA	NA	NA
TR10100|c0_g1	0.0771895	0.014807	1	1	NA	NA	NA	NA
TR10101|c0_g1	-4.44458	0.160072	0.0312565	0.103288	NA	NA	NA	NA
TR10102|c0_g1	0.374758	2.09534	0.588579	0.797823	NA	NA	NA	NA
TR10103|c0_g1	0.0814903	0.541335	1	1	NA	NA	NA	NA
TR10103|c1_g1	-1.03029	0.297313	0.392483	0.626898	NA	NA	NA	NA
TR10104|c0_g1	0.387909	6.69404	0.202688	0.404801	gi|1730665|sp|P53721.1|RCF2_YEAST|RecName: Full=Respiratory supercomplex factor 2, mitochondrial; AltName: Full=Altered inheritance of mitochondria protein 38 [Saccharomyces cerevisiae S288c]	NA	NA	ORTHOMCL4398 (2 genes,2 taxa):
TR10105|c0_g1	-0.588617	5.40538	0.0499451	0.147427	gi|614085651|sp|P9WKB8.1|Y1760_MYCTO|RecName: Full=Putative diacyglycerol O-acyltransferase MT1809; AltName: Full=Putative triacylglycerol synthase MT1809 [Mycobacterium tuberculosis CDC1551]	NA	|GO:0004144|GO:0045017	NA
TR10105|c1_g1	-1.51048	1.16397	0.0703054	0.191034	NA	NA	NA	NA
TR10106|c0_g1	-0.268196	4.15243	0.436738	0.666874	gi|341940701|sp|P39719.2|FLC2_YEAST|RecName: Full=Flavin carrier protein 2; AltName: Full=FAD transporter 2; AltName: Full=TRP-like ion channel FLC2; Flags: Precursor [Saccharomyces cerevisiae S288c]	NA	NA	ORTHOMCL6825 (2 genes,2 taxa):
TR10106|c1_g1	0.393142	4.5863	0.258121	0.47822	NA	NA	NA	ORTHOMCL9142 (2 genes,2 taxa):
TR10107|c0_g1	0.0735022	0.421853	1	1	gi|342187367|sp|Q8R151.3|ZNFX1_MOUSE|RecName: Full=NFX1-type zinc finger-containing protein 1 [Mus musculus]	NA	NA	NA
TR10108|c0_g1	3.14433	1.2598	0.000346885	0.00258584	NA	NA	NA	NA
TR10108|c1_g1	1.71276	2.17516	0.0124628	0.0502052	gi|41016916|sp|Q969X6.1|CIR1A_HUMAN|RecName: Full=Cirhin [Homo sapiens]	|K14548	NA	ORTHOMCL6249 (2 genes,2 taxa):
TR10108|c2_g1	1.5911	3.80495	7.52e-05	0.000701086	gi|74676044|sp|O60161.1|UTP4_SCHPO|RecName: Full=U3 small nucleolar RNA-associated protein 4; Short=U3 snoRNA-associated protein 4; AltName: Full=U3 protein 4 required for transcription [Schizosaccharomyces pombe 972h-]	|K14548	NA	ORTHOMCL8863 (2 genes,2 taxa):
TR10108|c3_g1	1.40876	1.87176	0.0711778	0.192732	gi|73620949|sp|Q8R2N2.3|CIR1A_MOUSE|RecName: Full=Cirhin; AltName: Full=Testis-expressed gene 292 protein [Mus musculus]	NA	NA	NA
TR10108|c4_g1	1.68624	4.40498	4.66e-05	0.000460853	gi|74644967|sp|Q06563.1|SYM1_YEAST|RecName: Full=Protein SYM1; AltName: Full=Stress-inducible yeast MPV17 protein 1 [Saccharomyces cerevisiae S288c]	|K13348	|GO:0016021	ORTHOMCL8375 (2 genes,2 taxa):
TR10109|c0_g1	-0.71637	6.11767	0.0177049	0.0664224	NA	NA	NA	ORTHOMCL7313 (2 genes,2 taxa):
TR10109|c1_g1	-0.569101	5.80299	0.0531241	0.154675	gi|81879470|sp|Q91VC9.1|GHITM_MOUSE|RecName: Full=Growth hormone-inducible transmembrane protein; AltName: Full=Mitochondrial morphology and cristae structure 1; Short=MICS1; Flags: Precursor [Mus musculus]	NA	NA	NA
TR1010|c0_g1	-0.447909	-0.0713124	1	1	NA	NA	NA	NA
TR10110|c0_g1	0.14927	4.77225	0.691849	0.872442	NA	NA	NA	ORTHOMCL7758 (2 genes,2 taxa):
TR10110|c1_g1	-1.10309	4.54694	0.00252916	0.0136516	NA	NA	NA	NA
TR10110|c2_g1	-0.694874	2.41571	0.176251	0.367475	NA	NA	NA	NA
TR10111|c0_g1	-1.62048	7.60946	1.99e-07	3.73e-06	gi|410516918|sp|Q4HXT6.2|PMP3_GIBZE|RecName: Full=Plasma membrane proteolipid 3 [Fusarium graminearum PH-1]	NA	|GO:0016021	ORTHOMCL8735 (2 genes,2 taxa):
TR10112|c0_g1	-1.07228	5.40628	0.0118914	0.0483782	NA	NA	NA	NA
TR10113|c0_g1	-1.81863	7.9142	1.17e-08	2.89e-07	gi|74658395|sp|Q5U8Z7.1|PPID_AMAMU|RecName: Full=Peptidyl-prolyl cis-trans isomerase D; Short=PPIase D; AltName: Full=Rotamase D [Amanita muscaria]	|K05864	|GO:0000413|GO:0003755|GO:0006457	ORTHOMCL4735 (2 genes,2 taxa):
TR10114|c0_g1	0.0201988	8.18541	0.94956	1	gi|74582248|sp|O59826.1|KCAB_SCHPO|RecName: Full=Putative voltage-gated potassium channel subunit beta; AltName: Full=K(+) channel subunit beta [Schizosaccharomyces pombe 972h-]	NA	NA	ORTHOMCL8256 (2 genes,2 taxa):
TR10115|c0_g1	-0.875081	2.74622	0.109641	0.262886	NA	NA	NA	NA
TR10115|c1_g1	0.0104828	5.28357	0.97726	1	gi|3183368|sp|O13890.1|YE35_SCHPO|RecName: Full=UPF0061 protein C20G4.05c [Schizosaccharomyces pombe 972h-]	NA	NA	ORTHOMCL9261 (2 genes,2 taxa):
TR10116|c0_g1	1.46595	1.21994	0.0771066	0.204161	NA	NA	NA	NA
TR10117|c0_g1	3.71156	5.43479	1.01e-06	1.59e-05	gi|1346290|sp|P49374.1|HGT1_KLULA|RecName: Full=High-affinity glucose transporter [Kluyveromyces lactis NRRL Y-1140]	NA	|GO:0016021|GO:0022857|GO:0055085	ORTHOMCL4049 (2 genes,2 taxa):
TR10118|c0_g1	-0.998039	5.75309	0.0012709	0.00770661	gi|187470782|sp|A8N7N4.1|CHZ1_COPC7|RecName: Full=Histone H2A.Z-specific chaperone CHZ1 [Coprinopsis cinerea okayama7#130]	NA	NA	NA
TR10119|c0_g1	-0.757162	2.12499	0.221391	0.431553	NA	NA	NA	NA
TR10119|c1_g1	-0.98017	4.24821	0.0062994	0.028835	NA	NA	NA	ORTHOMCL9003 (2 genes,2 taxa):
TR10119|c2_g1	-2.23281	2.8972	9.9e-06	0.000118504	NA	NA	NA	NA
TR1011|c0_g1	-0.561003	3.94032	0.129745	0.296815	gi|3122190|sp|Q51645.3|HAD4_BURCE|RecName: Full=(S)-2-haloacid dehalogenase 4A; AltName: Full=2-haloalkanoic acid dehalogenase IVA; AltName: Full=Halocarboxylic acid halidohydrolase IVA; AltName: Full=L-2-haloacid dehalogenase IVA [Burkholderia cepacia]	NA	NA	ORTHOMCL8493 (2 genes,2 taxa):
TR10120|c0_g1	-0.563859	4.08502	0.170759	0.359292	NA	NA	NA	NA
TR10121|c0_g1	-2.50203	1.44914	0.00099252	0.00626245	NA	NA	NA	NA
TR10121|c1_g1	-2.26166	0.523519	0.0985935	0.244128	NA	NA	NA	ORTHOMCL9505 (2 genes,2 taxa):
TR10122|c0_g1	-0.805541	7.78137	0.00539589	0.0253882	NA	NA	NA	ORTHOMCL2940 (2 genes,2 taxa):
TR10122|c1_g1	-0.516146	5.69128	0.0704853	0.191403	NA	NA	NA	ORTHOMCL7601 (2 genes,2 taxa):
TR10123|c0_g1	-3.03701	1.86756	0.00131083	0.00790611	NA	NA	NA	NA
TR10124|c0_g1	-0.712081	0.351492	0.614494	0.8201	NA	NA	NA	NA
TR10124|c0_g2	-0.025792	2.319	1	1	NA	NA	NA	NA
TR10124|c1_g1	1.37992	6.91756	8.81e-07	1.41e-05	gi|18202360|sp|P78753.3|ASNS_SCHPO|RecName: Full=Probable asparagine synthetase [glutamine-hydrolyzing]; AltName: Full=Glutamine-dependent asparagine synthetase [Schizosaccharomyces pombe 972h-]	|K01953	|GO:0004066|GO:0006529|GO:0008152	ORTHOMCL8092 (2 genes,2 taxa):
TR10124|c2_g1	-1.47298	5.21242	2.01e-06	2.93e-05	NA	NA	NA	NA
TR10124|c3_g1	-1.28489	3.67172	0.00130393	0.00787702	NA	NA	NA	NA
TR10124|c4_g1	-0.121229	3.90503	0.757714	0.916234	gi|74850441|sp|Q54B37.1|GXCJ_DICDI|RecName: Full=RhoGEF domain-containing protein gxcJ [Dictyostelium discoideum]	NA	|GO:0005089|GO:0035023	NA
TR10124|c5_g1	-0.0230549	2.66678	0.954735	1	NA	NA	NA	ORTHOMCL3617 (2 genes,2 taxa):
TR10124|c6_g1	-0.019273	2.64321	1	1	NA	NA	NA	NA
TR10125|c0_g1	-1.22663	-0.151654	0.66006	0.849287	NA	NA	NA	NA
TR10126|c0_g1	-1.79615	0.580395	0.104474	0.254074	NA	NA	NA	NA
TR10127|c0_g1	0.068749	8.4113	0.799424	0.94444	gi|17373450|sp|P87049.3|CGP1_SCHPO|RecName: Full=G1/S-specific cyclin pas1 [Schizosaccharomyces pombe 972h-]	NA	NA	ORTHOMCL8835 (2 genes,2 taxa):
TR10127|c1_g1	-0.218327	8.02719	0.420698	0.652028	NA	NA	NA	NA
TR10128|c0_g1	-0.640112	1.51268	0.399961	0.633768	NA	NA	NA	NA
TR10128|c1_g1	-0.529809	3.77488	0.168412	0.355857	NA	NA	NA	NA
TR10128|c2_g1	1.2097	-0.172652	0.686373	0.868721	NA	NA	NA	NA
TR10129|c0_g1	0.430794	7.28416	0.127357	0.292699	gi|47606054|sp|Q9UWE4.3|RL44_COPCI|RecName: Full=60S ribosomal protein L44; AltName: Full=60S ribosomal protein L41 [Coprinopsis cinerea]	|K02929	|GO:0003735|GO:0005622|GO:0005840|GO:0006412	ORTHOMCL9350 (2 genes,2 taxa):
TR1012|c0_g1	0.924051	0.365117	0.644246	0.84273	NA	NA	NA	NA
TR10130|c0_g1	0.799497	6.14094	0.0150412	0.0582724	gi|74582476|sp|O74534.1|SLY1_SCHPO|RecName: Full=Protein sly1 [Schizosaccharomyces pombe 972h-]	NA	|GO:0006904|GO:0016192	ORTHOMCL3299 (2 genes,2 taxa):
TR10130|c1_g1	1.10178	4.58535	0.000970356	0.00615329	gi|51316882|sp|Q8WVM8.4|SCFD1_HUMAN|RecName: Full=Sec1 family domain-containing protein 1; AltName: Full=SLY1 homolog; Short=Sly1p; AltName: Full=Syntaxin-binding protein 1-like 2 [Homo sapiens]	NA	|GO:0006904|GO:0016192	NA
TR10132|c0_g1	0.733505	1.35647	0.283975	0.508856	NA	NA	NA	NA
TR10132|c1_g1	2.92905	1.41575	0.000469214	0.00333558	NA	NA	NA	NA
TR10133|c0_g1	0.0918966	6.43854	0.742916	0.906208	gi|332313326|sp|C4JNM2.1|CBPYA_UNCRE|RecName: Full=Carboxypeptidase Y homolog A; Flags: Precursor [Uncinocarpus reesii 1704]	NA	|GO:0004185|GO:0006508	NA
TR10134|c0_g1	-1.20445	4.38794	0.00558025	0.0260979	NA	NA	NA	NA
TR10134|c1_g1	0.775387	7.02044	0.00613248	0.0282327	gi|730369|sp|P38698.1|PPX1_YEAST|RecName: Full=Exopolyphosphatase; Short=ExopolyPase; AltName: Full=Metaphosphatase [Saccharomyces cerevisiae S288c]	|K01514	|GO:0005737|GO:0016462	ORTHOMCL4639 (2 genes,2 taxa):
TR10135|c0_g1	2.32104	4.13091	0.000679257	0.00457489	gi|81175166|sp|Q9UTN3.2|CID14_SCHPO|RecName: Full=Poly(A) RNA polymerase cid14; Short=PAP; AltName: Full=Caffeine-induced death protein 14; AltName: Full=Polynucleotide adenylyltransferase cid14 [Schizosaccharomyces pombe 972h-]	|K03514	|GO:0016779	NA
TR10135|c0_g2	-1.84554	2.32078	0.205294	0.408622	gi|81175166|sp|Q9UTN3.2|CID14_SCHPO|RecName: Full=Poly(A) RNA polymerase cid14; Short=PAP; AltName: Full=Caffeine-induced death protein 14; AltName: Full=Polynucleotide adenylyltransferase cid14 [Schizosaccharomyces pombe 972h-]	|K03514	|GO:0016779	NA
TR10135|c1_g1	0.744404	0.763215	0.499561	0.72792	NA	NA	NA	NA
TR10136|c0_g1	0.574613	1.86602	0.401304	0.634642	NA	NA	NA	NA
TR10137|c0_g1	-0.00665096	5.98107	0.99326	1	gi|74674487|sp|Q4WYA5.1|PMP3_ASPFU|RecName: Full=Plasma membrane proteolipid 3 [Aspergillus fumigatus Af293]	NA	|GO:0016021	NA
TR10138|c0_g1	-1.01029	0.494177	0.335305	0.565083	NA	NA	|GO:0005515|GO:0008270	NA
TR10138|c1_g1	-1.16095	2.60544	0.0684924	0.187281	NA	NA	NA	NA
TR10139|c0_g1	-0.979934	0.290475	0.611965	0.817947	NA	NA	NA	ORTHOMCL5332 (2 genes,2 taxa):
TR1013|c0_g1	-3.83894	1.7896	0.000485879	0.00342916	NA	NA	NA	NA
TR10140|c0_g1	-0.381129	9.49662	0.153542	0.334134	gi|1705803|sp|P50325.1|CDA_AMYRO|RecName: Full=Chitin deacetylase; Flags: Precursor [Amylomyces rouxii]	NA	|GO:0005975|GO:0016810	ORTHOMCL7492 (2 genes,2 taxa):
TR10141|c0_g1	-4.43138	0.156306	0.0153604	0.0592443	NA	NA	NA	NA
TR10142|c0_g1	0.901728	2.1422	0.114475	0.270925	gi|74676129|sp|O74945.1|RIA1_SCHPO|RecName: Full=Ribosome assembly protein 1; AltName: Full=EF-2 like GTPase; AltName: Full=Elongation factor-like 1 [Schizosaccharomyces pombe 972h-]	|K14536	NA	ORTHOMCL3124 (2 genes,2 taxa):
TR10142|c1_g1	0.951655	2.2589	0.0904005	0.229685	gi|166232397|sp|Q7Z2Z2.2|ETUD1_HUMAN|RecName: Full=Elongation factor Tu GTP-binding domain-containing protein 1; AltName: Full=Elongation factor-like 1; AltName: Full=Protein FAM42A [Homo sapiens]	NA	NA	NA
TR10142|c2_g1	1.72862	3.83038	1.64e-05	0.000185282	gi|74676129|sp|O74945.1|RIA1_SCHPO|RecName: Full=Ribosome assembly protein 1; AltName: Full=EF-2 like GTPase; AltName: Full=Elongation factor-like 1 [Schizosaccharomyces pombe 972h-]	|K14536	|GO:0003924|GO:0005525	ORTHOMCL5745 (2 genes,2 taxa):
TR10143|c0_g1	-0.0292101	5.89759	0.939563	1	NA	NA	NA	NA
TR10144|c0_g1	1.13985	4.81657	0.0010063	0.00633622	gi|82188552|sp|Q7ZV00.1|OTU6B_DANRE|RecName: Full=OTU domain-containing protein 6B [Danio rerio]	|K18342	NA	ORTHOMCL4461 (2 genes,2 taxa):
TR10144|c1_g1	0.224636	5.65228	0.443391	0.672944	gi|74856369|sp|Q54X82.1|AP1B_DICDI|RecName: Full=AP-1 complex subunit beta; AltName: Full=Adaptor protein complex AP-1 subunit beta; AltName: Full=Adaptor-related protein complex 1 subunit beta; AltName: Full=Beta-1-adaptin; AltName: Full=Beta-adaptin 1; AltName: Full=Clathrin assembly protein complex 1 beta large chain [Dictyostelium discoideum]	NA	|GO:0006886|GO:0016192|GO:0030117	NA
TR10145|c0_g1	3.28044	8.04714	4.13e-13	2.44e-11	gi|30913051|sp|O42938.1|PFKA_SCHPO|RecName: Full=ATP-dependent 6-phosphofructokinase; Short=ATP-PFK; Short=Phosphofructokinase; AltName: Full=Phosphohexokinase [Schizosaccharomyces pombe 972h-]	|K00850	|GO:0003872|GO:0006096	ORTHOMCL6879 (2 genes,2 taxa):
TR10146|c0_g1	-0.16403	6.0146	0.567403	0.778042	NA	NA	NA	ORTHOMCL9177 (2 genes,2 taxa):
TR10146|c1_g1	-0.858066	4.05377	0.0228569	0.081101	NA	NA	NA	NA
TR10147|c0_g1	0.899833	5.2511	0.00226161	0.0124532	gi|229890700|sp|Q5BGR2.2|MESA_EMENI|RecName: Full=Protein mesA [Aspergillus nidulans FGSC A4]	NA	NA	ORTHOMCL7908 (2 genes,2 taxa):
TR10148|c0_g1	0.0313703	2.01946	1	1	NA	NA	NA	NA
TR10149|c0_g1	0.603305	7.85155	0.218321	0.427342	NA	NA	NA	NA
TR10149|c1_g1	0.788854	7.06552	0.126991	0.292032	NA	NA	NA	NA
TR10149|c2_g1	0.204364	3.81196	0.655784	0.848109	NA	NA	NA	NA
TR1014|c0_g1	-0.263762	1.22866	0.781993	0.933252	NA	NA	NA	NA
TR1014|c1_g1	-1.293	1.07851	0.109188	0.262234	NA	NA	NA	NA
TR10150|c0_g1	1.20857	0.693291	0.272502	0.495662	NA	NA	NA	NA
TR10150|c1_g1	-0.562941	6.25853	0.0653496	0.180722	gi|121736708|sp|Q0CHZ8.1|EXGD_ASPTN|RecName: Full=Probable glucan 1,3-beta-glucosidase D; AltName: Full=Exo-1,3-beta-glucanase D [Aspergillus terreus NIH2624]	NA	NA	NA
TR10150|c2_g1	-1.72194	2.3715	0.00550564	0.0258312	NA	NA	NA	NA
TR10151|c0_g1	-0.219	7.04895	0.444398	0.674092	gi|31077057|sp|Q92363.1|YEJL_SCHPO|RecName: Full=Uncharacterized protein C31G5.21 [Schizosaccharomyces pombe 972h-]	|K13120	NA	ORTHOMCL9416 (2 genes,2 taxa):
TR10152|c0_g1	-2.05817	3.20651	0.0295804	0.0989118	NA	NA	NA	NA
TR10152|c1_g1	-4.16607	5.29284	4.7e-06	6.18e-05	gi|17369353|sp|Q9P445.1|MAT2_COCSA|RecName: Full=Mating-type protein MAT-2 [Bipolaris sorokiniana]	NA	NA	NA
TR10152|c2_g1	-5.90114	5.07359	4.16e-08	9.17e-07	NA	NA	NA	NA
TR10153|c0_g1	-0.0142967	1.13335	1	1	NA	NA	NA	NA
TR10154|c0_g1	-2.75611	2.2995	3.52e-05	0.000359648	gi|1705815|sp|P29029.2|CHIT_YEAST|RecName: Full=Endochitinase; AltName: Full=Soluble cell wall protein 2; Flags: Precursor [Saccharomyces cerevisiae S288c]	NA	NA	NA
TR10154|c1_g1	-4.18504	5.86788	1.49e-17	1.75e-15	gi|116306|sp|P29026.1|CHI1_RHIOL|RecName: Full=Chitinase 1; Flags: Precursor [Rhizopus microsporus var. oligosporus]	|K01183	|GO:0004553|GO:0005975	NA
TR10154|c2_g1	-4.18355	4.3938	8.89e-16	7.87e-14	NA	NA	|GO:0004553|GO:0005576|GO:0005975|GO:0030246	NA
TR10155|c0_g1	1.79421	3.77199	6.37e-05	0.000606369	NA	NA	NA	NA
TR10156|c0_g1	1.4114	2.56191	0.00820986	0.0359072	NA	NA	NA	NA
TR10156|c1_g1	-5.6805	8.2369	1.77e-09	5.35e-08	NA	NA	NA	NA
TR10156|c2_g1	-5.59959	9.12553	2.33e-09	6.8e-08	NA	NA	NA	NA
TR10156|c3_g1	-7.85413	5.01582	1.11e-12	6.17e-11	NA	NA	NA	NA
TR10157|c0_g1	-0.390389	8.54525	0.170386	0.358747	gi|15214229|sp|Q9P7J6.1|RS17B_SCHPO|RecName: Full=40S ribosomal protein S17-B [Schizosaccharomyces pombe 972h-]	|K02962	|GO:0003735|GO:0005622|GO:0005840|GO:0006412	ORTHOMCL4131 (2 genes,2 taxa):
TR10158|c0_g1	2.00277	5.77541	6.93e-10	2.31e-08	gi|1351079|sp|P32568.2|SNQ2_YEAST|RecName: Full=Protein SNQ2 [Saccharomyces cerevisiae S288c]	NA	|GO:0005524|GO:0016887	NA
TR10158|c1_g1	1.78279	7.95152	6.9e-11	2.86e-09	gi|1168650|sp|P41820.1|BFR1_SCHPO|RecName: Full=Brefeldin A resistance protein [Schizosaccharomyces pombe 972h-]	NA	|GO:0005524|GO:0006810|GO:0016020|GO:0016021|GO:0016887|GO:0042626	NA
TR10158|c2_g1	1.03363	7.64145	0.000166663	0.00138561	gi|1168650|sp|P41820.1|BFR1_SCHPO|RecName: Full=Brefeldin A resistance protein [Schizosaccharomyces pombe 972h-]	NA	|GO:0005524|GO:0006810|GO:0016020|GO:0016021|GO:0042626	NA
TR10159|c0_g1	0.114215	3.33823	0.803851	0.947654	gi|75294317|sp|Q6ZJW9.1|ARP4_ORYSJ|RecName: Full=Actin-related protein 4 [Oryza sativa Japonica Group]	NA	NA	NA
TR10159|c1_g1	-0.541074	5.30801	0.0853182	0.220032	gi|74699428|sp|Q4P2E8.1|ARP4_USTMA|RecName: Full=Actin-related protein 4; AltName: Full=Actin-like protein ARP4; Short=Actin-like protein 4 [Ustilago maydis 521]	NA	NA	ORTHOMCL8530 (2 genes,2 taxa):
TR10159|c2_g1	-0.881553	1.28081	0.255404	0.47478	gi|74668910|sp|Q4WHA3.1|ARP4_ASPFU|RecName: Full=Actin-related protein 4; AltName: Full=Actin-like protein arp4; Short=Actin-like protein 4 [Aspergillus fumigatus Af293]	NA	NA	NA
TR1015|c0_g1	-0.101443	0.596461	1	1	NA	NA	NA	NA
TR10160|c0_g1	3.9914	2.87716	3.62e-10	1.3e-08	NA	NA	NA	NA
TR10160|c1_g1	2.3542	4.34986	1.07e-10	4.28e-09	NA	NA	NA	NA
TR10160|c2_g1	1.63549	2.49956	0.00561315	0.0262235	NA	NA	NA	NA
TR10161|c0_g1	0.11052	0.849628	1	1	NA	NA	NA	NA
TR10162|c0_g1	-0.528287	7.98747	0.0840632	0.217714	gi|74665387|sp|Q9P7R4.1|UBC8_SCHPO|RecName: Full=Ubiquitin-conjugating enzyme E2 8; AltName: Full=Ubiquitin carrier protein 8; AltName: Full=Ubiquitin-protein ligase 8 [Schizosaccharomyces pombe 972h-]	|K10576	|GO:0016881	ORTHOMCL5537 (2 genes,2 taxa):
TR10163|c0_g1	-0.232926	9.02655	0.490911	0.719425	gi|259016281|sp|P81529.2|MIFH_TRISP|RecName: Full=Macrophage migration inhibitory factor homolog; Short=MIF; AltName: Full=L-dopachrome isomerase; AltName: Full=L-dopachrome tautomerase; AltName: Full=Phenylpyruvate tautomerase [Trichinella spiralis]	|K07253	NA	NA
TR10164|c0_g1	0.398798	5.53793	0.211859	0.417801	gi|122129659|sp|Q7K4N3.1|NCBP1_DROME|RecName: Full=Nuclear cap-binding protein subunit 1; AltName: Full=80 kDa nuclear cap-binding protein; Short=CBP80; Short=NCBP 80 kDa subunit [Drosophila melanogaster]	|K12882	|GO:0016070	NA
TR10165|c0_g1	-0.0396629	1.23449	1	1	NA	NA	NA	NA
TR10166|c0_g1	-1.89471	3.76197	1.15e-05	0.00013492	gi|74997050|sp|Q54U44.1|ABCCC_DICDI|RecName: Full=ABC transporter C family member 12; AltName: Full=ABC transporter ABCC.12 [Dictyostelium discoideum]	NA	|GO:0005524|GO:0016887	NA
TR10166|c1_g1	-2.03456	3.4794	3.01e-05	0.00031337	gi|3915963|sp|P32386.2|YBT1_YEAST|RecName: Full=ATP-dependent bile acid permease [Saccharomyces cerevisiae S288c]	NA	NA	NA
TR10166|c2_g1	-1.06744	4.10204	0.00994023	0.0418825	gi|74698341|sp|Q9P7V2.1|ABC4_SCHPO|RecName: Full=ATP-binding cassette transporter abc4; Short=ABC transporter abc4; AltName: Full=ATP-energized glutathione S-conjugate pump abc4; AltName: Full=Glutathione S-conjugate-transporting ATPase abc4 [Schizosaccharomyces pombe 972h-]	NA	|GO:0005524|GO:0006810|GO:0016021|GO:0016887|GO:0042626|GO:0055085	NA
TR10166|c3_g1	-2.18532	2.40086	0.000135757	0.00116141	gi|74698341|sp|Q9P7V2.1|ABC4_SCHPO|RecName: Full=ATP-binding cassette transporter abc4; Short=ABC transporter abc4; AltName: Full=ATP-energized glutathione S-conjugate pump abc4; AltName: Full=Glutathione S-conjugate-transporting ATPase abc4 [Schizosaccharomyces pombe 972h-]	NA	NA	NA
TR10166|c4_g1	-1.40687	2.35239	0.0147651	0.0574668	NA	NA	NA	NA
TR10167|c0_g1	2.00602	3.30694	5.04e-06	6.59e-05	gi|143456709|sp|Q5K5B6.2|RH57_ORYSJ|RecName: Full=DEAD-box ATP-dependent RNA helicase 57 [Oryza sativa Japonica Group]	|K14779	|GO:0003676|GO:0003677|GO:0005524|GO:0016787	ORTHOMCL6084 (2 genes,2 taxa):
TR10167|c1_g1	2.0706	1.93389	0.00184268	0.0105283	gi|338819323|sp|P0CR04.1|ROK1_CRYNJ|RecName: Full=ATP-dependent RNA helicase ROK1 [Cryptococcus neoformans var. neoformans JEC21]	NA	NA	ORTHOMCL8796 (2 genes,2 taxa):
TR10168|c0_g1	0.942568	7.53025	0.00299301	0.0157603	gi|115944|sp|P06182.1|CCHL_YEAST|RecName: Full=Cytochrome c heme lyase; Short=CCHL; AltName: Full=Holocytochrome-c synthase [Saccharomyces cerevisiae S288c]	|K01764	|GO:0004408|GO:0005739	NA
TR10169|c0_g1	1.63468	6.96397	6.15e-08	1.3e-06	gi|338818313|sp|P0CP26.1|NOP58_CRYNJ|RecName: Full=Nucleolar protein 58 [Cryptococcus neoformans var. neoformans JEC21]	|K14565	NA	ORTHOMCL8308 (2 genes,2 taxa):
TR1016|c0_g1	-1.01018	5.49944	0.0083882	0.0365032	NA	NA	NA	NA
TR1016|c1_g1	-0.300139	0.892583	0.716612	0.889714	NA	NA	NA	NA
TR10170|c0_g1	1.09794	3.25037	0.0183824	0.0684259	gi|14548074|sp|O12947.1|ICMT_XENLA|RecName: Full=Protein-S-isoprenylcysteine O-methyltransferase; AltName: Full=Farnesyl cysteine carboxyl methyltransferase; Short=FCMT; AltName: Full=Isoprenylcysteine carboxylmethyltransferase; AltName: Full=Prenylated protein carboxyl methyltransferase; Short=PPMT; AltName: Full=Prenylcysteine carboxyl methyltransferase; Short=pcCMT [Xenopus laevis]	|K00587	|GO:0004671|GO:0006481|GO:0016021	ORTHOMCL3192 (2 genes,2 taxa):
TR10171|c0_g1	0.499632	4.70771	0.107395	0.259006	gi|12230626|sp|O14311.2|SPT3_SCHPO|RecName: Full=SAGA complex subunit spt3 [Schizosaccharomyces pombe 972h-]	|K11313	|GO:0006366	ORTHOMCL7682 (2 genes,2 taxa):
TR10171|c1_g1	-0.628766	7.56508	0.0523665	0.152806	gi|338818066|sp|P0CS15.1|DDI1_CRYNB|RecName: Full=DNA damage-inducible protein 1 [Cryptococcus neoformans var. neoformans B-3501A]	|K11885	|GO:0004190|GO:0005515|GO:0006508	ORTHOMCL5805 (2 genes,2 taxa):
TR10172|c0_g1	-0.0341942	10.1947	0.902007	1	NA	NA	NA	ORTHOMCL8658 (2 genes,2 taxa):
TR10173|c0_g1	-0.246372	6.52727	0.376108	0.608904	NA	NA	NA	ORTHOMCL4541 (2 genes,2 taxa):
TR10173|c1_g1	-1.63284	2.22693	0.00890701	0.0383541	NA	NA	NA	NA
TR10174|c0_g1	-5.89388	5.49795	7.9e-10	2.6e-08	gi|74676029|sp|O60020.1|ASPR1_PHARH|RecName: Full=Aspartic protease; Flags: Precursor [Xanthophyllomyces dendrorhous]	|K01379	|GO:0004190|GO:0006508	ORTHOMCL6927 (2 genes,2 taxa):
TR10175|c0_g1	2.17039	3.62309	2.32e-05	0.000250456	NA	NA	NA	NA
TR10175|c0_g2	-3.13896	-0.253264	0.343278	0.57334	NA	NA	NA	NA
TR10176|c0_g1	-1.34655	5.1108	0.000116456	0.00101517	gi|1351673|sp|Q09923.1|YAKC_SCHPO|RecName: Full=Aldo-keto reductase yakc [NADP(+)] [Schizosaccharomyces pombe 972h-]	NA	NA	NA
TR10176|c1_g1	-0.824167	5.40834	0.0206665	0.0749634	gi|1351673|sp|Q09923.1|YAKC_SCHPO|RecName: Full=Aldo-keto reductase yakc [NADP(+)] [Schizosaccharomyces pombe 972h-]	NA	NA	NA
TR10177|c0_g1	-0.14913	2.63613	0.829884	0.965959	NA	NA	NA	NA
TR10178|c0_g1	-1.40064	8.21505	2e-05	0.000220556	NA	NA	NA	ORTHOMCL8930 (2 genes,2 taxa):
TR10179|c0_g1	-7.57876	4.79284	1.56e-17	1.8e-15	NA	NA	NA	NA
TR10179|c0_g2	-5.61579	0.775263	0.000276263	0.00213759	NA	NA	NA	NA
TR10179|c1_g1	-1.6467	0.923485	0.0612888	0.172621	NA	NA	NA	NA
TR1017|c0_g1	-0.811718	0.00823837	0.717363	0.889714	NA	NA	NA	NA
TR10180|c0_g1	2.93191	3.8244	1.47e-08	3.57e-07	gi|13432224|sp|P08092.2|RAN1_SCHPO|RecName: Full=Negative regulator of sexual conjugation and meiosis [Schizosaccharomyces pombe 972h-]	NA	|GO:0004672|GO:0005524|GO:0006468	ORTHOMCL7425 (2 genes,2 taxa):
TR10180|c1_g1	2.64747	3.45876	8.62e-06	0.000105352	NA	NA	NA	NA
TR10181|c0_g1	0.098985	0.0105733	1	1	NA	NA	NA	NA
TR10181|c1_g1	-0.669967	3.31678	0.165992	0.352029	NA	NA	NA	NA
TR10181|c2_g1	-0.18264	3.42415	0.70242	0.880003	gi|77416688|sp|Q642A5.1|DPOE3_RAT|RecName: Full=DNA polymerase epsilon subunit 3; AltName: Full=DNA polymerase II subunit 3; AltName: Full=DNA polymerase epsilon subunit p17 [Rattus norvegicus]	|K02326	|GO:0005622|GO:0043565	ORTHOMCL7625 (2 genes,2 taxa):
TR10182|c0_g1	0.0208612	4.18441	0.956939	1	gi|74696814|sp|Q7SI58.1|CSN2_NEUCR|RecName: Full=COP9 signalosome complex subunit 2; Short=Signalosome subunit 2 [Neurospora crassa OR74A]	|K12176	NA	NA
TR10182|c1_g1	-0.718152	6.18227	0.0157743	0.0605916	gi|47115521|sp|P61203.1|CSN2_RAT|RecName: Full=COP9 signalosome complex subunit 2; Short=SGN2; Short=Signalosome subunit 2; AltName: Full=Alien homolog; AltName: Full=JAB1-containing signalosome subunit 2; AltName: Full=Thyroid receptor-interacting protein 15; Short=TR-interacting protein 15; Short=TRIP-15 [Rattus norvegicus]	|K12176	|GO:0005515	ORTHOMCL8603 (2 genes,2 taxa):
TR10182|c2_g1	0.0349173	6.33692	0.91172	1	gi|6174960|sp|P36527.2|RM28_YEAST|RecName: Full=54S ribosomal protein L28, mitochondrial; AltName: Full=YmL28; Flags: Precursor [Saccharomyces cerevisiae S288c]	|K17421	NA	ORTHOMCL4377 (2 genes,2 taxa):
TR10183|c0_g1	-2.18692	4.81796	6.8e-06	8.56e-05	NA	NA	NA	ORTHOMCL8110 (2 genes,2 taxa):
TR10183|c1_g1	-2.42727	3.93879	9.15e-06	0.000110592	NA	NA	NA	NA
TR10183|c2_g1	-1.16927	3.50911	0.00979431	0.041394	NA	NA	NA	ORTHOMCL9130 (2 genes,2 taxa):
TR10183|c3_g1	-1.58362	3.07057	0.00225579	0.0124302	NA	NA	NA	ORTHOMCL3680 (2 genes,2 taxa):
TR10184|c0_g1	-0.930063	6.31164	0.00074875	0.00496041	gi|3183399|sp|O14068.1|YFF7_SCHPO|RecName: Full=UPF0357 protein C1687.07; Flags: Precursor [Schizosaccharomyces pombe 972h-]	NA	NA	ORTHOMCL7866 (2 genes,2 taxa):
TR10184|c1_g1	-1.89257	5.83007	2.02e-09	5.98e-08	NA	NA	NA	NA
TR10185|c0_g1	0.514056	4.80005	0.151807	0.331332	NA	NA	NA	ORTHOMCL6230 (2 genes,2 taxa):
TR10186|c0_g1	0.994666	0.227893	0.544922	0.760495	NA	NA	NA	NA
TR10186|c1_g1	-0.354105	1.32212	0.682657	0.86617	NA	NA	NA	NA
TR10187|c0_g1	-0.426146	2.47254	0.465517	0.696155	NA	NA	NA	ORTHOMCL8367 (2 genes,2 taxa):
TR10188|c0_g1	0.552848	8.85355	0.0408461	0.126561	gi|729923|sp|P40970.1|LCB2_YEAST|RecName: Full=Serine palmitoyltransferase 2; Short=SPT 2; AltName: Full=Long chain base biosynthesis protein 2 [Saccharomyces cerevisiae S288c]	|K00654	|GO:0008152|GO:0009058|GO:0030170	ORTHOMCL7299 (2 genes,2 taxa):
TR10188|c1_g1	0.173351	7.07956	0.603743	0.810659	gi|52788260|sp|P48241.2|LCB2_KLULA|RecName: Full=Serine palmitoyltransferase 2; Short=SPT 2; AltName: Full=Long chain base biosynthesis protein 2 [Kluyveromyces lactis NRRL Y-1140]	NA	NA	NA
TR10188|c2_g1	0.733349	4.79361	0.0502887	0.148092	NA	NA	NA	NA
TR10189|c0_g1	-1.39743	4.15019	0.0763003	0.202556	NA	NA	NA	NA
TR10189|c1_g1	-1.8787	4.97681	0.00475028	0.0228933	NA	NA	NA	NA
TR1018|c0_g1	-0.756592	4.47371	0.0223207	0.079636	gi|45477308|sp|Q8D3Q3.1|SPEE_VIBVU|RecName: Full=Polyamine aminopropyltransferase; AltName: Full=Putrescine aminopropyltransferase; Short=PAPT; AltName: Full=Spermidine synthase; Short=SPDS; Short=SPDSY [Vibrio vulnificus CMCP6]	NA	|GO:0003824	ORTHOMCL8728 (2 genes,2 taxa):
TR1018|c1_g1	-0.438182	2.95253	0.442944	0.672501	NA	NA	NA	NA
TR1018|c2_g1	-0.547998	2.00074	0.442772	0.672373	NA	NA	NA	NA
TR1018|c3_g1	0.0607992	-0.158723	1	1	NA	NA	NA	NA
TR10190|c0_g1	0.294042	6.00994	0.289486	0.514661	gi|122113785|sp|Q4G338.1|PPIE_HAECO|RecName: Full=Peptidyl-prolyl cis-trans isomerase E; Short=PPIase E; AltName: Full=Cyclophiline 33; Short=HcCYP; AltName: Full=Cyclophiline E; AltName: Full=Rotamase E [Haemonchus contortus]	|K03127|K09564	|GO:0003676|GO:0006366	ORTHOMCL7052 (2 genes,2 taxa):
TR10191|c0_g1	-1.17404	7.5948	0.000422601	0.00304919	gi|363805518|sp|A8NYM5.1|RU1C_COPC7|RecName: Full=U1 small nuclear ribonucleoprotein C; Short=U1 snRNP C; Short=U1-C; Short=U1C [Coprinopsis cinerea okayama7#130]	|K11095	|GO:0008270	ORTHOMCL9253 (2 genes,2 taxa):
TR10192|c0_g1	1.39674	6.46132	4.2e-06	5.6e-05	gi|81999715|sp|Q5UNV9.1|YL696_MIMIV|RecName: Full=Uncharacterized protein L696 [Acanthamoeba polyphaga mimivirus]	NA	NA	ORTHOMCL4035 (2 genes,2 taxa):
TR10193|c0_g1	0.356794	0.367679	1	1	NA	NA	NA	ORTHOMCL7996 (2 genes,2 taxa):
TR10194|c0_g1	1.22095	2.64033	0.0159212	0.0610197	NA	NA	NA	NA
TR10194|c1_g1	0.999024	6.40604	0.000534306	0.00371391	gi|13124556|sp|O88697.3|STK16_MOUSE|RecName: Full=Serine/threonine-protein kinase 16; AltName: Full=Embryo-derived protein kinase; Short=Edpk; AltName: Full=Myristoylated and palmitoylated serine/threonine-protein kinase; Short=MPSK; AltName: Full=Protein kinase Krct; AltName: Full=Protein kinase PKL12; AltName: Full=TGF-beta-stimulated factor 1; Short=TSF-1; AltName: Full=Tyrosine-protein kinase…	|K08856	|GO:0004672|GO:0005524|GO:0006468	ORTHOMCL6521 (2 genes,2 taxa):
TR10194|c2_g1	2.67532	0.189621	0.125911	0.289966	NA	NA	NA	NA
TR10195|c0_g1	0.565698	7.30375	0.0337647	0.109584	NA	NA	NA	ORTHOMCL8997 (2 genes,2 taxa):
TR10196|c0_g1	-1.33688	6.9436	1.45e-06	2.19e-05	NA	NA	NA	NA
TR10196|c1_g1	-0.779902	6.34014	0.00742328	0.033072	NA	NA	NA	ORTHOMCL8486 (2 genes,2 taxa):
TR10197|c0_g1	-0.942257	6.00224	0.00224314	0.012374	gi|74849929|sp|Q9XYS3.1|NOXA_DICDI|RecName: Full=Superoxide-generating NADPH oxidase heavy chain subunit A; AltName: Full=NADPH oxidase A; AltName: Full=Superoxide-generating NADPH oxidase flavocytochrome A [Dictyostelium discoideum]	NA	|GO:0016491|GO:0055114	NA
TR10197|c1_g1	-0.511045	8.7862	0.0543968	0.157638	gi|6685239|sp|O46522.1|CY24B_BOVIN|RecName: Full=Cytochrome b-245 heavy chain; AltName: Full=CGD91-phox; AltName: Full=Cytochrome b(558) subunit beta; Short=Cytochrome b558 subunit beta; AltName: Full=Heme-binding membrane glycoprotein gp91phox; AltName: Full=Neutrophil cytochrome b 91 kDa polypeptide; AltName: Full=gp91-1; AltName: Full=gp91-phox; AltName: Full=p22 phagocyte B-cytochrome [Bos ta…	|K08008	|GO:0016491|GO:0055114	ORTHOMCL9496 (2 genes,2 taxa):
TR10198|c0_g1	-0.566388	3.65703	0.156626	0.339207	NA	NA	NA	NA
TR10199|c0_g1	-0.413903	8.64037	0.115443	0.272621	gi|41017789|sp|Q9C3Y4.1|RHOA_EMENI|RecName: Full=GTP-binding protein rhoA; AltName: Full=Rho1 protein homolog; Flags: Precursor [Aspergillus nidulans FGSC A4]	|K04513	|GO:0005525|GO:0005622|GO:0007264	NA
TR1019|c0_g1	-0.892702	1.02056	0.265441	0.48688	NA	NA	NA	NA
TR101|c0_g1	0.264522	1.55287	0.741243	0.904967	NA	NA	NA	NA
TR10200|c0_g1	-0.65538	4.25972	0.0848495	0.219162	NA	NA	NA	ORTHOMCL4291 (2 genes,2 taxa):
TR10200|c1_g1	-0.362748	4.33724	0.354847	0.585186	NA	NA	NA	NA
TR10200|c2_g1	0.124215	2.70925	0.818748	0.958358	NA	NA	NA	ORTHOMCL6749 (2 genes,2 taxa):
TR10201|c0_g1	-0.174126	2.29821	0.773964	0.927571	NA	NA	NA	NA
TR10201|c1_g1	-0.661635	6.79045	0.062794	0.17558	gi|1703372|sp|Q10269.1|AREH1_SCHPO|RecName: Full=Probable sterol O-acyltransferase 1; AltName: Full=Sterol-ester synthase 1 [Schizosaccharomyces pombe 972h-]	|K00637	NA	ORTHOMCL9098 (2 genes,2 taxa):
TR10201|c2_g1	0.478425	5.53165	0.126824	0.29178	gi|1703372|sp|Q10269.1|AREH1_SCHPO|RecName: Full=Probable sterol O-acyltransferase 1; AltName: Full=Sterol-ester synthase 1 [Schizosaccharomyces pombe 972h-]	|K00637	NA	ORTHOMCL3591 (2 genes,2 taxa):
TR10202|c1_g1	-0.484836	4.00136	0.200782	0.402147	gi|74625859|sp|Q9USQ7.1|DPH6_SCHPO|RecName: Full=Diphthine--ammonia ligase; AltName: Full=Diphthamide synthase; AltName: Full=Diphthamide synthetase [Schizosaccharomyces pombe 972h-]	|K06927	NA	ORTHOMCL7840 (2 genes,2 taxa):
TR10203|c0_g1	2.38528	8.18139	1.52e-15	1.3e-13	gi|59800466|sp|O13991.3|YEG9_SCHPO|RecName: Full=Uncharacterized oxidoreductase C26H5.09c [Schizosaccharomyces pombe 972h-]	NA	|GO:0008152|GO:0016491|GO:0055114	ORTHOMCL6155 (2 genes,2 taxa):
TR10203|c1_g1	1.39317	4.61101	4.89e-05	0.00048002	gi|62900343|sp|O43159.2|RRP8_HUMAN|RecName: Full=Ribosomal RNA-processing protein 8; AltName: Full=Cerebral protein 1; AltName: Full=Nucleomethylin [Homo sapiens]	|K14850	|GO:0008152|GO:0008168	NA
TR10204|c0_g1	-0.742617	4.11587	0.035935	0.114824	gi|731649|sp|P38770.1|BRL1_YEAST|RecName: Full=Nucleus export protein BRL1; AltName: Full=BRR6-like protein 1 [Saccharomyces cerevisiae S288c]	NA	|GO:0006406|GO:0006611|GO:0006998|GO:0031965	ORTHOMCL4982 (2 genes,2 taxa):
TR10205|c0_g1	1.43966	0.154252	0.367566	0.599519	NA	NA	NA	NA
TR10206|c0_g1	-0.229469	4.7844	0.488421	0.717473	NA	NA	NA	NA
TR10206|c1_g1	-0.276186	4.68055	0.388711	0.622504	NA	NA	NA	ORTHOMCL9342 (2 genes,2 taxa):
TR10207|c0_g1	-0.59744	1.56013	0.4541	0.683559	NA	NA	NA	NA
TR10208|c0_g1	0.831872	4.30325	0.0345351	0.111525	NA	NA	NA	NA
TR10208|c1_g1	0.291025	4.63772	0.395019	0.629418	NA	NA	NA	NA
TR10209|c0_g1	-1.24497	3.89395	0.00971953	0.0411468	NA	NA	NA	NA
TR10209|c1_g1	0.469783	4.90676	0.139566	0.312454	NA	NA	NA	NA
TR1020|c0_g1	-0.344235	3.96382	0.37024	0.602424	NA	NA	NA	NA
TR10210|c0_g1	0.140628	9.39749	0.666005	0.852862	gi|1730665|sp|P53721.1|RCF2_YEAST|RecName: Full=Respiratory supercomplex factor 2, mitochondrial; AltName: Full=Altered inheritance of mitochondria protein 38 [Saccharomyces cerevisiae S288c]	NA	NA	ORTHOMCL6991 (2 genes,2 taxa):
TR10211|c0_g1	0.236678	1.28387	0.799847	0.944768	NA	NA	NA	ORTHOMCL9226 (2 genes,2 taxa):
TR10212|c0_g1	0.203167	2.70168	0.736628	0.902441	NA	NA	NA	NA
TR10212|c1_g1	-0.080573	4.01863	0.856687	0.98387	NA	NA	NA	ORTHOMCL7967 (2 genes,2 taxa):
TR10212|c2_g1	0.00192117	3.61791	1	1	NA	NA	NA	ORTHOMCL6439 (2 genes,2 taxa):
TR10213|c0_g1	1.3731	-0.156175	0.638816	0.839346	NA	NA	NA	NA
TR10214|c0_g1	1.57904	0.208982	0.407891	0.639663	NA	NA	NA	NA
TR10215|c0_g1	-0.536032	9.36068	0.111405	0.265731	gi|74629310|sp|Q7Z9I0.1|YHA8_SCHPO|RecName: Full=Uncharacterized MFS-type transporter C409.08 [Schizosaccharomyces pombe 972h-]	NA	|GO:0016021|GO:0022857|GO:0055085	NA
TR10216|c0_g1	0.883332	7.19635	0.00607253	0.0279906	gi|338819211|sp|P0CP79.1|PPIB_CRYNB|RecName: Full=Peptidyl-prolyl cis-trans isomerase B; Short=PPIase B; AltName: Full=Rotamase B; Flags: Precursor [Cryptococcus neoformans var. neoformans B-3501A]	|K03768	|GO:0000413|GO:0003755|GO:0006457	ORTHOMCL5315 (2 genes,2 taxa):
TR10217|c0_g1	-0.347762	6.61568	0.242678	0.459449	NA	NA	NA	ORTHOMCL8460 (2 genes,2 taxa):
TR10218|c0_g1	-2.75734	9.64176	1.17e-19	1.89e-17	gi|134975|sp|P15705.1|STI1_YEAST|RecName: Full=Heat shock protein STI1 [Saccharomyces cerevisiae S288c]	|K09553	|GO:0005515	ORTHOMCL7481 (2 genes,2 taxa):
TR10219|c0_g1	1.92737	0.562533	0.0927955	0.234241	gi|62901474|sp|Q9UVG6.3|VPS15_PICPA|RecName: Full=Putative serine/threonine-protein kinase VPS15; AltName: Full=Vacuolar protein sorting-associated protein 15 [Komagataella pastoris]	NA	|GO:0004672|GO:0005524|GO:0006468	NA
TR1021|c0_g1	-0.294403	1.00632	0.893149	1	NA	NA	NA	NA
TR10220|c0_g1	-1.04687	7.84122	0.000240979	0.00190934	gi|2493846|sp|P79010.1|COX4_SCHPO|RecName: Full=Cytochrome c oxidase subunit 4, mitochondrial; AltName: Full=Cytochrome c oxidase polypeptide IV; Flags: Precursor [Schizosaccharomyces pombe 972h-]	|K02265	|GO:0004129|GO:0005740	ORTHOMCL7656 (2 genes,2 taxa):
TR10221|c0_g1	0.763568	9.02032	0.0309513	0.102469	gi|54036586|sp|Q876L8.1|XYL1_HYPJE|RecName: Full=NAD(P)H-dependent D-xylose reductase xyl1; Short=XR [Trichoderma reesei]	|K17743	NA	ORTHOMCL5730 (2 genes,2 taxa):
TR10222|c0_g1	2.47384	1.67063	0.000374964	0.00275791	NA	NA	NA	NA
TR10222|c1_g1	3.41459	8.58144	5.54e-26	1.93e-23	gi|6166151|sp|O14321.1|ERG6_SCHPO|RecName: Full=Sterol 24-C-methyltransferase erg6; AltName: Full=Delta(24)-sterol C-methyltransferase erg6; AltName: Full=Ergosterol biosynthesis protein 6 [Schizosaccharomyces pombe 972h-]	|K00559	|GO:0001510|GO:0006694|GO:0008152|GO:0008168|GO:0008610|GO:0009452	ORTHOMCL8627 (2 genes,2 taxa):
TR10223|c0_g1	1.01214	0.420077	0.441498	0.671345	gi|74582648|sp|O93844.1|NUP_CANAX|RecName: Full=Purine nucleoside permease; Flags: Precursor [Candida albicans]	NA	|GO:0055085	NA
TR10224|c0_g1	0.858087	4.64516	0.0125485	0.0504967	gi|121788175|sp|Q2H9L1.1|DOT1_CHAGB|RecName: Full=Histone-lysine N-methyltransferase, H3 lysine-79 specific; AltName: Full=Histone H3-K79 methyltransferase; Short=H3-K79-HMTase [Chaetomium globosum CBS 148.51]	|K11427	|GO:0018024	ORTHOMCL8142 (2 genes,2 taxa):
TR10225|c0_g1	0.397095	1.03541	0.624687	0.82864	NA	NA	NA	NA
TR10226|c0_g1	0.321985	6.15023	0.290505	0.515507	gi|74676404|sp|Q06497.1|ANT1_YEAST|RecName: Full=Peroxisomal adenine nucleotide transporter 1 [Saccharomyces cerevisiae S288c]	NA	NA	ORTHOMCL6866 (2 genes,2 taxa):
TR10227|c0_g1	0.140939	6.03131	0.615849	0.821289	gi|51701989|sp|Q7RYI0.1|MIC10_NEUCR|RecName: Full=MICOS complex subunit mic10; AltName: Full=Mitochondrial inner membrane organizing system protein 1 [Neurospora crassa OR74A]	|K17784	NA	ORTHOMCL9164 (2 genes,2 taxa):
TR10228|c0_g1	5.59137	10.9011	1.44e-51	4.85e-48	gi|12643635|sp|O74969.1|GHT2_SCHPO|RecName: Full=High-affinity glucose transporter ght2; AltName: Full=Hexose transporter 2 [Schizosaccharomyces pombe 972h-]	NA	|GO:0016021|GO:0022857|GO:0055085	NA
TR10229|c0_g1	1.73447	6.77598	2.98e-08	6.72e-07	NA	NA	NA	ORTHOMCL7898 (2 genes,2 taxa):
TR1022|c0_g1	-0.590987	0.481484	0.631674	0.834408	gi|74623660|sp|Q99385.1|VCX1_YEAST|RecName: Full=Vacuolar calcium ion transporter; AltName: Full=High copy number undoes manganese protein 1; AltName: Full=Manganese resistance 1 protein; AltName: Full=Vacuolar Ca(2+)/H(+) exchanger [Saccharomyces cerevisiae S288c]	NA	NA	NA
TR10230|c0_g1	-2.68858	7.02659	3.82e-16	3.53e-14	gi|1351673|sp|Q09923.1|YAKC_SCHPO|RecName: Full=Aldo-keto reductase yakc [NADP(+)] [Schizosaccharomyces pombe 972h-]	NA	NA	NA
TR10231|c0_g1	1.29219	0.0976341	0.489195	0.718263	NA	NA	NA	NA
TR10232|c0_g1	0.427932	0.0884085	1	1	NA	NA	NA	NA
TR10233|c0_g1	1.32557	-0.163606	0.652173	0.847081	NA	NA	NA	NA
TR10234|c0_g1	1.85341	4.54734	1.13e-06	1.76e-05	gi|1175757|sp|P43388.1|YDCM_METS1|RecName: Full=Uncharacterized protein in dcmA 3'region, partial [Methylophilus leisingeri]	NA	NA	ORTHOMCL8404 (2 genes,2 taxa):
TR10235|c0_g1	-1.24263	5.71891	0.000139603	0.00119002	NA	NA	NA	ORTHOMCL7354 (2 genes,2 taxa):
TR10235|c1_g1	-0.613582	3.30166	0.202465	0.404552	NA	NA	NA	NA
TR10236|c0_g1	-0.631846	1.48033	0.478201	0.708735	gi|121794|sp|P07982.1|GUN2_HYPJE|RecName: Full=Endoglucanase EG-II; Short=EGLII; AltName: Full=Cellulase; AltName: Full=Endo-1,4-beta-glucanase; Flags: Precursor [Trichoderma reesei]	NA	|GO:0004553|GO:0005576|GO:0005975|GO:0030248	NA
TR10236|c1_g1	0.271945	2.29973	0.664376	0.851561	gi|1708076|sp|Q04469.1|GUN1_CRYFL|RecName: Full=Endoglucanase 1; AltName: Full=Carboxymethyl-cellulase 1; Short=CMCase 1; Short=Cellulase 1; AltName: Full=Endo-1,4-beta-glucanase 1; Flags: Precursor [Cryptococcus flavus]	NA	|GO:0004553|GO:0005975	ORTHOMCL7783 (2 genes,2 taxa):
TR10237|c0_g1	-0.438432	5.87569	0.166433	0.35267	NA	NA	NA	NA
TR10237|c1_g1	-0.172478	4.93551	0.590547	0.799848	NA	NA	NA	NA
TR10237|c2_g1	-0.169356	6.77119	0.570945	0.781632	NA	NA	NA	ORTHOMCL8764 (2 genes,2 taxa):
TR10237|c3_g1	0.611586	4.88782	0.0397603	0.123896	NA	NA	NA	NA
TR10237|c4_g1	-1.88234	1.09244	0.0355165	0.11389	NA	NA	NA	NA
TR10238|c0_g1	1.82012	8.47794	4.37e-07	7.54e-06	gi|32699500|sp|P59769.1|GRP78_ASPAW|RecName: Full=78 kDa glucose-regulated protein homolog; Short=GRP-78; AltName: Full=Immunoglobulin heavy chain-binding protein homolog; Short=BiP; Flags: Precursor [Aspergillus awamori]	|K09490	|GO:0000902	NA
TR10239|c0_g1	0.987083	3.90864	0.0079044	0.0348543	gi|585899|sp|P36532.2|RM37_YEAST|RecName: Full=54S ribosomal protein L37, mitochondrial; AltName: Full=YmL37; Flags: Precursor [Saccharomyces cerevisiae S288c]	|K17435	NA	ORTHOMCL7106 (2 genes,2 taxa):
TR1023|c0_g1	0.93602	0.175211	0.636349	0.838264	NA	NA	NA	NA
TR10240|c1_g1	-0.501865	5.13437	0.0911236	0.231097	gi|67477356|sp|P19968.2|NUZM_NEUCR|RecName: Full=NADH-ubiquinone oxidoreductase 21.3 kDa subunit [Neurospora crassa OR74A]	NA	NA	ORTHOMCL4115 (2 genes,2 taxa):
TR10241|c0_g1	0.0931093	2.85446	0.871098	0.993887	NA	NA	NA	NA
TR10241|c1_g1	0.043245	7.39359	0.931578	1	NA	NA	NA	NA
TR10241|c2_g1	0.418279	6.96195	0.425902	0.657222	gi|1175459|sp|Q09788.1|ASL1_SCHPO|RecName: Full=Alkali-sensitive linkage protein 1; Flags: Precursor [Schizosaccharomyces pombe 972h-]	NA	NA	NA
TR10241|c3_g1	-0.988753	3.90388	0.0707303	0.191948	NA	NA	NA	NA
TR10242|c0_g1	0.10694	-0.351121	1	1	NA	NA	NA	NA
TR10243|c0_g1	-0.628322	5.0927	0.0380702	0.12003	NA	NA	NA	ORTHOMCL9035 (2 genes,2 taxa):
TR10243|c1_g1	-1.63039	4.55174	3.08e-06	4.25e-05	NA	NA	NA	NA
TR10243|c2_g1	-2.07934	2.5556	0.000293456	0.00224581	NA	NA	NA	NA
TR10244|c0_g1	0.419862	0.635366	0.689141	0.870841	NA	NA	NA	NA
TR10244|c0_g2	0.137406	2.35357	0.902075	1	NA	NA	|GO:0005199|GO:0009277	NA
TR10245|c0_g1	1.48039	2.82545	0.00227606	0.0125151	gi|1703459|sp|P52890.1|ATF1_SCHPO|RecName: Full=Transcription factor atf1; AltName: Full=Protein sss1; AltName: Full=Transcription factor mts1 [Schizosaccharomyces pombe 972h-]	NA	|GO:0003700|GO:0006355|GO:0043565	NA
TR10245|c1_g1	-0.0255081	5.45014	0.95262	1	NA	|K09051	NA	ORTHOMCL2879 (2 genes,2 taxa):
TR10245|c2_g1	-1.03514	4.57911	0.00493124	0.0235649	NA	NA	NA	NA
TR10246|c0_g1	-0.21702	0.228954	1	1	NA	NA	NA	NA
TR10246|c1_g1	-5.57313	7.08161	1.13e-40	2.3e-37	gi|1346290|sp|P49374.1|HGT1_KLULA|RecName: Full=High-affinity glucose transporter [Kluyveromyces lactis NRRL Y-1140]	NA	|GO:0016021|GO:0022857|GO:0055085	NA
TR10247|c0_g1	1.32711	1.82333	0.0439786	0.13397	NA	NA	NA	NA
TR10248|c0_g1	-0.221822	7.54919	0.407269	0.63911	NA	NA	NA	NA
TR10249|c0_g1	-0.80292	0.689562	0.436482	0.666589	NA	NA	NA	NA
TR1024|c0_g1	0.84966	6.1423	0.00449613	0.021912	NA	NA	NA	NA
TR1024|c1_g1	0.31993	7.94308	0.228851	0.442008	NA	NA	NA	ORTHOMCL6702 (2 genes,2 taxa):
TR10250|c0_g1	-0.340519	8.04926	0.206901	0.410772	gi|6094245|sp|P40995.2|SCD1_SCHPO|RecName: Full=Rho guanine nucleotide exchange factor scd1 [Schizosaccharomyces pombe 972h-]	|K11236	|GO:0005089|GO:0005515|GO:0035023	ORTHOMCL9076 (2 genes,2 taxa):
TR10251|c0_g1	3.0126	2.06314	5e-06	6.53e-05	NA	NA	NA	NA
TR10251|c1_g1	1.71728	0.908393	0.0733527	0.196845	NA	NA	NA	NA
TR10252|c0_g1	-0.196742	0.361581	1	1	gi|118233|sp|P15365.1|DAL5_YEAST|RecName: Full=Allantoate permease [Saccharomyces cerevisiae S288c]	NA	|GO:0016021|GO:0055085	NA
TR10253|c0_g1	0.761443	5.59192	0.00747188	0.0332495	gi|74625368|sp|Q9P7C1.1|YKU3_SCHPO|RecName: Full=Uncharacterized J domain-containing protein C2E1P5.03; Flags: Precursor [Schizosaccharomyces pombe 972h-]	NA	NA	ORTHOMCL7822 (2 genes,2 taxa):
TR10254|c0_g2	0.442749	2.1458	0.507786	0.734825	NA	NA	NA	NA
TR10255|c0_g1	0.0672584	7.15472	0.821944	0.960617	gi|51701494|sp|Q9HGX4.3|H2A_AGABI|RecName: Full=Histone H2A [Agaricus bisporus]	|K11251	|GO:0003677|GO:0005622|GO:0043565	ORTHOMCL6119 (2 genes,2 taxa):
TR10256|c0_g1	0.479061	1.6891	0.512101	0.738853	NA	NA	NA	ORTHOMCL8812 (2 genes,2 taxa):
TR10257|c0_g1	0.327131	0.922814	0.863549	0.988066	NA	NA	NA	NA
TR10258|c0_g1	0.209511	1.489	0.821272	0.960164	NA	NA	NA	NA
TR10259|c0_g1	0.642132	3.80176	0.113418	0.26922	gi|132461|sp|P22227.1|ZFP42_MOUSE|RecName: Full=Zinc finger protein 42; Short=Zfp-42; AltName: Full=Reduced expression protein 1; Short=REX-1; Short=mREX-1 [Mus musculus]	NA	NA	ORTHOMCL7210 (2 genes,2 taxa):
TR1025|c0_g1	-1.41259	1.11685	0.0931591	0.234769	NA	NA	NA	NA
TR1025|c0_g2	5.80517	0.84527	4.99e-05	0.000488033	NA	NA	NA	NA
TR1025|c1_g1	-0.811702	0.00823837	0.717301	0.889714	NA	NA	NA	NA
TR10260|c1_g1	0.846861	5.94969	0.00989295	0.0417354	NA	|K02272	|GO:0004129	ORTHOMCL7700 (2 genes,2 taxa):
TR10261|c0_g1	1.41995	1.78224	0.0636525	0.177126	NA	NA	NA	NA
TR10261|c1_g1	1.92292	0.810825	0.0367558	0.116906	NA	NA	NA	NA
TR10262|c0_g1	-0.23743	2.80971	0.641657	0.840574	gi|2494585|sp|P97501.1|FMO3_MOUSE|RecName: Full=Dimethylaniline monooxygenase [N-oxide-forming] 3; AltName: Full=Dimethylaniline oxidase 3; AltName: Full=Hepatic flavin-containing monooxygenase 3; Short=FMO 3; AltName: Full=Trimethylamine monooxygenase [Mus musculus]	NA	|GO:0004499|GO:0050660|GO:0050661|GO:0055114	NA
TR10262|c0_g2	3.66941	-0.142328	0.0968554	0.241023	NA	NA	NA	NA
TR10262|c1_g1	0.355004	4.17393	0.307411	0.534388	gi|74638555|sp|Q9HFE4.1|FMO1_SCHPO|RecName: Full=Thiol-specific monooxygenase; AltName: Full=Flavin-dependent monooxygenase [Schizosaccharomyces pombe 972h-]	NA	NA	NA
TR10262|c2_g1	0.869195	1.9545	0.211475	0.417311	gi|221272029|sp|A8MRX0.2|GSOX5_ARATH|RecName: Full=Flavin-containing monooxygenase FMO GS-OX5; AltName: Full=Flavin-monooxygenase glucosinolate S-oxygenase 5 [Arabidopsis thaliana]	NA	|GO:0004499|GO:0050660|GO:0050661|GO:0055114	NA
TR10263|c0_g1	-1.93504	3.54884	0.0001	0.000890613	NA	NA	NA	NA
TR10263|c1_g1	-1.1316	6.43171	0.000745218	0.0049424	gi|12644235|sp|P36619.2|PMD1_SCHPO|RecName: Full=Leptomycin B resistance protein pmd1 [Schizosaccharomyces pombe 972h-]	|K05658	|GO:0005524|GO:0006810|GO:0016021|GO:0016887|GO:0042626|GO:0055085	NA
TR10264|c0_g1	0.449017	0.102841	1	1	NA	NA	NA	NA
TR10265|c0_g1	0.858924	3.74763	0.0284361	0.0958669	gi|3123199|sp|P41889.2|CUT9_SCHPO|RecName: Full=Anaphase-promoting complex subunit cut9; AltName: Full=20S cyclosome/APC complex protein cut9; AltName: Full=Cell untimely torn protein 9 [Schizosaccharomyces pombe 972h-]	|K03353	|GO:0005515	ORTHOMCL6398 (2 genes,2 taxa):
TR10265|c1_g1	1.15603	1.20005	0.23275	0.446952	NA	NA	NA	NA
TR10266|c0_g1	-4.53507	3.66325	1.21e-05	0.000141695	NA	NA	NA	NA
TR10266|c1_g1	-3.99461	2.83921	0.000412512	0.00298704	NA	NA	NA	ORTHOMCL5273 (2 genes,2 taxa):
TR10266|c2_g1	-5.10996	3.82848	2.07e-06	2.99e-05	NA	NA	NA	NA
TR10267|c0_g1	0.314871	2.12513	0.607061	0.813411	gi|3183125|sp|O14215.1|PRI1_SCHPO|RecName: Full=DNA primase small subunit [Schizosaccharomyces pombe 972h-]	|K02684	|GO:0003896|GO:0006269	ORTHOMCL7457 (2 genes,2 taxa):
TR10267|c1_g1	-0.608768	2.93663	0.219578	0.42908	gi|3183125|sp|O14215.1|PRI1_SCHPO|RecName: Full=DNA primase small subunit [Schizosaccharomyces pombe 972h-]	|K02684	|GO:0003896|GO:0006269	NA
TR10267|c2_g1	0.476024	1.69662	0.457332	0.687299	NA	NA	NA	ORTHOMCL3050 (2 genes,2 taxa):
TR10268|c0_g1	0.434874	6.70218	0.145966	0.32229	gi|189047121|sp|P78603.2|SEC17_COPC7|RecName: Full=Vesicular-fusion protein SEC17 [Coprinopsis cinerea okayama7#130]	|K15296	NA	ORTHOMCL7638 (2 genes,2 taxa):
TR10269|c0_g1	1.19928	1.17314	0.119295	0.279112	NA	NA	NA	NA
TR1026|c0_g1	-3.08269	2.58584	0.017258	0.0651322	NA	NA	NA	NA
TR1026|c1_g1	-0.470494	-0.0873959	1	1	NA	NA	NA	NA
TR10270|c0_g1	-4.3554	7.40285	9.89e-14	6.4e-12	NA	NA	NA	ORTHOMCL8620 (2 genes,2 taxa):
TR10271|c0_g1	1.37496	2.43632	0.030027	0.100063	NA	NA	NA	NA
TR10272|c0_g1	2.77611	8.30806	3.63e-06	4.94e-05	gi|26006985|sp|Q59931.2|GAPN_STRMU|RecName: Full=NADP-dependent glyceraldehyde-3-phosphate dehydrogenase; AltName: Full=Glyceraldehyde-3-phosphate dehydrogenase [NADP(+)]; AltName: Full=Non-phosphorylating glyceraldehyde 3-phosphate dehydrogenase; AltName: Full=Triosephosphate dehydrogenase [Streptococcus mutans UA159]	NA	|GO:0008152|GO:0016491|GO:0055114	NA
TR10272|c1_g1	3.0761	5.77408	6.7e-06	8.45e-05	gi|3913711|sp|P81406.1|GAPN_PEA|RecName: Full=NADP-dependent glyceraldehyde-3-phosphate dehydrogenase; AltName: Full=Glyceraldehyde-3-phosphate dehydrogenase [NADP(+)]; AltName: Full=Non-phosphorylating glyceraldehyde 3-phosphate dehydrogenase; AltName: Full=Triosephosphate dehydrogenase [Pisum sativum]	NA	|GO:0008152|GO:0016491|GO:0055114	ORTHOMCL6839 (2 genes,2 taxa):
TR10273|c0_g1	0.322083	5.89029	0.358235	0.588792	gi|347595668|sp|Q08970.2|MMT2_YEAST|RecName: Full=Mitochondrial metal transporter 2; Flags: Precursor [Saccharomyces cerevisiae S288c]	NA	|GO:0006812|GO:0008324|GO:0016021|GO:0055085	ORTHOMCL9152 (2 genes,2 taxa):
TR10273|c1_g1	0.041929	4.95894	0.904812	1	NA	NA	NA	NA
TR10274|c0_g1	1.64015	5.90386	1.37e-06	2.08e-05	gi|380865387|sp|Q10367.2|GLO3_SCHPO|RecName: Full=ADP-ribosylation factor GTPase-activating protein glo3; Short=ARF GAP glo3 [Schizosaccharomyces pombe 972h-]	|K12493	|GO:0008060|GO:0008270|GO:0032312	ORTHOMCL7884 (2 genes,2 taxa):
TR10275|c0_g1	1.66986	5.0856	7.16e-07	1.17e-05	gi|667467160|sp|A4GNA8.1|PSD3_ARATH|RecName: Full=Phosphatidylserine decarboxylase proenzyme 3; Contains: RecName: Full=Phosphatidylserine decarboxylase 3 beta chain; Contains: RecName: Full=Phosphatidylserine decarboxylase 3 alpha chain [Arabidopsis thaliana]	|K01613	|GO:0004609|GO:0008654	NA
TR10275|c1_g1	1.52917	0.965216	0.0845791	0.218608	NA	NA	NA	NA
TR10276|c0_g1	-0.563807	7.40533	0.0389535	0.12208	NA	NA	NA	ORTHOMCL8871 (2 genes,2 taxa):
TR10277|c0_g1	2.40319	0.811622	0.0158523	0.0608094	NA	NA	NA	NA
TR10278|c0_g1	0.795365	6.36207	0.00954661	0.0405674	gi|74698267|sp|Q9P3U4.1|HEL1_SCHPO|RecName: Full=E3 ubiquitin-protein ligase dbl4; AltName: Full=DNA-break-localizing protein 4; AltName: Full=Histone E3 ligase 1 [Schizosaccharomyces pombe 972h-]	|K11968	|GO:0008270	ORTHOMCL8383 (2 genes,2 taxa):
TR10278|c1_g1	0.621256	5.51747	0.0584038	0.166409	gi|62900083|sp|Q6J3Q7.3|COX17_CANFA|RecName: Full=Cytochrome c oxidase copper chaperone [Canis lupus familiaris]	|K02260	|GO:0005507|GO:0005758|GO:0006825|GO:0016531	ORTHOMCL7324 (2 genes,2 taxa):
TR10279|c0_g1	3.78059	5.84799	3.92e-28	1.78e-25	gi|408360073|sp|O74741.2|DIOXL_SCHPO|RecName: Full=4,5-DOPA dioxygenase extradiol-like protein [Schizosaccharomyces pombe 972h-]	NA	|GO:0006725|GO:0008198|GO:0016491	ORTHOMCL9391 (2 genes,2 taxa):
TR1027|c0_g1	-0.905208	6.80956	0.00184015	0.0105198	gi|122114435|sp|Q7K2G1.1|ADRM1_DROME|RecName: Full=Proteasomal ubiquitin receptor ADRM1 homolog; AltName: Full=Regulatory particle non-ATPase 13 protein; AltName: Full=p42E [Drosophila melanogaster]	NA	|GO:0005634|GO:0005737	ORTHOMCL3389 (2 genes,2 taxa):
TR1027|c1_g1	0.403999	4.73919	0.205819	0.409253	gi|75075796|sp|Q4R4S4.1|ARL8B_MACFA|RecName: Full=ADP-ribosylation factor-like protein 8B [Macaca fascicularis]	|K07955	|GO:0005525|GO:0005622|GO:0005634|GO:0005737|GO:0007264	ORTHOMCL7767 (2 genes,2 taxa):
TR10280|c0_g1	-0.426839	7.7725	0.106515	0.257383	gi|466171|sp|P33723.1|YPT1_NEUCR|RecName: Full=GTP-binding protein ypt1 [Neurospora crassa OR74A]	|K07874	|GO:0005525|GO:0005622|GO:0005634|GO:0005737|GO:0007264	ORTHOMCL5973 (2 genes,2 taxa):
TR10280|c1_g1	-1.96338	1.77699	0.0174089	0.0655713	NA	NA	NA	NA
TR10281|c0_g1	-1.82348	2.80229	0.000984575	0.00622137	NA	NA	NA	NA
TR10281|c1_g1	-1.01102	3.12474	0.0735109	0.19715	NA	NA	NA	NA
TR10281|c2_g1	-0.945889	2.65473	0.0865903	0.222443	NA	NA	NA	NA
TR10281|c3_g1	-1.09239	0.0822078	0.490606	0.71929	NA	NA	NA	NA
TR10282|c0_g1	1.14343	6.9014	0.000459569	0.00327776	gi|74624853|sp|Q9HGN7.1|SEC63_SCHPO|RecName: Full=Translocation protein sec63 [Schizosaccharomyces pombe 972h-]	|K09540	NA	ORTHOMCL8262 (2 genes,2 taxa):
TR10283|c0_g1	0.339514	5.9859	0.253496	0.472332	gi|18203510|sp|Q9USM7.1|TIM23_SCHPO|RecName: Full=Mitochondrial import inner membrane translocase subunit tim23 [Schizosaccharomyces pombe 972h-]	|K17794	NA	ORTHOMCL7079 (2 genes,2 taxa):
TR10284|c0_g1	0.705125	3.76533	0.12565	0.289498	gi|82186348|sp|Q6P3R2.1|MFS7B_XENTR|RecName: Full=Major facilitator superfamily domain-containing protein 7-b [Xenopus (Silurana) tropicalis]	NA	NA	NA
TR10284|c0_g2	-0.960261	6.98136	0.000566451	0.00390699	gi|82186348|sp|Q6P3R2.1|MFS7B_XENTR|RecName: Full=Major facilitator superfamily domain-containing protein 7-b [Xenopus (Silurana) tropicalis]	NA	|GO:0016021|GO:0055085	NA
TR10284|c1_g1	-1.70882	4.5145	1.99e-06	2.91e-05	NA	NA	NA	NA
TR10285|c0_g1	0.0302441	0.986114	1	1	NA	NA	NA	ORTHOMCL8016 (2 genes,2 taxa):
TR10286|c0_g1	-0.903275	1.11395	0.270096	0.492777	NA	NA	NA	NA
TR10287|c0_g1	-0.469349	2.19816	0.473897	0.704814	NA	NA	NA	NA
TR10287|c1_g1	0.0633298	1.43363	1	1	NA	NA	NA	NA
TR10288|c0_g1	0.212087	4.53535	0.550305	0.762939	gi|62903498|sp|Q9SK39.1|SBP3_ARATH|RecName: Full=Probable steroid-binding protein 3; Short=AtMP3; AltName: Full=Membrane-associated progesterone-binding protein 2; Short=AtMAPR2 [Arabidopsis thaliana]	NA	|GO:0020037	NA
TR10289|c0_g1	-1.18484	0.68387	0.249368	0.467451	NA	NA	NA	NA
TR1028|c0_g1	0.567969	-0.0807672	1	1	NA	NA	NA	NA
TR10290|c0_g1	-0.771904	4.6651	0.112044	0.266947	NA	NA	NA	NA
TR10290|c1_g1	-0.728103	4.73532	0.138724	0.311396	NA	NA	NA	NA
TR10291|c0_g1	0.172664	1.10676	0.89313	1	NA	NA	NA	NA
TR10292|c0_g1	-1.30979	5.712	2.53e-05	0.000269887	NA	NA	NA	ORTHOMCL9512 (2 genes,2 taxa):
TR10293|c0_g1	-1.91867	0.00168499	0.28317	0.507714	NA	NA	NA	NA
TR10294|c0_g1	0.038991	0.00636904	1	1	NA	NA	NA	NA
TR10295|c0_g1	-1.96168	0.708323	0.116049	0.273613	NA	NA	NA	NA
TR10296|c0_g1	-0.218788	7.31955	0.411464	0.643001	gi|338817712|sp|P0CM72.1|CHS7_CRYNJ|RecName: Full=Chitin synthase export chaperone [Cryptococcus neoformans var. neoformans JEC21]	NA	NA	ORTHOMCL5640 (2 genes,2 taxa):
TR10297|c0_g1	1.18817	5.57764	0.00043206	0.00310564	gi|338818358|sp|P0CQ61.1|NSA2_CRYNB|RecName: Full=Ribosome biogenesis protein NSA2 [Cryptococcus neoformans var. neoformans B-3501A]	|K14842	NA	ORTHOMCL8590 (2 genes,2 taxa):
TR10298|c0_g1	-0.273836	3.63819	0.500703	0.729164	NA	NA	NA	NA
TR10299|c0_g1	1.92333	5.8966	8.13e-11	3.32e-09	gi|82192857|sp|Q503Y4.1|OVCA2_DANRE|RecName: Full=Ovarian cancer-associated gene 2 protein homolog [Danio rerio]	NA	NA	ORTHOMCL8101 (2 genes,2 taxa):
TR1029|c0_g1	0.149334	-0.156415	1	1	NA	NA	NA	NA
TR102|c0_g1	5.54986	0.690854	0.000176378	0.00145443	gi|357529056|sp|Q00730.2|STCW_EMENI|RecName: Full=Putative sterigmatocystin biosynthesis monooxygenase stcW [Aspergillus nidulans FGSC A4]	NA	NA	NA
TR102|c0_g2	-0.610013	1.54123	0.525779	0.746665	gi|357529056|sp|Q00730.2|STCW_EMENI|RecName: Full=Putative sterigmatocystin biosynthesis monooxygenase stcW [Aspergillus nidulans FGSC A4]	NA	NA	NA
TR102|c1_g1	0.225966	1.96998	0.734137	0.900892	gi|357529056|sp|Q00730.2|STCW_EMENI|RecName: Full=Putative sterigmatocystin biosynthesis monooxygenase stcW [Aspergillus nidulans FGSC A4]	NA	NA	NA
TR10300|c0_g1	-0.655323	3.70049	0.0886213	0.226435	NA	NA	NA	ORTHOMCL7852 (2 genes,2 taxa):
TR10301|c0_g1	0.296464	0.499239	1	1	NA	NA	NA	NA
TR10302|c0_g1	-0.41291	-0.0643615	1	1	gi|74582933|sp|O94564.1|YGD6_SCHPO|RecName: Full=Zinc-type alcohol dehydrogenase-like protein C1773.06c [Schizosaccharomyces pombe 972h-]	NA	NA	NA
TR10303|c0_g1	2.05681	1.92265	0.000729224	0.00486182	NA	NA	NA	NA
TR10304|c0_g1	-0.502939	4.07526	0.145554	0.321826	gi|74996569|sp|Q54F46.1|WARA_DICDI|RecName: Full=Homeobox protein Wariai; AltName: Full=Homeobox protein 1; Short=DdHbx-1 [Dictyostelium discoideum]	NA	|GO:0003677|GO:0006355	ORTHOMCL8349 (2 genes,2 taxa):
TR10305|c0_g1	-0.132248	3.91317	0.748028	0.909775	gi|85541986|sp|Q69Z14.2|VA0E_SCHPO|RecName: Full=V-type proton ATPase subunit e; Short=V-ATPase subunit e; AltName: Full=Vacuolar proton pump subunit e [Schizosaccharomyces pombe 972h-]	|K02153	|GO:0015078|GO:0015991|GO:0033179	ORTHOMCL7268 (2 genes,2 taxa):
TR10306|c0_g1	0.195222	4.53844	0.555713	0.767318	gi|1171935|sp|P80324.1|OXDA_RHOTO|RecName: Full=D-amino-acid oxidase; Short=DAAO; Short=DAMOX; Short=DAO [Rhodosporidium toruloides]	NA	|GO:0016491|GO:0055114	ORTHOMCL9359 (2 genes,2 taxa):
TR10307|c0_g1	1.31484	1.73133	0.0680911	0.186368	NA	NA	|GO:0008152|GO:0016787	NA
TR10308|c0_g1	-0.430626	8.17239	0.125454	0.289177	gi|6174938|sp|P87262.1|RL34A_YEAST|RecName: Full=60S ribosomal protein L34-A [Saccharomyces cerevisiae S288c]	|K02915	|GO:0003735|GO:0005622|GO:0005840|GO:0006412	NA
TR10309|c0_g1	0.728809	7.21104	0.00903215	0.0388104	gi|75335895|sp|Q9M427.1|UBP1_NICPL|RecName: Full=Oligouridylate-binding protein 1; Short=NpUBP1; AltName: Full=Polyuridylate-binding protein UBP1; Short=Poly(U)-binding protein UBP1 [Nicotiana plumbaginifolia]	|K13201	|GO:0003676	NA
TR10309|c1_g1	0.754982	6.68992	0.00618368	0.028421	gi|308153665|sp|P32588.4|PUB1_YEAST|RecName: Full=Nuclear and cytoplasmic polyadenylated RNA-binding protein PUB1; AltName: Full=ARS consensus-binding protein ACBP-60; AltName: Full=Poly uridylate-binding protein; Short=Poly(U)-binding protein [Saccharomyces cerevisiae S288c]	|K13201	|GO:0003676	ORTHOMCL8705 (2 genes,2 taxa):
TR1030|c0_g1	-0.493122	0.286937	0.783005	0.933762	NA	NA	NA	NA
TR10310|c0_g1	0.501828	0.0925563	1	1	NA	NA	NA	NA
TR10310|c1_g1	0.315575	3.11451	0.512452	0.739206	gi|59799780|sp|O43000.2|LIZ1_SCHPO|RecName: Full=Pantothenate transporter liz1 [Schizosaccharomyces pombe 972h-]	NA	|GO:0016021|GO:0055085	ORTHOMCL7014 (2 genes,2 taxa):
TR10311|c0_g1	-2.04751	1.34211	0.0175069	0.065834	NA	NA	NA	NA
TR10311|c1_g1	-0.775376	1.86305	0.26885	0.491115	NA	NA	NA	NA
TR10312|c0_g1	-5.0982	0.473054	0.00203026	0.0114005	NA	NA	NA	NA
TR10312|c0_g2	1.3259	3.57712	0.00219067	0.0121374	gi|75097578|sp|O22788.1|PXG3_ARATH|RecName: Full=Probable peroxygenase 3; Short=AtPXG3; AltName: Full=Caleosin-3; AltName: Full=Protein RESPONSIVE TO DESICCATION 20 [Arabidopsis thaliana]	NA	NA	ORTHOMCL7977 (2 genes,2 taxa):
TR10313|c0_g1	1.5048	2.54476	0.0152401	0.0588476	NA	NA	NA	NA
TR10314|c0_g1	0.787261	0.160999	0.773934	0.927571	NA	NA	NA	NA
TR10315|c0_g1	0.401407	5.19351	0.202657	0.404801	gi|218526566|sp|B0D8R3.1|MKAR_LACBS|RecName: Full=Very-long-chain 3-oxoacyl-CoA reductase; AltName: Full=3-ketoacyl-CoA reductase; Short=3-ketoreductase; Short=KAR; AltName: Full=Microsomal beta-keto-reductase [Laccaria bicolor S238N-H82]	|K10251	|GO:0008152|GO:0016491	ORTHOMCL5349 (2 genes,2 taxa):
TR10315|c1_g1	0.0707904	1.97308	1	1	gi|218526565|sp|A8N6B4.1|MKAR_COPC7|RecName: Full=Very-long-chain 3-oxoacyl-CoA reductase; AltName: Full=3-ketoacyl-CoA reductase; Short=3-ketoreductase; Short=KAR; AltName: Full=Microsomal beta-keto-reductase [Coprinopsis cinerea okayama7#130]	NA	NA	NA
TR10316|c0_g1	1.90282	0.565699	0.090143	0.2293	NA	NA	NA	NA
TR10317|c0_g1	1.24848	3.93952	0.00227225	0.0125027	NA	NA	NA	NA
TR10318|c1_g1	-0.986006	5.41563	0.000708395	0.00474482	NA	NA	NA	NA
TR10318|c2_g1	-0.815107	5.39974	0.00969143	0.041069	gi|1351659|sp|Q09906.1|TM184_SCHPO|RecName: Full=Transmembrane protein 184 homolog C30D11.06c [Schizosaccharomyces pombe 972h-]	NA	NA	ORTHOMCL3149 (2 genes,2 taxa):
TR10318|c3_g1	-0.148374	4.29312	0.670347	0.85643	gi|1351659|sp|Q09906.1|TM184_SCHPO|RecName: Full=Transmembrane protein 184 homolog C30D11.06c [Schizosaccharomyces pombe 972h-]	NA	NA	NA
TR10319|c0_g1	-0.257512	5.55742	0.403912	0.637035	gi|338818070|sp|P0CR81.1|DENR_CRYNB|RecName: Full=Translation machinery-associated protein 22 [Cryptococcus neoformans var. neoformans B-3501A]	NA	|GO:0003743|GO:0006413	ORTHOMCL5769 (2 genes,2 taxa):
TR1031|c0_g1	4.32416	0.037367	0.112391	0.267536	NA	NA	NA	NA
TR1031|c0_g2	-1.55655	1.53057	0.0592601	0.168265	NA	NA	NA	NA
TR10320|c0_g1	0.446262	2.28295	0.442627	0.672312	NA	NA	NA	NA
TR10321|c0_g1	-0.568432	0.898763	0.63312	0.835374	NA	NA	NA	NA
TR10322|c0_g1	-1.34222	6.30639	3.85e-06	5.19e-05	gi|108861919|sp|Q2TBG8.1|UCHL3_BOVIN|RecName: Full=Ubiquitin carboxyl-terminal hydrolase isozyme L3; Short=UCH-L3; AltName: Full=Ubiquitin thioesterase L3 [Bos taurus]	|K05609	|GO:0004843|GO:0005622|GO:0006511	ORTHOMCL4491 (2 genes,2 taxa):
TR10322|c1_g1	0.401231	0.853115	0.723745	0.893776	NA	NA	NA	NA
TR10323|c0_g1	0.129163	0.313628	1	1	NA	NA	NA	NA
TR10324|c0_g1	0.641643	6.99693	0.0199496	0.0730388	gi|1352619|sp|P19262.2|ODO2_YEAST|RecName: Full=Dihydrolipoyllysine-residue succinyltransferase component of 2-oxoglutarate dehydrogenase complex, mitochondrial; AltName: Full=2-oxoglutarate dehydrogenase complex component E2; Short=OGDC-E2; AltName: Full=Dihydrolipoamide succinyltransferase component of 2-oxoglutarate dehydrogenase complex; Flags: Precursor [Saccharomyces cerevisiae S288c]	|K00658	|GO:0008152|GO:0016746	ORTHOMCL6898 (2 genes,2 taxa):
TR10324|c1_g1	0.390341	5.85311	0.201936	0.403799	gi|1352619|sp|P19262.2|ODO2_YEAST|RecName: Full=Dihydrolipoyllysine-residue succinyltransferase component of 2-oxoglutarate dehydrogenase complex, mitochondrial; AltName: Full=2-oxoglutarate dehydrogenase complex component E2; Short=OGDC-E2; AltName: Full=Dihydrolipoamide succinyltransferase component of 2-oxoglutarate dehydrogenase complex; Flags: Precursor [Saccharomyces cerevisiae S288c]	|K00658	NA	NA
TR10325|c0_g1	-0.16553	8.20458	0.625407	0.829342	gi|6094171|sp|O74330.1|RS27_SCHPO|RecName: Full=40S ribosomal protein S27 [Schizosaccharomyces pombe 972h-]	|K02978	|GO:0003735|GO:0005622|GO:0005840|GO:0006412	NA
TR10325|c1_g1	-2.44773	3.32992	9.35e-07	1.49e-05	gi|84028848|sp|P0AGG3.2|TESB_ECO57|RecName: Full=Acyl-CoA thioesterase 2; AltName: Full=Acyl-CoA thioesterase II; Short=TEII [Escherichia coli O157:H7]	|K11992	NA	ORTHOMCL7917 (2 genes,2 taxa):
TR10325|c2_g1	-1.55123	2.76918	0.00161277	0.00942396	gi|14548007|sp|P58137.1|ACOT8_MOUSE|RecName: Full=Acyl-coenzyme A thioesterase 8; Short=Acyl-CoA thioesterase 8; AltName: Full=Choloyl-coenzyme A thioesterase; AltName: Full=Peroxisomal acyl-CoA thioesterase 2; Short=PTE-2; AltName: Full=Peroxisomal acyl-coenzyme A thioester hydrolase 1; Short=PTE-1; AltName: Full=Peroxisomal long-chain acyl-CoA thioesterase 1 [Mus musculus]	NA	NA	NA
TR10326|c0_g1	0.177626	8.8996	0.527562	0.748007	gi|6094193|sp|Q10101.2|RS7_SCHPO|RecName: Full=40S ribosomal protein S7 [Schizosaccharomyces pombe 972h-]	|K02993	|GO:0003735|GO:0005622|GO:0005840|GO:0006412	ORTHOMCL8913 (2 genes,2 taxa):
TR10327|c0_g1	-0.630593	-0.0759588	1	1	NA	NA	NA	NA
TR10328|c0_g1	0.42175	2.70682	0.403319	0.636629	NA	NA	NA	NA
TR10328|c1_g1	0.919881	3.81268	0.0110594	0.0456418	gi|3183322|sp|O14180.1|YDS4_SCHPO|RecName: Full=Brix domain-containing protein C4F8.04 [Schizosaccharomyces pombe 972h-]	|K14846	NA	ORTHOMCL7383 (2 genes,2 taxa):
TR10329|c0_g1	-0.276611	4.53748	0.405305	0.637808	NA	NA	NA	NA
TR10329|c1_g1	1.12461	5.67228	8.78e-05	0.000799622	gi|74627019|sp|O94514.1|NOP56_SCHPO|RecName: Full=Nucleolar protein 56; AltName: Full=Ribosome biosynthesis protein sik1 [Schizosaccharomyces pombe 972h-]	|K14564	NA	ORTHOMCL3471 (2 genes,2 taxa):
TR1032|c0_g1	1.67091	-0.0809038	0.429977	0.659845	NA	NA	NA	NA
TR10330|c0_g1	1.57839	3.40865	0.000185324	0.00151994	NA	NA	NA	NA
TR10330|c1_g1	1.75938	1.81081	0.0106686	0.0442938	NA	NA	NA	NA
TR10331|c0_g1	0.869799	5.48905	0.00602731	0.0278261	gi|338818120|sp|P0CN55.1|EIF3K_CRYNB|RecName: Full=Eukaryotic translation initiation factor 3 subunit K; Short=eIF3k; AltName: Full=eIF-3 p25 [Cryptococcus neoformans var. neoformans B-3501A]	|K15028	NA	NA
TR10332|c0_g1	0.385153	2.28218	0.564066	0.774856	gi|417249|sp|P20261.3|LIP1_CANRU|RecName: Full=Lipase 1; Flags: Precursor [Candida rugosa]	NA	NA	NA
TR10332|c1_g1	1.34304	1.02516	0.105442	0.255441	gi|417252|sp|P32948.1|LIP4_CANRU|RecName: Full=Lipase 4; Flags: Precursor [Candida rugosa]	NA	NA	NA
TR10333|c0_g1	1.76594	0.528472	0.125039	0.288505	NA	NA	NA	NA
TR10334|c0_g1	-1.62517	6.01594	1.5e-06	2.25e-05	gi|294863185|sp|A1CFY8.2|XYL2_ASPCL|RecName: Full=Probable D-xylulose reductase A; AltName: Full=Xylitol dehydrogenase A [Aspergillus clavatus NRRL 1]	|K05351	|GO:0016491|GO:0055114	NA
TR10334|c1_g1	-1.83259	5.38464	5.24e-07	8.88e-06	gi|74696959|sp|Q86ZV0.2|XYL2_ASPOR|RecName: Full=D-xylulose reductase A; AltName: Full=Xylitol dehydrogenase A [Aspergillus oryzae RIB40]	|K05351	|GO:0008270|GO:0016491|GO:0055114	NA
TR10335|c0_g1	-1.08547	5.30984	0.00188183	0.0107258	NA	NA	NA	ORTHOMCL4154 (2 genes,2 taxa):
TR10335|c1_g1	-1.84436	7.07	8.46e-10	2.77e-08	NA	NA	NA	NA
TR10336|c0_g1	0.15809	2.24697	0.823697	0.961658	gi|51704307|sp|Q00372.2|SNF1_CANGA|RecName: Full=Carbon catabolite-derepressing protein kinase [Candida glabrata CBS 138]	NA	|GO:0004672|GO:0005524|GO:0006468	NA
TR10336|c1_g1	-0.711386	4.97552	0.0271496	0.0925678	gi|51704307|sp|Q00372.2|SNF1_CANGA|RecName: Full=Carbon catabolite-derepressing protein kinase [Candida glabrata CBS 138]	|K12761	|GO:0004672|GO:0004674|GO:0005524|GO:0006468	ORTHOMCL6625 (2 genes,2 taxa):
TR10336|c2_g1	-1.51198	4.29929	6.95e-05	0.000653312	NA	NA	NA	NA
TR10337|c1_g1	-0.129546	3.55007	0.778751	0.930639	gi|74676029|sp|O60020.1|ASPR1_PHARH|RecName: Full=Aspartic protease; Flags: Precursor [Xanthophyllomyces dendrorhous]	NA	|GO:0004190|GO:0006508	NA
TR10338|c0_g1	-0.165012	0.931741	0.858746	0.984974	NA	NA	NA	NA
TR10339|c0_g1	0.80623	0.171972	0.76429	0.921467	NA	NA	NA	NA
TR10339|c1_g1	0.251144	1.72129	0.785006	0.93501	NA	NA	NA	ORTHOMCL7558 (2 genes,2 taxa):
TR1033|c0_g1	1.42901	-0.147075	0.658934	0.849138	NA	NA	NA	NA
TR10340|c0_g1	1.38466	1.59384	0.0317651	0.10457	gi|3219957|sp|P87136.1|YDM5_SCHPO|RecName: Full=Uncharacterized protein C57A7.05 [Schizosaccharomyces pombe 972h-]	NA	NA	ORTHOMCL9545 (2 genes,2 taxa):
TR10341|c0_g1	-2.38563	1.96104	0.00169831	0.0098292	NA	NA	NA	NA
TR10342|c0_g1	-0.282452	2.60271	0.621242	0.82591	NA	NA	NA	NA
TR10343|c0_g1	-1.04673	6.44779	0.000358141	0.00265281	gi|341958663|sp|C5JZS0.1|ECM14_AJEDS|RecName: Full=Putative metallocarboxypeptidase ECM14; Flags: Precursor [Blastomyces dermatitidis SLH14081]	|K08783	|GO:0004181|GO:0006508|GO:0008270	ORTHOMCL5526 (2 genes,2 taxa):
TR10344|c0_g1	-1.53238	0.221406	0.365667	0.597255	NA	NA	NA	NA
TR10345|c0_g1	0.818879	6.44799	0.00797879	0.0350937	gi|3183388|sp|O14301.1|YE85_SCHPO|RecName: Full=Uncharacterized WD repeat-containing protein C9G1.05 [Schizosaccharomyces pombe 972h-]	NA	|GO:0005515	ORTHOMCL4189 (2 genes,2 taxa):
TR10346|c0_g1	0.315947	2.48373	0.598759	0.806548	gi|18202963|sp|Q9HEH1.1|RENT1_NEUCR|RecName: Full=Regulator of nonsense transcripts 1 homolog [Neurospora crassa OR74A]	|K14326	|GO:0003677|GO:0005524|GO:0016787	ORTHOMCL8051 (2 genes,2 taxa):
TR10347|c0_g1	-0.32308	2.45471	0.648934	0.84671	NA	NA	NA	NA
TR10347|c1_g1	-0.930194	2.99184	0.0561741	0.161396	NA	NA	NA	ORTHOMCL9058 (2 genes,2 taxa):
TR10347|c2_g1	-1.51318	6.87769	3.42e-06	4.68e-05	NA	NA	NA	NA
TR10348|c0_g1	1.92902	3.2608	1.34e-05	0.000155308	NA	NA	NA	NA
TR10348|c1_g1	3.23062	-0.248676	0.292957	0.517728	NA	NA	NA	NA
TR10349|c0_g1	-0.454696	2.09468	0.578983	0.788959	NA	NA	NA	NA
TR1034|c0_g1	1.51913	1.73488	0.252185	0.471017	NA	NA	NA	NA
TR1034|c0_g2	1.37395	1.77969	0.194324	0.393705	NA	NA	NA	NA
TR1034|c1_g1	1.4186	4.00421	0.0194313	0.071486	NA	NA	NA	NA
TR10350|c0_g1	-3.00512	6.48507	2.81e-06	3.92e-05	gi|313118287|sp|Q2HAJ4.2|ACKA_CHAGB|RecName: Full=Probable acetate kinase; AltName: Full=Acetokinase [Chaetomium globosum CBS 148.51]	|K00925	|GO:0005622|GO:0008152|GO:0016301|GO:0016310|GO:0016774	NA
TR10350|c1_g1	-2.47503	6.21948	4.97e-08	1.08e-06	gi|74629149|sp|Q7SH17.3|ACKA_NEUCR|RecName: Full=Probable acetate kinase; AltName: Full=Acetokinase [Neurospora crassa OR74A]	|K00925	|GO:0005622|GO:0008152|GO:0016301|GO:0016310|GO:0016774	ORTHOMCL9303 (2 genes,2 taxa):
TR10351|c0_g1	0.0915348	1.36696	1	1	NA	NA	NA	NA
TR10352|c0_g1	1.36284	1.49213	0.0445154	0.135009	NA	NA	NA	NA
TR10352|c1_g1	-0.392416	2.40737	0.458137	0.688304	NA	NA	NA	ORTHOMCL3183 (2 genes,2 taxa):
TR10352|c2_g1	-0.26655	5.15263	0.374262	0.606822	NA	NA	NA	ORTHOMCL7678 (2 genes,2 taxa):
TR10353|c0_g1	-1.04558	6.89777	0.000697399	0.0046801	gi|74581963|sp|O14113.1|SDE2_SCHPO|RecName: Full=Telomere maintenance protein SDE2; AltName: Full=Silencing defective protein 2 [Schizosaccharomyces pombe 972h-]	NA	NA	ORTHOMCL5797 (2 genes,2 taxa):
TR10354|c0_g1	1.44786	-0.149114	0.659131	0.849287	NA	NA	NA	NA
TR10355|c0_g1	-1.21396	2.93413	0.0121889	0.0492914	NA	NA	NA	NA
TR10355|c1_g1	-0.890969	6.24504	0.00418639	0.0206443	gi|75273452|sp|Q9LIR9.1|NIPA1_ARATH|RecName: Full=Probable magnesium transporter NIPA1 [Arabidopsis thaliana]	NA	|GO:0015095|GO:0015693|GO:0016020	ORTHOMCL4530 (2 genes,2 taxa):
TR10356|c0_g1	-1.07482	3.067	0.0326219	0.106718	NA	NA	NA	NA
TR10356|c0_g2	0.752955	0.351232	0.62747	0.831134	NA	NA	NA	NA
TR10356|c1_g1	1.49725	7.26808	0.00163246	0.00951157	gi|1168402|sp|P42058.1|ALTA7_ALTAL|RecName: Full=Minor allergen Alt a 7; AltName: Full=Allergen Alt a VII; AltName: Allergen=Alt a 7 [Alternaria alternata]	|K03809	|GO:0016491	ORTHOMCL8170 (2 genes,2 taxa):
TR10357|c0_g1	-0.702985	2.44794	0.215448	0.423038	NA	NA	NA	NA
TR10357|c1_g1	-1.05522	0.85137	0.282688	0.507165	NA	NA	NA	NA
TR10358|c0_g1	-0.872738	4.46554	0.010276	0.0430228	NA	NA	NA	NA
TR10358|c1_g1	-1.30684	4.37403	0.000232321	0.00185089	NA	NA	NA	ORTHOMCL3842 (2 genes,2 taxa):
TR10358|c2_g1	-1.24655	3.23422	0.0185182	0.0688173	NA	NA	NA	NA
TR10359|c0_g1	-2.43364	0.570061	0.0578846	0.165268	NA	NA	NA	NA
TR1035|c0_g1	0.418886	2.48716	0.417074	0.648498	NA	NA	NA	NA
TR1035|c1_g1	-1.08017	0.956346	0.221851	0.432144	NA	NA	NA	NA
TR1035|c2_g1	0.989864	1.46311	0.164863	0.350358	NA	NA	NA	NA
TR10360|c0_g1	1.54443	6.68279	5.04e-07	8.57e-06	gi|1708057|sp|P51855.1|GSHB_MOUSE|RecName: Full=Glutathione synthetase; Short=GSH synthetase; Short=GSH-S; AltName: Full=Glutathione synthase [Mus musculus]	|K01920	|GO:0004363|GO:0005524|GO:0006750	ORTHOMCL8431 (2 genes,2 taxa):
TR10360|c1_g1	2.25823	0.075133	0.159804	0.343664	NA	NA	NA	NA
TR10361|c0_g1	-0.579367	3.06503	0.209107	0.413745	NA	NA	NA	ORTHOMCL9436 (2 genes,2 taxa):
TR10361|c1_g1	-1.17013	2.33707	0.0593498	0.168471	NA	NA	NA	ORTHOMCL3001 (2 genes,2 taxa):
TR10361|c2_g1	-1.05262	1.21082	0.256777	0.47657	NA	NA	NA	NA
TR10362|c0_g1	-1.07324	4.976	0.00436299	0.0213488	NA	NA	NA	NA
TR10362|c1_g1	-0.793482	5.78916	0.0383926	0.120762	NA	NA	NA	NA
TR10363|c0_g1	1.32711	4.7246	7.96e-05	0.000735383	gi|212288571|sp|Q76PD2.2|HEL2_SCHPO|RecName: Full=E3 ubiquitin-protein ligase hel2; AltName: Full=Histone E3 ligase 2 [Schizosaccharomyces pombe 972h-]	NA	NA	ORTHOMCL8598 (2 genes,2 taxa):
TR10364|c0_g1	1.19066	0.655057	0.322183	0.551351	NA	NA	NA	NA
TR10365|c0_g1	-0.141589	0.35941	1	1	NA	NA	NA	NA
TR10366|c0_g1	0.534781	1.54593	0.422897	0.6543	NA	NA	NA	NA
TR10366|c1_g1	0.501929	0.77083	0.737593	0.902992	NA	NA	NA	NA
TR10367|c0_g1	1.55717	0.17546	0.344786	0.57487	NA	NA	NA	NA
TR10368|c0_g1	-0.34377	2.68201	0.501154	0.729577	NA	NA	NA	NA
TR10368|c1_g1	0.259259	2.81266	0.614477	0.8201	NA	NA	NA	NA
TR10368|c2_g1	0.110457	1.69915	0.915293	1	NA	NA	NA	ORTHOMCL9128 (2 genes,2 taxa):
TR10368|c3_g1	0.709965	6.26731	0.010174	0.0426896	NA	|K17404	NA	ORTHOMCL3672 (2 genes,2 taxa):
TR10369|c0_g1	1.48539	2.05658	0.013021	0.0520531	NA	NA	NA	NA
TR1036|c0_g1	-0.874174	1.6203	0.188984	0.386003	NA	NA	NA	NA
TR10370|c0_g1	1.83697	2.49589	0.000969917	0.00615179	NA	NA	NA	NA
TR10371|c0_g1	1.81593	5.78885	6.43e-09	1.7e-07	NA	NA	NA	ORTHOMCL8852 (2 genes,2 taxa):
TR10372|c0_g1	-0.176054	7.74939	0.564047	0.774856	gi|51316213|sp|Q6GVM3.3|IF1AY_PANTR|RecName: Full=Eukaryotic translation initiation factor 1A, Y-chromosomal; Short=eIF-1A Y isoform; AltName: Full=Eukaryotic translation initiation factor 4C; Short=eIF-4C [Pan troglodytes]	|K03236	|GO:0003723|GO:0003743|GO:0006413	NA
TR10372|c1_g1	-1.4567	2.16236	0.0304416	0.101145	NA	NA	NA	NA
TR10372|c2_g1	0.169975	4.43348	0.6727	0.858208	NA	NA	NA	ORTHOMCL7288 (2 genes,2 taxa):
TR10373|c0_g1	-2.60979	0.961496	0.00418551	0.0206434	NA	NA	NA	NA
TR10374|c0_g1	-4.12119	1.05892	0.00156504	0.00919996	NA	NA	NA	NA
TR10375|c0_g1	0.968164	0.565843	0.41798	0.649241	NA	NA	NA	NA
TR10376|c0_g1	-1.36093	1.25887	0.0902162	0.229409	NA	NA	|GO:0005506|GO:0016705|GO:0020037|GO:0055114	ORTHOMCL7744 (2 genes,2 taxa):
TR10377|c0_g1	-0.0810537	0.603953	1	1	NA	NA	NA	NA
TR10378|c0_g1	1.16838	6.44491	3.45e-05	0.000353521	gi|408407699|sp|E3LB80.2|EIF3I_PUCGT|RecName: Full=Eukaryotic translation initiation factor 3 subunit I; Short=eIF3i; AltName: Full=Eukaryotic translation initiation factor 3 39 kDa subunit homolog; Short=eIF-3 39 kDa subunit homolog [Puccinia graminis f. sp. tritici CRL 75-36-700-3]	|K03246	|GO:0005515	ORTHOMCL8720 (2 genes,2 taxa):
TR10379|c0_g1	-0.387579	-0.0627391	1	1	NA	NA	NA	NA
TR1037|c0_g1	0.110499	-0.149632	1	1	NA	NA	NA	NA
TR1037|c0_g2	4.25944	0.0734556	0.0423569	0.129942	NA	NA	NA	NA
TR10380|c0_g1	-1.27401	5.23601	5.42e-05	0.000525766	NA	NA	NA	ORTHOMCL7039 (2 genes,2 taxa):
TR10380|c1_g1	-1.51543	3.14247	0.00144634	0.00858027	NA	NA	NA	NA
TR10381|c0_g1	-0.861439	8.00942	0.00133086	0.00800176	NA	NA	NA	ORTHOMCL4021 (2 genes,2 taxa):
TR10382|c0_g1	0.485859	3.0883	0.360091	0.590946	NA	NA	NA	ORTHOMCL7992 (2 genes,2 taxa):
TR10383|c0_g1	0.700003	4.66756	0.0477372	0.142533	gi|17380347|sp|Q9P2S5.1|WRP73_HUMAN|RecName: Full=WD repeat-containing protein WRAP73; AltName: Full=WD repeat-containing protein 8; AltName: Full=WD repeat-containing protein antisense to TP73 gene [Homo sapiens]	NA	NA	ORTHOMCL6513 (2 genes,2 taxa):
TR10384|c0_g1	1.42769	2.04529	0.0226487	0.0805787	NA	NA	NA	NA
TR10385|c0_g1	0.400094	5.79379	0.163484	0.348305	gi|30580414|sp|P59670.1|TIM17_NEUCR|RecName: Full=Mitochondrial import inner membrane translocase subunit tim17 [Neurospora crassa OR74A]	|K17795	NA	ORTHOMCL8995 (2 genes,2 taxa):
TR10386|c0_g1	0.974563	0.217458	0.556281	0.767893	NA	NA	NA	NA
TR10387|c0_g1	-0.781336	3.24333	0.0686709	0.187634	gi|121790410|sp|Q2HDQ7.1|PSF1_CHAGB|RecName: Full=DNA replication complex GINS protein PSF1 [Chaetomium globosum CBS 148.51]	|K10732	NA	ORTHOMCL5383 (2 genes,2 taxa):
TR10388|c0_g1	0.0713997	3.9432	0.876764	0.997202	NA	NA	NA	NA
TR10389|c0_g1	2.69482	-0.353534	0.516662	0.740538	NA	NA	NA	NA
TR1038|c0_g1	-1.41003	4.46991	8.03e-05	0.000740669	NA	NA	NA	ORTHOMCL7506 (2 genes,2 taxa):
TR1038|c1_g1	1.50896	3.76694	8.41e-05	0.000770978	NA	NA	NA	NA
TR1038|c2_g1	-1.33632	4.50455	6.82e-05	0.000643082	NA	NA	NA	NA
TR10390|c0_g1	-0.106563	6.12168	0.707227	0.882753	NA	NA	|GO:0015095|GO:0015693|GO:0016020	NA
TR10390|c1_g1	1.15781	5.77405	4.83e-05	0.000474354	NA	NA	|GO:0015095|GO:0015693|GO:0016020	ORTHOMCL7591 (2 genes,2 taxa):
TR10391|c0_g1	0.485159	8.54652	0.0862519	0.221968	gi|6840812|sp|O42952.2|RS30_SCHPO|RecName: Full=40S ribosomal protein S30 [Schizosaccharomyces pombe 972h-]	|K02983	|GO:0003735|GO:0005622|GO:0005840|GO:0006412	NA
TR10391|c1_g1	-0.210924	5.00431	0.554918	0.766499	gi|82184854|sp|Q6INS3.1|EMC2A_XENLA|RecName: Full=ER membrane protein complex subunit 2-A; AltName: Full=Tetratricopeptide repeat protein 35-A; Short=TPR repeat protein 35-A [Xenopus laevis]	NA	|GO:0005515	ORTHOMCL8571 (2 genes,2 taxa):
TR10392|c0_g1	0.606977	0.935536	0.592244	0.801324	NA	NA	NA	NA
TR10392|c1_g1	0.494692	4.86512	0.118284	0.277562	NA	NA	NA	NA
TR10392|c2_g1	1.25193	2.56739	0.0152769	0.0589598	NA	NA	NA	ORTHOMCL6737 (2 genes,2 taxa):
TR10393|c0_g1	0.404059	4.87643	0.210845	0.416288	NA	NA	NA	ORTHOMCL9090 (2 genes,2 taxa):
TR10394|c0_g1	1.60129	1.51102	0.0337098	0.109457	NA	NA	NA	ORTHOMCL3582 (2 genes,2 taxa):
TR10395|c0_g1	-0.385769	7.65098	0.188282	0.385191	gi|2493092|sp|Q06405.1|ATPK_YEAST|RecName: Full=ATP synthase subunit f, mitochondrial; Flags: Precursor [Saccharomyces cerevisiae S288c]	|K02139	NA	ORTHOMCL7835 (2 genes,2 taxa):
TR10395|c1_g1	-1.45128	0.408395	0.115227	0.272163	NA	NA	NA	NA
TR10396|c0_g1	-0.402082	1.32083	0.738982	0.903624	NA	NA	NA	NA
TR10397|c0_g1	-0.393978	1.34277	0.722302	0.892566	NA	NA	NA	NA
TR10397|c1_g1	-3.05717	1.78199	2.11e-05	0.000230588	NA	NA	NA	NA
TR10397|c2_g1	-1.80102	1.31505	0.0198091	0.0725856	NA	NA	NA	NA
TR10397|c3_g1	-0.530498	6.31549	0.0583852	0.166372	NA	NA	NA	ORTHOMCL4964 (2 genes,2 taxa):
TR10398|c0_g1	0.65452	0.304668	0.793567	0.940633	NA	NA	NA	NA
TR10399|c0_g1	-1.09926	1.59516	0.166181	0.352284	gi|1346227|sp|P49075.1|GUX3_AGABI|RecName: Full=Exoglucanase 3; AltName: Full=1,4-beta-cellobiohydrolase 3; AltName: Full=Exocellobiohydrolase 3; Flags: Precursor [Agaricus bisporus]	|K19668	|GO:0004553|GO:0030245	NA
TR10399|c1_g1	-2.16002	1.73408	0.00125627	0.00763927	gi|1346227|sp|P49075.1|GUX3_AGABI|RecName: Full=Exoglucanase 3; AltName: Full=1,4-beta-cellobiohydrolase 3; AltName: Full=Exocellobiohydrolase 3; Flags: Precursor [Agaricus bisporus]	|K19668	|GO:0004553|GO:0030245	ORTHOMCL9335 (2 genes,2 taxa):
TR1039|c0_g1	-3.16099	1.69746	0.000400104	0.00291178	NA	NA	NA	NA
TR1039|c1_g1	-0.493316	4.55388	0.249404	0.467462	NA	NA	NA	ORTHOMCL3263 (2 genes,2 taxa):
TR103|c0_g1	2.13607	1.85056	0.00110223	0.00683957	NA	NA	NA	NA
TR103|c1_g1	0.679284	1.2354	0.400929	0.634308	NA	NA	NA	NA
TR10401|c0_g1	-0.683631	1.04666	0.418294	0.649629	NA	NA	NA	NA
TR10402|c0_g1	1.47479	4.65467	4.78e-05	0.000470647	gi|74582867|sp|O94372.1|YG06_SCHPO|RecName: Full=Uncharacterized protein C1604.06c [Schizosaccharomyces pombe 972h-]	|K14771	NA	ORTHOMCL4612 (2 genes,2 taxa):
TR10402|c1_g1	0.634538	3.66654	0.125123	0.288633	NA	NA	NA	NA
TR10403|c0_g1	-0.84901	0.767321	0.482395	0.712205	NA	NA	NA	NA
TR10404|c0_g1	1.61938	9.15475	0.000213842	0.00172219	gi|417053|sp|P32816.1|GLDA_GEOSE|RecName: Full=Glycerol dehydrogenase; Short=GDH; Short=GLDH; Short=GlyDH [Geobacillus stearothermophilus]	NA	|GO:0016491|GO:0046872|GO:0055114	ORTHOMCL9221 (2 genes,2 taxa):
TR10405|c0_g1	-0.012893	0.720037	1	1	NA	NA	NA	NA
TR10406|c0_g1	0.111609	-0.350578	1	1	NA	NA	NA	NA
TR10407|c0_g1	4.90566	5.53358	7.19e-35	7.79e-32	NA	NA	NA	NA
TR10407|c0_g2	1.57622	3.00834	0.0323441	0.106062	NA	NA	NA	NA
TR10408|c0_g1	-0.973351	1.0422	0.241	0.457261	gi|464385|sp|P34754.1|PHYB_ASPNG|RecName: Full=3-phytase B; AltName: Full=3 phytase B; AltName: Full=Myo-inositol hexakisphosphate phosphohydrolase B; AltName: Full=Myo-inositol-hexaphosphate 3-phosphohydrolase B; Flags: Precursor [Aspergillus niger]	NA	|GO:0003993	NA
TR10409|c0_g1	0.580461	1.00718	0.526448	0.747109	NA	NA	NA	NA
TR1040|c0_g1	2.44613	3.63626	0.000345854	0.00258005	gi|41688655|sp|Q80U58.2|PUM2_MOUSE|RecName: Full=Pumilio homolog 2 [Mus musculus]	|K17943	|GO:0003723	NA
TR1040|c0_g2	1.35611	6.3687	1.69e-05	0.000190598	gi|41688655|sp|Q80U58.2|PUM2_MOUSE|RecName: Full=Pumilio homolog 2 [Mus musculus]	|K17943	|GO:0003723	NA
TR10410|c0_g1	-4.95876	7.48249	2.06e-13	1.27e-11	NA	NA	NA	NA
TR10410|c1_g1	0.944729	0.00937704	0.735524	0.901352	NA	NA	NA	NA
TR10411|c0_g1	-0.570828	1.20432	0.501429	0.729693	NA	NA	NA	NA
TR10412|c0_g1	-1.88021	0.0108427	0.245533	0.463007	NA	NA	NA	NA
TR10413|c0_g1	-1.72105	2.06593	0.00460863	0.0223387	NA	NA	NA	NA
TR10414|c0_g1	-0.278264	4.85285	0.369379	0.601434	NA	NA	NA	NA
TR10414|c1_g1	-0.473887	5.63929	0.112776	0.268284	NA	NA	NA	ORTHOMCL8626 (2 genes,2 taxa):
TR10415|c0_g1	0.673783	5.09101	0.0225465	0.0803001	gi|325529962|sp|B0D4E6.1|CHO2_LACBS|RecName: Full=Phosphatidylethanolamine N-methyltransferase; Short=PEAMT [Laccaria bicolor S238N-H82]	|K16369	NA	ORTHOMCL4438 (2 genes,2 taxa):
TR10416|c0_g1	-3.26379	2.80208	6.21e-08	1.31e-06	gi|254763286|sp|P39577.2|DLTE_BACSU|RecName: Full=Uncharacterized oxidoreductase DltE [Bacillus subtilis subsp. subtilis str. 168]	NA	|GO:0008152|GO:0016491	ORTHOMCL8136 (2 genes,2 taxa):
TR10417|c0_g1	-0.93472	0.212924	0.423154	0.654554	NA	NA	NA	NA
TR10418|c0_g1	-2.63157	-0.352768	0.543347	0.759563	NA	NA	NA	NA
TR10419|c0_g1	-0.496056	1.26346	0.654934	0.848041	gi|347595675|sp|Q08777.2|MCH5_YEAST|RecName: Full=Riboflavin transporter MCH5 [Saccharomyces cerevisiae S288c]	NA	|GO:0016021|GO:0055085	NA
TR10419|c0_g2	0.521767	1.96383	0.521917	0.743511	gi|347595675|sp|Q08777.2|MCH5_YEAST|RecName: Full=Riboflavin transporter MCH5 [Saccharomyces cerevisiae S288c]	NA	|GO:0016021|GO:0055085	NA
TR10419|c1_g1	-0.554818	1.09985	0.636965	0.838637	NA	NA	NA	NA
TR1041|c0_g1	-0.0762467	1.45208	1	1	NA	NA	NA	NA
TR1041|c0_g2	0.036514	6.11722	0.900509	1	NA	NA	NA	NA
TR1041|c1_g1	0.110461	3.75757	0.783185	0.933769	gi|1175470|sp|Q09801.1|FIP1X_SCHPO|RecName: Full=Pre-mRNA polyadenylation factor fip1 [Schizosaccharomyces pombe 972h-]	|K14405	NA	ORTHOMCL8887 (2 genes,2 taxa):
TR10420|c0_g1	2.30999	2.1918	0.000381803	0.00280007	NA	NA	NA	NA
TR10421|c0_g1	0.488605	6.11336	0.122998	0.285291	gi|1710760|sp|Q10421.1|RS28_SCHPO|RecName: Full=40S ribosomal protein S28; AltName: Full=S33 [Schizosaccharomyces pombe 972h-]	|K02979	|GO:0003735|GO:0005622|GO:0005840|GO:0006412	NA
TR10422|c0_g1	-0.339587	0.779384	0.852556	0.981062	NA	NA	NA	NA
TR10423|c0_g1	-2.42089	1.56077	0.0385138	0.121076	gi|74645019|sp|Q12062.1|AFLK_ASPPA|RecName: Full=Versicolorin B synthase; AltName: Full=5'-oxoaverantin cyclase; AltName: Full=Aflatoxin biosynthesis protein K; Flags: Precursor [Aspergillus parasiticus]	NA	|GO:0016614|GO:0055114	NA
TR10424|c0_g1	-0.784448	5.29093	0.0101125	0.0424786	NA	NA	NA	NA
TR10425|c0_g1	0.278499	7.17548	0.378014	0.610786	gi|544604595|sp|P0CT15.1|RS29_MAGO7|RecName: Full=40S ribosomal protein S29 [Magnaporthe oryzae 70-15]	|K02980	|GO:0003735|GO:0005622|GO:0005840|GO:0006412	NA
TR10426|c0_g1	0.0529646	0.724779	1	1	NA	NA	NA	NA
TR10427|c0_g1	-0.243308	0.215655	1	1	NA	NA	NA	NA
TR10428|c0_g1	-0.379132	1.38139	0.626157	0.829952	NA	NA	NA	NA
TR10429|c0_g1	4.36241	0.0994784	0.0232814	0.082243	NA	NA	NA	NA
TR10429|c0_g2	1.15265	4.54359	0.000867763	0.00560694	gi|74582127|sp|O42877.1|FCF2_SCHPO|RecName: Full=rRNA-processing protein fcf2 [Schizosaccharomyces pombe 972h-]	NA	NA	ORTHOMCL8758 (2 genes,2 taxa):
TR1042|c0_g1	0.0703343	-0.000174371	1	1	NA	NA	NA	NA
TR10430|c0_g1	0.503041	5.33457	0.130534	0.298304	NA	NA	NA	ORTHOMCL4781 (2 genes,2 taxa):
TR10431|c0_g1	-0.49781	1.04173	0.662414	0.850231	NA	NA	NA	NA
TR10432|c0_g1	-0.723552	2.4028	0.539571	0.756923	NA	NA	|GO:0005515	NA
TR10432|c0_g2	0.299747	3.32363	0.726104	0.895376	NA	NA	|GO:0005515	NA
TR10432|c0_g3	0.349971	1.24763	0.894712	1	NA	NA	|GO:0005515	NA
TR10432|c1_g1	-0.295565	3.75341	0.489005	0.718121	NA	NA	NA	NA
TR10432|c1_g2	-0.804476	0.633447	0.697019	0.876419	NA	NA	NA	NA
TR10433|c0_g1	-0.373126	6.54578	0.170292	0.358633	gi|46397848|sp|P78813.2|YCTB_SCHPO|RecName: Full=ENTH domain-containing protein C794.11c [Schizosaccharomyces pombe 972h-]	|K12471	NA	ORTHOMCL9027 (2 genes,2 taxa):
TR10433|c1_g1	0.246849	3.22286	0.631534	0.834338	NA	NA	NA	ORTHOMCL5458 (2 genes,2 taxa):
TR10433|c2_g1	3.07315	-0.268139	0.324809	0.55417	NA	NA	NA	NA
TR10434|c0_g1	2.36319	1.77107	0.000537853	0.00373093	NA	NA	NA	NA
TR10435|c0_g1	0.712489	0.638672	0.594394	0.803392	NA	NA	NA	ORTHOMCL8516 (2 genes,2 taxa):
TR10436|c0_g1	-1.36393	3.50807	0.00176104	0.0101401	NA	NA	NA	NA
TR10436|c1_g1	-0.333283	4.30244	0.328671	0.558178	gi|465520|sp|P34226.1|SKT5_YEAST|RecName: Full=Protein SKT5; Flags: Precursor [Saccharomyces cerevisiae S288c]	NA	NA	NA
TR10436|c2_g1	-0.413036	4.21205	0.238299	0.453926	gi|1351653|sp|Q09897.1|CHR3_SCHPO|RecName: Full=Chitin synthase regulatory factor 3; AltName: Full=Chs four homolog 1 [Schizosaccharomyces pombe 972h-]	NA	NA	NA
TR10437|c0_g1	0.903206	0.535165	0.517296	0.740538	NA	NA	NA	NA
TR10437|c1_g1	4.62789	5.84355	1.96e-23	5.04e-21	gi|17380258|sp|Q12335.1|PST2_YEAST|RecName: Full=Protoplast secreted protein 2; Flags: Precursor [Saccharomyces cerevisiae S288c]	|K03809	|GO:0016491	ORTHOMCL7581 (2 genes,2 taxa):
TR10438|c0_g1	-0.130336	1.61478	0.909373	1	NA	NA	NA	NA
TR10439|c0_g1	0.202681	6.38865	0.504405	0.732028	gi|166977573|sp|A4JCH1.1|SERC_BURVG|RecName: Full=Phosphoserine aminotransferase; AltName: Full=Phosphohydroxythreonine aminotransferase; Short=PSAT [Burkholderia vietnamiensis G4]	|K00831	|GO:0008152	ORTHOMCL5563 (2 genes,2 taxa):
TR1043|c0_g1	-1.45267	3.78568	0.0660815	0.182093	gi|74860972|sp|Q86I22.1|FAHD1_DICDI|RecName: Full=Acylpyruvase FAHD1, mitochondrial; AltName: Full=Fumarylacetoacetate hydrolase domain-containing protein 1; Flags: Precursor [Dictyostelium discoideum]	|K01557	|GO:0003824|GO:0008152	NA
TR1043|c0_g2	0.369885	6.40289	0.211728	0.417623	gi|74860972|sp|Q86I22.1|FAHD1_DICDI|RecName: Full=Acylpyruvase FAHD1, mitochondrial; AltName: Full=Fumarylacetoacetate hydrolase domain-containing protein 1; Flags: Precursor [Dictyostelium discoideum]	|K01557	|GO:0003824|GO:0008152	NA
TR10440|c0_g1	-0.599434	4.60505	0.0668813	0.183736	gi|2501563|sp|P74369.1|Y1647_SYNY3|RecName: Full=UPF0014 membrane protein slr1647 [Synechocystis sp. PCC 6803 substr. Kazusa]	NA	NA	ORTHOMCL8068 (2 genes,2 taxa):
TR10440|c1_g1	-0.498843	3.2573	0.253686	0.472512	NA	NA	NA	NA
TR10441|c0_g1	-0.0295615	0.136077	1	1	NA	NA	NA	NA
TR10442|c0_g1	0.232718	1.47129	0.815978	0.956418	NA	NA	NA	NA
TR10443|c0_g1	-0.708098	5.76349	0.0162488	0.0620562	NA	NA	NA	NA
TR10444|c0_g1	-1.34722	0.158127	0.329792	0.559193	NA	NA	NA	NA
TR10445|c0_g1	1.04132	0.878146	0.289647	0.514916	NA	NA	NA	NA
TR10446|c0_g1	0.504256	4.07457	0.162751	0.347426	gi|26400378|sp|O13282.1|TAF5_SCHPO|RecName: Full=Transcription initiation factor TFIID subunit 5; AltName: Full=Transcription initiation factor TFIID 72 kDa subunit; Short=TAFII-72 [Schizosaccharomyces pombe 972h-]	|K03130	|GO:0005515	ORTHOMCL8808 (2 genes,2 taxa):
TR10446|c1_g1	0.460393	3.80686	0.233864	0.448487	gi|26400378|sp|O13282.1|TAF5_SCHPO|RecName: Full=Transcription initiation factor TFIID subunit 5; AltName: Full=Transcription initiation factor TFIID 72 kDa subunit; Short=TAFII-72 [Schizosaccharomyces pombe 972h-]	|K03130	|GO:0005634|GO:0006355	NA
TR10447|c0_g1	-0.434263	3.98119	0.268207	0.490376	NA	NA	NA	ORTHOMCL8320 (2 genes,2 taxa):
TR10448|c0_g1	-0.907112	1.36777	0.253705	0.472518	NA	NA	NA	NA
TR10448|c1_g1	0.101582	5.30816	0.743449	0.906529	gi|338819468|sp|P0CR51.1|SLT11_CRYNB|RecName: Full=Pre-mRNA-splicing factor SLT11 [Cryptococcus neoformans var. neoformans B-3501A]	|K12872	|GO:0046872	ORTHOMCL9314 (2 genes,2 taxa):
TR10449|c0_g1	-0.233116	7.71813	0.466587	0.697102	gi|353526255|sp|P83778.2|MDHC_CANAL|RecName: Full=Malate dehydrogenase, cytoplasmic [Candida albicans SC5314]	|K00026	|GO:0016491|GO:0016616|GO:0055114	ORTHOMCL3222 (2 genes,2 taxa):
TR1044|c0_g1	1.40047	-0.158208	0.660986	0.849367	NA	NA	NA	NA
TR10450|c0_g1	-0.549929	6.75226	0.0576125	0.164633	NA	NA	NA	ORTHOMCL5833 (2 genes,2 taxa):
TR10451|c0_g1	-0.0888226	2.11058	0.936538	1	NA	NA	NA	NA
TR10452|c0_g1	-1.43596	1.83965	0.0511173	0.149983	NA	|K19785	NA	ORTHOMCL4567 (2 genes,2 taxa):
TR10452|c1_g1	0.0249727	1.1339	1	1	NA	NA	NA	NA
TR10453|c0_g1	0.57556	1.48434	0.556022	0.767605	NA	NA	|GO:0003968	NA
TR10454|c0_g1	0.0375771	5.47802	0.916526	1	gi|731459|sp|P40030.1|ERG28_YEAST|RecName: Full=Ergosterol biosynthetic protein 28 [Saccharomyces cerevisiae S288c]	NA	|GO:0016021	ORTHOMCL6954 (2 genes,2 taxa):
TR10455|c0_g1	1.14653	5.60814	0.000280553	0.00216417	gi|74845578|sp|Q5V9F0.1|AMPL_DICDI|RecName: Full=Cytosol aminopeptidase; AltName: Full=Leucine aminopeptidase; Short=LAP; AltName: Full=Leucyl aminopeptidase; AltName: Full=Proline aminopeptidase; AltName: Full=Prolyl aminopeptidase [Dictyostelium discoideum]	|K11142	|GO:0004177|GO:0005622|GO:0006508	ORTHOMCL9209 (2 genes,2 taxa):
TR10456|c0_g1	0.582226	1.10405	0.454505	0.68402	gi|122258175|sp|Q02IV5.1|HCHA_PSEAB|RecName: Full=Molecular chaperone Hsp31 and glyoxalase 3; AltName: Full=Glyoxalase III; AltName: Full=Holdase; AltName: Full=Holding molecular chaperone [Pseudomonas aeruginosa UCBPP-PA14]	NA	NA	NA
TR10457|c0_g1	-0.617814	3.10925	0.157609	0.340593	NA	NA	NA	NA
TR10457|c1_g1	1.72716	2.28441	0.0030172	0.0158547	NA	NA	NA	NA
TR10458|c0_g1	1.28393	0.104799	0.53223	0.752216	NA	NA	NA	NA
TR10459|c0_g1	-1.81825	2.62047	0.000996979	0.00628405	NA	NA	NA	NA
TR1045|c0_g1	0.0451928	-0.360467	1	1	NA	NA	NA	NA
TR10460|c0_g1	-0.121651	5.2173	0.680666	0.864485	gi|22654109|sp|O74252.1|STE12_EMENI|RecName: Full=Transcription factor steA [Aspergillus nidulans FGSC A4]	NA	|GO:0046872	NA
TR10461|c0_g1	-0.705436	3.47476	0.110214	0.263988	gi|332278204|sp|Q9M1S8.3|GCP2_ARATH|RecName: Full=Probable glutamate carboxypeptidase 2; AltName: Full=Probable glutamate carboxypeptidase II [Arabidopsis thaliana]	NA	NA	ORTHOMCL7449 (2 genes,2 taxa):
TR10461|c1_g1	-0.682382	5.66336	0.0205356	0.0746262	gi|20139300|sp|Q9Y3Q0.1|NALD2_HUMAN|RecName: Full=N-acetylated-alpha-linked acidic dipeptidase 2; AltName: Full=Glutamate carboxypeptidase III; Short=GCPIII; AltName: Full=N-acetylated-alpha-linked acidic dipeptidase II; Short=NAALADase II [Homo sapiens]	|K01301	NA	NA
TR10461|c2_g1	-0.677028	4.25447	0.0507887	0.149264	gi|51316307|sp|Q7M758.1|NALDL_MOUSE|RecName: Full=N-acetylated-alpha-linked acidic dipeptidase-like protein; Short=NAALADase L [Mus musculus]	NA	NA	NA
TR10462|c0_g1	-1.047	0.834921	0.287498	0.512406	NA	NA	NA	NA
TR10463|c0_g1	-1.18616	0.684968	0.149275	0.327454	NA	NA	NA	NA
TR10464|c0_g1	-1.03983	5.92312	0.0012929	0.00781816	gi|57012718|sp|Q99252.1|ECM3_YEAST|RecName: Full=Protein ECM3; AltName: Full=Extracellular mutant protein 3 [Saccharomyces cerevisiae S288c]	NA	|GO:0016021|GO:0055085	NA
TR10464|c1_g1	-1.31445	6.96578	5.77e-05	0.000556476	gi|57012718|sp|Q99252.1|ECM3_YEAST|RecName: Full=Protein ECM3; AltName: Full=Extracellular mutant protein 3 [Saccharomyces cerevisiae S288c]	NA	NA	NA
TR10465|c0_g1	-1.52393	0.235061	0.221921	0.432171	NA	NA	NA	NA
TR10466|c0_g1	0.913289	5.36829	0.00267087	0.0143223	gi|585053|sp|P37202.1|DIS3_SCHPO|RecName: Full=Exosome complex exonuclease dis3; AltName: Full=Chromosome disjunction protein 3; AltName: Full=Mitotic control protein dis3; AltName: Full=Ribosomal RNA-processing protein 44 [Schizosaccharomyces pombe 972h-]	|K12585	|GO:0003723|GO:0004540	ORTHOMCL8121 (2 genes,2 taxa):
TR10466|c1_g1	-2.61879	-0.355415	0.516397	0.740538	NA	NA	NA	NA
TR10467|c0_g1	1.08632	5.7576	0.000157022	0.00131409	gi|586358|sp|P38356.1|BSD2_YEAST|RecName: Full=Metal homeostatis protein BSD2; AltName: Full=Bypass SOD defects protein 2 [Saccharomyces cerevisiae S288c]	NA	NA	ORTHOMCL9146 (2 genes,2 taxa):
TR10468|c0_g1	-0.201815	4.26214	0.592792	0.801887	gi|731850|sp|P40489.1|XBP1_YEAST|RecName: Full=Transcriptional repressor XBP1; AltName: Full=XhoI site-binding protein 1 [Saccharomyces cerevisiae S288c]	NA	NA	NA
TR10469|c0_g1	2.52741	0.170879	0.0959537	0.239337	NA	NA	NA	NA
TR1046|c0_g1	0.558272	1.67868	0.412317	0.643738	NA	NA	NA	NA
TR10470|c0_g1	-1.82744	1.09445	0.0528277	0.153975	gi|548350|sp|P21359.2|NF1_HUMAN|RecName: Full=Neurofibromin; AltName: Full=Neurofibromatosis-related protein NF-1; Contains: RecName: Full=Neurofibromin truncated [Homo sapiens]	NA	NA	NA
TR10471|c0_g1	-0.0644674	4.33057	0.890013	1	NA	|K17362	NA	NA
TR10472|c0_g1	-0.613848	0.46503	0.481899	0.711714	NA	NA	NA	NA
TR10473|c0_g1	-0.808168	0.00912586	0.705021	0.881331	NA	NA	NA	NA
TR10474|c0_g1	0.918747	1.80764	0.126895	0.291899	NA	NA	NA	NA
TR10474|c1_g1	0.939857	2.25415	0.176375	0.367618	gi|132174|sp|P21827.1|RCC1_YEAST|RecName: Full=Guanine nucleotide exchange factor SRM1; AltName: Full=Pheromone response pathway component SRM1; AltName: Full=Pre-mRNA-processing protein 20; AltName: Full=Regulator of chromosome condensation; AltName: Full=Suppressor of receptor mutations 1; AltName: Full=mRNA transport protein 1 [Saccharomyces cerevisiae S288c]	|K11493	NA	NA
TR10475|c0_g1	-0.383687	-0.0690357	1	1	NA	NA	NA	NA
TR10476|c0_g1	-0.297287	4.21471	0.386913	0.62054	NA	NA	NA	ORTHOMCL9387 (2 genes,2 taxa):
TR10477|c0_g1	0.143116	4.73437	0.679728	0.863582	gi|353558865|sp|C8V4D4.1|GRRA_EMENI|RecName: Full=SCF E3 ubiquitin ligase complex F-box protein grrA; AltName: Full=F-box and leucine-rich repeat protein grrA; AltName: Full=F-box/LRR-repeat protein grrA; AltName: Full=SCF substrate adapter protein grrA [Aspergillus nidulans FGSC A4]	|K03360	NA	ORTHOMCL3378 (2 genes,2 taxa):
TR10477|c0_g2	3.18427	-0.258426	0.276744	0.500357	gi|353558865|sp|C8V4D4.1|GRRA_EMENI|RecName: Full=SCF E3 ubiquitin ligase complex F-box protein grrA; AltName: Full=F-box and leucine-rich repeat protein grrA; AltName: Full=F-box/LRR-repeat protein grrA; AltName: Full=SCF substrate adapter protein grrA [Aspergillus nidulans FGSC A4]	NA	NA	ORTHOMCL7761 (2 genes,2 taxa):
TR10477|c1_g1	-0.964239	4.50205	0.00451684	0.0220023	NA	NA	NA	NA
TR10477|c2_g1	0.493508	1.86577	0.582726	0.792345	gi|353558865|sp|C8V4D4.1|GRRA_EMENI|RecName: Full=SCF E3 ubiquitin ligase complex F-box protein grrA; AltName: Full=F-box and leucine-rich repeat protein grrA; AltName: Full=F-box/LRR-repeat protein grrA; AltName: Full=SCF substrate adapter protein grrA [Aspergillus nidulans FGSC A4]	NA	|GO:0005515	NA
TR10477|c3_g1	-1.7954	1.69671	0.0163315	0.0622778	NA	NA	NA	NA
TR10478|c0_g1	4.12254	0.0082196	0.0390635	0.122259	NA	NA	NA	NA
TR10479|c0_g1	0.215203	4.97513	0.499987	0.728436	gi|2506447|sp|P41764.2|G6PD_EMENI|RecName: Full=Glucose-6-phosphate 1-dehydrogenase; Short=G6PD [Aspergillus nidulans FGSC A4]	|K00036	|GO:0004345|GO:0006006|GO:0050661|GO:0055114	NA
TR10479|c1_g1	0.106728	6.91632	0.732055	0.899173	gi|2506447|sp|P41764.2|G6PD_EMENI|RecName: Full=Glucose-6-phosphate 1-dehydrogenase; Short=G6PD [Aspergillus nidulans FGSC A4]	|K00036	|GO:0004345|GO:0006006|GO:0050661|GO:0055114	ORTHOMCL7073 (2 genes,2 taxa):
TR1047|c0_g1	-1.26958	2.37561	0.0802007	0.209973	NA	NA	NA	NA
TR1047|c0_g2	-0.965579	5.9075	0.000883023	0.00569101	NA	NA	|GO:0005515	NA
TR10480|c0_g1	0.975164	6.73668	0.000782982	0.00514788	gi|2500938|sp|Q10286.1|ITR1_SCHPO|RecName: Full=Myo-inositol transporter 1 [Schizosaccharomyces pombe 972h-]	|K08150	|GO:0016021|GO:0022857|GO:0055085	ORTHOMCL8010 (2 genes,2 taxa):
TR10481|c0_g1	0.613694	5.5512	0.0624713	0.17492	gi|123868015|sp|Q196Z3.1|VF197_IIV3|RecName: Full=Putative tyrosine phosphatase 067L [Invertebrate iridescent virus 3]	NA	|GO:0004725|GO:0006470|GO:0008138	ORTHOMCL6550 (2 genes,2 taxa):
TR10482|c0_g1	0.164232	2.16819	0.80835	0.951276	NA	NA	NA	NA
TR10483|c0_g1	0.446602	1.0763	0.791221	0.939281	NA	NA	NA	NA
TR10484|c0_g1	1.30578	0.855345	0.168681	0.356154	NA	NA	NA	NA
TR10485|c0_g1	-0.372774	1.38882	0.658146	0.848988	NA	NA	NA	NA
TR10486|c0_g1	0.650574	2.70202	0.17889	0.371179	gi|74582329|sp|O60067.1|TAPT1_SCHPO|RecName: Full=Endoplasmic reticulum membrane protein 65 [Schizosaccharomyces pombe 972h-]	NA	NA	ORTHOMCL9509 (2 genes,2 taxa):
TR10487|c0_g1	-1.78821	5.6208	2.43e-08	5.62e-07	NA	NA	NA	NA
TR10488|c0_g1	0.233708	0.687634	1	1	NA	NA	NA	NA
TR10489|c0_g1	-1.58077	2.03276	0.00961163	0.0407809	NA	NA	NA	NA
TR10489|c1_g1	-3.15755	0.965155	0.0020982	0.0117151	NA	NA	NA	NA
TR1048|c0_g1	2.77829	0.281624	0.103635	0.25292	NA	NA	NA	NA
TR1048|c0_g2	-0.328989	0.53953	0.821359	0.960229	NA	NA	NA	NA
TR10490|c0_g1	-0.184522	0.849962	0.85035	0.979637	gi|341940957|sp|Q9JK91.2|MLH1_MOUSE|RecName: Full=DNA mismatch repair protein Mlh1; AltName: Full=MutL protein homolog 1 [Mus musculus]	|K08734	NA	ORTHOMCL8097 (2 genes,2 taxa):
TR10491|c0_g1	-2.15748	2.04269	0.011573	0.0473444	NA	NA	NA	NA
TR10492|c0_g1	0.14447	5.74635	0.622507	0.827013	gi|75169527|sp|Q9C8J2.1|NIFU5_ARATH|RecName: Full=NifU-like protein 5, mitochondrial; Short=AtNfu-I; Short=AtNfu5; Flags: Precursor [Arabidopsis thaliana]	NA	|GO:0005506|GO:0016226|GO:0051536	ORTHOMCL9112 (2 genes,2 taxa):
TR10493|c0_g1	-0.826162	6.61379	0.0029554	0.0156001	gi|2501556|sp|Q03161.1|YMY9_YEAST|RecName: Full=Glucose-6-phosphate 1-epimerase; AltName: Full=D-hexose-6-phosphate mutarotase [Saccharomyces cerevisiae S288c]	|K01792	|GO:0005975|GO:0016853	ORTHOMCL3632 (2 genes,2 taxa):
TR10494|c0_g1	0.786306	0.895896	0.420659	0.652	NA	NA	NA	NA
TR10495|c0_g1	0.21304	1.92261	0.817689	0.957523	NA	NA	NA	ORTHOMCL7848 (2 genes,2 taxa):
TR10496|c0_g1	0.603878	4.79316	0.0903752	0.229645	gi|417699|sp|P32561.1|RPD3_YEAST|RecName: Full=Histone deacetylase RPD3; AltName: Full=Transcriptional regulatory protein RPD3 [Saccharomyces cerevisiae S288c]	|K06067	NA	ORTHOMCL6184 (2 genes,2 taxa):
TR10497|c0_g1	-0.295646	2.70631	0.559103	0.770072	NA	NA	NA	NA
TR10498|c0_g1	-1.05714	0.948177	0.372534	0.605055	NA	NA	NA	NA
TR10499|c0_g1	-0.156181	3.56593	0.706297	0.882335	gi|52783242|sp|Q9JI38.2|PUS3_MOUSE|RecName: Full=tRNA pseudouridine(38/39) synthase; AltName: Full=tRNA pseudouridine synthase 3; AltName: Full=tRNA pseudouridylate synthase 3; AltName: Full=tRNA-uridine isomerase 3 [Mus musculus]	|K01855	|GO:0001522|GO:0003723|GO:0009451|GO:0009982	ORTHOMCL5017 (2 genes,2 taxa):
TR10499|c1_g1	-0.487419	3.46925	0.221352	0.431546	gi|74698445|sp|Q9UTB3.1|YL85_SCHPO|RecName: Full=Putative tRNA pseudouridine synthase C25B8.05 [Schizosaccharomyces pombe 972h-]	|K01855	|GO:0001522|GO:0003723|GO:0009451|GO:0009982	NA
TR1049|c0_g2	-0.693767	0.916149	0.485733	0.714527	NA	NA	NA	NA
TR104|c0_g1	0.227828	3.41574	0.607589	0.813925	NA	NA	NA	ORTHOMCL3308 (2 genes,2 taxa):
TR104|c1_g1	-0.23692	3.88189	0.572815	0.783556	NA	NA	NA	ORTHOMCL7728 (2 genes,2 taxa):
TR104|c2_g1	-0.0388001	4.92383	0.914503	1	gi|384872664|sp|Q6LA55.2|YF49_SCHPO|RecName: Full=UPF0648 protein C3H5.09c [Schizosaccharomyces pombe 972h-]	NA	NA	ORTHOMCL5907 (2 genes,2 taxa):
TR104|c3_g1	0.216962	1.13021	0.756992	0.915871	gi|74644948|sp|Q06179.1|FMP27_YEAST|RecName: Full=Protein FMP27, mitochondrial; AltName: Full=Found in mitochondrial proteome protein 27; Flags: Precursor [Saccharomyces cerevisiae S288c]	NA	NA	NA
TR104|c4_g1	-0.521415	2.34234	0.456786	0.686713	NA	NA	NA	NA
TR10500|c0_g1	1.42473	7.11944	1.7e-06	2.54e-05	gi|74582968|sp|O94675.1|MAM33_SCHPO|RecName: Full=Mitochondrial acidic protein mam33; Flags: Precursor [Schizosaccharomyces pombe 972h-]	|K15414	|GO:0005759	ORTHOMCL8228 (2 genes,2 taxa):
TR10501|c0_g1	0.82161	1.65153	0.323698	0.553012	gi|3334489|sp|P15398.2|RPA1_SCHPO|RecName: Full=DNA-directed RNA polymerase I subunit rpa1; AltName: Full=DNA-directed RNA polymerase I 190 kDa polypeptide; AltName: Full=DNA-directed RNA polymerase I largest subunit [Schizosaccharomyces pombe 972h-]	NA	|GO:0003677|GO:0003899|GO:0006351	NA
TR10502|c0_g1	-1.39786	6.62236	2.23e-06	3.2e-05	gi|81901928|sp|Q8VD57.1|SFT2B_MOUSE|RecName: Full=Vesicle transport protein SFT2B; AltName: Full=SFT2 domain-containing protein 2 [Mus musculus]	NA	|GO:0016192	ORTHOMCL9238 (2 genes,2 taxa):
TR10503|c0_g1	1.53686	4.41949	0.000423365	0.00305398	NA	|K19177	NA	ORTHOMCL3973 (2 genes,2 taxa):
TR10504|c0_g1	-0.6166	5.59874	0.0397305	0.123843	NA	NA	NA	NA
TR10505|c0_g1	-3.48748	-0.165317	0.15834	0.341589	NA	NA	NA	NA
TR10506|c0_g1	1.18387	0.496838	0.399323	0.633047	NA	NA	NA	NA
TR10507|c0_g1	-0.323011	4.77767	0.399145	0.632936	gi|75017552|sp|Q8N0N3.1|BGBP_PENMO|RecName: Full=Beta-1,3-glucan-binding protein; Short=GBP; Flags: Precursor [Penaeus monodon]	NA	NA	NA
TR10508|c0_g1	-0.857456	0.575925	0.526382	0.747109	NA	NA	NA	NA
TR10509|c0_g1	0.311602	0.360648	1	1	NA	NA	NA	NA
TR1050|c0_g1	-0.899201	6.39251	0.00209862	0.0117151	gi|74656308|sp|Q5A1E3.1|CBF1_CANAL|RecName: Full=Transcriptional regulator CBF1 [Candida albicans SC5314]	|K09104	|GO:0046983	ORTHOMCL8976 (2 genes,2 taxa):
TR1050|c1_g1	-0.0195364	6.00772	0.955135	1	NA	NA	NA	ORTHOMCL5341 (2 genes,2 taxa):
TR10510|c0_g1	0.137732	-0.151136	1	1	NA	NA	NA	NA
TR10511|c0_g1	0.614603	4.34982	0.156858	0.339452	gi|81999739|sp|Q5UNY4.1|YL728_MIMIV|RecName: Full=Uncharacterized protein L728 [Acanthamoeba polyphaga mimivirus]	NA	NA	NA
TR10512|c0_g1	3.08322	0.421313	0.0216157	0.0776923	NA	NA	NA	NA
TR10513|c0_g1	-0.267798	1.40612	0.810891	0.952907	NA	NA	NA	NA
TR10514|c0_g1	1.43292	6.40568	3.46e-05	0.000354312	gi|52782761|sp|Q9P3I3.1|ARGD_NEUCR|RecName: Full=Acetylornithine aminotransferase, mitochondrial; Short=ACOAT; Flags: Precursor [Neurospora crassa OR74A]	|K00818	|GO:0008483|GO:0030170	ORTHOMCL3136 (2 genes,2 taxa):
TR10515|c0_g1	-0.0891885	0.779943	1	1	NA	NA	NA	NA
TR10515|c0_g2	-0.286319	1.70339	0.778753	0.930639	NA	NA	NA	NA
TR10516|c0_g1	2.73886	5.72787	2.17e-13	1.33e-11	gi|182667920|sp|Q55CD9.2|NDH_DICDI|RecName: Full=Probable NADH dehydrogenase [Dictyostelium discoideum]	NA	|GO:0016491|GO:0050660|GO:0055114	ORTHOMCL8642 (2 genes,2 taxa):
TR10517|c0_g1	-0.679383	1.81353	0.317466	0.54602	NA	NA	NA	NA
TR10517|c0_g2	-1.70295	3.96667	2.82e-05	0.000295483	NA	NA	NA	NA
TR10517|c1_g1	-7.63178	2.27674	3.69e-10	1.32e-08	NA	NA	|GO:0005669|GO:0006352	NA
TR10517|c1_g2	-0.479434	5.06596	0.130013	0.297361	gi|74638749|sp|Q9P7S4.1|TAF4_SCHPO|RecName: Full=Transcription initiation factor TFIID subunit 4; AltName: Full=TBP-associated factor 4 [Schizosaccharomyces pombe 972h-]	NA	|GO:0005669|GO:0006352	NA
TR10518|c0_g1	-1.31179	0.412058	0.365477	0.597094	NA	NA	NA	NA
TR10519|c0_g1	0.795265	0.661664	0.497189	0.725439	NA	NA	NA	NA
TR1051|c0_g1	0.478067	2.53544	0.42088	0.652178	NA	NA	NA	NA
TR1051|c1_g1	-0.510675	3.29612	0.303318	0.529607	NA	NA	NA	NA
TR10520|c0_g1	1.69052	6.69622	1.33e-08	3.25e-07	gi|1730783|sp|P53907.1|YNO4_YEAST|RecName: Full=Uncharacterized protein YNL144C [Saccharomyces cerevisiae S288c]	NA	NA	ORTHOMCL6333 (2 genes,2 taxa):
TR10521|c0_g1	0.579248	5.96588	0.0425189	0.130229	gi|52782778|sp|Q6U1Z4.1|CMT1_CRYNJ|RecName: Full=Alpha-1,3-mannosyltransferase CMT1 [Cryptococcus neoformans var. neoformans JEC21]	|K13690	NA	ORTHOMCL8904 (2 genes,2 taxa):
TR10522|c0_g1	-2.07457	0.410406	0.0691556	0.188568	NA	NA	NA	NA
TR10522|c1_g1	-2.89768	0.821154	0.00600086	0.0277403	NA	NA	NA	NA
TR10523|c0_g1	-1.5859	-0.0685049	0.402766	0.636048	NA	NA	NA	NA
TR10524|c0_g1	0.907692	4.39284	0.00683628	0.0308644	gi|74698254|sp|Q9P370.1|BUD20_SCHPO|RecName: Full=Zinc finger protein bud20 [Schizosaccharomyces pombe 972h-]	|K14821	NA	ORTHOMCL7369 (2 genes,2 taxa):
TR10525|c0_g1	-1.09333	1.8354	0.0723313	0.19502	gi|341940280|sp|Q3UFB2.2|BCD1_MOUSE|RecName: Full=Box C/D snoRNA protein 1; AltName: Full=Zinc finger HIT domain-containing protein 6 [Mus musculus]	NA	NA	NA
TR10525|c1_g1	-0.93031	3.02512	0.0632696	0.176416	NA	NA	NA	NA
TR10526|c0_g1	-0.742515	5.81602	0.0172544	0.0651322	gi|73917743|sp|Q6DFS6.1|CHM2A_XENTR|RecName: Full=Charged multivesicular body protein 2a; AltName: Full=Chromatin-modifying protein 2a; Short=CHMP2a [Xenopus (Silurana) tropicalis]	|K12191	|GO:0015031	ORTHOMCL7792 (2 genes,2 taxa):
TR10527|c0_g1	-1.59953	1.38811	0.0272923	0.0929414	NA	NA	NA	NA
TR10528|c0_g1	-2.09061	2.73464	3.92e-05	0.0003942	NA	NA	NA	NA
TR10529|c0_g1	-0.286849	0.090767	1	1	NA	NA	NA	ORTHOMCL6035 (2 genes,2 taxa):
TR1052|c0_g1	1.52077	2.24908	0.0158157	0.0607074	NA	NA	NA	ORTHOMCL8776 (2 genes,2 taxa):
TR1052|c1_g1	1.04506	4.05449	0.00741633	0.0330507	NA	NA	NA	ORTHOMCL4823 (2 genes,2 taxa):
TR10530|c0_g1	1.19751	1.82718	0.0704702	0.191379	NA	NA	NA	NA
TR10531|c0_g1	-4.97745	0.412169	0.00400386	0.019932	NA	NA	NA	NA
TR10532|c0_g1	-0.246621	0.675641	0.866846	0.990573	NA	NA	NA	NA
TR10533|c0_g1	1.72981	0.246039	0.219886	0.429557	NA	NA	NA	NA
TR10534|c0_g1	0.0544467	0.993742	1	1	NA	NA	NA	NA
TR10534|c1_g1	-0.583534	3.6241	0.206113	0.409689	gi|48474755|sp|O66128.1|MENG_MICLU|RecName: Full=Demethylmenaquinone methyltransferase [Micrococcus luteus]	NA	|GO:0008152|GO:0008168|GO:0008171	ORTHOMCL4144 (2 genes,2 taxa):
TR10535|c0_g1	0.214327	2.41182	0.787415	0.936741	NA	NA	NA	NA
TR10535|c1_g1	-1.73488	5.34582	9.87e-09	2.49e-07	NA	NA	NA	NA
TR10536|c0_g1	0.194261	4.96656	0.520527	0.742088	NA	NA	NA	ORTHOMCL6616 (2 genes,2 taxa):
TR10537|c0_g1	1.34457	5.38924	1.62e-05	0.00018366	gi|115502436|sp|P50085.2|PHB2_YEAST|RecName: Full=Prohibitin-2 [Saccharomyces cerevisiae S288c]	|K17081	NA	ORTHOMCL9043 (2 genes,2 taxa):
TR10538|c0_g1	-2.12252	0.0884145	0.157175	0.339914	NA	NA	NA	NA
TR10539|c0_g1	0.654865	1.816	0.346214	0.57627	NA	NA	NA	NA
TR1053|c0_g1	0.053188	7.33604	0.855625	0.983178	gi|140398|sp|P25375.1|PRTD_YEAST|RecName: Full=Saccharolysin; AltName: Full=Oligopeptidase YSCD; AltName: Full=Protease D; AltName: Full=Proteinase yscD [Saccharomyces cerevisiae S288c]	NA	|GO:0004222|GO:0006508	ORTHOMCL5489 (2 genes,2 taxa):
TR10540|c0_g1	1.26366	-0.177363	0.683735	0.86691	NA	NA	NA	NA
TR10541|c0_g1	1.14535	3.62683	0.00581395	0.0270037	gi|543985|sp|P36613.1|CGM2_SCHPO|RecName: Full=Cyclin mcs2; AltName: Full=Mitotic catastrophe suppressor 2 [Schizosaccharomyces pombe 972h-]	|K06634	NA	ORTHOMCL7554 (2 genes,2 taxa):
TR10542|c0_g1	-0.464473	5.9687	0.12193	0.283667	gi|2494219|sp|Q39580.1|DYL1_CHLRE|RecName: Full=Dynein 8 kDa light chain, flagellar outer arm [Chlamydomonas reinhardtii]	|K10418	|GO:0005875|GO:0007017	ORTHOMCL9541 (2 genes,2 taxa):
TR10543|c0_g1	-0.442523	2.38087	0.431445	0.661259	NA	NA	NA	ORTHOMCL2847 (2 genes,2 taxa):
TR10544|c0_g1	-1.05033	2.23588	0.0587453	0.16721	gi|51338735|sp|O13716.2|AGN1_SCHPO|RecName: Full=Glucan endo-1,3-alpha-glucosidase agn1; AltName: Full=Endo-1,3-alpha-glucanase agn1; Flags: Precursor [Schizosaccharomyces pombe 972h-]	|K08254	NA	NA
TR10545|c0_g1	-1.42056	1.36567	0.0879981	0.225221	NA	NA	NA	NA
TR10546|c0_g1	1.12186	3.37601	0.0107014	0.0444057	gi|74582167|sp|O43050.1|ERG26_SCHPO|RecName: Full=Sterol-4-alpha-carboxylate 3-dehydrogenase, decarboxylating [Schizosaccharomyces pombe 972h-]	|K07748	|GO:0003824|GO:0003854|GO:0006694|GO:0008831|GO:0009058|GO:0016616|GO:0045226|GO:0050662|GO:0055114	NA
TR10547|c0_g1	-0.834567	0.434035	0.478233	0.708747	NA	NA	NA	NA
TR10548|c0_g1	-0.218803	0.346837	1	1	NA	NA	NA	NA
TR10549|c0_g1	-0.62625	0.566443	0.571271	0.781973	NA	NA	NA	NA
TR1054|c0_g1	-1.36761	2.236	0.0189208	0.0700158	NA	NA	NA	NA
TR10550|c0_g1	0.253057	1.74363	0.850893	0.979927	NA	NA	NA	NA
TR10551|c0_g1	0.818332	0.369595	0.6031	0.810272	NA	NA	NA	NA
TR10552|c0_g1	-0.39655	-0.059151	1	1	NA	NA	NA	NA
TR10553|c0_g1	0.328946	7.99099	0.306656	0.533647	gi|6094168|sp|O74893.1|RS20_SCHPO|RecName: Full=40S ribosomal protein S20 [Schizosaccharomyces pombe 972h-]	|K02969	NA	ORTHOMCL9066 (2 genes,2 taxa):
TR10554|c0_g1	0.717645	2.40936	0.197712	0.397984	NA	NA	NA	NA
TR10555|c0_g1	0.0151864	-0.170338	1	1	NA	NA	NA	NA
TR10556|c0_g1	-2.22262	7.79407	1.39e-12	7.58e-11	NA	NA	NA	NA
TR10556|c1_g1	-0.733045	1.69716	0.372173	0.604727	NA	NA	NA	NA
TR10557|c0_g1	0.649317	6.84504	0.0286235	0.0963381	gi|74625017|sp|Q9P3W6.1|YLI2_SCHPO|RecName: Full=Uncharacterized protein C458.02c [Schizosaccharomyces pombe 972h-]	NA	NA	ORTHOMCL8800 (2 genes,2 taxa):
TR10558|c0_g1	-1.14961	1.6323	0.117948	0.277006	NA	NA	NA	NA
TR10559|c0_g1	1.68205	0.900902	0.0878533	0.224964	NA	NA	NA	NA
TR1055|c0_g1	0.339509	6.33224	0.237299	0.452885	gi|462627|sp|P28737.2|MSP1_YEAST|RecName: Full=Protein MSP1; AltName: Full=Tat-binding homolog 4 [Saccharomyces cerevisiae S288c]	NA	|GO:0005524|GO:0006281|GO:0030915	ORTHOMCL4895 (2 genes,2 taxa):
TR1055|c1_g1	0.600335	5.24279	0.0527424	0.15377	NA	NA	NA	ORTHOMCL8313 (2 genes,2 taxa):
TR10560|c0_g1	-1.8563	2.95062	0.014706	0.0573175	NA	NA	NA	NA
TR10560|c0_g2	-1.07589	2.92594	0.139157	0.311868	NA	NA	NA	NA
TR10561|c0_g1	3.58131	-0.161063	0.135122	0.306111	gi|74762700|sp|Q99570.3|PI3R4_HUMAN|RecName: Full=Phosphoinositide 3-kinase regulatory subunit 4; Short=PI3-kinase regulatory subunit 4; AltName: Full=PI3-kinase p150 subunit; AltName: Full=Phosphoinositide 3-kinase adaptor protein [Homo sapiens]	NA	NA	NA
TR10562|c0_g1	-0.687829	2.31788	0.192349	0.391087	NA	NA	NA	NA
TR10563|c0_g1	-0.433663	-0.0733078	1	1	NA	NA	NA	NA
TR10564|c0_g1	0.0639504	1.09029	1	1	NA	NA	NA	NA
TR10565|c0_g1	2.42636	1.30512	0.002882	0.0152711	NA	NA	NA	NA
TR10567|c0_g1	0.934466	6.20533	0.00247241	0.0133953	gi|263429240|sp|A8N0V8.1|GET3_COPC7|RecName: Full=ATPase GET3; AltName: Full=Arsenical pump-driving ATPase; AltName: Full=Arsenite-stimulated ATPase; AltName: Full=Golgi to ER traffic protein 3; AltName: Full=Guided entry of tail-anchored proteins 3 [Coprinopsis cinerea okayama7#130]	|K01551	NA	ORTHOMCL8186 (2 genes,2 taxa):
TR10567|c1_g1	1.00945	5.08029	0.00262131	0.0140864	NA	NA	NA	ORTHOMCL6938 (2 genes,2 taxa):
TR10568|c0_g2	-0.538731	1.14515	0.580745	0.790415	NA	NA	NA	NA
TR10569|c0_g1	-1.17702	2.86479	0.0482265	0.143507	gi|74625909|sp|Q9UT59.1|YKJ7_SCHPO|RecName: Full=Putative uncharacterized oxidoreductase C513.07 [Schizosaccharomyces pombe 972h-]	NA	|GO:0003824|GO:0003854|GO:0006694|GO:0008152|GO:0009058|GO:0016491|GO:0016616|GO:0050662|GO:0055114	ORTHOMCL3869 (2 genes,2 taxa):
TR10569|c1_g1	-0.974344	2.67639	0.0823896	0.21463	gi|74625909|sp|Q9UT59.1|YKJ7_SCHPO|RecName: Full=Putative uncharacterized oxidoreductase C513.07 [Schizosaccharomyces pombe 972h-]	NA	NA	NA
TR1056|c0_g1	0.810849	3.38771	0.0915071	0.231973	NA	NA	NA	NA
TR1056|c0_g2	-0.519064	2.55777	0.33742	0.567166	NA	NA	NA	NA
TR10570|c0_g1	1.24043	0.308568	0.400282	0.633944	NA	NA	NA	NA
TR10571|c0_g1	1.96972	1.96197	0.00127566	0.0077297	NA	NA	NA	NA
TR10572|c0_g1	4.18278	0.0269207	0.0490816	0.145508	NA	NA	NA	NA
TR10573|c0_g1	-0.508008	1.16481	0.535618	0.754568	NA	NA	NA	NA
TR10574|c0_g1	-1.22588	0.366002	0.273732	0.497132	NA	NA	NA	ORTHOMCL9442 (2 genes,2 taxa):
TR10575|c0_g1	0.74347	0.151443	0.748392	0.910108	NA	NA	NA	NA
TR10576|c0_g1	-0.847007	0.415719	0.480017	0.71013	NA	NA	NA	NA
TR10577|c0_g1	-0.23279	4.80616	0.493919	0.722299	gi|1723119|sp|P53990.1|IST1_HUMAN|RecName: Full=IST1 homolog; Short=hIST1; AltName: Full=Putative MAPK-activating protein PM28 [Homo sapiens]	|K19476	NA	ORTHOMCL7628 (2 genes,2 taxa):
TR10578|c0_g1	-3.11804	1.0079	0.00502862	0.0239835	NA	NA	NA	NA
TR10579|c0_g1	-4.22001	0.0777842	0.0644926	0.179025	NA	NA	|GO:0005515	NA
TR1057|c0_g1	-0.897029	3.69971	0.0247774	0.0863811	gi|116305|sp|P29025.1|CHI1_RHINI|RecName: Full=Chitinase 1; Flags: Precursor [Rhizopus niveus]	|K01183	|GO:0004553|GO:0005975	ORTHOMCL4389 (2 genes,2 taxa):
TR10580|c0_g1	-0.128788	5.89236	0.668114	0.854692	gi|3914413|sp|P90513.1|PSA3_ACACA|RecName: Full=Proteasome subunit alpha type-3, partial [Acanthamoeba castellanii]	|K02727	|GO:0004175|GO:0004298|GO:0005839|GO:0006511|GO:0019773|GO:0051603	ORTHOMCL8116 (2 genes,2 taxa):
TR10581|c0_g1	-0.0259768	1.88138	1	1	NA	NA	NA	NA
TR10582|c0_g1	-0.382319	3.53098	0.328519	0.557991	NA	NA	NA	NA
TR10582|c1_g1	-0.466235	5.46775	0.122239	0.284182	gi|338817817|sp|P0CM95.1|CWC21_CRYNB|RecName: Full=Pre-mRNA-splicing factor CWC21 [Cryptococcus neoformans var. neoformans B-3501A]	|K13172	NA	ORTHOMCL6810 (2 genes,2 taxa):
TR10583|c0_g1	-0.786775	0.825406	0.484694	0.713729	NA	NA	NA	NA
TR10584|c0_g1	-0.503047	6.56357	0.0948508	0.237691	gi|74701371|sp|Q4P7Z8.1|DBP5_USTMA|RecName: Full=ATP-dependent RNA helicase DBP5 [Ustilago maydis 521]	|K18655	|GO:0003676|GO:0005524	ORTHOMCL3694 (2 genes,2 taxa):
TR10585|c0_g1	0.158355	5.20139	0.617681	0.822943	gi|130720|sp|P23968.1|VATO_YEAST|RecName: Full=V-type proton ATPase subunit c''; Short=V-ATPase subunit c''; AltName: Full=V-ATPase 22 kDa proteolipid subunit; AltName: Full=Vacuolar proton pump c'' subunit [Saccharomyces cerevisiae S288c]	|K03661	|GO:0015078|GO:0015991|GO:0033177	NA
TR10586|c0_g1	0.417058	0.0778212	1	1	NA	NA	NA	NA
TR10587|c0_g1	0.467646	0.650888	0.663613	0.851022	gi|30923197|sp|P25351.2|YCR3_YEAST|RecName: Full=Uncharacterized membrane protein YCR023C [Saccharomyces cerevisiae S288c]	NA	|GO:0016021|GO:0055085	NA
TR10588|c0_g1	-1.49661	2.42884	0.0238416	0.0837783	gi|74896802|sp|Q54DY9.1|BCS1B_DICDI|RecName: Full=Probable mitochondrial chaperone BCS1-B; AltName: Full=BCS1-like protein 2 [Dictyostelium discoideum]	|K08900	NA	NA
TR10589|c0_g1	-1.60842	-0.0826144	0.419981	0.651387	gi|13432224|sp|P08092.2|RAN1_SCHPO|RecName: Full=Negative regulator of sexual conjugation and meiosis [Schizosaccharomyces pombe 972h-]	NA	|GO:0004672|GO:0005524|GO:0006468	NA
TR1058|c0_g1	1.75238	1.82588	0.0113756	0.046674	NA	NA	NA	NA
TR1058|c0_g2	-1.20542	1.10854	0.240101	0.456135	NA	NA	NA	NA
TR10590|c0_g1	0.550686	-0.0761114	1	1	NA	NA	NA	NA
TR10591|c0_g1	1.69932	-0.0855525	0.428726	0.65913	NA	NA	NA	NA
TR10592|c0_g1	0.633583	4.33974	0.172042	0.361115	NA	NA	NA	NA
TR10593|c0_g1	-0.433662	-0.0733078	1	1	NA	NA	NA	NA
TR10594|c0_g1	0.592522	3.69196	0.14298	0.31771	gi|338819217|sp|P0CP85.1|PPIL1_CRYNB|RecName: Full=Peptidyl-prolyl cis-trans isomerase-like 1; Short=PPIase; AltName: Full=Rotamase [Cryptococcus neoformans var. neoformans B-3501A]	|K12733	|GO:0000413|GO:0003755|GO:0006457	ORTHOMCL7754 (2 genes,2 taxa):
TR10595|c0_g1	-0.503755	0.749093	0.68793	0.869954	NA	NA	NA	NA
TR10596|c0_g1	0.351799	2.65978	0.496293	0.724587	NA	NA	NA	NA
TR10596|c1_g1	1.31324	3.20933	0.00298209	0.0157137	NA	NA	NA	ORTHOMCL5943 (2 genes,2 taxa):
TR10597|c0_g1	1.18666	1.40299	0.0965437	0.240504	NA	NA	NA	NA
TR10598|c0_g1	-3.9591	1.54125	1.8e-05	0.00020129	NA	NA	NA	NA
TR10599|c0_g1	-1.29343	0.999719	0.249446	0.467482	NA	NA	NA	NA
TR10599|c1_g1	-0.529857	0.491829	0.622573	0.827064	NA	NA	NA	NA
TR1059|c0_g1	0.852011	-0.253458	1	1	NA	NA	NA	NA
TR105|c0_g1	2.69481	-0.353534	0.516668	0.740538	NA	NA	NA	NA
TR105|c0_g2	-3.28123	0.58828	0.00683748	0.0308653	NA	NA	NA	NA
TR105|c1_g1	-1.24827	1.19447	0.104172	0.253699	NA	NA	NA	ORTHOMCL8249 (2 genes,2 taxa):
TR10600|c0_g1	0.0330192	0.414134	1	1	NA	NA	NA	NA
TR10601|c0_g1	-1.10824	0.964812	0.23675	0.452259	NA	NA	NA	NA
TR10602|c0_g1	-0.812311	4.53641	0.040654	0.126081	NA	NA	NA	NA
TR10602|c1_g1	1.1494	3.80029	0.0145518	0.0568993	NA	NA	NA	NA
TR10602|c2_g1	2.5678	2.02349	8.27e-05	0.00075973	NA	NA	NA	NA
TR10603|c0_g1	0.164611	1.93636	0.863303	0.987999	NA	NA	NA	NA
TR10603|c0_g2	3.67312	-0.0967	0.231093	0.444907	NA	NA	NA	NA
TR10603|c1_g1	-0.715526	2.17715	0.212278	0.418437	NA	NA	NA	NA
TR10604|c0_g1	1.43004	1.94634	0.0781547	0.206288	NA	NA	NA	NA
TR10605|c0_g1	0.5741	0.431166	0.800822	0.945429	NA	NA	NA	NA
TR10606|c0_g1	-0.581594	0.16519	0.753748	0.913468	NA	NA	NA	NA
TR10607|c0_g1	1.30535	6.57532	6.15e-06	7.84e-05	gi|729704|sp|Q04832.1|HEXP_LEIMA|RecName: Full=DNA-binding protein HEXBP; AltName: Full=Hexamer-binding protein [Leishmania major]	|K09250	|GO:0003676|GO:0008270	ORTHOMCL6537 (2 genes,2 taxa):
TR10608|c0_g1	0.0215725	0.00425766	1	1	NA	NA	NA	NA
TR10609|c0_g1	3.21719	-0.249214	0.264863	0.48621	NA	NA	NA	NA
TR1060|c0_g1	-2.58938	-0.358059	0.539883	0.756923	NA	NA	NA	NA
TR1060|c0_g2	-0.931457	5.32937	0.0133806	0.0532036	gi|259511968|sp|C5G0E3.2|SSU1_ARTOC|RecName: Full=Sulfite efflux pump SSU1 [Arthroderma otae CBS 113480]	NA	|GO:0016021|GO:0055085	ORTHOMCL8488 (2 genes,2 taxa):
TR1060|c1_g1	0.885208	0.829713	0.444431	0.674092	NA	NA	NA	NA
TR10610|c0_g1	0.390759	1.1814	0.678674	0.862749	NA	NA	NA	NA
TR10611|c0_g1	0.375717	-0.0828878	1	1	NA	NA	NA	NA
TR10612|c0_g1	0.375296	2.75062	0.486429	0.715239	NA	NA	NA	NA
TR10613|c0_g1	1.00679	0.0146606	0.735603	0.901379	NA	NA	NA	NA
TR10614|c0_g1	0.375423	0.746136	0.840371	0.972944	NA	NA	NA	NA
TR10614|c1_g1	-0.120501	2.06533	0.930922	1	NA	NA	NA	NA
TR10615|c0_g1	-0.444872	2.24865	0.596468	0.804752	gi|206557782|sp|A9A8Y7.1|DGGGP_METM6|RecName: Full=Digeranylgeranylglyceryl phosphate synthase; Short=DGGGP synthase; Short=DGGGPS; AltName: Full=(S)-2,3-di-O-geranylgeranylglyceryl phosphate synthase; AltName: Full=Geranylgeranylglycerol-phosphate geranylgeranyltransferase [Methanococcus maripaludis C6]	NA	|GO:0004659|GO:0016021	ORTHOMCL5613 (2 genes,2 taxa):
TR10616|c0_g1	-0.595556	0.358984	0.801166	0.945615	NA	NA	NA	NA
TR10617|c0_g1	1.26932	1.22817	0.068474	0.187264	NA	NA	NA	NA
TR10618|c0_g1	1.19809	3.37416	0.00485607	0.0232629	NA	NA	NA	NA
TR10618|c1_g1	-0.220869	0.23048	1	1	NA	NA	NA	NA
TR10619|c0_g1	0.402269	0.24524	1	1	gi|585147|sp|P38094.1|FLUG_EMENI|RecName: Full=Protein fluG [Aspergillus nidulans FGSC A4]	NA	|GO:0003824|GO:0008152	ORTHOMCL4301 (2 genes,2 taxa):
TR1061|c0_g1	3.63951	-0.150911	0.188576	0.385532	NA	NA	NA	NA
TR10620|c0_g1	1.33864	-0.165245	0.651711	0.847081	NA	NA	NA	NA
TR10620|c0_g2	1.84674	0.779621	0.0598279	0.16952	NA	NA	NA	ORTHOMCL9104 (2 genes,2 taxa):
TR10620|c1_g1	1.10763	0.468553	0.497116	0.725402	NA	NA	NA	NA
TR10621|c0_g1	0.425811	3.01638	0.405744	0.63787	gi|127171|sp|P24032.2|MLRN_CHICK|RecName: Full=Myosin regulatory light chain 2, smooth muscle minor isoform; Short=MLC-2; AltName: Full=DTNB; AltName: Full=G1; AltName: Full=Isoform L20-B1 [Gallus gallus]	|K12757	|GO:0005509	ORTHOMCL3606 (2 genes,2 taxa):
TR10622|c0_g1	0.534706	2.96288	0.251732	0.470479	NA	NA	NA	NA
TR10623|c0_g1	-0.353268	1.90006	0.582584	0.792208	NA	NA	NA	ORTHOMCL6164 (2 genes,2 taxa):
TR10624|c0_g1	1.69885	0.223744	0.217871	0.426719	NA	NA	NA	NA
TR10625|c0_g1	1.9347	-0.00252962	0.299061	0.524445	NA	NA	NA	NA
TR10626|c0_g1	-0.772843	3.38369	0.0825287	0.214863	NA	NA	NA	ORTHOMCL4994 (2 genes,2 taxa):
TR10627|c0_g1	1.61509	0.186647	0.279557	0.503781	NA	NA	NA	NA
TR10628|c0_g1	0.702375	0.311995	0.650971	0.847081	gi|74626742|sp|O59726.1|FNX2_SCHPO|RecName: Full=Vacuolar membrane amino acid uptake transporter fnx2 [Schizosaccharomyces pombe 972h-]	NA	|GO:0016021|GO:0022857|GO:0055085	NA
TR10629|c0_g1	-0.26907	6.66827	0.333824	0.563713	gi|12230614|sp|Q9UUC6.1|SMD3_SCHPO|RecName: Full=Small nuclear ribonucleoprotein Sm D3; Short=Sm-D3; AltName: Full=snRNP core protein D3 [Schizosaccharomyces pombe 972h-]	|K11088	NA	ORTHOMCL9345 (2 genes,2 taxa):
TR1062|c0_g1	1.51797	1.38795	0.0649828	0.17992	NA	NA	NA	ORTHOMCL3289 (2 genes,2 taxa):
TR10630|c0_g1	-0.200058	0.586877	0.840227	0.972944	NA	NA	NA	NA
TR10630|c1_g1	-0.85198	0.418162	0.491002	0.719488	gi|5915816|sp|O81970.1|C71A9_SOYBN|RecName: Full=Cytochrome P450 71A9; AltName: Full=Cytochrome P450 CP1 [Glycine max]	NA	|GO:0005506|GO:0016705|GO:0020037|GO:0055114	NA
TR10631|c0_g1	-0.427075	7.10147	0.16088	0.345205	gi|215274106|sp|Q12965.2|MYO1E_HUMAN|RecName: Full=Unconventional myosin-Ie; AltName: Full=Myosin-Ic; AltName: Full=Unconventional myosin 1E [Homo sapiens]	NA	|GO:0005515	ORTHOMCL5887 (2 genes,2 taxa):
TR10631|c1_g1	0.320645	3.02287	0.476241	0.707	NA	NA	NA	NA
TR10632|c0_g1	-0.757118	2.26824	0.161047	0.345393	NA	NA	NA	NA
TR10633|c0_g1	0.901654	0.00217676	0.718428	0.889714	NA	NA	NA	NA
TR10634|c0_g1	3.685	-0.142864	0.110844	0.264879	NA	NA	NA	NA
TR10635|c0_g1	0.730756	0.353702	0.644207	0.842714	NA	NA	NA	NA
TR10636|c0_g1	-0.084294	0.497535	1	1	NA	NA	NA	NA
TR10637|c0_g1	3.88578	-0.0694595	0.072092	0.194644	NA	NA	NA	NA
TR10637|c1_g1	6.50264	1.33239	4.29e-07	7.43e-06	NA	NA	NA	NA
TR10638|c0_g1	-4.43301	0.15596	0.0123299	0.0497423	NA	NA	NA	NA
TR10639|c0_g1	-5.01662	0.427081	0.00180822	0.0103665	NA	NA	NA	NA
TR10639|c1_g1	-2.72328	1.81033	0.00111425	0.0069057	NA	NA	NA	NA
TR1063|c0_g1	0.783372	1.44917	0.271932	0.495106	NA	NA	NA	NA
TR1063|c0_g2	6.27549	1.09291	0.000719461	0.00480665	NA	NA	NA	NA
TR10640|c0_g1	-0.286505	2.26683	0.640977	0.840344	NA	NA	NA	NA
TR10641|c0_g1	1.93645	1.34896	0.0181491	0.0677289	gi|147744598|sp|P35194.3|UTP20_YEAST|RecName: Full=U3 small nucleolar RNA-associated protein 20; Short=U3 snoRNA-associated protein 20; AltName: Full=U three protein 20 [Saccharomyces cerevisiae S288c]	NA	NA	ORTHOMCL8464 (2 genes,2 taxa):
TR10642|c0_g1	-0.784156	0.607804	0.679255	0.863343	NA	NA	|GO:0016757	NA
TR10643|c0_g1	2.35204	0.481798	0.0495912	0.146639	NA	NA	NA	NA
TR10643|c1_g1	-0.476252	1.18548	0.587449	0.796789	NA	NA	NA	NA
TR10644|c0_g1	-2.21285	2.23015	0.00189554	0.0107816	NA	NA	NA	NA
TR10645|c0_g1	-3.11275	-0.258468	0.280398	0.504441	NA	NA	NA	NA
TR10646|c0_g1	0.686852	1.6406	0.369704	0.601792	NA	NA	NA	NA
TR10647|c0_g1	-0.0239454	0.140511	1	1	NA	NA	|GO:0004555|GO:0005991	ORTHOMCL5735 (2 genes,2 taxa):
TR10648|c0_g1	-0.124573	0.494506	1	1	NA	NA	NA	NA
TR10649|c0_g1	0.679665	1.40522	0.3805	0.613528	NA	NA	NA	NA
TR1064|c0_g1	0.0734519	1.29334	1	1	NA	NA	NA	NA
TR1064|c0_g2	-4.85138	0.353622	0.0196486	0.0721106	NA	NA	NA	NA
TR1064|c0_g3	1.75514	0.242475	0.348197	0.578018	NA	NA	NA	NA
TR10650|c0_g1	-2.78727	1.42597	0.00187335	0.0106834	NA	NA	NA	NA
TR10651|c0_g1	-0.0320241	0.612963	1	1	gi|8928506|sp|Q06708.1|VAC14_YEAST|RecName: Full=Vacuole morphology and inheritance protein 14; AltName: Full=Swollen vacuole phenotype 2 protein [Saccharomyces cerevisiae S288c]	NA	NA	ORTHOMCL6872 (2 genes,2 taxa):
TR10652|c0_g1	-2.50298	0.228252	0.0646919	0.179393	NA	NA	NA	NA
TR10653|c0_g1	-0.58461	1.65533	0.420868	0.652178	NA	NA	NA	NA
TR10654|c0_g1	-0.352225	0.528151	0.829919	0.965959	NA	NA	NA	NA
TR10655|c0_g1	-0.461759	2.2547	0.388211	0.621933	NA	NA	NA	NA
TR10656|c0_g1	0.965231	1.60743	0.170907	0.359523	NA	NA	NA	ORTHOMCL8894 (2 genes,2 taxa):
TR10657|c0_g1	1.39322	1.16965	0.0629875	0.175855	NA	NA	NA	NA
TR10657|c1_g1	1.02431	0.590725	0.412585	0.64399	NA	NA	NA	NA
TR10658|c0_g1	-0.687085	-0.251091	1	1	NA	NA	NA	NA
TR10659|c0_g1	-2.19082	0.483931	0.0420308	0.129321	NA	NA	NA	NA
TR1065|c0_g1	-0.317897	6.13188	0.273055	0.496348	NA	NA	NA	NA
TR1065|c0_g2	-1.75224	4.42921	1.4e-06	2.13e-05	NA	NA	NA	NA
TR1065|c1_g1	0.258413	2.48968	0.653027	0.84728	NA	NA	NA	NA
TR10660|c0_g1	-0.0940506	6.32658	0.81236	0.95394	gi|380875443|sp|B5BP49.1|YP55_SCHPO|RecName: Full=Uncharacterized transporter C460.05 [Schizosaccharomyces pombe 972h-]	NA	|GO:0016021|GO:0055085	NA
TR10660|c0_g2	-4.28839	0.0917118	0.0512268	0.150232	gi|380875443|sp|B5BP49.1|YP55_SCHPO|RecName: Full=Uncharacterized transporter C460.05 [Schizosaccharomyces pombe 972h-]	NA	|GO:0016021|GO:0055085	NA
TR10661|c0_g1	-1.1392	1.41931	0.162289	0.34678	NA	NA	NA	NA
TR10662|c0_g1	0.592156	-0.068793	1	1	NA	NA	NA	NA
TR10663|c0_g1	-1.56324	4.67216	2.6e-06	3.66e-05	NA	NA	NA	NA
TR10664|c0_g1	-1.6739	-0.0736811	0.452818	0.68226	NA	NA	NA	NA
TR10665|c0_g1	-0.580191	0.165537	0.761979	0.919799	NA	NA	NA	NA
TR10666|c0_g1	2.46555	0.532288	0.0926314	0.233944	NA	NA	NA	NA
TR10666|c0_g2	-0.211816	1.6122	0.879276	0.998788	NA	NA	NA	NA
TR10667|c0_g1	1.40681	6.21498	5.27e-06	6.84e-05	gi|3334142|sp|O43102.1|CBF5_ASPFU|RecName: Full=Centromere/microtubule-binding protein cbf5; AltName: Full=Centromere-binding factor 5; AltName: Full=H/ACA snoRNP protein cbf5; AltName: Full=Small nucleolar RNP protein cbf5 [Aspergillus fumigatus Af293]	|K11131	|GO:0003723|GO:0006396	ORTHOMCL4805 (2 genes,2 taxa):
TR10668|c0_g1	1.68937	2.76573	0.000775911	0.00510803	gi|1351726|sp|Q10110.1|RRN3_SCHPO|RecName: Full=RNA polymerase I-specific transcription initiation factor rrn3 [Schizosaccharomyces pombe 972h-]	|K15216	NA	NA
TR10668|c1_g1	1.11756	3.76457	0.00825184	0.0360544	gi|1351726|sp|Q10110.1|RRN3_SCHPO|RecName: Full=RNA polymerase I-specific transcription initiation factor rrn3 [Schizosaccharomyces pombe 972h-]	|K15216	NA	ORTHOMCL7115 (2 genes,2 taxa):
TR10669|c0_g1	0.606147	6.95415	0.0298943	0.0997397	gi|122144463|sp|Q0VCA3.1|LETM1_BOVIN|RecName: Full=LETM1 and EF-hand domain-containing protein 1, mitochondrial; AltName: Full=Leucine zipper-EF-hand-containing transmembrane protein 1; Flags: Precursor [Bos taurus]	|K17800	NA	ORTHOMCL9279 (2 genes,2 taxa):
TR1066|c0_g1	1.70647	0.896721	0.0513246	0.150431	NA	NA	NA	NA
TR10670|c0_g1	0.649505	1.54142	0.333201	0.563131	NA	NA	NA	NA
TR10671|c0_g1	-1.5788	1.81966	0.0330785	0.107807	NA	NA	|GO:0005515	NA
TR10672|c0_g1	1.37401	0.549637	0.193969	0.393195	NA	NA	NA	NA
TR10673|c0_g1	-0.852046	0.223679	0.548583	0.762256	NA	NA	NA	NA
TR10674|c0_g1	-0.586535	5.36602	0.0959826	0.239381	NA	NA	NA	NA
TR10675|c0_g1	0.823177	0.352522	0.605524	0.812274	NA	NA	NA	NA
TR10676|c0_g1	5.27294	0.511308	0.00169501	0.00981573	NA	NA	NA	NA
TR10677|c0_g1	0.67321	1.60971	0.411755	0.643323	gi|158513154|sp|A1L1F0.1|NR2CA_XENTR|RecName: Full=Nuclear receptor 2C2-associated protein; AltName: Full=TR4 orphan receptor-associated 16 kDa protein homolog [Xenopus (Silurana) tropicalis]	NA	NA	ORTHOMCL9037 (2 genes,2 taxa):
TR10678|c0_g1	-0.179421	5.2444	0.575746	0.786255	gi|308153577|sp|P38861.3|NMD3_YEAST|RecName: Full=60S ribosomal export protein NMD3; AltName: Full=Nonsense-mediated mRNA decay protein 3 [Saccharomyces cerevisiae S288c]	|K07562	NA	ORTHOMCL5473 (2 genes,2 taxa):
TR10679|c0_g1	-0.269434	0.0862359	1	1	NA	NA	NA	NA
TR1067|c0_g1	-1.62375	1.71756	0.0276379	0.0937904	NA	NA	NA	NA
TR10680|c0_g1	1.10442	1.80494	0.122339	0.284349	NA	NA	NA	NA
TR10680|c1_g1	0.285234	2.32281	0.667143	0.853846	NA	NA	NA	NA
TR10681|c0_g1	-1.6901	2.33024	0.00387242	0.0194034	NA	NA	NA	NA
TR10682|c0_g1	-0.775923	0.698967	0.418036	0.649295	NA	NA	NA	NA
TR10683|c0_g1	0.539051	0.426809	0.793174	0.940496	NA	NA	NA	ORTHOMCL7585 (2 genes,2 taxa):
TR10684|c0_g1	0.681396	2.69349	0.168979	0.356585	NA	|K11768	NA	NA
TR10684|c1_g1	-0.0559471	3.2972	0.931503	1	gi|114149224|sp|Q2U7A3.1|ACT_ASPOR|RecName: Full=Actin [Aspergillus oryzae RIB40]	|K11768	NA	ORTHOMCL8561 (2 genes,2 taxa):
TR10685|c0_g1	0.981794	0.726932	0.444468	0.674092	NA	NA	NA	NA
TR10686|c0_g1	-1.127	1.17803	0.159539	0.343307	gi|284433540|sp|C5FEK4.2|CTSD_ARTOC|RecName: Full=Probable aspartic-type endopeptidase CTSD; Flags: Precursor, partial [Arthroderma otae CBS 113480]	NA	|GO:0004190|GO:0006508	NA
TR10687|c0_g1	-0.0331674	1.05405	1	1	gi|121732730|sp|Q078T0.1|PHACB_EMEND|RecName: Full=3-hydroxyphenylacetate 6-hydroxylase [Aspergillus nidulans]	NA	|GO:0005506|GO:0016705|GO:0020037|GO:0055114	NA
TR10688|c0_g1	-0.512571	0.829409	0.577279	0.787375	NA	NA	NA	NA
TR10689|c0_g1	2.20163	2.61075	8.71e-05	0.000794321	NA	NA	NA	NA
TR1068|c0_g1	1.47786	0.146893	0.352694	0.582838	NA	NA	NA	NA
TR10690|c0_g1	0.657486	0.604776	0.655073	0.848041	NA	NA	NA	NA
TR10691|c0_g1	-0.608491	0.151516	0.766245	0.922446	gi|327488284|sp|A4QWP8.1|MEP_MAGO7|RecName: Full=Extracellular metalloproteinase MEP; AltName: Full=Elastinolytic metalloproteinase MEP; AltName: Full=Fungalysin MEP; Flags: Precursor [Magnaporthe oryzae 70-15]	NA	|GO:0004222|GO:0005615|GO:0008270	NA
TR10692|c0_g1	0.597229	0.284406	0.789038	0.937789	NA	NA	|GO:0005515	ORTHOMCL8819 (2 genes,2 taxa):
TR10693|c0_g1	1.66245	1.0401	0.0538557	0.156458	gi|550540749|sp|B9WZX2.1|FTMD_ASPFM|RecName: Full=6-hydroxytryprostatin B O-methyltransferase; AltName: Full=Fumitremorgin biosynthesis protein D [Aspergillus fumigatus]	NA	|GO:0008171	ORTHOMCL4944 (2 genes,2 taxa):
TR10694|c0_g1	0.207146	1.93664	0.791156	0.939281	NA	NA	NA	ORTHOMCL8328 (2 genes,2 taxa):
TR10695|c0_g1	0.498382	1.99961	0.445316	0.674783	gi|74698420|sp|Q9US36.1|KLF1_SCHPO|RecName: Full=Zinc finger protein klf1; AltName: Full=Krueppel-like zinc finger transcription factor 1 [Schizosaccharomyces pombe 972h-]	NA	NA	ORTHOMCL7217 (2 genes,2 taxa):
TR10696|c0_g1	1.0902	2.28357	0.0426431	0.130491	NA	NA	NA	NA
TR10697|c0_g1	2.46676	3.67786	5.08e-08	1.1e-06	gi|74582556|sp|O74791.1|GRN1_SCHPO|RecName: Full=GTPase grn1; AltName: Full=GTPase in ribosomal export from the nucleolus protein 1; AltName: Full=Nuclear GTP-binding protein grn1 [Schizosaccharomyces pombe 972h-]	NA	NA	NA
TR10697|c1_g1	2.55912	3.43253	2.02e-08	4.77e-07	gi|62510610|sp|Q6DRP2.1|GNL3_DANRE|RecName: Full=Guanine nucleotide-binding protein-like 3; AltName: Full=Nucleostemin-like protein [Danio rerio]	|K14538	|GO:0003924|GO:0005525	ORTHOMCL7705 (2 genes,2 taxa):
TR10697|c2_g1	1.17195	4.99931	0.000260233	0.00203639	gi|75186598|sp|Q9M8Z5.1|NSN1_ARATH|RecName: Full=Guanine nucleotide-binding protein-like NSN1; Short=Nucleolar GTP-binding protein NSN1; AltName: Full=DAR GTPase 4; AltName: Full=Protein nucleostemin-like 1 [Arabidopsis thaliana]	NA	NA	NA
TR10698|c0_g1	-0.534718	0.479378	0.639627	0.839701	NA	NA	NA	NA
TR10699|c0_g1	-2.02202	0.435677	0.0922033	0.233173	NA	NA	NA	NA
TR1069|c0_g1	-0.67542	7.64799	0.0209353	0.0757432	gi|148887462|sp|Q9T096.2|YIPL6_ARATH|RecName: Full=Protein yippee-like At4g27745 [Arabidopsis thaliana]	NA	NA	NA
TR1069|c0_g2	-3.09266	6.04311	1.76e-10	6.73e-09	gi|148887462|sp|Q9T096.2|YIPL6_ARATH|RecName: Full=Protein yippee-like At4g27745 [Arabidopsis thaliana]	NA	NA	NA
TR106|c0_g1	1.85404	1.90812	0.00768793	0.034086	NA	NA	NA	NA
TR106|c1_g1	0.381511	0.0936195	1	1	NA	NA	NA	NA
TR10700|c0_g1	1.67211	0.863021	0.109114	0.262098	NA	NA	NA	NA
TR10701|c0_g1	0.810015	3.19901	0.0919721	0.232841	NA	NA	|GO:0005741	NA
TR10701|c1_g1	0.634899	5.92286	0.0271287	0.0925329	NA	NA	NA	ORTHOMCL3907 (2 genes,2 taxa):
TR10702|c0_g1	-2.24945	1.03242	0.0269443	0.0920803	NA	NA	NA	NA
TR10703|c0_g1	0.112044	0.648366	1	1	NA	NA	NA	NA
TR10704|c0_g1	0.0772972	2.11317	0.934544	1	NA	NA	NA	NA
TR10705|c0_g1	0.293984	0.469327	0.812801	0.954081	NA	NA	NA	ORTHOMCL5284 (2 genes,2 taxa):
TR10706|c0_g1	0.449961	2.93828	0.341227	0.571181	NA	NA	NA	NA
TR10706|c1_g1	1.18458	0.93689	0.111137	0.265279	NA	NA	NA	NA
TR10707|c0_g1	-3.48749	-0.165317	0.158309	0.341572	NA	NA	NA	NA
TR10707|c0_g2	2.77648	-0.344162	0.5486	0.762256	NA	NA	NA	NA
TR10708|c0_g1	2.06018	3.00376	0.000116119	0.00101316	NA	NA	NA	NA
TR10709|c0_g1	0.388755	2.32718	0.474078	0.704998	gi|108935884|sp|Q9H1K0.2|RBNS5_HUMAN|RecName: Full=Rabenosyn-5; AltName: Full=110 kDa protein; AltName: Full=FYVE finger-containing Rab5 effector protein rabenosyn-5; AltName: Full=RAB effector RBSN; AltName: Full=Zinc finger FYVE domain-containing protein 20 [Homo sapiens]	NA	NA	NA
TR10709|c1_g1	-0.710472	3.18224	0.097333	0.241776	NA	NA	NA	NA
TR10709|c2_g1	0.939702	3.38752	0.0201636	0.0736005	gi|52783171|sp|O13786.1|PEP7_SCHPO|RecName: Full=Vacuolar segregation protein pep7 [Schizosaccharomyces pombe 972h-]	NA	|GO:0046872	ORTHOMCL5705 (2 genes,2 taxa):
TR1070|c0_g1	0.323712	5.51268	0.275535	0.49957	gi|1723237|sp|Q10164.1|RGA2_SCHPO|RecName: Full=Probable Rho-type GTPase-activating protein 2 [Schizosaccharomyces pombe 972h-]	|K08773	|GO:0007165|GO:0035091	NA
TR1070|c1_g1	-0.379986	2.32652	0.516652	0.740538	NA	NA	NA	NA
TR10710|c0_g1	-1.09648	3.96974	0.0117945	0.0480677	NA	NA	NA	NA
TR10711|c0_g1	-0.177515	0.370458	1	1	NA	NA	NA	NA
TR10712|c0_g1	0.24372	5.42916	0.44513	0.674709	gi|74625998|sp|Q9UUA5.1|MTXL_SCHPO|RecName: Full=Metaxin-like protein C409.19c [Schizosaccharomyces pombe 972h-]	|K17714	|GO:0005741|GO:0006626	ORTHOMCL6846 (2 genes,2 taxa):
TR10712|c1_g1	-0.525587	4.05072	0.188743	0.385682	NA	NA	NA	NA
TR10713|c0_g1	3.60543	-0.151978	0.144147	0.31967	NA	NA	NA	NA
TR10714|c0_g1	-1.7407	0.58607	0.193125	0.392167	NA	NA	NA	NA
TR10715|c0_g1	-0.38962	-0.0665103	1	1	NA	NA	NA	NA
TR10716|c0_g1	1.031	0.589126	0.414746	0.646266	NA	NA	NA	NA
TR10717|c0_g1	0.858397	6.23937	0.00736974	0.032901	gi|395398466|sp|Q9Y7L0.2|SEC22_SCHPO|RecName: Full=Protein transport protein sec22 [Schizosaccharomyces pombe 972h-]	|K08517	|GO:0016021|GO:0016192	ORTHOMCL6274 (2 genes,2 taxa):
TR10718|c0_g1	-1.81184	0.293628	0.179788	0.372328	NA	NA	NA	NA
TR10719|c0_g1	0.422373	2.39889	0.54732	0.762256	NA	NA	NA	NA
TR1071|c0_g1	-0.00443752	2.83398	1	1	gi|18201942|sp|O05220.1|YWRF_BACSU|RecName: Full=Uncharacterized protein YwrF [Bacillus subtilis subsp. subtilis str. 168]	NA	|GO:0010181|GO:0016491|GO:0042602|GO:0055114	ORTHOMCL8388 (2 genes,2 taxa):
TR10720|c0_g1	0.875819	1.35707	0.297983	0.523361	NA	NA	NA	NA
TR10720|c1_g1	1.02485	1.51253	0.191768	0.390214	NA	NA	NA	NA
TR10721|c0_g1	-1.08417	0.295508	0.414991	0.646388	NA	NA	NA	NA
TR10722|c0_g1	-0.562582	1.96839	0.404221	0.637109	gi|3929357|sp|O13345.1|ORDA_ASPPA|RecName: Full=O-methylsterigmatocystin oxidoreductase; Short=OMST oxidoreductase; AltName: Full=Aflatoxin B synthase; AltName: Full=Aflatoxin biosynthesis protein Q; AltName: Full=Cytochrome P450 64 [Aspergillus parasiticus]	NA	|GO:0005506|GO:0016705|GO:0020037|GO:0055114	NA
TR10723|c0_g1	-0.328146	2.16486	0.624012	0.827962	NA	NA	NA	NA
TR10723|c1_g1	-1.11245	1.21533	0.23786	0.453553	NA	NA	NA	NA
TR10724|c0_g1	0.0425008	0.166989	1	1	NA	NA	NA	ORTHOMCL8749 (2 genes,2 taxa):
TR10725|c0_g1	-0.123338	1.2274	1	1	NA	NA	NA	NA
TR10726|c0_g1	-0.0459938	0.40475	1	1	NA	NA	NA	NA
TR10727|c0_g1	2.26664	0.746039	0.0223179	0.0796354	gi|338817596|sp|P0CM31.1|ATG2_CRYNB|RecName: Full=Autophagy-related protein 2 [Cryptococcus neoformans var. neoformans B-3501A]	NA	NA	ORTHOMCL8268 (2 genes,2 taxa):
TR10728|c0_g1	-2.18459	1.42105	0.00300297	0.0158018	gi|21542138|sp|Q9HGK2.1|HOP2_SCHPO|RecName: Full=Homologous-pairing protein 2; AltName: Full=Meiotic expression up-regulated protein 13 [Schizosaccharomyces pombe 972h-]	|K06695	NA	NA
TR10729|c0_g1	-0.570029	0.473463	0.632407	0.835014	NA	NA	|GO:0015079|GO:0016020|GO:0071805	ORTHOMCL9268 (2 genes,2 taxa):
TR1072|c0_g1	0.636737	2.18628	0.264094	0.4862	gi|74627002|sp|O94343.1|YHMA_SCHPO|RecName: Full=Uncharacterized MFS-type transporter C1271.10c [Schizosaccharomyces pombe 972h-]	NA	|GO:0016021|GO:0055085	NA
TR10730|c0_g1	-3.97844	2.74952	4.28e-09	1.18e-07	NA	NA	|GO:0003824|GO:0030976	ORTHOMCL8019 (2 genes,2 taxa):
TR10731|c0_g1	0.768912	0.349432	0.623626	0.82774	NA	NA	NA	NA
TR10732|c0_g1	0.058735	0.632381	1	1	NA	NA	|GO:0016021|GO:0055085	NA
TR10733|c0_g1	-0.904863	5.21608	0.00507996	0.0241866	NA	NA	NA	ORTHOMCL5439 (2 genes,2 taxa):
TR10734|c0_g1	-0.45747	3.36452	0.302022	0.528164	NA	NA	NA	NA
TR10735|c0_g1	0.985511	3.65576	0.0186177	0.0690872	NA	NA	NA	ORTHOMCL7528 (2 genes,2 taxa):
TR10736|c0_g1	0.0298855	-0.357825	1	1	NA	NA	NA	NA
TR10737|c0_g1	0.975029	0.429511	0.479369	0.70994	NA	NA	NA	NA
TR10738|c0_g1	-8.52663	6.53301	8.74e-08	1.78e-06	NA	NA	NA	NA
TR10739|c0_g1	1.38428	-0.155642	0.661656	0.849658	NA	NA	NA	NA
TR1073|c0_g1	2.48039	5.07075	1.44e-09	4.45e-08	gi|134870|sp|P11113.1|SR4_PHYPO|RecName: Full=Spherulin-4; Flags: Precursor [Physarum polycephalum]	NA	NA	NA
TR1073|c1_g1	1.43738	0.586251	0.197383	0.397543	NA	NA	NA	NA
TR10740|c0_g1	-0.957138	0.811282	0.401231	0.634588	NA	NA	NA	NA
TR10741|c0_g1	0.0301907	-0.357825	1	1	NA	NA	NA	NA
TR10742|c0_g1	0.149413	-0.156415	1	1	NA	NA	NA	NA
TR10743|c0_g1	0.0758079	-0.163456	1	1	NA	NA	NA	NA
TR10744|c0_g1	-1.12125	3.88712	0.00608086	0.0280247	NA	NA	|GO:0008440	NA
TR10745|c0_g1	0.0806934	2.68714	0.867356	0.990956	gi|75320547|sp|Q5E915.1|RBBP_ARATH|RecName: Full=Protein RBL; AltName: Full=COMPASS-like H3K4 histone methylation complex component RBL; AltName: Full=RBBP5-like protein; AltName: Full=Retinoblastoma-binding protein-like [Arabidopsis thaliana]	|K14961	NA	ORTHOMCL4343 (2 genes,2 taxa):
TR10746|c0_g1	-2.28474	4.19684	3.08e-07	5.55e-06	NA	NA	NA	NA
TR10747|c0_g1	0.713553	1.77398	0.250341	0.46869	NA	NA	NA	NA
TR10748|c0_g1	1.48352	0.384299	0.242542	0.459297	NA	NA	NA	NA
TR10749|c0_g1	-0.506019	2.02907	0.415027	0.646407	NA	NA	NA	NA
TR1074|c0_g1	-0.0124925	5.8787	0.977822	1	gi|3219782|sp|Q60809.1|CNOT7_MOUSE|RecName: Full=CCR4-NOT transcription complex subunit 7; AltName: Full=CCR4-associated factor 1; Short=CAF-1 [Mus musculus]	|K12581	|GO:0005634	NA
TR1074|c0_g2	1.54659	2.77094	0.0464035	0.139399	gi|123916458|sp|Q3KQ85.1|CNOT7_XENLA|RecName: Full=CCR4-NOT transcription complex subunit 7; AltName: Full=CCR4-associated factor 1; Short=CAF-1 [Xenopus laevis]	|K12581	|GO:0005634	NA
TR10750|c0_g1	0.567571	2.60635	0.338889	0.568755	gi|2495901|sp|Q57749.1|DHPSL_METJA|RecName: Full=7,8-dihydropterin-6-methyl-4-(beta-D-ribofuranosyl)-aminobenzene-5'-phosphate synthase [Methanocaldococcus jannaschii DSM 2661]	|K06897	NA	ORTHOMCL7856 (2 genes,2 taxa):
TR10751|c0_g1	-0.626883	6.36519	0.0338079	0.109666	gi|122140099|sp|Q3SX22.1|BSDC1_BOVIN|RecName: Full=BSD domain-containing protein 1 [Bos taurus]	NA	NA	ORTHOMCL6205 (2 genes,2 taxa):
TR10752|c0_g1	-0.288208	1.84222	0.73902	0.903633	NA	NA	NA	NA
TR10753|c0_g1	-0.214885	2.21558	0.708894	0.883992	NA	NA	NA	NA
TR10754|c0_g1	0.590921	0.287231	0.787628	0.936862	NA	NA	NA	ORTHOMCL8353 (2 genes,2 taxa):
TR10755|c0_g1	1.56887	1.00127	0.0671423	0.18427	NA	NA	|GO:0005515	NA
TR10756|c0_g1	1.7135	0.487469	0.132528	0.301636	NA	NA	NA	NA
TR10757|c0_g1	-0.112468	1.28782	1	1	NA	NA	NA	NA
TR10758|c0_g1	0.443428	3.03021	0.319421	0.54823	gi|74638719|sp|Q9P6J0.1|YHDC_SCHPO|RecName: Full=Uncharacterized transporter C1683.12 [Schizosaccharomyces pombe 972h-]	NA	|GO:0016021|GO:0055085	NA
TR10759|c0_g1	-4.90589	0.367795	0.00479753	0.0230479	NA	NA	NA	NA
TR1075|c0_g1	-1.59543	5.40135	4.56e-07	7.84e-06	NA	NA	|GO:0004672|GO:0005524|GO:0006468	NA
TR1075|c1_g1	-3.78341	-0.0778263	0.0990614	0.244873	NA	NA	NA	NA
TR10760|c0_g1	-3.33622	1.12889	0.00333132	0.0172133	gi|74676162|sp|O94142.1|KO1_GIBFU|RecName: Full=Ent-kaurene oxidase; AltName: Full=Cytochrome P450 503A1; AltName: Full=Cytochrome P450-4 [Fusarium fujikuroi]	NA	|GO:0005506|GO:0016705|GO:0020037|GO:0055114	NA
TR10761|c0_g1	1.31248	0.552687	0.269391	0.491888	gi|363805492|sp|Q35135.2|IEND3_NEUCR|RecName: Full=Probable intron-encoded endonuclease 3 (mitochondrion) [Neurospora crassa OR74A]	NA	NA	NA
TR10762|c0_g1	-1.69501	0.533873	0.0996024	0.245744	NA	NA	NA	NA
TR10763|c0_g1	1.56842	0.645207	0.127358	0.292699	NA	NA	NA	NA
TR10764|c0_g1	0.392604	0.523666	1	1	NA	NA	NA	NA
TR10764|c1_g1	-1.32094	0.918726	0.124517	0.287697	NA	NA	NA	NA
TR10765|c0_g1	0.946721	4.9174	0.00184063	0.0105205	gi|395398462|sp|Q9Y7M5.2|RM10_SCHPO|RecName: Full=54S ribosomal protein L10, mitochondrial; Flags: Precursor [Schizosaccharomyces pombe 972h-]	|K02876	NA	ORTHOMCL8233 (2 genes,2 taxa):
TR10766|c0_g1	-0.768311	2.27556	0.164623	0.350015	NA	NA	NA	ORTHOMCL7021 (2 genes,2 taxa):
TR10767|c0_g1	-0.204364	1.3069	0.902542	1	NA	NA	NA	NA
TR10768|c0_g1	1.81367	-0.0661218	0.459288	0.689352	NA	NA	NA	NA
TR10769|c0_g1	1.6993	-0.0855525	0.428751	0.65913	NA	NA	NA	NA
TR1076|c0_g1	1.4722	6.85748	1.75e-07	3.32e-06	gi|74638722|sp|Q9P6J7.1|YHD3_SCHPO|RecName: Full=Uncharacterized MFS-type transporter C1683.03c [Schizosaccharomyces pombe 972h-]	NA	|GO:0016021|GO:0055085	NA
TR1076|c0_g2	0.0621735	8.71361	0.846561	0.977274	gi|74638722|sp|Q9P6J7.1|YHD3_SCHPO|RecName: Full=Uncharacterized MFS-type transporter C1683.03c [Schizosaccharomyces pombe 972h-]	NA	|GO:0016021|GO:0055085	NA
TR1076|c1_g1	5.85247	0.867231	4e-05	0.000400879	NA	NA	NA	NA
TR10770|c0_g1	-0.57729	2.87247	0.279642	0.503781	NA	NA	NA	NA
TR10771|c0_g1	-0.280373	0.903331	0.871473	0.994057	gi|81910411|sp|Q60525.1|WAP53_MESAU|RecName: Full=Telomerase Cajal body protein 1; AltName: Full=Guanine nucleotide-binding protein beta 5; AltName: Full=WD repeat-containing protein 79; AltName: Full=WD repeat-containing protein WRAP53; AltName: Full=WD40 repeat-containing protein antisense to TP53 gene [Mesocricetus auratus]	NA	NA	ORTHOMCL5359 (2 genes,2 taxa):
TR10772|c0_g1	1.2782	1.48639	0.108752	0.261602	NA	NA	NA	NA
TR10773|c0_g1	2.28991	1.00519	0.00914372	0.0391789	NA	NA	NA	NA
TR10774|c0_g1	-1.74362	0.295587	0.17604	0.367121	NA	NA	NA	NA
TR10775|c0_g1	0.0865726	1.9319	1	1	NA	NA	NA	NA
TR10776|c0_g1	0.631671	0.836982	0.573853	0.784587	NA	NA	NA	NA
TR10777|c0_g1	1.69415	0.226278	0.219183	0.428562	NA	NA	NA	NA
TR10778|c0_g1	-2.74385	1.57873	0.00561116	0.0262235	NA	NA	NA	NA
TR10779|c0_g1	-0.160472	0.245835	1	1	NA	NA	NA	NA
TR1077|c0_g1	0.380368	4.07796	0.305151	0.531921	NA	NA	NA	NA
TR1077|c0_g2	1.39913	2.93853	0.00674271	0.0304964	NA	NA	NA	NA
TR10780|c0_g1	0.0906385	0.171082	1	1	NA	NA	NA	NA
TR10781|c0_g1	-0.550224	0.157809	0.766449	0.922447	NA	NA	NA	NA
TR10782|c0_g1	3.75512	1.70355	3.25e-06	4.47e-05	NA	NA	NA	NA
TR10783|c0_g1	-0.646679	-0.254233	1	1	NA	NA	NA	NA
TR10784|c0_g1	1.08783	0.432521	0.366987	0.598799	NA	NA	NA	NA
TR10784|c1_g1	0.230923	0.80122	1	1	NA	NA	NA	NA
TR10785|c0_g1	-1.59268	-0.066885	0.405244	0.637808	NA	NA	NA	NA
TR10786|c0_g1	2.41234	0.530754	0.0508612	0.149376	NA	NA	NA	NA
TR10787|c0_g1	-2.70172	0.28905	0.0329687	0.107518	NA	NA	NA	NA
TR10788|c0_g1	0.759731	-0.260993	1	1	NA	NA	NA	NA
TR10789|c0_g1	0.569598	-0.0802427	1	1	NA	NA	NA	NA
TR1078|c1_g1	-0.785204	0.346781	0.442443	0.672142	NA	NA	NA	NA
TR10790|c0_g1	5.09293	0.398567	0.00794857	0.0350115	NA	NA	NA	NA
TR10791|c0_g1	-1.33753	0.777771	0.192327	0.391068	NA	NA	NA	NA
TR10792|c0_g1	1.32266	4.79221	2.61e-05	0.000277183	gi|74654720|sp|O74464.1|RM22_SCHPO|RecName: Full=54S ribosomal protein L22, mitochondrial; Flags: Precursor [Schizosaccharomyces pombe 972h-]	|K02890	|GO:0003735|GO:0005840|GO:0006412	ORTHOMCL6349 (2 genes,2 taxa):
TR10793|c0_g1	-0.213914	4.69176	0.529012	0.749049	NA	NA	NA	ORTHOMCL8919 (2 genes,2 taxa):
TR10794|c0_g1	1.21506	0.082715	0.539622	0.756923	NA	NA	NA	NA
TR10795|c0_g1	0.230495	2.39613	0.714658	0.88888	NA	NA	NA	NA
TR10796|c0_g1	1.29531	0.0854688	0.549809	0.762714	NA	NA	NA	NA
TR10797|c0_g1	-1.27444	0.356679	0.353055	0.583245	NA	NA	NA	NA
TR10798|c0_g1	-1.55829	-0.0736978	0.425941	0.657222	NA	NA	NA	NA
TR10799|c0_g1	-2.05902	0.661189	0.0947124	0.237461	NA	NA	NA	NA
TR1079|c0_g2	4.36241	0.0994784	0.0232817	0.082243	NA	NA	NA	NA
TR107|c0_g1	0.0477304	0.147475	1	1	gi|115080|sp|P28873.1|BMRP_CANAX|RecName: Full=Benomyl/methotrexate resistance protein [Candida albicans]	NA	|GO:0016021|GO:0055085	NA
TR10800|c0_g1	0.754294	0.164956	0.74111	0.904877	NA	NA	NA	NA
TR10801|c0_g1	2.94127	0.327601	0.0421969	0.129661	NA	NA	NA	NA
TR10802|c0_g1	0.0325435	0.153978	1	1	NA	NA	NA	NA
TR10803|c0_g1	2.49891	0.513827	0.0753076	0.200603	NA	NA	NA	NA
TR10804|c0_g1	1.86195	0.766558	0.0775699	0.205119	NA	NA	NA	ORTHOMCL7799 (2 genes,2 taxa):
TR10805|c0_g1	-1.26381	2.01291	0.0574902	0.164361	NA	NA	NA	NA
TR10806|c0_g1	1.57778	0.639503	0.173235	0.362903	NA	NA	NA	NA
TR10807|c0_g1	-1.09762	0.0842913	0.514287	0.740538	NA	NA	NA	NA
TR10808|c0_g1	-1.21123	0.361225	0.304296	0.531003	NA	NA	NA	NA
TR10809|c0_g1	-0.296436	0.644887	0.832816	0.968009	NA	NA	NA	NA
TR1080|c0_g2	0.102262	0.16867	1	1	NA	NA	NA	NA
TR10810|c0_g1	-0.50372	0.169628	1	1	NA	NA	NA	NA
TR10811|c0_g1	0.982603	0.0151825	0.707268	0.882753	NA	NA	NA	NA
TR10812|c0_g1	2.27231	4.33189	2.22e-07	4.11e-06	gi|6840813|sp|O14171.2|YE54_SCHPO|RecName: Full=Dehydrodolichyl diphosphate syntase complex subunit SPAC4D7.04c; AltName: Full=Ditrans,polycis-polyprenyl diphosphate synthase ((2E,6E)-farnesyl diphosphate specific) [Schizosaccharomyces pombe 972h-]	|K11778	|GO:0016765	ORTHOMCL4851 (2 genes,2 taxa):
TR10813|c0_g1	-1.21286	-0.155867	0.640281	0.839856	NA	NA	NA	NA
TR10814|c0_g1	1.45015	0.165368	0.412312	0.643738	NA	NA	NA	NA
TR10815|c0_g1	1.6644	0.870418	0.0800955	0.209751	NA	NA	NA	NA
TR10816|c0_g1	-3.50657	-0.160587	0.140087	0.313179	NA	NA	NA	NA
TR10817|c0_g1	-0.56859	3.51502	0.179554	0.372022	NA	NA	NA	NA
TR10818|c0_g1	-0.624867	1.44498	0.4108	0.642452	gi|75335065|sp|Q9LJD8.1|M3KE1_ARATH|RecName: Full=MAP3K epsilon protein kinase 1; Short=AtM3KE1; AltName: Full=Mitogen-activated protein kinase kinase kinase 7 [Arabidopsis thaliana]	NA	|GO:0004672|GO:0005524|GO:0006468	NA
TR10819|c0_g1	0.831291	0.19786	0.832548	0.967795	NA	NA	NA	NA
TR1081|c0_g1	-0.119807	3.11464	0.869687	0.992723	NA	NA	NA	NA
TR1081|c1_g1	0.312991	4.30375	0.375149	0.607967	NA	NA	NA	ORTHOMCL9051 (2 genes,2 taxa):
TR1081|c2_g1	1.46467	0.949307	0.0954422	0.238543	NA	NA	NA	NA
TR10820|c0_g1	-5.41477	0.646486	0.000221728	0.00177769	NA	NA	NA	NA
TR10821|c0_g1	0.415786	0.0773075	1	1	NA	NA	NA	NA
TR10822|c0_g1	-3.01212	0.423109	0.0185046	0.0687933	NA	NA	NA	NA
TR10823|c0_g1	0.544375	2.0004	0.439426	0.669066	NA	NA	NA	NA
TR10824|c0_g1	0.0775252	-0.162926	1	1	NA	NA	NA	NA
TR10825|c0_g1	1.32813	-0.163075	0.651964	0.847081	NA	NA	NA	NA
TR10826|c0_g1	3.06461	1.49838	9.3e-05	0.000839347	NA	NA	|GO:0003968	ORTHOMCL2824 (2 genes,2 taxa):
TR10827|c0_g1	0.966248	0.00389756	0.710291	0.885196	NA	NA	NA	NA
TR10828|c0_g1	-0.771981	-0.25823	1	1	NA	NA	NA	NA
TR10829|c0_g1	1.35322	0.108968	0.377876	0.610725	NA	NA	NA	NA
TR1082|c0_g1	-0.548385	4.49369	0.0859665	0.221351	NA	NA	|GO:0000981|GO:0005634|GO:0006355|GO:0008270	NA
TR1082|c1_g1	-1.10799	4.17355	0.00203861	0.0114348	gi|146291093|sp|P49413.2|UAY_EMENI|RecName: Full=Positive regulator of purine utilization [Aspergillus nidulans FGSC A4]	NA	NA	NA
TR1082|c2_g1	-0.678333	6.69679	0.022905	0.0812243	gi|50403759|sp|P87000.2|ACU15_NEUCR|RecName: Full=Transcriptional activator protein acu-15; AltName: Full=Acetate utilization protein 15 [Neurospora crassa OR74A]	NA	|GO:0003677|GO:0005634|GO:0006351|GO:0008270	NA
TR10830|c0_g1	-3.81611	-0.0714021	0.102816	0.251506	NA	NA	NA	NA
TR10831|c0_g1	-4.06338	0.0134719	0.0458692	0.138122	NA	NA	NA	NA
TR10832|c0_g1	-0.43667	0.0778039	0.742126	0.905572	NA	NA	NA	NA
TR10833|c0_g1	1.23852	0.307738	0.396435	0.630227	NA	NA	NA	NA
TR10834|c0_g1	2.42504	6.35191	5.53e-13	3.21e-11	gi|12229819|sp|Q9WY55.1|GCSH_THEMA|RecName: Full=Glycine cleavage system H protein [Thermotoga maritima MSB8]	|K02437	NA	NA
TR10835|c0_g1	-0.17994	4.03271	0.6331	0.835374	NA	NA	|GO:0003677	ORTHOMCL3502 (2 genes,2 taxa):
TR10836|c0_g1	0.866401	0.215307	0.78162	0.932991	NA	NA	NA	NA
TR10837|c0_g1	1.41677	1.28122	0.0768309	0.203605	NA	NA	NA	NA
TR10838|c0_g1	-1.88081	1.23223	0.0327726	0.107028	NA	NA	NA	NA
TR10839|c0_g1	0.182222	0.314766	1	1	NA	NA	NA	NA
TR1083|c0_g1	-0.65678	4.03505	0.100774	0.247848	gi|341958643|sp|E9CV02.1|DPEP2_COCPS|RecName: Full=Putative dipeptidase CPSG_01350 [Coccidioides posadasii str. Silveira]	|K01273	|GO:0006508|GO:0016805	ORTHOMCL7805 (2 genes,2 taxa):
TR1083|c1_g1	-1.00365	2.99318	0.0704548	0.191371	gi|92090943|sp|P16444.3|DPEP1_HUMAN|RecName: Full=Dipeptidase 1; AltName: Full=Dehydropeptidase-I; AltName: Full=Microsomal dipeptidase; AltName: Full=Renal dipeptidase; Short=hRDP; Flags: Precursor [Homo sapiens]	|K01273	|GO:0006508|GO:0016805	NA
TR1083|c2_g1	-0.746925	1.6957	0.258726	0.479136	gi|146345412|sp|P31430.2|DPEP1_RAT|RecName: Full=Dipeptidase 1; AltName: Full=Microsomal dipeptidase; AltName: Full=Renal dipeptidase; Flags: Precursor [Rattus norvegicus]	NA	|GO:0006508|GO:0016805	NA
TR10840|c0_g1	2.69682	-0.352992	0.517352	0.740538	NA	NA	NA	NA
TR10841|c0_g1	-4.02727	0.00391799	0.0657371	0.181364	NA	NA	NA	NA
TR10842|c0_g1	3.52733	-0.170648	0.161947	0.346369	NA	NA	NA	NA
TR10843|c0_g1	0.635521	5.04771	0.0373461	0.118312	gi|75134471|sp|Q6Z8F5.1|SCAM5_ORYSJ|RecName: Full=Secretory carrier-associated membrane protein 5; Short=Secretory carrier membrane protein 5 [Oryza sativa Japonica Group]	NA	|GO:0015031|GO:0016021	ORTHOMCL4868 (2 genes,2 taxa):
TR10844|c0_g1	1.22138	1.21484	0.130426	0.298171	NA	NA	NA	NA
TR10845|c0_g1	0.859491	2.02147	0.252282	0.471081	NA	NA	NA	NA
TR10846|c0_g1	-0.653877	0.773369	0.593305	0.80239	NA	NA	NA	NA
TR10847|c0_g1	-0.758106	0.693835	0.427668	0.658493	NA	NA	NA	NA
TR10848|c0_g1	-0.523854	0.476476	0.820283	0.959266	NA	NA	NA	NA
TR10849|c0_g1	-3.56177	0.743551	0.00261511	0.0140581	NA	NA	NA	NA
TR1084|c0_g1	0.730865	2.22408	0.192248	0.390933	NA	NA	NA	NA
TR1084|c0_g2	2.20224	0.733644	0.0795424	0.208753	NA	NA	NA	NA
TR10850|c0_g1	0.0150765	-0.170338	1	1	NA	NA	NA	NA
TR10851|c0_g1	2.09514	0.666565	0.0379924	0.119809	NA	NA	NA	NA
TR10852|c0_g1	2.03507	0.3594	0.0924144	0.233589	NA	NA	NA	NA
TR10853|c0_g1	-0.660715	0.793012	0.429942	0.659845	NA	NA	NA	NA
TR10854|c0_g1	-0.760355	0.772244	0.368319	0.600301	NA	NA	NA	NA
TR10855|c0_g1	3.18424	-0.258426	0.276787	0.500357	NA	NA	NA	NA
TR10855|c0_g2	-1.99315	1.40652	0.0467962	0.140287	NA	NA	NA	NA
TR10856|c0_g1	0.514659	0.540472	0.829198	0.965527	NA	NA	NA	NA
TR10857|c0_g1	0.898231	0.724727	0.505742	0.733121	NA	NA	NA	NA
TR10858|c0_g1	1.36734	0.107929	0.408206	0.639985	gi|380877065|sp|B0Y6R2.1|PPOA_ASPFC|RecName: Full=Psi-producing oxygenase A; AltName: Full=Fatty acid oxygenase ppoA; Includes: RecName: Full=Linoleate 8R-lipoxygenase; Includes: RecName: Full=9,12-octadecadienoate 8-hydroperoxide 8R-isomerase [Aspergillus fumigatus A1163]	NA	NA	NA
TR1085|c0_g1	0.633938	0.306177	0.770659	0.925162	NA	NA	NA	NA
TR1085|c1_g1	-0.771988	-0.25823	1	1	NA	NA	NA	NA
TR10860|c0_g1	0.111814	-0.350578	1	1	NA	NA	NA	NA
TR10861|c0_g1	-0.693569	0.342329	0.824966	0.962556	NA	NA	NA	NA
TR10862|c0_g1	-0.857179	0.420736	0.427011	0.658005	NA	NA	NA	NA
TR10863|c0_g1	0.958171	0.006376	0.70087	0.878862	NA	NA	NA	NA
TR10864|c0_g1	-0.252447	0.222065	1	1	NA	NA	NA	NA
TR10865|c0_g1	0.201531	-0.156948	1	1	NA	NA	NA	NA
TR10866|c0_g1	0.630507	0.476923	0.686904	0.869099	NA	NA	NA	NA
TR10867|c0_g1	1.99228	1.76682	0.00770945	0.0341465	gi|20140450|sp|O94528.1|CAF5_SCHPO|RecName: Full=Caffeine resistance protein 5 [Schizosaccharomyces pombe 972h-]	|K08158	|GO:0016021|GO:0022857|GO:0055085	NA
TR10868|c0_g1	-2.1683	0.084273	0.161471	0.345816	NA	NA	NA	NA
TR10869|c0_g1	0.111687	-0.350578	1	1	NA	NA	NA	NA
TR1086|c0_g1	-6.03578	5.66818	5.84e-09	1.56e-07	NA	NA	NA	NA
TR10870|c0_g1	0.137716	-0.151136	1	1	NA	NA	NA	NA
TR10871|c0_g1	0.866644	1.68513	0.24819	0.465963	NA	NA	NA	NA
TR10872|c0_g1	1.50091	0.15833	0.321454	0.550534	NA	NA	NA	NA
TR10873|c0_g1	-0.599342	0.151679	0.751432	0.91193	NA	NA	NA	NA
TR10874|c0_g1	-0.163121	0.236708	1	1	NA	NA	NA	NA
TR10875|c0_g1	-1.90514	0.360177	0.138329	0.311059	NA	NA	NA	NA
TR10876|c0_g1	-1.3774	1.13002	0.120492	0.281239	NA	NA	NA	NA
TR10877|c0_g1	0.553591	0.796552	0.552072	0.764586	NA	NA	NA	NA
TR10878|c0_g1	0.421695	0.375079	0.829083	0.965466	NA	NA	NA	NA
TR10879|c0_g1	-0.366257	1.15397	0.663647	0.851022	NA	NA	NA	NA
TR1087|c0_g1	-0.772017	-0.25823	1	1	NA	NA	NA	NA
TR10880|c0_g1	0.106853	-0.351121	1	1	NA	NA	NA	NA
TR10881|c0_g1	-2.07705	0.737993	0.0389864	0.122132	NA	NA	NA	NA
TR10882|c0_g1	0.173227	1.05429	1	1	NA	NA	NA	NA
TR10884|c0_g1	-0.855179	0.591775	0.369394	0.601434	NA	NA	NA	NA
TR10885|c0_g1	1.61961	0.672496	0.24145	0.457895	NA	NA	NA	NA
TR10886|c0_g1	-0.779035	2.03711	0.173629	0.363391	NA	NA	|GO:0008270|GO:0016491|GO:0055114	NA
TR10887|c0_g1	1.70457	0.706981	0.0852072	0.219839	NA	NA	NA	NA
TR10888|c0_g1	-7.47043	2.1775	2.52e-05	0.000269086	NA	NA	NA	NA
TR10888|c0_g2	-0.72487	1.37589	0.650148	0.847081	NA	NA	NA	NA
TR10889|c0_g1	-1.24685	-0.167634	0.656353	0.848109	NA	NA	NA	NA
TR1088|c0_g1	1.25925	0.0905158	0.479753	0.710009	NA	NA	NA	NA
TR10890|c0_g1	-3.11056	1.67239	0.0025974	0.0139802	NA	NA	NA	NA
TR10890|c1_g1	-1.64926	0.785204	0.146035	0.322302	NA	NA	NA	NA
TR10891|c0_g1	-2.54989	0.223898	0.0661588	0.182215	NA	NA	NA	NA
TR10892|c0_g1	-3.82075	-0.0688791	0.0863207	0.222051	NA	NA	NA	NA
TR10893|c0_g1	0.0285086	0.1675	1	1	NA	NA	NA	NA
TR10894|c1_g1	-1.62197	4.06108	0.000157447	0.00131619	NA	NA	NA	ORTHOMCL4015 (2 genes,2 taxa):
TR10895|c0_g1	-0.978453	3.27367	0.0251517	0.0873609	gi|74759007|sp|Q7L523.1|RRAGA_HUMAN|RecName: Full=Ras-related GTP-binding protein A; Short=Rag A; Short=RagA; AltName: Full=Adenovirus E3 14.7 kDa-interacting protein 1; AltName: Full=FIP-1 [Homo sapiens]	|K16185	|GO:0005525|GO:0005622|GO:0005634|GO:0005737|GO:0007264	ORTHOMCL7987 (2 genes,2 taxa):
TR10896|c0_g1	0.378664	0.234248	1	1	NA	NA	NA	NA
TR10897|c0_g1	-1.20925	-0.153689	0.661203	0.849466	NA	NA	NA	NA
TR10898|c0_g1	0.0880439	0.299945	1	1	NA	NA	NA	NA
TR10899|c0_g1	0.945143	0.40621	0.612922	0.818974	NA	NA	NA	ORTHOMCL6509 (2 genes,2 taxa):
TR1089|c0_g1	1.55025	1.47818	0.0272192	0.0927685	NA	NA	NA	ORTHOMCL8993 (2 genes,2 taxa):
TR1089|c1_g1	2.20958	0.0791355	0.194759	0.394219	NA	NA	NA	NA
TR108|c0_g1	0.339778	0.369345	1	1	NA	NA	NA	NA
TR10900|c0_g1	0.572653	-0.083281	1	1	NA	NA	NA	NA
TR10902|c0_g1	2.08058	0.0217676	0.27257	0.495704	NA	NA	NA	NA
TR10903|c0_g1	2.00736	0.348923	0.112244	0.267332	NA	NA	NA	NA
TR10904|c0_g1	0.247181	0.221472	1	1	NA	NA	|GO:0016021|GO:0055085	NA
TR10905|c0_g1	-0.616278	0.158536	0.748608	0.910335	NA	NA	NA	NA
TR10906|c0_g1	-1.41054	1.49409	0.0512949	0.150373	NA	NA	NA	NA
TR10907|c0_g1	1.62037	1.93684	0.0141656	0.0557047	NA	NA	NA	NA
TR10908|c0_g1	1.06355	0.243241	0.41566	0.646902	NA	NA	NA	NA
TR10909|c0_g1	-0.286829	0.0886789	1	1	NA	NA	NA	NA
TR1090|c0_g1	-1.34639	0.862392	0.159935	0.343856	NA	NA	NA	NA
TR1090|c0_g2	1.54314	2.72467	0.00406083	0.0201397	NA	NA	NA	NA
TR1090|c1_g1	0.336335	4.76756	0.30883	0.536086	NA	NA	NA	ORTHOMCL6729 (2 genes,2 taxa):
TR10910|c0_g1	0.904809	-0.246843	1	1	NA	NA	NA	NA
TR10911|c0_g1	-2.34989	0.86002	0.0273756	0.0931187	NA	NA	NA	NA
TR10912|c0_g1	-1.62789	-0.0783402	0.423733	0.655066	NA	NA	NA	NA
TR10913|c0_g1	-1.28695	1.2861	0.0983717	0.243817	NA	NA	NA	NA
TR10914|c0_g1	0.677972	1.40257	0.293344	0.518077	NA	NA	NA	NA
TR10915|c0_g1	0.249301	1.00079	0.876249	0.996882	gi|75218946|sp|O04200.1|PXN_ARATH|RecName: Full=Peroxisomal nicotinamide adenine dinucleotide carrier; AltName: Full=Peroxisomal NAD carrier; AltName: Full=Peroxisomal membrane protein 38, (PMP36); Short=AtPMP38; AltName: Full=Protein ABERRANT PEROXISOME MORPHOLOGY 3; AltName: Full=Solute carrier family 25 member 17 [Arabidopsis thaliana]	NA	NA	ORTHOMCL3577 (2 genes,2 taxa):
TR10916|c0_g1	0.595044	-0.0693198	1	1	NA	NA	NA	NA
TR10917|c0_g1	-1.12649	3.59531	0.00762184	0.0338276	NA	NA	NA	NA
TR10918|c0_g1	0.921064	-0.00539484	0.735435	0.901352	NA	NA	NA	NA
TR10919|c0_g1	0.550668	-0.0761114	1	1	NA	NA	NA	NA
TR1091|c0_g1	0.568795	4.00706	0.109717	0.26303	NA	NA	NA	ORTHOMCL6141 (2 genes,2 taxa):
TR1091|c1_g1	4.9877	2.21734	1.12e-06	1.75e-05	NA	NA	NA	NA
TR1091|c2_g1	1.45204	1.63691	0.0474459	0.14189	NA	NA	NA	ORTHOMCL4960 (2 genes,2 taxa):
TR10920|c0_g1	-0.94203	0.222027	0.37299	0.605446	NA	NA	NA	NA
TR10921|c0_g1	-2.84363	0.348967	0.0452574	0.136686	NA	NA	NA	NA
TR10922|c0_g1	3.79127	-0.0878226	0.104862	0.254605	NA	NA	NA	NA
TR10923|c0_g1	-1.94589	1.39586	0.0163185	0.0622595	gi|3915466|sp|P77434.1|ALAC_ECOLI|RecName: Full=Glutamate-pyruvate aminotransferase AlaC [Escherichia coli K-12]	NA	|GO:0009058|GO:0030170	NA
TR10923|c1_g1	-3.76976	0.834845	0.000880943	0.00567881	NA	NA	NA	NA
TR10924|c0_g1	0.481593	0.0930729	1	1	NA	NA	NA	NA
TR10925|c0_g1	1.70976	0.704862	0.0839795	0.217614	NA	NA	NA	NA
TR10926|c0_g1	0.446866	0.0869966	1	1	NA	NA	NA	NA
TR10927|c0_g1	-0.434625	1.54605	0.604803	0.811625	NA	NA	NA	ORTHOMCL3258 (2 genes,2 taxa):
TR10927|c1_g1	0.699594	1.06438	0.432221	0.662047	NA	NA	NA	NA
TR10928|c0_g1	1.65897	1.29267	0.0408398	0.126561	NA	NA	NA	NA
TR10929|c0_g1	-2.37094	0.158261	0.0925449	0.233823	NA	NA	NA	NA
TR1092|c0_g1	-0.290659	0.0911236	1	1	NA	NA	NA	NA
TR10930|c0_g1	-1.371	0.420797	0.2858	0.51089	NA	NA	NA	NA
TR10931|c0_g1	0.0957024	-0.165484	1	1	NA	NA	NA	NA
TR10932|c0_g1	0.849975	-0.253995	1	1	NA	NA	NA	NA
TR10933|c0_g1	-3.53276	1.94625	0.00207748	0.0116291	NA	NA	NA	NA
TR10934|c0_g1	1.2097	-0.172652	0.686372	0.868721	NA	NA	NA	NA
TR10935|c0_g1	0.0301001	-0.357825	1	1	NA	NA	NA	NA
TR10936|c0_g1	-3.80453	-0.0731673	0.0829574	0.215647	NA	NA	NA	NA
TR10937|c0_g1	-0.000303109	-0.167784	1	1	NA	NA	NA	NA
TR10938|c0_g1	-2.0299	0.431262	0.0618703	0.173729	NA	NA	NA	NA
TR10939|c0_g1	-1.05734	0.28669	0.463968	0.694488	NA	NA	NA	NA
TR1093|c0_g1	3.0733	-0.268139	0.324678	0.554146	NA	NA	NA	NA
TR10940|c0_g1	0.962819	-0.246305	1	1	NA	NA	NA	NA
TR10941|c0_g1	-2.61877	-0.355415	0.516439	0.740538	NA	NA	NA	NA
TR10942|c0_g1	-0.430361	-0.0759753	1	1	NA	NA	NA	NA
TR10943|c0_g1	2.61935	-0.362872	0.535527	0.754568	NA	NA	NA	NA
TR10944|c0_g1	-1.0851	0.0978642	0.485584	0.714396	NA	NA	NA	NA
TR10945|c0_g1	0.686403	4.68343	0.0326327	0.106721	NA	NA	NA	ORTHOMCL6428 (2 genes,2 taxa):
TR10946|c0_g1	-5.68057	2.97408	1.01e-06	1.59e-05	NA	NA	NA	NA
TR10947|c0_g1	1.73676	-0.0735963	0.395276	0.62953	NA	NA	NA	NA
TR10948|c0_g1	-2.50238	0.967839	0.00750141	0.0333688	NA	NA	NA	NA
TR10949|c0_g1	-0.250133	0.237255	1	1	NA	NA	NA	NA
TR1094|c0_g1	1.16277	3.68174	0.0171073	0.0646839	gi|221222433|sp|Q295P6.2|ADAL_DROPS|RecName: Full=Adenosine deaminase-like protein [Drosophila pseudoobscura pseudoobscura]	|K01488	|GO:0019239	NA
TR1094|c0_g2	0.37098	3.9801	0.364753	0.596276	gi|221222433|sp|Q295P6.2|ADAL_DROPS|RecName: Full=Adenosine deaminase-like protein [Drosophila pseudoobscura pseudoobscura]	|K01488	|GO:0019239	NA
TR10950|c0_g1	1.34903	-0.168332	0.65106	0.847081	NA	NA	NA	NA
TR10951|c0_g1	1.95564	1.03097	0.040584	0.125929	NA	NA	|GO:0004672|GO:0005524|GO:0006468	NA
TR10952|c0_g1	-1.14422	0.69088	0.221966	0.432202	NA	NA	NA	NA
TR10953|c0_g1	0.855953	0.374513	0.588848	0.79808	gi|74692933|sp|Q754J7.1|PRM10_ASHGO|RecName: Full=Pheromone-regulated membrane protein 10 [Ashbya gossypii ATCC 10895]	NA	NA	NA
TR10954|c0_g1	-2.58541	0.731302	0.036831	0.117083	NA	NA	NA	NA
TR10955|c0_g1	-0.0256167	1.38605	1	1	NA	NA	NA	NA
TR10956|c0_g1	1.71547	-0.0719788	0.426803	0.657903	NA	NA	NA	NA
TR10957|c0_g1	-0.665261	1.08903	0.501619	0.72982	NA	NA	NA	NA
TR10958|c0_g1	-0.114492	5.85124	0.72162	0.891914	gi|1723477|sp|Q10316.1|ARPC5_SCHPO|RecName: Full=Actin-related protein 2/3 complex subunit 5; AltName: Full=Arp2/3 complex 16 kDa subunit; Short=p16-ARC [Schizosaccharomyces pombe 972h-]	|K05754	|GO:0005856|GO:0030833	ORTHOMCL7648 (2 genes,2 taxa):
TR10959|c0_g1	1.28612	0.0997287	0.489406	0.718411	NA	NA	NA	NA
TR1095|c0_g1	-0.85515	3.21575	0.140636	0.314197	gi|56757430|sp|Q08477.2|CP4F3_HUMAN|RecName: Full=Docosahexaenoic acid omega-hydroxylase CYP4F3; AltName: Full=20-hydroxyeicosatetraenoic acid synthase; Short=20-HETE synthase; AltName: Full=CYPIVF3; AltName: Full=Cytochrome P450 4F3; AltName: Full=Cytochrome P450-LTB-omega; AltName: Full=Leukotriene-B(4) 20-monooxygenase 2; AltName: Full=Leukotriene-B(4) omega-hydroxylase 2 [Homo sapiens]	NA	|GO:0005506|GO:0016705|GO:0020037|GO:0055114	NA
TR10960|c0_g1	0.863635	-0.256062	1	1	NA	NA	NA	NA
TR10961|c0_g1	0.583334	0.28706	0.792704	0.940147	NA	NA	NA	NA
TR10962|c0_g1	2.06982	0.0115002	0.29742	0.522857	NA	NA	NA	NA
TR10963|c0_g1	-0.257216	3.05841	0.644809	0.843212	NA	NA	NA	NA
TR10963|c1_g1	-0.537702	5.50781	0.106092	0.25662	NA	NA	NA	NA
TR10964|c0_g1	0.756224	0.165303	0.770059	0.92479	NA	NA	NA	NA
TR10965|c0_g1	-3.13897	-0.253264	0.34334	0.57334	NA	NA	NA	NA
TR10966|c0_g1	0.81833	0.369595	0.603107	0.810272	NA	NA	NA	NA
TR10967|c0_g1	0.560639	1.8123	0.378471	0.611329	NA	NA	NA	NA
TR10968|c0_g1	1.23012	0.499697	0.250276	0.468615	NA	NA	NA	NA
TR10969|c0_g1	0.19268	1.65826	0.916475	1	NA	NA	NA	NA
TR1096|c0_g1	-1.07285	6.66137	0.000379571	0.00278707	gi|1171671|sp|Q09711.2|NCS1_SCHPO|RecName: Full=Calcium-binding protein NCS-1 [Schizosaccharomyces pombe 972h-]	NA	|GO:0005509	ORTHOMCL3756 (2 genes,2 taxa):
TR1096|c1_g1	-1.2187	5.48074	7.18e-05	0.000672482	gi|1171671|sp|Q09711.2|NCS1_SCHPO|RecName: Full=Calcium-binding protein NCS-1 [Schizosaccharomyces pombe 972h-]	NA	NA	NA
TR1096|c2_g1	0.448672	5.13797	0.156069	0.338325	gi|74625353|sp|Q9P787.1|YNY3_SCHPO|RecName: Full=ER membrane protein complex subunit 3 [Schizosaccharomyces pombe 972h-]	NA	|GO:0016020	ORTHOMCL7892 (2 genes,2 taxa):
TR10970|c0_g1	-0.293102	0.238785	1	1	NA	NA	NA	NA
TR10971|c0_g1	1.38427	-0.155642	0.661621	0.849658	NA	NA	NA	NA
TR10972|c0_g1	2.27301	0.743023	0.031264	0.103301	NA	NA	NA	NA
TR10973|c0_g1	0.786478	1.20687	0.305019	0.531758	NA	NA	NA	NA
TR10974|c0_g1	1.19682	4.09056	0.00107605	0.00669761	gi|347595640|sp|Q08235.2|BRX1_YEAST|RecName: Full=Ribosome biogenesis protein BRX1 [Saccharomyces cerevisiae S288c]	|K14820	NA	ORTHOMCL5120 (2 genes,2 taxa):
TR10975|c0_g1	1.23819	0.0802759	0.508966	0.735878	NA	NA	NA	NA
TR10976|c0_g1	0.766178	1.23452	0.489457	0.718411	gi|121924032|sp|Q0H8Y8.1|NU3M_USTMA|RecName: Full=NADH-ubiquinone oxidoreductase chain 3; AltName: Full=NADH dehydrogenase subunit 3 (mitochondrion) [Ustilago maydis 521]	|K03880	|GO:0008137|GO:0055114	NA
TR10977|c0_g1	2.21403	0.080164	0.195828	0.39559	NA	NA	|GO:0005506|GO:0016705|GO:0020037|GO:0055114	NA
TR10978|c0_g1	-3.12233	-0.256268	0.280287	0.50439	NA	NA	NA	NA
TR10979|c0_g1	0.793284	0.174568	0.795542	0.941994	NA	NA	NA	NA
TR1097|c0_g1	1.29009	4.24118	0.000178699	0.00147196	NA	NA	NA	NA
TR1097|c0_g2	2.31609	1.01374	0.0164797	0.0627172	NA	NA	NA	NA
TR10980|c0_g1	3.21716	-0.249214	0.264796	0.48621	NA	NA	NA	NA
TR10981|c0_g1	0.861419	-0.256598	1	1	NA	NA	NA	NA
TR10982|c0_g1	0.0389355	0.00636904	1	1	NA	NA	NA	NA
TR10983|c0_g1	3.40669	-0.179672	0.339866	0.569796	NA	NA	NA	NA
TR10984|c0_g1	0.0298262	-0.357825	1	1	NA	NA	NA	NA
TR10985|c0_g1	2.26735	0.447168	0.0579662	0.165426	gi|74698339|sp|Q9P7T8.1|YIW2_SCHPO|RecName: Full=Uncharacterized helicase C694.02 [Schizosaccharomyces pombe 972h-]	NA	NA	NA
TR10986|c0_g1	0.107189	-0.351121	1	1	NA	NA	NA	NA
TR10987|c0_g1	-0.217228	0.228449	1	1	NA	NA	NA	NA
TR10988|c0_g1	-0.809938	0.836776	0.364048	0.595412	NA	NA	NA	NA
TR10989|c0_g1	3.27078	0.497059	0.0141548	0.0556695	NA	NA	NA	NA
TR1098|c0_g1	-1.01991	1.02356	0.349143	0.578679	NA	NA	NA	NA
TR10990|c0_g1	0.602881	-0.068266	1	1	NA	NA	NA	NA
TR10991|c0_g1	-2.15662	0.489187	0.0499525	0.147434	NA	NA	NA	NA
TR10992|c0_g1	1.81503	0.532411	0.120089	0.280536	NA	NA	NA	NA
TR10993|c0_g1	1.23267	0.0842843	0.482799	0.712463	gi|226739212|sp|B8NHY4.1|ORDA_ASPFN|RecName: Full=O-methylsterigmatocystin oxidoreductase; Short=OMST oxidoreductase; AltName: Full=Aflatoxin B synthase; AltName: Full=Aflatoxin biosynthesis protein Q; AltName: Full=Cytochrome P450 64 [Aspergillus flavus NRRL3357]	NA	NA	NA
TR10994|c0_g1	0.66299	1.41376	0.438932	0.668627	NA	NA	NA	NA
TR10994|c0_g2	-3.41581	1.14142	0.000319218	0.00240738	NA	NA	NA	NA
TR10995|c0_g1	-5.91949	0.980075	0.000261725	0.00204648	NA	NA	NA	NA
TR10996|c0_g1	2.77659	-0.344162	0.54871	0.762259	NA	NA	NA	NA
TR10997|c0_g1	-0.809489	0.00875892	0.717448	0.889714	gi|462666|sp|P33238.1|MX_ANAPL|RecName: Full=Interferon-induced GTP-binding protein Mx; AltName: Full=Interferon-inducible Mx protein [Anas platyrhynchos]	NA	|GO:0003924|GO:0005525	NA
TR10998|c0_g1	0.7418	0.151952	0.764648	0.921529	NA	NA	NA	NA
TR10999|c0_g1	-4.19195	1.71742	9.47e-07	1.5e-05	NA	NA	NA	NA
TR1099|c0_g1	-1.25657	0.592288	0.251884	0.470542	gi|1175015|sp|P43074.1|WHS11_CANAW|RecName: Full=White colony protein WHS11 [Candida albicans WO-1]	NA	|GO:0006950	ORTHOMCL9024 (2 genes,2 taxa):
TR109|c0_g1	2.02842	0.00166371	0.245377	0.462913	NA	NA	NA	NA
TR109|c1_g1	-0.404611	0.0729358	0.741438	0.905132	NA	NA	NA	NA
TR10|c0_g1	0.919439	0.696926	0.398016	0.631938	gi|341940957|sp|Q9JK91.2|MLH1_MOUSE|RecName: Full=DNA mismatch repair protein Mlh1; AltName: Full=MutL protein homolog 1 [Mus musculus]	|K08734	|GO:0005524|GO:0006298|GO:0030983	NA
TR10|c1_g1	0.125843	0.025052	1	1	gi|1709056|sp|P38920.2|MLH1_YEAST|RecName: Full=DNA mismatch repair protein MLH1; AltName: Full=MutL protein homolog 1; AltName: Full=Post meiotic segregation protein 2 [Saccharomyces cerevisiae S288c]	NA	NA	NA
TR11000|c0_g1	-1.84917	0.00872848	0.291114	0.516159	NA	NA	NA	NA
TR11001|c0_g1	0.0903965	-0.348469	1	1	NA	NA	NA	NA
TR11002|c0_g1	1.33628	-0.165775	0.651815	0.847081	NA	NA	NA	NA
TR11003|c0_g1	1.80654	0.282573	0.252745	0.471454	NA	NA	NA	NA
TR11004|c0_g1	-3.29899	1.39521	0.000270588	0.00210279	NA	NA	NA	NA
TR11005|c0_g1	0.588924	0.314057	0.819576	0.95892	NA	NA	NA	NA
TR11006|c0_g1	2.69587	0.237119	0.0549668	0.158852	NA	NA	NA	NA
TR11007|c0_g1	2.69485	-0.353534	0.516564	0.740538	NA	NA	NA	ORTHOMCL5560 (2 genes,2 taxa):
TR11008|c0_g1	0.0922687	0.636505	1	1	NA	NA	NA	NA
TR11009|c0_g1	0.567383	0.903226	0.640441	0.839859	NA	NA	NA	NA
TR1100|c0_g1	-0.789854	3.4543	0.0426311	0.130467	NA	NA	NA	ORTHOMCL8064 (2 genes,2 taxa):
TR1100|c1_g1	-1.45968	2.55371	0.0138515	0.0547177	NA	NA	NA	NA
TR1100|c2_g1	-1.56109	2.08425	0.00982658	0.0415131	NA	NA	NA	NA
TR11010|c0_g1	-4.0482	0.00887481	0.0377881	0.119374	NA	NA	NA	NA
TR11011|c0_g1	4.07373	-4.99e-05	0.0605443	0.171095	NA	NA	NA	NA
TR11012|c0_g1	3.86757	-0.0783931	0.0732695	0.196757	NA	NA	NA	NA
TR11013|c0_g1	0.637722	0.303839	0.769514	0.924613	NA	NA	NA	NA
TR11014|c0_g1	-3.11274	-0.258468	0.280438	0.504481	NA	NA	NA	NA
TR11015|c0_g1	0.540553	0.698196	0.703051	0.880504	NA	NA	NA	NA
TR11017|c0_g1	-0.616039	1.47097	0.377072	0.609854	NA	NA	NA	ORTHOMCL8804 (2 genes,2 taxa):
TR11018|c0_g1	-1.31944	0.171149	0.365162	0.596751	gi|56757643|sp|Q03563.3|SPK1_CAEEL|RecName: Full=Serine/threonine-protein kinase spk-1 [Caenorhabditis elegans]	NA	NA	NA
TR11019|c0_g1	0.110515	-0.149632	1	1	NA	NA	NA	NA
TR1101|c0_g1	0.0904043	-0.348469	1	1	NA	NA	NA	NA
TR11020|c0_g1	-0.46841	0.298062	0.777418	0.929985	NA	NA	NA	NA
TR11021|c0_g1	0.312987	2.76242	0.581333	0.791002	NA	NA	NA	NA
TR11022|c0_g1	-4.24204	2.1347	2.91e-08	6.59e-07	NA	NA	NA	NA
TR11023|c0_g1	1.23549	-0.174815	0.684882	0.86779	NA	NA	NA	NA
TR11024|c0_g1	2.09927	0.020323	0.274071	0.497569	NA	NA	NA	NA
TR11025|c0_g1	-0.128548	3.60299	0.772268	0.926234	NA	NA	NA	NA
TR11026|c0_g1	-0.444828	-0.0729298	1	1	gi|384872659|sp|O14035.2|YEME_SCHPO|RecName: Full=Uncharacterized permease C29B12.14c [Schizosaccharomyces pombe 972h-]	NA	|GO:0015205|GO:0015851|GO:0016020	NA
TR11027|c0_g1	0.692296	-0.0591536	1	1	NA	NA	NA	NA
TR11028|c0_g1	0.107341	-0.351121	1	1	NA	NA	NA	NA
TR11029|c0_g1	1.60327	0.452752	0.267167	0.489189	NA	NA	NA	NA
TR1102|c0_g1	-1.8956	0.0202059	0.337055	0.566794	NA	NA	NA	NA
TR11030|c0_g1	1.32811	-0.163075	0.65198	0.847081	NA	NA	NA	NA
TR11031|c0_g1	-0.419239	-0.0779678	1	1	NA	NA	NA	NA
TR11032|c0_g1	0.756223	0.165303	0.770055	0.92479	NA	NA	NA	NA
TR11033|c0_g1	-0.734183	-0.260829	1	1	NA	NA	NA	NA
TR11034|c0_g1	0.852015	-0.253458	1	1	NA	NA	NA	NA
TR11035|c0_g1	-1.63112	0.531319	0.17668	0.368106	NA	NA	NA	NA
TR11036|c0_g1	-0.157076	0.234337	1	1	NA	NA	NA	NA
TR11037|c0_g1	-0.175834	4.67804	0.621704	0.826345	NA	NA	NA	NA
TR11038|c0_g1	0.863616	-0.256062	1	1	NA	NA	|GO:0004672|GO:0005524|GO:0006468	NA
TR11039|c0_g1	0.490023	0.0911429	1	1	gi|23396822|sp|Q9NPJ3.1|ACO13_HUMAN|RecName: Full=Acyl-coenzyme A thioesterase 13; Short=Acyl-CoA thioesterase 13; AltName: Full=Thioesterase superfamily member 2; Contains: RecName: Full=Acyl-coenzyme A thioesterase 13, N-terminally processed [Homo sapiens]	|K17362	NA	NA
TR1103|c0_g1	1.25022	2.10039	0.0429323	0.131239	NA	NA	NA	NA
TR1103|c0_g2	2.77654	-0.344162	0.548657	0.762256	NA	NA	NA	NA
TR1103|c1_g1	-1.06309	0.0908778	0.490786	0.719318	NA	NA	NA	NA
TR11040|c0_g1	0.486487	0.0955209	1	1	NA	NA	NA	NA
TR11041|c0_g1	-1.11407	-0.163696	0.696002	0.875848	NA	NA	NA	NA
TR11042|c0_g1	-2.44922	3.14121	2.07e-06	2.99e-05	NA	NA	NA	NA
TR11043|c0_g1	0.0743446	0.422517	1	1	NA	NA	NA	NA
TR11044|c0_g1	-0.363932	0.786888	0.845378	0.976532	NA	NA	NA	NA
TR11045|c0_g1	-0.646652	-0.254233	1	1	NA	NA	NA	NA
TR11046|c0_g1	1.1937	0.291111	0.396197	0.630172	NA	NA	NA	NA
TR11047|c0_g1	-1.60844	-0.0826144	0.42004	0.651387	NA	NA	NA	NA
TR11048|c0_g1	1.52625	-0.14858	0.703339	0.880593	NA	NA	NA	NA
TR11049|c0_g1	-1.57684	-0.0694099	0.42725	0.658151	NA	NA	NA	NA
TR1104|c0_g1	-1.58622	4.59323	2.04e-06	2.96e-05	NA	NA	NA	NA
TR1104|c1_g1	-1.42214	4.71911	2.77e-05	0.000291021	NA	NA	NA	NA
TR1104|c2_g1	-0.057524	0.891229	1	1	gi|74638719|sp|Q9P6J0.1|YHDC_SCHPO|RecName: Full=Uncharacterized transporter C1683.12 [Schizosaccharomyces pombe 972h-]	NA	NA	NA
TR11050|c0_g1	-0.392425	-0.0623605	1	1	NA	NA	NA	NA
TR11051|c0_g1	0.287039	1.00432	0.870776	0.993667	NA	NA	NA	NA
TR11052|c0_g1	0.513688	0.111048	0.800302	0.945037	NA	NA	NA	NA
TR11053|c0_g1	4.74936	0.252932	0.0080159	0.0352236	NA	NA	NA	NA
TR11054|c0_g1	4.68547	0.234488	0.00627421	0.028763	NA	NA	NA	NA
TR11055|c0_g1	-1.01749	0.640536	0.271788	0.494934	NA	NA	NA	ORTHOMCL3710 (2 genes,2 taxa):
TR11056|c0_g1	-1.14349	0.546229	0.271805	0.494935	gi|82232661|sp|Q5RHI5.1|DTL_DANRE|RecName: Full=Denticleless protein homolog [Danio rerio]	NA	NA	ORTHOMCL7877 (2 genes,2 taxa):
TR11057|c0_g1	-0.474746	0.29839	0.796773	0.942803	NA	NA	NA	NA
TR11058|c0_g1	-2.16839	0.0846293	0.160131	0.344163	NA	NA	NA	NA
TR11059|c0_g1	-1.38325	0.167222	0.370932	0.60313	NA	NA	NA	NA
TR1105|c0_g1	-1.30317	0.589514	0.192982	0.392087	NA	NA	NA	NA
TR1105|c0_g2	-0.203631	2.21198	0.831903	0.967267	NA	NA	NA	NA
TR1105|c1_g1	-1.05838	1.06214	0.238983	0.45476	NA	NA	NA	NA
TR11060|c0_g1	-0.789785	0.0041676	0.724157	0.893856	NA	NA	NA	NA
TR11061|c0_g1	0.173582	3.41918	0.759664	0.917914	NA	NA	NA	NA
TR11062|c0_g1	-2.25414	0.540247	0.0538837	0.156512	NA	NA	NA	NA
TR11063|c0_g1	2.06334	0.362818	0.108159	0.260484	NA	NA	NA	NA
TR11064|c0_g1	0.43837	1.20553	0.618895	0.823909	NA	NA	NA	NA
TR11065|c0_g1	3.52716	-0.170648	0.162109	0.346482	gi|74762700|sp|Q99570.3|PI3R4_HUMAN|RecName: Full=Phosphoinositide 3-kinase regulatory subunit 4; Short=PI3-kinase regulatory subunit 4; AltName: Full=PI3-kinase p150 subunit; AltName: Full=Phosphoinositide 3-kinase adaptor protein [Homo sapiens]	NA	NA	NA
TR11066|c0_g1	-0.69268	0.342154	0.811808	0.953518	NA	NA	NA	NA
TR11067|c0_g1	1.51218	0.171873	0.338202	0.568073	NA	NA	NA	NA
TR11068|c0_g1	-0.852037	0.224519	0.549952	0.762728	NA	NA	NA	NA
TR11069|c0_g1	-1.61443	-0.0779626	0.40024	0.633944	gi|74665805|sp|Q9Y6Z9.1|SOU1_SCHPO|RecName: Full=Sorbose reductase sou1; AltName: Full=Sorbitol utilization protein sou1 [Schizosaccharomyces pombe 972h-]	NA	NA	NA
TR1106|c0_g1	0.546588	3.57427	0.20454	0.40739	gi|74583857|sp|Q12529.1|SET6_YEAST|RecName: Full=Potential protein lysine methyltransferase SET6; AltName: Full=SET domain-containing protein 6 [Saccharomyces cerevisiae S288c]	|K11426	|GO:0005515	ORTHOMCL3372 (2 genes,2 taxa):
TR11070|c0_g1	-0.849726	0.0158425	0.731592	0.898677	NA	NA	NA	NA
TR11071|c0_g1	-1.62254	-0.0758227	0.403704	0.63684	NA	NA	NA	NA
TR11072|c0_g1	-0.315874	1.3374	0.765394	0.922032	NA	NA	NA	NA
TR11073|c0_g1	3.1843	-0.258426	0.276712	0.500357	NA	NA	NA	NA
TR11074|c0_g1	-0.367413	0.425025	0.793566	0.940633	NA	NA	NA	NA
TR11075|c0_g1	0.0616624	0.00441068	1	1	NA	NA	NA	NA
TR11076|c0_g1	-0.771975	-0.25823	1	1	NA	NA	NA	NA
TR11077|c0_g1	-1.23325	-0.170188	0.652778	0.847114	NA	NA	NA	NA
TR11078|c0_g1	-2.61873	-0.355415	0.516537	0.740538	NA	NA	NA	NA
TR11079|c0_g1	-0.646994	-0.254233	1	1	NA	NA	NA	NA
TR1107|c0_g1	0.28292	0.473484	1	1	gi|74638360|sp|Q9C101.1|YKT8_SCHPO|RecName: Full=Uncharacterized MFS-type transporter PB1E7.08c [Schizosaccharomyces pombe 972h-]	NA	NA	NA
TR11080|c0_g1	-1.10052	0.0841326	0.47973	0.710009	NA	NA	NA	ORTHOMCL4056 (2 genes,2 taxa):
TR11081|c0_g1	3.18208	-0.258961	0.276787	0.500357	NA	NA	NA	NA
TR11082|c0_g1	-1.52186	8.83675	1.68e-06	2.51e-05	gi|189043802|sp|A6S3W1.1|ROT1_BOTFB|RecName: Full=Protein rot1; Flags: Precursor [Botrytis cinerea B05.10]	NA	NA	ORTHOMCL6547 (2 genes,2 taxa):
TR11082|c1_g1	-1.97016	6.66785	1.42e-09	4.4e-08	NA	NA	NA	NA
TR11083|c0_g1	3.18426	-0.258426	0.276758	0.500357	NA	NA	NA	NA
TR11084|c0_g1	-0.690234	-0.251628	1	1	NA	NA	NA	NA
TR11085|c0_g1	-1.4925	4.56397	1.2e-05	0.000140323	gi|119364599|sp|P49605.2|KAPR_USTMA|RecName: Full=cAMP-dependent protein kinase regulatory subunit; Short=PKA regulatory subunit [Ustilago maydis 521]	NA	NA	NA
TR11085|c1_g1	-0.908616	5.99227	0.00227615	0.0125151	gi|400120|sp|P31320.1|KAPR_BLAEM|RecName: Full=cAMP-dependent protein kinase regulatory subunit; Short=PKA regulatory subunit [Blastocladiella emersonii]	|K04739	NA	ORTHOMCL5419 (2 genes,2 taxa):
TR11085|c2_g1	-2.08578	4.13522	1e-06	1.58e-05	NA	NA	NA	NA
TR11085|c3_g1	-1.66035	4.88096	9.55e-08	1.92e-06	NA	NA	NA	NA
TR11085|c4_g1	-1.3215	5.51671	2.64e-05	0.000279504	NA	NA	NA	ORTHOMCL9507 (2 genes,2 taxa):
TR11085|c5_g1	-1.18482	3.73684	0.00548011	0.0257366	NA	NA	NA	NA
TR11086|c0_g1	0.572662	-0.083281	1	1	NA	NA	NA	NA
TR11087|c0_g1	0.0452768	-0.360467	1	1	NA	NA	NA	NA
TR11089|c0_g1	0.175049	6.95952	0.518141	0.740867	gi|24638130|sp|Q12893.1|TM115_HUMAN|RecName: Full=Transmembrane protein 115; AltName: Full=Placental protein 6; AltName: Full=Protein PL6 [Homo sapiens]	NA	NA	ORTHOMCL8585 (2 genes,2 taxa):
TR1108|c0_g1	5.89542	0.818148	0.0138366	0.0546802	NA	NA	NA	NA
TR1108|c0_g2	-0.792533	4.27632	0.0394489	0.123136	NA	NA	NA	NA
TR1108|c1_g1	-0.214122	5.00826	0.553576	0.765599	NA	NA	NA	ORTHOMCL6762 (2 genes,2 taxa):
TR11090|c0_g1	-3.14681	-0.25106	0.285474	0.510427	gi|81891999|sp|Q6MG62.1|MSH5_RAT|RecName: Full=MutS protein homolog 5 [Rattus norvegicus]	NA	|GO:0005524|GO:0006298|GO:0030983	ORTHOMCL9108 (2 genes,2 taxa):
TR11091|c0_g1	-0.00597792	9.01729	0.984848	1	NA	NA	NA	ORTHOMCL3626 (2 genes,2 taxa):
TR11091|c1_g1	-0.304989	6.59073	0.343074	0.57334	NA	NA	NA	NA
TR11092|c0_g1	3.23061	-0.248676	0.292943	0.517728	NA	NA	NA	NA
TR11093|c0_g1	2.00674	0.00466051	0.281875	0.505959	NA	NA	NA	NA
TR11094|c0_g1	-1.16851	1.87831	0.052921	0.154143	NA	NA	NA	NA
TR11094|c1_g1	-2.79088	7.16652	2.82e-14	1.99e-12	NA	NA	NA	NA
TR11094|c2_g1	-3.56081	7.84755	2.92e-20	5.07e-18	NA	NA	NA	NA
TR11094|c3_g1	-3.20919	9.40107	2.15e-18	2.88e-16	NA	NA	|GO:0051087	NA
TR11095|c0_g1	3.21717	-0.249214	0.264817	0.48621	NA	NA	NA	NA
TR11096|c0_g1	-0.467611	0.842411	0.696056	0.875848	NA	NA	NA	NA
TR11097|c0_g1	1.63883	10.1627	5.06e-06	6.61e-05	gi|74629310|sp|Q7Z9I0.1|YHA8_SCHPO|RecName: Full=Uncharacterized MFS-type transporter C409.08 [Schizosaccharomyces pombe 972h-]	NA	|GO:0016021|GO:0055085	NA
TR11098|c0_g1	-0.755817	0.0133336	0.715692	0.88949	NA	NA	NA	NA
TR11099|c0_g1	-2.54989	0.223898	0.0661637	0.182215	NA	NA	NA	NA
TR1109|c0_g1	-1.27033	-0.163297	0.658433	0.849025	NA	NA	NA	NA
TR1109|c0_g2	0.42337	0.243878	1	1	NA	NA	NA	NA
TR110|c0_g1	0.214988	-0.155883	1	1	NA	NA	NA	NA
TR11100|c0_g1	-1.60273	9.38287	3.32e-08	7.44e-07	gi|232140|sp|P30675.3|GPA1_COPCO|RecName: Full=Guanine nucleotide-binding protein subunit alpha [Coprinellus congregatus]	|K04640	|GO:0003924|GO:0004871|GO:0005525|GO:0007186|GO:0019001|GO:0031683	ORTHOMCL4644 (2 genes,2 taxa):
TR11101|c0_g1	-3.80453	-0.0731673	0.0829737	0.215652	NA	NA	NA	NA
TR11102|c0_g1	0.408082	0.36028	0.82298	0.961326	NA	NA	NA	NA
TR11103|c0_g1	0.725078	0.153334	0.766255	0.922446	NA	NA	NA	NA
TR11104|c0_g1	0.883586	-0.242019	1	1	NA	NA	NA	NA
TR11105|c0_g1	1.05231	0.747515	0.307742	0.534841	NA	NA	NA	NA
TR11106|c0_g1	-1.60618	-0.0804782	0.395638	0.629727	NA	NA	NA	NA
TR11107|c1_g1	2.81825	6.28588	5.42e-16	4.9e-14	NA	NA	|GO:0008080	NA
TR11108|c0_g1	1.79551	0.279751	0.286409	0.511483	NA	NA	NA	NA
TR11109|c0_g1	0.527457	0.0916593	1	1	gi|338818314|sp|P0CP29.1|NPC2_CRYNB|RecName: Full=Phosphatidylglycerol/phosphatidylinositol transfer protein; Short=PG/PI-TP; Flags: Precursor [Cryptococcus neoformans var. neoformans B-3501A]	NA	NA	NA
TR1110|c0_g1	-2.67148	0.748096	0.010793	0.0447246	NA	NA	NA	NA
TR1110|c0_g2	-4.043	0.00639547	0.0421682	0.129626	NA	NA	NA	NA
TR1110|c1_g1	-5.17967	0.523376	0.00256539	0.0138177	NA	NA	NA	NA
TR1110|c2_g1	-0.827311	1.27999	0.286919	0.512016	NA	NA	NA	NA
TR1110|c3_g1	-1.68706	0.816167	0.143812	0.319182	NA	NA	NA	NA
TR11110|c0_g1	-3.51349	-0.160198	0.23935	0.455106	NA	NA	NA	NA
TR11111|c0_g1	-3.82583	10.958	3.45e-27	1.45e-24	gi|19862905|sp|Q09912.2|PSI1_SCHPO|RecName: Full=Protein psi1; AltName: Full=Protein psi [Schizosaccharomyces pombe 972h-]	|K09510	NA	ORTHOMCL6464 (2 genes,2 taxa):
TR11112|c0_g1	0.453276	0.0840394	1	1	NA	NA	NA	ORTHOMCL8974 (2 genes,2 taxa):
TR11113|c0_g1	-3.50657	-0.160587	0.140072	0.313179	NA	NA	NA	NA
TR11114|c0_g1	2.97813	9.41024	4.63e-14	3.15e-12	gi|19862944|sp|Q10289.2|FAS2_SCHPO|RecName: Full=Fatty acid synthase subunit alpha; AltName: Full=p190/210; Includes: RecName: Full=Acyl carrier; Includes: RecName: Full=3-oxoacyl-[acyl-carrier-protein] reductase; AltName: Full=Beta-ketoacyl reductase; Includes: RecName: Full=3-oxoacyl-[acyl-carrier-protein] synthase; AltName: Full=Beta-ketoacyl synthase [Schizosaccharomyces pombe 972h-]	NA	|GO:0000287|GO:0008897|GO:0009059	ORTHOMCL8469 (2 genes,2 taxa):
TR11114|c1_g1	3.8468	8.82984	5.53e-24	1.49e-21	gi|15214000|sp|Q9UUG0.1|FAS1_SCHPO|RecName: Full=Fatty acid synthase subunit beta; Includes: RecName: Full=3-hydroxyacyl-[acyl-carrier-protein] dehydratase; Includes: RecName: Full=Enoyl-[acyl-carrier-protein] reductase [NADH]; Includes: RecName: Full=[Acyl-carrier-protein] acetyltransferase; Includes: RecName: Full=[Acyl-carrier-protein] malonyltransferase; Includes: RecName: Full=S-acyl fatty a…	NA	|GO:0004318|GO:0055114	ORTHOMCL7494 (2 genes,2 taxa):
TR11115|c0_g1	-1.18945	-0.158042	0.657535	0.848617	NA	NA	NA	NA
TR11116|c0_g1	3.07312	-0.268139	0.324832	0.55417	NA	NA	NA	NA
TR11117|c0_g1	0.83948	8.68003	0.00251324	0.0135802	gi|1169167|sp|P00046.3|CYC_SCHPO|RecName: Full=Cytochrome c [Schizosaccharomyces pombe 972h-]	|K08738	|GO:0005506|GO:0009055|GO:0020037	ORTHOMCL3129 (2 genes,2 taxa):
TR11118|c0_g1	-1.03538	0.482982	0.343955	0.573942	NA	NA	NA	NA
TR11119|c0_g1	0.863636	-0.256062	1	1	NA	NA	NA	NA
TR1111|c0_g1	1.00088	4.05169	0.00376853	0.0189563	gi|338818310|sp|P0CP25.1|NOP16_CRYNB|RecName: Full=Nucleolar protein 16 [Cryptococcus neoformans var. neoformans B-3501A]	|K14839	NA	ORTHOMCL8639 (2 genes,2 taxa):
TR1111|c1_g1	0.625088	3.13198	0.194044	0.393278	NA	NA	NA	NA
TR11120|c0_g1	2.65539	0.188589	0.111106	0.265225	NA	NA	NA	NA
TR11121|c0_g1	-0.343246	6.75937	0.212772	0.419247	gi|26392331|sp|Q9USP6.1|CLC1_SCHPO|RecName: Full=Clathrin light chain; Short=CLC [Schizosaccharomyces pombe 972h-]	NA	|GO:0005198|GO:0006886|GO:0016192|GO:0030130|GO:0030132	ORTHOMCL6886 (2 genes,2 taxa):
TR11122|c0_g1	1.40045	-0.158208	0.660967	0.849367	NA	NA	NA	NA
TR11123|c0_g1	-1.65117	-0.0733032	0.425481	0.656759	NA	NA	NA	NA
TR11124|c0_g1	0.162604	8.28645	0.548142	0.762256	gi|527504060|sp|P86242.2|PAPI_STRMB|RecName: Full=Papain inhibitor; Short=SPI; Flags: Precursor [Streptomyces mobaraensis]	NA	NA	NA
TR11124|c1_g1	-0.0430666	8.60764	0.890385	1	NA	NA	NA	NA
TR11125|c0_g1	-2.6188	-0.355415	0.516377	0.740538	NA	NA	NA	NA
TR11126|c0_g1	0.223302	0.836654	1	1	NA	NA	NA	NA
TR11127|c0_g1	-0.742475	-0.258632	1	1	NA	NA	NA	NA
TR11128|c0_g1	-0.186518	6.3311	0.54689	0.762207	gi|158563873|sp|Q5B630.2|PABP_EMENI|RecName: Full=Polyadenylate-binding protein, cytoplasmic and nuclear; Short=PABP; Short=Poly(A)-binding protein; AltName: Full=Polyadenylate tail-binding protein [Aspergillus nidulans FGSC A4]	NA	|GO:0003723	NA
TR11128|c1_g1	1.16466	7.83145	0.000199963	0.00162595	gi|338819167|sp|P0CP47.1|PABP_CRYNB|RecName: Full=Polyadenylate-binding protein, cytoplasmic and nuclear; Short=PABP; Short=Poly(A)-binding protein; AltName: Full=Polyadenylate tail-binding protein [Cryptococcus neoformans var. neoformans B-3501A]	|K13126	|GO:0003676	ORTHOMCL5156 (2 genes,2 taxa):
TR11129|c0_g1	-1.65492	-0.0754449	0.442715	0.672321	NA	NA	NA	NA
TR1112|c0_g1	-1.45207	4.31769	2.53e-05	0.000269363	NA	NA	NA	NA
TR1112|c0_g2	-0.752108	0.945154	0.551285	0.763879	NA	NA	NA	NA
TR1112|c1_g1	-1.52271	2.50767	0.00422839	0.0208109	NA	NA	NA	NA
TR1112|c2_g1	-1.7284	2.66058	0.0013004	0.00785726	NA	NA	NA	NA
TR11130|c0_g1	-4.04819	0.00887481	0.0377448	0.119326	NA	NA	NA	NA
TR11131|c0_g1	0.0354804	-0.156016	1	1	NA	NA	NA	NA
TR11132|c0_g1	-0.256405	8.33998	0.362995	0.594234	gi|464706|sp|P34737.1|RS15_PODAS|RecName: Full=40S ribosomal protein S15; AltName: Full=S12 [Podospora anserina]	|K02958	|GO:0003735|GO:0005840|GO:0006412	NA
TR11133|c0_g1	-0.80569	0.00649247	0.729506	0.897324	NA	NA	NA	NA
TR11134|c0_g1	0.8006	2.54818	0.11903	0.278707	NA	NA	NA	NA
TR11135|c0_g1	1.36788	-0.153997	0.640315	0.839856	NA	NA	NA	NA
TR11136|c0_g1	-0.717844	8.82711	0.00991078	0.041799	NA	NA	NA	ORTHOMCL8287 (2 genes,2 taxa):
TR11136|c1_g1	0.675987	0.86228	0.613073	0.819139	NA	NA	NA	NA
TR11137|c0_g1	-1.96895	0.011233	0.291272	0.516313	NA	NA	NA	NA
TR11138|c0_g1	-0.98933	4.41464	0.10016	0.246699	NA	NA	NA	NA
TR11138|c1_g1	-2.26044	9.16612	1.66e-13	1.04e-11	gi|74811361|sp|Q7YXD4.1|P80_DICDI|RecName: Full=Protein P80; AltName: Full=Endosomal membrane protein; Flags: Precursor [Dictyostelium discoideum]	NA	|GO:0005375|GO:0016021|GO:0035434	ORTHOMCL9284 (2 genes,2 taxa):
TR11139|c0_g1	-0.0220203	3.02778	1	1	gi|88942575|sp|Q32KS0.1|TBCE_BOVIN|RecName: Full=Tubulin-specific chaperone E; AltName: Full=Tubulin-folding cofactor E [Bos taurus]	NA	NA	ORTHOMCL4138 (2 genes,2 taxa):
TR1113|c0_g1	0.71832	6.72909	0.0439986	0.134004	gi|6094134|sp|O78488.1|RR18_GUITH|RecName: Full=30S ribosomal protein S18, chloroplastic (chloroplast) [Guillardia theta]	|K02963	|GO:0003735|GO:0005622|GO:0005840|GO:0006412	NA
TR1113|c0_g2	-1.07275	6.8222	0.248601	0.466356	gi|6094134|sp|O78488.1|RR18_GUITH|RecName: Full=30S ribosomal protein S18, chloroplastic (chloroplast) [Guillardia theta]	|K02963	|GO:0003735|GO:0005622|GO:0005840|GO:0006412	NA
TR11140|c0_g1	1.77695	0.505531	0.1786	0.370862	NA	NA	NA	NA
TR11141|c0_g1	-1.86257	6.26816	1.6e-09	4.88e-08	gi|1351105|sp|P48009.1|SPN4_SCHPO|RecName: Full=Septin homolog spn4 [Schizosaccharomyces pombe 972h-]	NA	|GO:0005525|GO:0007049	NA
TR11141|c1_g1	-1.79333	6.39977	1.33e-09	4.15e-08	gi|416761|sp|P32468.1|CDC12_YEAST|RecName: Full=Cell division control protein 12; AltName: Full=Septin [Saccharomyces cerevisiae S288c]	|K16948	|GO:0005525|GO:0007049	NA
TR11141|c2_g1	-1.3031	6.93556	2.11e-06	3.05e-05	gi|1351105|sp|P48009.1|SPN4_SCHPO|RecName: Full=Septin homolog spn4 [Schizosaccharomyces pombe 972h-]	|K16948	|GO:0005525|GO:0007049	ORTHOMCL7551 (2 genes,2 taxa):
TR11142|c0_g1	0.0464269	3.7103	0.946027	1	gi|3183035|sp|O13864.1|IMB1_SCHPO|RecName: Full=Importin subunit beta-1; AltName: Full=Importin-95; AltName: Full=Karyopherin subunit beta-1; AltName: Full=Karyopherin-95 [Schizosaccharomyces pombe 972h-]	|K14293	|GO:0006886|GO:0008536	NA
TR11142|c1_g1	-0.140204	7.43334	0.627045	0.830757	gi|3183035|sp|O13864.1|IMB1_SCHPO|RecName: Full=Importin subunit beta-1; AltName: Full=Importin-95; AltName: Full=Karyopherin subunit beta-1; AltName: Full=Karyopherin-95 [Schizosaccharomyces pombe 972h-]	|K14293	|GO:0005515	ORTHOMCL2846 (2 genes,2 taxa):
TR11143|c0_g1	-1.5779	5.94982	1.3e-07	2.53e-06	NA	NA	NA	NA
TR11143|c1_g1	-1.0956	7.21002	0.000318938	0.00240587	NA	NA	NA	ORTHOMCL5539 (2 genes,2 taxa):
TR11143|c2_g1	-0.738216	5.11868	0.0158207	0.0607157	NA	|K18721	NA	NA
TR11144|c0_g1	0.0641145	1.6852	1	1	NA	NA	|GO:0004672|GO:0005524|GO:0006468	NA
TR11145|c0_g1	-0.233361	8.39297	0.407877	0.639663	gi|224471814|sp|P82611.2|ACON_CANAL|RecName: Full=Aconitate hydratase, mitochondrial; Short=Aconitase; AltName: Full=Citrate hydro-lyase; Flags: Precursor [Candida albicans SC5314]	|K01681	|GO:0008152	ORTHOMCL8058 (2 genes,2 taxa):
TR11145|c1_g1	-0.154633	9.13842	0.600016	0.807665	gi|586946283|sp|C8VG90.1|ACON_EMENI|RecName: Full=Aconitate hydratase, mitochondrial; Short=Aconitase; AltName: Full=Citrate hydro-lyase; AltName: Full=Homocitrate dehydratase; Flags: Precursor [Aspergillus nidulans FGSC A4]	|K01681	|GO:0008152	NA
TR11146|c0_g1	1.03354	7.63726	0.00140004	0.00834147	NA	NA	NA	ORTHOMCL9064 (2 genes,2 taxa):
TR11146|c1_g1	0.0387028	8.71314	0.902148	1	NA	NA	NA	NA
TR11147|c0_g1	0.00406199	3.9236	1	1	gi|37537752|sp|Q9R1K5.1|FZR_MOUSE|RecName: Full=Fizzy-related protein homolog; Short=Fzr; AltName: Full=Cdh1/Hct1 homolog [Mus musculus]	|K03364	|GO:0005515	ORTHOMCL7811 (2 genes,2 taxa):
TR11148|c0_g1	-0.138795	6.73556	0.628239	0.831825	gi|226707555|sp|Q7QAD7.4|MOC2B_ANOGA|RecName: Full=Molybdopterin synthase catalytic subunit; AltName: Full=Molybdenum cofactor synthesis protein 2 large subunit; AltName: Full=Molybdenum cofactor synthesis protein 2B; Short=MOCS2B [Anopheles gambiae]	|K03635	|GO:0006777	ORTHOMCL6088 (2 genes,2 taxa):
TR11149|c0_g1	-0.0949243	8.58701	0.744498	0.907263	gi|51701709|sp|Q75AP7.1|RL2_ASHGO|RecName: Full=60S ribosomal protein L2 [Ashbya gossypii ATCC 10895]	|K02938	|GO:0003735|GO:0005622|GO:0005840|GO:0006412	ORTHOMCL8798 (2 genes,2 taxa):
TR1114|c0_g1	1.54449	2.47254	0.0104242	0.0435352	NA	NA	NA	NA
TR11150|c0_g1	1.10195	0.471935	0.500508	0.729055	NA	NA	NA	NA
TR11150|c1_g1	0.8846	9.34657	0.00140974	0.00838774	gi|118572685|sp|P00791.3|PEPA_PIG|RecName: Full=Pepsin A; Flags: Precursor [Sus scrofa]	NA	|GO:0004190|GO:0006508	ORTHOMCL7184 (2 genes,2 taxa):
TR11151|c0_g1	-2.06397	2.51704	0.00134933	0.00809352	NA	NA	NA	NA
TR11151|c1_g1	1.01895	10.8229	0.000494054	0.00347394	gi|6226570|sp|P27050.4|CHID_BACCI|RecName: Full=Chitinase D; Flags: Precursor [Bacillus circulans]	NA	|GO:0004553|GO:0005576|GO:0005975|GO:0030246	NA
TR11151|c2_g1	1.25817	10.8283	2.05e-05	0.000225062	NA	NA	NA	ORTHOMCL3197 (2 genes,2 taxa):
TR11152|c0_g1	-1.53535	3.2263	0.0145933	0.0570154	NA	NA	NA	NA
TR11153|c0_g1	-3.89837	0.937967	0.000754072	0.00498696	NA	NA	NA	NA
TR11154|c0_g1	0.0558818	6.132	0.850309	0.979627	gi|52782721|sp|Q6TGC6.1|CBK1_PNECA|RecName: Full=Serine/threonine-protein kinase CBK1 [Pneumocystis carinii]	NA	|GO:0004672|GO:0005524|GO:0006468	ORTHOMCL5812 (2 genes,2 taxa):
TR11155|c0_g1	-1.24598	7.2308	3.84e-05	0.000387196	gi|338819611|sp|P0CR97.1|TIM9_CRYNB|RecName: Full=Mitochondrial import inner membrane translocase subunit TIM9 [Cryptococcus neoformans var. neoformans B-3501A]	|K03564|K17777	|GO:0016209|GO:0016491|GO:0055114	ORTHOMCL8661 (2 genes,2 taxa):
TR11155|c1_g1	3.23233	1.32553	0.000305332	0.00231994	NA	NA	NA	NA
TR11156|c0_g1	1.08052	4.07742	0.00402784	0.0200216	NA	NA	NA	ORTHOMCL4546 (2 genes,2 taxa):
TR11157|c0_g1	0.086119	6.47996	0.791296	0.939333	gi|74675966|sp|O36028.1|ATCZ_SCHPO|RecName: Full=Putative phospholipid-transporting ATPase C4F10.16c [Schizosaccharomyces pombe 972h-]	|K01530	|GO:0000166|GO:0046872	NA
TR11157|c1_g1	-0.370225	6.90455	0.18599	0.381608	gi|22261792|sp|O60312.2|AT10A_HUMAN|RecName: Full=Probable phospholipid-transporting ATPase VA; AltName: Full=ATPase class V type 10A; AltName: Full=Aminophospholipid translocase VA; AltName: Full=P4-ATPase flippase complex alpha subunit ATP10A [Homo sapiens]	|K01530	NA	NA
TR11158|c0_g1	1.18838	3.40573	0.00375426	0.0189095	NA	NA	NA	ORTHOMCL9201 (2 genes,2 taxa):
TR11158|c1_g1	2.09509	1.44252	0.00487067	0.0233144	NA	NA	NA	ORTHOMCL3859 (2 genes,2 taxa):
TR11159|c0_g1	1.41194	7.11096	1.08e-06	1.69e-05	gi|74626934|sp|O74965.1|EIF2A_SCHPO|RecName: Full=Eukaryotic translation initiation factor 2A; Short=eIF-2A [Schizosaccharomyces pombe 972h-]	|K15026	NA	ORTHOMCL7931 (2 genes,2 taxa):
TR11159|c1_g1	0.816457	5.02886	0.00655668	0.0298283	gi|74626934|sp|O74965.1|EIF2A_SCHPO|RecName: Full=Eukaryotic translation initiation factor 2A; Short=eIF-2A [Schizosaccharomyces pombe 972h-]	NA	NA	NA
TR1115|c0_g1	-0.10927	0.488092	1	1	NA	NA	NA	NA
TR11160|c0_g1	1.76473	6.89704	1.33e-08	3.25e-07	gi|74581908|sp|O13819.1|YMR1_SCHPO|RecName: Full=Phosphoinositide 3-phosphatase [Schizosaccharomyces pombe 972h-]	NA	|GO:0016311|GO:0016791	ORTHOMCL5237 (2 genes,2 taxa):
TR11161|c0_g1	0.371127	9.19828	0.175656	0.366523	gi|7387802|sp|O94083.1|IF5A_CANAL|RecName: Full=Eukaryotic translation initiation factor 5A; Short=eIF-5A; AltName: Full=eIF-4D [Candida albicans SC5314]	|K03263	|GO:0003723|GO:0003746|GO:0006452|GO:0043022|GO:0045901|GO:0045905	ORTHOMCL8439 (2 genes,2 taxa):
TR11162|c0_g1	-0.00255879	8.86631	0.994288	1	NA	NA	NA	ORTHOMCL7430 (2 genes,2 taxa):
TR11163|c0_g1	-2.03814	6.24187	8.61e-11	3.5e-09	NA	NA	NA	NA
TR11163|c1_g1	-1.50829	5.83708	1.12e-06	1.75e-05	gi|341940616|sp|Q8BRK8.3|AAPK2_MOUSE|RecName: Full=5'-AMP-activated protein kinase catalytic subunit alpha-2; Short=AMPK subunit alpha-2; AltName: Full=Acetyl-CoA carboxylase kinase; Short=ACACA kinase; AltName: Full=Hydroxymethylglutaryl-CoA reductase kinase; Short=HMGCR kinase [Mus musculus]	NA	|GO:0004672|GO:0005524|GO:0006468	ORTHOMCL3020 (2 genes,2 taxa):
TR11164|c0_g1	-0.787488	2.03003	0.270381	0.493171	NA	NA	NA	NA
TR11164|c1_g1	0.53682	8.14209	0.0485753	0.144395	gi|51701372|sp|Q754C8.1|EF2_ASHGO|RecName: Full=Elongation factor 2; Short=EF-2 [Ashbya gossypii ATCC 10895]	|K03234	|GO:0003924|GO:0005525	ORTHOMCL5673 (2 genes,2 taxa):
TR11164|c2_g1	0.318687	9.57064	0.272182	0.495313	gi|51701374|sp|Q874B9.1|EF2_PICPA|RecName: Full=Elongation factor 2; Short=EF-2 [Komagataella pastoris]	|K03234	|GO:0005525	ORTHOMCL8606 (2 genes,2 taxa):
TR11165|c0_g1	-1.34074	8.61674	9.79e-07	1.55e-05	NA	NA	NA	ORTHOMCL4381 (2 genes,2 taxa):
TR11165|c1_g1	-0.595435	8.11144	0.0251126	0.0872489	NA	NA	|GO:0003700|GO:0006355|GO:0043565	ORTHOMCL8112 (2 genes,2 taxa):
TR11165|c2_g1	-1.10028	6.22692	0.000114729	0.00100328	NA	NA	NA	NA
TR11166|c0_g1	-0.311678	1.22867	0.90097	1	gi|75207101|sp|Q9SPU7.1|TERT_ARATH|RecName: Full=Telomerase reverse transcriptase; Short=AtTERT [Arabidopsis thaliana]	NA	NA	ORTHOMCL9132 (2 genes,2 taxa):
TR11167|c0_g1	-1.31509	9.40693	8.48e-05	0.000776237	NA	NA	NA	NA
TR11168|c0_g1	0.057536	8.7046	0.844068	0.97562	gi|2494072|sp|P78568.1|PUT2_AGABI|RecName: Full=Delta-1-pyrroline-5-carboxylate dehydrogenase; Short=P5C dehydrogenase; AltName: Full=L-glutamate gamma-semialdehyde dehydrogenase [Agaricus bisporus]	|K00294	|GO:0008152|GO:0016491|GO:0055114	ORTHOMCL3690 (2 genes,2 taxa):
TR11169|c0_g1	-1.09817	9.44607	0.000277178	0.00214249	gi|51316984|sp|P62330.2|ARF6_HUMAN|RecName: Full=ADP-ribosylation factor 6 [Homo sapiens]	|K07941	|GO:0005525|GO:0005622|GO:0005634|GO:0005737|GO:0007264	NA
TR11169|c1_g1	-1.40677	9.21552	9.37e-07	1.49e-05	gi|114128|sp|P26990.3|ARF6_CHICK|RecName: Full=ADP-ribosylation factor 6 [Gallus gallus]	|K07941	|GO:0005525	NA
TR1116|c0_g1	1.59518	1.06142	0.161982	0.346418	NA	NA	NA	NA
TR1116|c0_g2	2.37324	1.05791	0.0186955	0.0693239	NA	NA	NA	NA
TR1116|c0_g3	0.374564	1.6493	0.703442	0.880593	NA	NA	NA	NA
TR11170|c0_g1	-3.12403	5.39186	1.57e-15	1.34e-13	NA	NA	NA	NA
TR11170|c1_g1	-1.49472	6.43628	1.44e-05	0.000165537	NA	NA	NA	ORTHOMCL9376 (2 genes,2 taxa):
TR11171|c0_g1	1.01493	6.73987	0.000228278	0.00182346	gi|82233426|sp|Q5XGI0.1|PRPS2_XENTR|RecName: Full=Ribose-phosphate pyrophosphokinase 2; AltName: Full=Phosphoribosyl pyrophosphate synthase II; Short=PRS-II [Xenopus (Silurana) tropicalis]	|K00948	|GO:0000287|GO:0004749|GO:0009116|GO:0009165	ORTHOMCL3355 (2 genes,2 taxa):
TR11172|c0_g1	-0.289789	7.46452	0.344331	0.574325	NA	NA	NA	ORTHOMCL7750 (2 genes,2 taxa):
TR11173|c0_g1	1.1526	2.73977	0.0230089	0.0815068	NA	NA	NA	NA
TR11174|c0_g1	-1.40659	7.99717	3.89e-07	6.82e-06	NA	|K03138	NA	ORTHOMCL8730 (2 genes,2 taxa):
TR11174|c1_g1	-1.30437	5.69298	3.78e-05	0.000381861	NA	|K03138	NA	NA
TR11175|c0_g1	0.78619	6.24859	0.0137097	0.0542773	NA	NA	NA	ORTHOMCL8246 (2 genes,2 taxa):
TR11175|c1_g1	-0.00874817	6.72456	0.983023	1	NA	|K13199	NA	NA
TR11175|c2_g1	-0.015744	6.46923	0.964131	1	NA	NA	NA	NA
TR11176|c0_g1	-0.867867	1.99879	0.161462	0.345816	NA	NA	NA	NA
TR11176|c1_g1	-0.902711	6.00224	0.0042823	0.0210285	gi|3183385|sp|O14174.1|SPT20_SCHPO|RecName: Full=SAGA complex subunit spt20 [Schizosaccharomyces pombe 972h-]	|K11361	|GO:0000124|GO:0003712	ORTHOMCL8000 (2 genes,2 taxa):
TR11177|c0_g1	-1.24654	5.36709	0.000269047	0.00209349	NA	NA	NA	NA
TR11177|c1_g1	-0.975692	5.60842	0.0018878	0.0107537	NA	NA	NA	NA
TR11177|c2_g1	-0.807934	7.03981	0.00387032	0.0194008	NA	NA	NA	ORTHOMCL6527 (2 genes,2 taxa):
TR11177|c3_g1	-0.380719	6.46971	0.164407	0.349731	NA	NA	NA	NA
TR11177|c4_g1	0.984481	5.92045	0.00100023	0.00630061	gi|146325028|sp|Q9ULE6.3|PALD_HUMAN|RecName: Full=Paladin [Homo sapiens]	NA	NA	ORTHOMCL9000 (2 genes,2 taxa):
TR11178|c0_g1	-0.701591	6.9515	0.0139712	0.0550616	NA	NA	NA	ORTHOMCL5399 (2 genes,2 taxa):
TR11178|c1_g1	-1.44431	4.58627	6.69e-05	0.000632019	NA	NA	|GO:0007050	NA
TR11178|c2_g1	0.134125	4.80329	0.701794	0.879509	gi|342187087|sp|Q8K2L8.2|TPC12_MOUSE|RecName: Full=Trafficking protein particle complex subunit 12; AltName: Full=Tetratricopeptide repeat protein 15; Short=TPR repeat protein 15 [Mus musculus]	NA	NA	ORTHOMCL7513 (2 genes,2 taxa):
TR11179|c0_g1	-0.351597	1.14745	0.770108	0.924811	NA	NA	NA	NA
TR11179|c1_g1	-0.145049	2.48321	0.810492	0.952763	NA	NA	NA	NA
TR11179|c2_g1	-0.238717	7.26596	0.407413	0.639303	NA	NA	NA	ORTHOMCL2926 (2 genes,2 taxa):
TR11179|c3_g1	-0.614585	5.06946	0.0695878	0.189508	NA	NA	NA	NA
TR1117|c0_g1	0.112205	0.294778	1	1	NA	NA	NA	NA
TR11180|c0_g1	0.900728	7.28391	0.00124562	0.00758969	gi|6094179|sp|O60128.1|RS3_SCHPO|RecName: Full=40S ribosomal protein S3 [Schizosaccharomyces pombe 972h-]	|K02985	|GO:0003723	NA
TR11180|c1_g1	0.272686	7.10167	0.357425	0.587977	gi|133940|sp|P02350.2|RS31_XENLA|RecName: Full=40S ribosomal protein S3-A; AltName: Full=S1A [Xenopus laevis]	|K02985	|GO:0003735|GO:0005840|GO:0006412	ORTHOMCL5605 (2 genes,2 taxa):
TR11180|c2_g1	-0.749863	1.57448	0.322903	0.552086	gi|3913237|sp|Q59288.1|CSLA_PEDHD|RecName: Full=Chondroitinase-AC; AltName: Full=Chondroitin sulfate AC lyase; AltName: Full=Chondroitin-AC eliminase; AltName: Full=Chondroitin-AC lyase; Flags: Precursor [Pedobacter heparinus DSM 2366]	NA	|GO:0005576|GO:0016829	NA
TR11181|c0_g1	0.204441	3.90672	0.575387	0.785997	NA	NA	NA	NA
TR11181|c1_g1	-0.877127	7.32621	0.0015765	0.0092548	NA	NA	NA	ORTHOMCL8086 (2 genes,2 taxa):
TR11181|c2_g1	-1.59089	5.52295	4.59e-06	6.06e-05	NA	NA	NA	NA
TR11182|c0_g1	-1.31518	0.880158	0.332526	0.562334	NA	NA	NA	NA
TR11182|c0_g2	-0.548466	0.625271	0.774509	0.927968	NA	NA	NA	NA
TR11182|c1_g1	-0.280548	2.42857	0.580645	0.79035	NA	NA	NA	NA
TR11182|c2_g1	0.68479	7.86837	0.0832769	0.216247	gi|1708909|sp|P50537.1|MAE1_SCHPO|RecName: Full=Malic acid transport protein; AltName: Full=Malate permease [Schizosaccharomyces pombe 972h-]	NA	|GO:0016021|GO:0055085	NA
TR11182|c3_g1	0.741537	5.08056	0.0784579	0.206873	NA	NA	NA	NA
TR11183|c0_g1	3.62272	4.09136	2.18e-10	8.14e-09	gi|18202741|sp|Q9BY08.1|EBPL_HUMAN|RecName: Full=Emopamil-binding protein-like; AltName: Full=Emopamil-binding-related protein [Homo sapiens]	NA	|GO:0016021|GO:0016125|GO:0047750	NA
TR11184|c0_g1	2.51943	2.64683	6.21e-06	7.89e-05	gi|1351630|sp|Q09870.1|RCL1_SCHPO|RecName: Full=Probable RNA 3'-terminal phosphate cyclase-like protein [Schizosaccharomyces pombe 972h-]	|K11108	NA	NA
TR11184|c1_g1	0.966245	3.2553	0.0441891	0.134368	gi|90103518|sp|Q9Y2P8.3|RCL1_HUMAN|RecName: Full=RNA 3'-terminal phosphate cyclase-like protein [Homo sapiens]	|K11108	NA	NA
TR11185|c1_g1	-1.77125	8.97076	3.22e-07	5.76e-06	gi|74667389|sp|Q4WCX9.1|YA280_ASPFU|RecName: Full=Uncharacterized protein AFUA_6G02800; Flags: Precursor [Aspergillus fumigatus Af293]	NA	NA	ORTHOMCL6157 (2 genes,2 taxa):
TR11186|c0_g1	-1.6275	-0.060056	0.52485	0.745984	NA	NA	NA	NA
TR11186|c0_g2	-0.0979867	0.767512	1	1	NA	NA	NA	NA
TR11187|c0_g1	-4.36917	9.03883	6.96e-28	3.11e-25	gi|67477413|sp|Q92253.2|RCO3_NEUCR|RecName: Full=Probable glucose transporter rco-3 [Neurospora crassa OR74A]	NA	|GO:0016021|GO:0022857|GO:0055085	NA
TR11188|c0_g1	-0.0745376	1.39684	1	1	gi|7531260|sp|P70736.1|Y3023_ACIAD|RecName: Full=Uncharacterized protein ACIAD3023; AltName: Full=ORF2 [Acinetobacter sp. ADP1]	NA	|GO:0006979	ORTHOMCL4990 (2 genes,2 taxa):
TR11189|c0_g1	-1.12779	10.5917	9.38e-05	0.00084548	gi|12230028|sp|O74187.1|ALDH_AGABI|RecName: Full=Aldehyde dehydrogenase; Short=ALDDH; Short=ALDH [Agaricus bisporus]	|K00128	|GO:0008152|GO:0016491|GO:0055114	NA
TR1118|c0_g1	-0.433359	4.35382	0.273683	0.497102	NA	NA	NA	ORTHOMCL7244 (2 genes,2 taxa):
TR1118|c1_g1	-1.68751	4.1942	1.99e-05	0.000219703	NA	NA	NA	NA
TR11190|c0_g1	-1.33855	3.89047	0.00142982	0.00849223	NA	NA	NA	ORTHOMCL3281 (2 genes,2 taxa):
TR11191|c0_g1	-2.28992	8.02874	1.93e-14	1.4e-12	gi|81905123|sp|Q9D4D4.1|TKTL2_MOUSE|RecName: Full=Transketolase-like protein 2 [Mus musculus]	NA	|GO:0003824|GO:0008152	ORTHOMCL7714 (2 genes,2 taxa):
TR11192|c0_g1	-1.40893	1.36432	0.0664671	0.182878	NA	NA	NA	NA
TR11193|c0_g1	1.73052	2.12089	0.00612404	0.0281981	NA	NA	|GO:0005515	ORTHOMCL8691 (2 genes,2 taxa):
TR11193|c1_g1	0.916127	1.13541	0.281601	0.505576	NA	NA	NA	NA
TR11193|c2_g1	0.0289527	2.24747	0.946681	1	NA	NA	NA	NA
TR11194|c0_g1	-1.34143	2.07564	0.0241007	0.0845167	NA	NA	NA	NA
TR11194|c1_g1	-1.85442	5.78335	6.04e-08	1.28e-06	NA	NA	NA	NA
TR11195|c0_g1	1.0961	5.26808	0.00382763	0.0192101	gi|12643630|sp|O74413.2|AROC_SCHPO|RecName: Full=Chorismate synthase; AltName: Full=5-enolpyruvylshikimate-3-phosphate phospholyase [Schizosaccharomyces pombe 972h-]	NA	|GO:0004107|GO:0009073	NA
TR11195|c1_g1	1.40701	8.15133	2.3e-06	3.29e-05	gi|12643630|sp|O74413.2|AROC_SCHPO|RecName: Full=Chorismate synthase; AltName: Full=5-enolpyruvylshikimate-3-phosphate phospholyase [Schizosaccharomyces pombe 972h-]	|K01736	|GO:0004107|GO:0009073	ORTHOMCL3947 (2 genes,2 taxa):
TR11196|c0_g1	0.704892	7.03098	0.0321065	0.105431	gi|15214207|sp|O94658.1|RL36B_SCHPO|RecName: Full=60S ribosomal protein L36-B [Schizosaccharomyces pombe 972h-]	|K02920	|GO:0003735|GO:0005622|GO:0005840|GO:0006412	NA
TR11197|c0_g1	-0.462778	7.3129	0.108458	0.260999	NA	NA	NA	ORTHOMCL6445 (2 genes,2 taxa):
TR11198|c0_g1	-0.160548	6.63057	0.555658	0.767297	NA	NA	NA	NA
TR11198|c1_g1	1.22853	5.3987	7.56e-05	0.000703407	gi|597439578|sp|Q7S4N5.2|MCA1B_NEUCR|RecName: Full=Metacaspase-1B; Flags: Precursor [Neurospora crassa OR74A]	NA	|GO:0004197|GO:0006508	NA
TR11199|c0_g1	-1.18038	-0.160605	0.65495	0.848041	NA	NA	NA	NA
TR11199|c1_g1	-0.563453	9.92939	0.0743119	0.198632	NA	NA	NA	NA
TR1119|c0_g1	-1.62791	-0.0783402	0.423759	0.655066	NA	NA	NA	ORTHOMCL7486 (2 genes,2 taxa):
TR111|c0_g1	-1.1102	1.90532	0.0902342	0.229436	NA	NA	NA	NA
TR111|c1_g1	0.934572	5.47655	0.0137588	0.0544223	NA	NA	NA	ORTHOMCL9465 (2 genes,2 taxa):
TR11200|c0_g1	0.387755	6.12156	0.161774	0.346192	NA	NA	NA	NA
TR11200|c1_g1	-0.777078	7.65205	0.0064805	0.0295437	gi|131811|sp|P07276.2|RAD2_YEAST|RecName: Full=DNA repair protein RAD2 [Saccharomyces cerevisiae S288c]	NA	|GO:0004518	NA
TR11200|c2_g1	-0.919318	7.15434	0.000746182	0.00494555	NA	NA	NA	NA
TR11201|c0_g1	-0.464003	8.39433	0.0801647	0.209897	gi|464550|sp|Q05058.1|RASL_COPCI|RecName: Full=24 kDa Ras-like protein; Flags: Precursor [Coprinopsis cinerea]	|K07827|K18159	|GO:0005525|GO:0005622|GO:0007264	ORTHOMCL8631 (2 genes,2 taxa):
TR11202|c0_g1	-2.65052	9.77078	2.98e-13	1.81e-11	gi|729766|sp|Q07437.1|HSP70_LEIAM|RecName: Full=Heat shock 70 kDa protein [Leishmania amazonensis]	NA	NA	NA
TR11202|c1_g1	-2.58423	12.3382	5.6e-13	3.24e-11	gi|2495359|sp|Q01877.1|HSP71_PUCGR|RecName: Full=Heat shock protein HSS1 [Puccinia graminis]	|K03283	NA	NA
TR11202|c2_g1	-3.74467	6.27516	5.88e-16	5.3e-14	NA	NA	NA	NA
TR11203|c0_g1	2.14279	5.89089	2.07e-08	4.86e-07	gi|74689621|sp|Q6C9Y4.1|CARA_YARLI|RecName: Full=Carbamoyl-phosphate synthase arginine-specific small chain; Short=CPS-A; AltName: Full=Arginine-specific carbamoyl-phosphate synthetase, glutamine chain [Yarrowia lipolytica CLIB122]	NA	NA	ORTHOMCL6869 (2 genes,2 taxa):
TR11203|c1_g1	2.40484	6.83264	6.55e-10	2.2e-08	gi|121783423|sp|Q2H132.1|CARA_CHAGB|RecName: Full=Carbamoyl-phosphate synthase arginine-specific small chain; Short=CPS-A; AltName: Full=Arginine-specific carbamoyl-phosphate synthetase, glutamine chain [Chaetomium globosum CBS 148.51]	|K01956	|GO:0006541|GO:0016787	ORTHOMCL9171 (2 genes,2 taxa):
TR11203|c2_g1	0.730491	5.70396	0.0660563	0.182046	NA	NA	NA	ORTHOMCL3778 (2 genes,2 taxa):
TR11203|c3_g1	2.02626	3.80992	5.33e-07	9e-06	NA	NA	NA	ORTHOMCL7900 (2 genes,2 taxa):
TR11204|c0_g1	-0.846992	6.72926	0.00457895	0.0222264	gi|1709794|sp|P55034.1|PSMD4_ARATH|RecName: Full=26S proteasome non-ATPase regulatory subunit 4 homolog; AltName: Full=26S proteasome regulatory subunit RPN10; Short=AtRPN10; AltName: Full=26S proteasome regulatory subunit S5A homolog; AltName: Full=Multiubiquitin chain-binding protein 1; Short=AtMCB1 [Arabidopsis thaliana]	|K03029	NA	ORTHOMCL6306 (2 genes,2 taxa):
TR11205|c0_g1	1.05698	2.63389	0.0554327	0.159879	NA	NA	|GO:0003968	NA
TR11205|c1_g1	0.567523	0.922134	0.598788	0.806548	NA	NA	|GO:0003968	NA
TR11206|c0_g1	1.6899	2.3469	0.0135221	0.0536816	NA	NA	NA	NA
TR11207|c0_g1	-0.810735	5.58227	0.00682651	0.0308249	NA	NA	NA	ORTHOMCL8407 (2 genes,2 taxa):
TR11207|c1_g1	-1.11709	3.94912	0.00226859	0.0124848	NA	NA	NA	NA
TR11207|c2_g1	-0.910656	4.42119	0.00553867	0.0259514	NA	NA	NA	ORTHOMCL9408 (2 genes,2 taxa):
TR11207|c3_g1	0.112206	3.79629	0.784987	0.93501	NA	NA	NA	ORTHOMCL3437 (2 genes,2 taxa):
TR11208|c0_g1	2.17403	2.62849	0.00212275	0.0118215	NA	NA	NA	NA
TR11209|c0_g1	1.22689	6.16077	0.000138064	0.00117816	gi|1711638|sp|Q10490.1|SYLC_SCHPO|RecName: Full=Putative leucine--tRNA ligase, cytoplasmic; AltName: Full=Leucyl-tRNA synthetase; Short=LeuRS [Schizosaccharomyces pombe 972h-]	|K01869	|GO:0000166|GO:0004812|GO:0005524|GO:0006418	NA
TR1120|c0_g1	0.0218007	1.05058	1	1	NA	NA	NA	ORTHOMCL8766 (2 genes,2 taxa):
TR11210|c0_g1	0.934296	0.4059	0.627778	0.831396	NA	NA	NA	NA
TR11211|c0_g1	1.71924	3.67938	5.33e-05	0.000518615	NA	NA	NA	ORTHOMCL8276 (2 genes,2 taxa):
TR11212|c0_g1	0.0729065	8.40707	0.788451	0.937435	gi|730978|sp|P40414.1|TPM2_YEAST|RecName: Full=Tropomyosin-2 [Saccharomyces cerevisiae S288c]	|K17945	NA	ORTHOMCL7109 (2 genes,2 taxa):
TR11213|c0_g1	0.00953293	4.73899	0.984783	1	gi|74700887|sp|Q4P6L3.1|AKR1_USTMA|RecName: Full=Palmitoyltransferase AKR1; AltName: Full=Ankyrin repeat-containing protein AKR1 [Ustilago maydis 521]	NA	NA	NA
TR11213|c1_g1	-0.39319	6.26878	0.184412	0.379396	gi|74700887|sp|Q4P6L3.1|AKR1_USTMA|RecName: Full=Palmitoyltransferase AKR1; AltName: Full=Ankyrin repeat-containing protein AKR1 [Ustilago maydis 521]	|K18932	|GO:0005515|GO:0008270	ORTHOMCL4120 (2 genes,2 taxa):
TR11213|c2_g1	-0.347671	4.48491	0.387903	0.621569	gi|74700887|sp|Q4P6L3.1|AKR1_USTMA|RecName: Full=Palmitoyltransferase AKR1; AltName: Full=Ankyrin repeat-containing protein AKR1 [Ustilago maydis 521]	|K18932	|GO:0005515	NA
TR11214|c0_g1	0.90707	2.96756	0.0519675	0.151905	NA	NA	NA	NA
TR11214|c1_g1	1.01812	3.15508	0.0281064	0.0949768	NA	NA	NA	NA
TR11215|c0_g1	-2.72066	9.36287	3.32e-11	1.47e-09	gi|74638719|sp|Q9P6J0.1|YHDC_SCHPO|RecName: Full=Uncharacterized transporter C1683.12 [Schizosaccharomyces pombe 972h-]	NA	|GO:0016021|GO:0055085	NA
TR11216|c0_g1	-1.40412	3.95292	0.000191048	0.0015608	NA	NA	NA	ORTHOMCL8521 (2 genes,2 taxa):
TR11216|c1_g1	-1.60081	-0.0851261	0.437473	0.667481	NA	NA	NA	NA
TR11217|c0_g1	-1.1257	2.26673	0.0621284	0.174274	NA	NA	NA	NA
TR11217|c1_g1	-0.245819	11.3087	0.363526	0.594846	NA	NA	NA	ORTHOMCL9533 (2 genes,2 taxa):
TR11217|c2_g1	-0.818258	10.8814	0.00351721	0.0179629	NA	NA	|GO:0003700|GO:0006355|GO:0043565	NA
TR11218|c0_g1	1.13195	5.83225	0.000184206	0.00151118	gi|93204582|sp|Q4WMV5.2|FKBP4_ASPFU|RecName: Full=FK506-binding protein 4; AltName: Full=Peptidyl-prolyl cis-trans isomerase; Short=PPIase; AltName: Full=Rotamase [Aspergillus fumigatus Af293]	|K14826	|GO:0006457	ORTHOMCL7584 (2 genes,2 taxa):
TR11219|c0_g1	-1.27341	3.6915	0.0154122	0.0594309	NA	NA	NA	NA
TR11219|c1_g1	-1.67948	4.91952	0.00260928	0.0140342	gi|731655|sp|P38776.1|YHK8_YEAST|RecName: Full=Probable drug/proton antiporter YHK8 [Saccharomyces cerevisiae S288c]	NA	|GO:0016021|GO:0055085	NA
TR11219|c2_g1	-2.034	6.33508	0.000281344	0.00216806	gi|731655|sp|P38776.1|YHK8_YEAST|RecName: Full=Probable drug/proton antiporter YHK8 [Saccharomyces cerevisiae S288c]	NA	|GO:0016021|GO:0055085	NA
TR1121|c0_g1	2.05133	0.013985	0.299115	0.524445	NA	NA	NA	NA
TR11220|c0_g1	0.751433	2.36316	0.185068	0.380357	gi|74631197|sp|Q6BDR8.1|NSE4_SCHPO|RecName: Full=Non-structural maintenance of chromosome element 4; Short=Non-SMC element 4; AltName: Full=DNA repair protein rad62 [Schizosaccharomyces pombe 972h-]	NA	NA	NA
TR11220|c1_g1	-0.507217	3.50846	0.215189	0.422693	gi|74631197|sp|Q6BDR8.1|NSE4_SCHPO|RecName: Full=Non-structural maintenance of chromosome element 4; Short=Non-SMC element 4; AltName: Full=DNA repair protein rad62 [Schizosaccharomyces pombe 972h-]	NA	NA	ORTHOMCL8070 (2 genes,2 taxa):
TR11221|c0_g1	-1.58691	1.21863	0.200806	0.402151	gi|1351102|sp|Q10088.1|SPEB1_SCHPO|RecName: Full=Putative agmatinase 1; AltName: Full=Agmatine ureohydrolase 1; Short=AUH 1; Flags: Precursor [Schizosaccharomyces pombe 972h-]	|K01480	|GO:0008152|GO:0016491|GO:0046872	NA
TR11221|c0_g2	1.25601	1.78694	0.0757334	0.201456	gi|1351102|sp|Q10088.1|SPEB1_SCHPO|RecName: Full=Putative agmatinase 1; AltName: Full=Agmatine ureohydrolase 1; Short=AUH 1; Flags: Precursor [Schizosaccharomyces pombe 972h-]	|K01480	|GO:0008152|GO:0016491|GO:0046872	NA
TR11222|c0_g1	-2.28114	8.16215	1.02e-13	6.58e-12	NA	NA	NA	NA
TR11223|c0_g1	-0.0765725	6.11481	0.822112	0.960702	NA	NA	NA	ORTHOMCL3555 (2 genes,2 taxa):
TR11223|c1_g1	0.150628	6.79695	0.660373	0.849287	NA	NA	NA	ORTHOMCL7825 (2 genes,2 taxa):
TR11223|c2_g1	2.33646	0.104139	0.17027	0.358628	NA	NA	NA	NA
TR11224|c0_g1	0.0405383	8.29859	0.878954	0.998608	gi|26006874|sp|Q9USW5.1|RS4B_SCHPO|RecName: Full=40S ribosomal protein S4-B [Schizosaccharomyces pombe 972h-]	|K02987	NA	ORTHOMCL6122 (2 genes,2 taxa):
TR11224|c1_g1	0.217891	8.71608	0.411166	0.642644	gi|6094184|sp|O59950.1|RS4_YARLI|RecName: Full=40S ribosomal protein S4; AltName: Full=S7 [Yarrowia lipolytica CLIB122]	|K02987	|GO:0003723	NA
TR11225|c0_g1	1.63555	0.231183	0.309393	0.536603	NA	NA	NA	NA
TR11226|c0_g1	-1.69187	8.82041	2.82e-09	8.05e-08	NA	NA	NA	NA
TR11226|c1_g1	-1.75319	9.12682	4.58e-07	7.87e-06	NA	NA	NA	NA
TR11226|c2_g1	-0.72887	10.0635	0.00991829	0.0418249	NA	NA	NA	ORTHOMCL8325 (2 genes,2 taxa):
TR11226|c3_g1	0.557371	0.694239	0.694035	0.874297	NA	NA	NA	NA
TR11227|c0_g1	1.46872	4.32984	0.00023137	0.00184379	gi|1730817|sp|P53871.1|DUG3_YEAST|RecName: Full=Probable glutamine amidotransferase DUG3; AltName: Full=Deficient in utilization of glutathione protein 3; AltName: Full=GSH degradosomal complex subunit DUG3 [Saccharomyces cerevisiae S288c]	|K18802	NA	ORTHOMCL7212 (2 genes,2 taxa):
TR11228|c0_g1	0.89718	4.72238	0.00477547	0.0229783	gi|3121873|sp|Q06440.1|CORO_YEAST|RecName: Full=Coronin-like protein [Saccharomyces cerevisiae S288c]	NA	NA	NA
TR11228|c1_g1	0.0808422	7.17467	0.782616	0.933446	gi|3121869|sp|O13923.1|CORO_SCHPO|RecName: Full=Coronin-like protein crn1 [Schizosaccharomyces pombe 972h-]	|K13886	|GO:0005515	ORTHOMCL3238 (2 genes,2 taxa):
TR11229|c0_g1	0.199435	7.35109	0.532115	0.752145	gi|416581|sp|P32390.1|ARP3_SCHPO|RecName: Full=Actin-related protein 3; AltName: Full=Actin-like protein 3 [Schizosaccharomyces pombe 972h-]	|K18584	NA	ORTHOMCL7704 (2 genes,2 taxa):
TR1122|c0_g1	3.88755	-0.0699863	0.103394	0.252453	NA	NA	NA	NA
TR1122|c0_g2	1.42887	-0.147075	0.658836	0.849138	NA	NA	NA	NA
TR11230|c0_g1	0.167853	4.11686	0.676198	0.860741	gi|74582543|sp|O74731.1|DUS2_SCHPO|RecName: Full=tRNA-dihydrouridine(20) synthase [NAD(P)+]; AltName: Full=tRNA-dihydrouridine synthase 2 [Schizosaccharomyces pombe 972h-]	|K05543	|GO:0008033|GO:0017150|GO:0050660|GO:0055114	NA
TR11230|c1_g1	-3.08828	8.2429	2.61e-08	5.99e-07	gi|74582543|sp|O74731.1|DUS2_SCHPO|RecName: Full=tRNA-dihydrouridine(20) synthase [NAD(P)+]; AltName: Full=tRNA-dihydrouridine synthase 2 [Schizosaccharomyces pombe 972h-]	|K05543	|GO:0008033|GO:0017150|GO:0050660|GO:0055114	ORTHOMCL8677 (2 genes,2 taxa):
TR11231|c0_g1	-1.31836	6.35502	8.61e-06	0.00010533	gi|3183313|sp|O14204.1|YDQC_SCHPO|RecName: Full=Uncharacterized protein C5D6.12 [Schizosaccharomyces pombe 972h-]	NA	NA	NA
TR11231|c1_g1	-1.67643	5.33969	3.2e-07	5.75e-06	NA	NA	NA	NA
TR11232|c0_g1	-0.43436	5.84819	0.142438	0.316873	NA	NA	NA	NA
TR11232|c1_g1	-0.327673	7.89364	0.259973	0.480882	NA	NA	NA	ORTHOMCL9215 (2 genes,2 taxa):
TR11233|c0_g1	-1.50694	8.69069	7.02e-07	1.16e-05	NA	NA	NA	NA
TR11233|c1_g1	0.0797105	4.79067	0.821063	0.959957	NA	NA	NA	ORTHOMCL7948 (2 genes,2 taxa):
TR11233|c2_g1	-0.192477	7.5555	0.55369	0.765672	gi|74676029|sp|O60020.1|ASPR1_PHARH|RecName: Full=Aspartic protease; Flags: Precursor [Xanthophyllomyces dendrorhous]	NA	|GO:0004190|GO:0006508	ORTHOMCL6405 (2 genes,2 taxa):
TR11234|c0_g1	1.03543	2.83547	0.0375094	0.118719	NA	NA	NA	ORTHOMCL8952 (2 genes,2 taxa):
TR11234|c1_g1	0.1893	4.15602	0.614781	0.820338	NA	NA	NA	ORTHOMCL5279 (2 genes,2 taxa):
TR11235|c0_g1	-4.2856	2.64516	2.75e-05	0.000289598	NA	NA	NA	NA
TR11235|c1_g1	-4.3185	2.57725	1.69e-05	0.000190495	NA	NA	NA	NA
TR11236|c0_g1	1.92092	1.33005	0.0101993	0.0427663	NA	NA	NA	NA
TR11236|c1_g1	2.01709	1.40359	0.0163207	0.0622601	NA	NA	NA	NA
TR11237|c0_g1	-2.43231	3.27115	4.62e-05	0.000457758	NA	NA	|GO:0005524	NA
TR11238|c0_g1	-0.517149	4.88367	0.176527	0.367885	gi|1723540|sp|Q10429.1|CND3_SCHPO|RecName: Full=Condensin complex subunit 3; AltName: Full=CAPG homolog; AltName: Full=p100 [Schizosaccharomyces pombe 972h-]	|K06678	NA	NA
TR11239|c0_g1	0.469073	3.25824	0.30145	0.527347	NA	NA	NA	NA
TR11239|c1_g1	-1.61897	6.63459	2.25e-06	3.22e-05	NA	NA	NA	ORTHOMCL7640 (2 genes,2 taxa):
TR11239|c2_g1	-1.55244	6.40381	3.56e-06	4.85e-05	NA	NA	NA	NA
TR1123|c0_g1	-0.775491	1.54734	0.304325	0.531003	NA	NA	NA	NA
TR1123|c1_g1	-0.303154	3.21008	0.519594	0.741245	NA	NA	NA	NA
TR1123|c2_g1	-0.987164	3.25059	0.0184759	0.0687038	NA	NA	NA	ORTHOMCL4421 (2 genes,2 taxa):
TR1123|c3_g1	-0.0376737	3.50114	0.969855	1	NA	NA	|GO:0005515|GO:0008270|GO:0046872	NA
TR11240|c0_g2	-0.45606	4.15342	0.225114	0.436569	NA	NA	NA	NA
TR11240|c1_g1	-0.433631	2.3858	0.489195	0.718263	NA	NA	NA	NA
TR11240|c2_g1	-1.21926	3.59209	0.00572896	0.0266661	NA	NA	NA	NA
TR11240|c3_g1	5.72338	0.794657	6.12e-05	0.00058541	NA	NA	NA	NA
TR11241|c0_g1	-0.386036	8.14173	0.194862	0.394375	gi|47117149|sp|Q7M4T6.1|PIA1_PLEOS|RecName: Full=Serine proteinase inhibitor IA-1; AltName: Full=Proteinase A inhibitor 1 [Pleurotus ostreatus]	NA	NA	ORTHOMCL6269 (2 genes,2 taxa):
TR11242|c0_g1	0.54992	3.85136	0.138899	0.311619	NA	NA	NA	NA
TR11243|c0_g1	-0.00700309	5.42321	0.989284	1	NA	NA	NA	ORTHOMCL5100 (2 genes,2 taxa):
TR11243|c1_g1	1.24605	2.73899	0.0171191	0.0647042	NA	NA	NA	NA
TR11244|c0_g1	-0.00551158	5.01913	1	1	NA	NA	|GO:0009976	ORTHOMCL7328 (2 genes,2 taxa):
TR11244|c1_g1	-1.4608	0.928004	0.237309	0.452885	NA	NA	NA	NA
TR11244|c2_g1	-2.00981	10.6065	5.59e-09	1.49e-07	NA	NA	NA	ORTHOMCL3395 (2 genes,2 taxa):
TR11245|c0_g1	3.03055	0.844895	0.00271608	0.0145416	NA	NA	NA	NA
TR11246|c0_g1	0.0828483	8.00919	0.765825	0.922239	gi|1730118|sp|P55250.1|FUMH_RHIOR|RecName: Full=Fumarate hydratase, mitochondrial; Short=Fumarase; Flags: Precursor [Rhizopus oryzae]	|K01679	|GO:0006099|GO:0016829	ORTHOMCL7768 (2 genes,2 taxa):
TR11246|c1_g1	-0.381055	5.7717	0.244993	0.462682	gi|2498761|sp|Q00316.1|PX11A_CANBO|RecName: Full=Peroxisomal membrane protein PMP30A; AltName: Full=Peroxin-11A; AltName: Full=Peroxisomal membrane protein PMP31 [Candida boidinii]	NA	|GO:0005779|GO:0016559	ORTHOMCL5977 (2 genes,2 taxa):
TR11246|c2_g1	0.530802	6.45599	0.105781	0.255958	gi|306755826|sp|A8N1T1.1|LIPA_COPC7|RecName: Full=Lipoyl synthase, mitochondrial; AltName: Full=Lipoate synthase; Short=LS; Short=Lip-syn; AltName: Full=Lipoic acid synthase; Flags: Precursor [Coprinopsis cinerea okayama7#130]	|K03644|K18171	|GO:0003824|GO:0051536	ORTHOMCL8746 (2 genes,2 taxa):
TR11246|c3_g1	-0.435043	4.25135	0.244317	0.461998	gi|306755826|sp|A8N1T1.1|LIPA_COPC7|RecName: Full=Lipoyl synthase, mitochondrial; AltName: Full=Lipoate synthase; Short=LS; Short=Lip-syn; AltName: Full=Lipoic acid synthase; Flags: Precursor [Coprinopsis cinerea okayama7#130]	NA	NA	NA
TR11247|c0_g1	-3.35132	8.52611	1.58e-28	7.64e-26	NA	NA	NA	NA
TR11247|c1_g1	-3.13132	9.60611	9.23e-27	3.6e-24	NA	NA	NA	NA
TR11247|c2_g1	-2.27889	8.03612	1.75e-14	1.29e-12	NA	NA	NA	ORTHOMCL8265 (2 genes,2 taxa):
TR11247|c3_g1	-1.47419	7.83133	2.15e-07	4.01e-06	NA	NA	NA	ORTHOMCL7083 (2 genes,2 taxa):
TR11247|c4_g1	-2.12215	6.20916	5.55e-10	1.89e-08	NA	NA	NA	NA
TR11248|c0_g1	-2.14499	7.52724	5.77e-12	2.85e-10	gi|74698443|sp|Q9UTA8.1|YL8A_SCHPO|RecName: Full=Uncharacterized methyltransferase-like C25B8.10 [Schizosaccharomyces pombe 972h-]	NA	|GO:0008152|GO:0008168	NA
TR11249|c0_g1	1.81697	9.22429	2.38e-10	8.82e-09	gi|6094234|sp|O13639.1|SAHH_SCHPO|RecName: Full=Adenosylhomocysteinase; Short=AdoHcyase; AltName: Full=S-adenosyl-L-homocysteine hydrolase [Schizosaccharomyces pombe 972h-]	|K01251	|GO:0004013|GO:0004455|GO:0006730|GO:0008652|GO:0051287|GO:0055114	ORTHOMCL4079 (2 genes,2 taxa):
TR1124|c0_g1	-1.26966	3.11332	0.00528976	0.0249895	NA	NA	NA	NA
TR1124|c0_g2	-0.582324	3.81664	0.112014	0.26691	NA	NA	NA	NA
TR1124|c1_g1	-0.849077	4.75715	0.00799426	0.0351567	NA	NA	NA	NA
TR1124|c2_g1	-1.26599	5.37511	2.4e-05	0.000257592	NA	NA	NA	NA
TR1124|c3_g1	-2.03048	5.03166	3.66e-09	1.02e-07	NA	NA	NA	NA
TR1124|c4_g1	0.838976	-0.251792	1	1	NA	NA	NA	NA
TR11250|c0_g1	-0.373988	3.90371	0.316447	0.544731	NA	NA	NA	ORTHOMCL9516 (2 genes,2 taxa):
TR11251|c0_g1	1.08217	2.7848	0.0285978	0.0962944	gi|78100195|sp|Q8CH62.1|ORAV1_MOUSE|RecName: Full=Oral cancer-overexpressed protein 1 homolog [Mus musculus]	NA	NA	ORTHOMCL2968 (2 genes,2 taxa):
TR11252|c0_g1	-0.406512	7.2988	0.178439	0.370784	NA	NA	NA	NA
TR11252|c1_g1	-0.948927	3.80968	0.0284849	0.0959889	NA	NA	NA	NA
TR11253|c0_g1	1.28116	5.41717	0.334695	0.564494	gi|3913675|sp|Q08908.1|FRE5_YEAST|RecName: Full=Ferric reductase transmembrane component 5; AltName: Full=Ferric-chelate reductase 5; Flags: Precursor [Saccharomyces cerevisiae S288c]	NA	|GO:0016491|GO:0055114	NA
TR11253|c0_g2	-1.37518	6.03184	0.00172995	0.00999518	gi|3913675|sp|Q08908.1|FRE5_YEAST|RecName: Full=Ferric reductase transmembrane component 5; AltName: Full=Ferric-chelate reductase 5; Flags: Precursor [Saccharomyces cerevisiae S288c]	NA	|GO:0016491|GO:0055114	NA
TR11253|c1_g1	2.75665	1.70466	0.000188238	0.0015405	NA	NA	NA	NA
TR11253|c2_g1	-1.62262	5.28016	1.67e-07	3.18e-06	NA	NA	NA	NA
TR11254|c0_g1	-2.35034	6.54121	2.14e-14	1.53e-12	gi|322518656|sp|Q1PF50.2|EDA2_ARATH|RecName: Full=Probable serine protease EDA2; AltName: Full=Protein EMBRYO SAC DEVELOPMENT ARREST 2; Flags: Precursor [Arabidopsis thaliana]	NA	|GO:0006508|GO:0008236	NA
TR11254|c1_g1	-1.54781	5.19506	2.88e-06	4e-05	NA	NA	|GO:0006508|GO:0008236	NA
TR11255|c0_g1	0.239391	3.73349	0.575031	0.785632	gi|74859321|sp|Q55FR9.1|COPA_DICDI|RecName: Full=Coatomer subunit alpha; AltName: Full=Alpha-coat protein; Short=Alpha-COP [Dictyostelium discoideum]	NA	|GO:0005198|GO:0005515|GO:0006886|GO:0016192|GO:0030126	NA
TR11255|c1_g1	1.38954	6.62533	4.3e-06	5.72e-05	gi|205371746|sp|P53621.2|COPA_HUMAN|RecName: Full=Coatomer subunit alpha; AltName: Full=Alpha-coat protein; Short=Alpha-COP; AltName: Full=HEP-COP; Short=HEPCOP; Contains: RecName: Full=Xenin; AltName: Full=Xenopsin-related peptide; Contains: RecName: Full=Proxenin [Homo sapiens]	|K05236	|GO:0005198|GO:0005515|GO:0006886|GO:0016192|GO:0030117|GO:0030126	NA
TR11256|c0_g1	-1.13264	7.49151	6.25e-05	0.000595681	NA	NA	|GO:0016829|GO:0042597	ORTHOMCL6201 (2 genes,2 taxa):
TR11256|c1_g1	-1.72019	5.86856	2.66e-09	7.65e-08	NA	NA	NA	NA
TR11257|c0_g1	-0.087143	6.74372	0.747316	0.909309	gi|332313355|sp|D8PR70.1|MAP2_SCHCM|RecName: Full=Methionine aminopeptidase 2; Short=MAP 2; Short=MetAP 2; AltName: Full=Peptidase M [Schizophyllum commune H4-8]	|K01265	NA	ORTHOMCL5030 (2 genes,2 taxa):
TR11258|c0_g1	0.213869	6.87877	0.430079	0.659889	gi|74626623|sp|O13994.1|KEI1_SCHPO|RecName: Full=Inositol phoshorylceramide synthase regulatory subunit kei1; Short=ICP synthase regulatory subunit kei1 [Schizosaccharomyces pombe 972h-]	NA	NA	ORTHOMCL8351 (2 genes,2 taxa):
TR11259|c0_g1	-0.738547	6.88176	0.00764358	0.0339092	gi|1168802|sp|P27614.2|CBPS_YEAST|RecName: Full=Carboxypeptidase S; AltName: Full=GLY-X carboxypeptidase; AltName: Full=YSCS [Saccharomyces cerevisiae S288c]	|K01293	|GO:0008152|GO:0016787	NA
TR1125|c0_g1	1.60006	5.51077	2.4e-06	3.4e-05	gi|74625820|sp|Q9US04.1|GGT1_SCHPO|RecName: Full=Gamma-glutamyltranspeptidase 1; AltName: Full=Gamma-glutamyltransferase 1; AltName: Full=Glutathione hydrolase 1; Contains: RecName: Full=Gamma-glutamyltranspeptidase 1 heavy chain; Contains: RecName: Full=Gamma-glutamyltranspeptidase 1 light chain; Flags: Precursor [Schizosaccharomyces pombe 972h-]	|K18592	|GO:0003840|GO:0006749	ORTHOMCL9361 (2 genes,2 taxa):
TR11260|c0_g1	0.209257	3.95661	0.596885	0.804949	gi|730941|sp|P36598.2|THI1_SCHPO|RecName: Full=Thiamine repressible genes regulatory protein thi1; AltName: Full=Transcription factor ntf1 [Schizosaccharomyces pombe 972h-]	NA	|GO:0000981|GO:0005634|GO:0006355|GO:0008270	NA
TR11260|c1_g1	-0.489644	6.85326	0.0691462	0.188559	gi|1706176|sp|P52958.1|CTF1A_FUSSO|RecName: Full=Cutinase transcription factor 1 alpha [Nectria haematococca mpVI]	NA	|GO:0003677|GO:0005634|GO:0006351|GO:0008270	ORTHOMCL7730 (2 genes,2 taxa):
TR11261|c0_g1	0.626325	5.8066	0.0576577	0.164689	gi|19859297|sp|P40234.2|CKI2_SCHPO|RecName: Full=Casein kinase I homolog 2 [Schizosaccharomyces pombe 972h-]	|K02218	|GO:0004672|GO:0005524|GO:0006468	NA
TR11261|c1_g1	-0.368815	7.58729	0.195646	0.395328	gi|19859297|sp|P40234.2|CKI2_SCHPO|RecName: Full=Casein kinase I homolog 2 [Schizosaccharomyces pombe 972h-]	|K02218	NA	NA
TR11262|c0_g1	1.39375	7.15303	0.000290103	0.00222371	gi|54042304|sp|P80547.4|SCP2_YARLI|RecName: Full=Fatty acid-binding protein; AltName: Full=Sterol carrier protein 2; AltName: Full=YLSCP2 [Yarrowia lipolytica CLIB122]	NA	NA	ORTHOMCL4672 (2 genes,2 taxa):
TR11263|c0_g1	-1.75603	1.99358	0.0131011	0.0523112	NA	NA	NA	NA
TR11263|c1_g1	-3.23758	6.37188	1.09e-06	1.71e-05	NA	NA	NA	ORTHOMCL8231 (2 genes,2 taxa):
TR11263|c2_g1	-4.32329	4.19558	1.19e-07	2.33e-06	NA	NA	NA	NA
TR11264|c0_g1	0.70802	7.09134	0.0212279	0.0765828	gi|338818068|sp|P0CQ75.1|DED1_CRYNB|RecName: Full=ATP-dependent RNA helicase ded1 [Cryptococcus neoformans var. neoformans B-3501A]	NA	NA	NA
TR11264|c1_g1	0.72949	8.70091	0.0128811	0.0516026	gi|74701057|sp|Q4P733.1|DED1_USTMA|RecName: Full=ATP-dependent RNA helicase DED1 [Ustilago maydis 521]	|K11594	|GO:0003676|GO:0005524	ORTHOMCL9242 (2 genes,2 taxa):
TR11265|c0_g1	-0.543158	3.80651	0.165451	0.351314	gi|75336082|sp|Q9M8Y0.1|SEC_ARATH|RecName: Full=Probable UDP-N-acetylglucosamine--peptide N-acetylglucosaminyltransferase SEC; AltName: Full=Protein SECRET AGENT [Arabidopsis thaliana]	NA	NA	NA
TR11265|c1_g1	-0.189827	3.45276	0.690512	0.871848	gi|75336082|sp|Q9M8Y0.1|SEC_ARATH|RecName: Full=Probable UDP-N-acetylglucosamine--peptide N-acetylglucosaminyltransferase SEC; AltName: Full=Protein SECRET AGENT [Arabidopsis thaliana]	NA	|GO:0005515	ORTHOMCL7978 (2 genes,2 taxa):
TR11266|c0_g1	-0.824648	5.14367	0.0205726	0.0746979	NA	NA	NA	ORTHOMCL6488 (2 genes,2 taxa):
TR11266|c1_g1	-1.42405	6.10281	2.42e-05	0.000259072	NA	NA	NA	ORTHOMCL8983 (2 genes,2 taxa):
TR11267|c0_g1	-1.70812	9.69511	1.58e-09	4.82e-08	gi|327488489|sp|D4DKQ4.1|SUB8_TRIVH|RecName: Full=Subtilisin-like protease 8; Flags: Precursor [Trichophyton verrucosum HKI 0517]	|K01336	|GO:0004252|GO:0006508	ORTHOMCL5354 (2 genes,2 taxa):
TR11268|c0_g1	-0.687083	2.0348	0.265504	0.486915	NA	NA	NA	NA
TR11269|c0_g1	-0.266066	8.47243	0.349999	0.579656	gi|298351655|sp|A2QX52.1|EXGD_ASPNC|RecName: Full=Probable glucan 1,3-beta-glucosidase D; AltName: Full=Exo-1,3-beta-glucanase D [Aspergillus niger CBS 513.88]	NA	|GO:0004553|GO:0005975	NA
TR11269|c1_g1	-1.25316	6.00284	8.84e-06	0.00010766	NA	NA	|GO:0004857|GO:0005739|GO:0045980	ORTHOMCL7500 (2 genes,2 taxa):
TR1126|c0_g1	1.36788	-0.153997	0.64034	0.839856	NA	NA	NA	NA
TR11270|c0_g1	3.59374	10.2652	1.45e-14	1.07e-12	gi|8134608|sp|O94123.1|PGK_AGABI|RecName: Full=Phosphoglycerate kinase [Agaricus bisporus]	|K00927	|GO:0004618|GO:0006096	ORTHOMCL9485 (2 genes,2 taxa):
TR11271|c0_g1	-0.553979	9.44255	0.0555937	0.160206	NA	NA	NA	ORTHOMCL3153 (2 genes,2 taxa):
TR11272|c0_g1	1.74042	6.14827	1.31e-05	0.000151875	NA	NA	NA	NA
TR11273|c0_g1	-0.624732	3.39395	0.223844	0.434912	NA	NA	NA	NA
TR11274|c0_g1	1.85348	0.290859	0.152817	0.332938	gi|728048655|sp|V5NDL4.1|PDH1_AGACM|RecName: Full=Pyranose dehydrogenase; Short=PDH; AltName: Full=Pyranose:quinone oxidoreductase 1; Flags: Precursor [Agaricus campestris]	NA	|GO:0016614|GO:0050660|GO:0055114	NA
TR11275|c0_g1	-0.5662	3.06404	0.220806	0.430777	NA	NA	NA	NA
TR11275|c1_g1	0.407256	2.58645	0.496295	0.724587	NA	NA	NA	NA
TR11276|c0_g1	0.0688353	-0.161285	1	1	NA	NA	NA	NA
TR11277|c0_g1	0.514447	4.44363	0.139168	0.311868	gi|3915431|sp|P77376.2|YDGJ_ECOLI|RecName: Full=Uncharacterized oxidoreductase YdgJ [Escherichia coli K-12]	|K18106	|GO:0016491	NA
TR11277|c0_g2	0.718755	1.74085	0.448609	0.678184	NA	|K18106	NA	NA
TR11278|c0_g1	0.0160548	7.79318	0.955161	1	gi|296439471|sp|Q8IYB7.4|DI3L2_HUMAN|RecName: Full=DIS3-like exonuclease 2; Short=hDIS3L2 [Homo sapiens]	|K18748	|GO:0003723|GO:0004540	ORTHOMCL6904 (2 genes,2 taxa):
TR11278|c1_g1	0.762016	3.31311	0.0831683	0.216084	gi|134917|sp|P24276.1|SSD1_YEAST|RecName: Full=Protein SSD1; AltName: Full=Protein SRK1 [Saccharomyces cerevisiae S288c]	NA	NA	NA
TR11278|c2_g1	1.04691	5.18884	0.000584862	0.00401574	NA	|K18748	NA	ORTHOMCL3819 (2 genes,2 taxa):
[truncated: 28,363 more rows]

## Sheet: PC_geneset
id	logFC	logCPM	PValue	FDR	Swissprot	KEGG	GO	ORTHO
TR10000|c0_g1	-0.351802	1.00942	0.546852	0.811674	NA	NA	NA	NA
TR10000|c1_g1	0.281806	5.85146	0.210534	0.468874	gi|59800458|sp|O42901.3|YBA9_SCHPO|RecName: Full=Uncharacterized protein C119.09c [Schizosaccharomyces pombe 972h-]	NA	NA	NA
TR10000|c2_g1	0.844905	2.9076	0.0136606	0.064211	NA	NA	NA	NA
TR10000|c3_g1	0.647094	4.1668	0.0103625	0.0517279	NA	NA	NA	NA
TR10000|c4_g1	0.121865	4.25705	0.697142	0.92227	gi|417321|sp|Q02046.1|MTD1_YEAST|RecName: Full=Methylenetetrahydrofolate dehydrogenase [NAD(+)] [Saccharomyces cerevisiae S288c]	|K00295	|GO:0003824|GO:0004488|GO:0009396|GO:0055114	ORTHOMCL4495 (2 genes,2 taxa):
TR10000|c5_g1	0.240558	5.44512	0.296244	0.574128	gi|259495574|sp|B0CXH5.1|MDM34_LACBS|RecName: Full=Mitochondrial distribution and morphology protein 34 [Laccaria bicolor S238N-H82]	|K17775	NA	NA
TR10000|c5_g2	0.990704	6.45394	1.58e-05	0.00024095	NA	NA	NA	ORTHOMCL7050 (2 genes,2 taxa):
TR10000|c6_g1	1.09324	5.942	8.05e-06	0.000134172	NA	NA	NA	ORTHOMCL2835 (2 genes,2 taxa):
TR10000|c7_g1	-0.856864	0.451819	0.333665	0.618246	NA	NA	NA	NA
TR10001|c0_g1	-0.442533	-0.439309	1	1	gi|122066477|sp|P32600.3|TOR2_YEAST|RecName: Full=Serine/threonine-protein kinase TOR2; AltName: Full=Dominant rapamycin resistance protein 2; AltName: Full=Phosphatidylinositol 4-kinase TOR2; Short=PI4-kinase TOR2; Short=PI4K TOR2; Short=PtdIns-4-kinase TOR2; AltName: Full=Target of rapamycin kinase 2; AltName: Full=Temperature-sensitive CSG2 suppressor protein 14 [Saccharomyces cerevisiae S288c]	NA	NA	NA
TR10001|c1_g1	-0.364874	4.82983	0.136115	0.35007	gi|26400729|sp|Q9Y7K2.2|TOR2_SCHPO|RecName: Full=Phosphatidylinositol 3-kinase tor2; Short=PI3-kinase tor2; Short=PI3K tor2; Short=PtdIns-3-kinase tor2 [Schizosaccharomyces pombe 972h-]	|K07203	|GO:0005515|GO:0016773	NA
TR10001|c2_g1	-0.843789	5.13031	0.000558908	0.00480241	gi|26400729|sp|Q9Y7K2.2|TOR2_SCHPO|RecName: Full=Phosphatidylinositol 3-kinase tor2; Short=PI3-kinase tor2; Short=PI3K tor2; Short=PtdIns-3-kinase tor2 [Schizosaccharomyces pombe 972h-]	|K07203	|GO:0005515|GO:0008144	NA
TR10001|c2_g2	0.643394	0.226935	0.45653	0.742086	gi|26400729|sp|Q9Y7K2.2|TOR2_SCHPO|RecName: Full=Phosphatidylinositol 3-kinase tor2; Short=PI3-kinase tor2; Short=PI3K tor2; Short=PtdIns-3-kinase tor2 [Schizosaccharomyces pombe 972h-]	NA	NA	NA
TR10002|c0_g1	3.87629	-0.440891	0.0625863	0.202661	NA	NA	NA	NA
TR10003|c0_g1	1.46633	-0.212088	0.315809	0.596533	NA	NA	NA	NA
TR10003|c0_g2	-0.383487	-0.286204	1	1	NA	NA	NA	NA
TR10004|c0_g1	0.040299	-0.357524	1	1	NA	NA	NA	NA
TR10005|c0_g1	-0.295266	1.62631	0.662989	0.897852	NA	NA	NA	NA
TR10006|c0_g1	0.978161	5.72553	3.22e-05	0.000437289	gi|18203512|sp|Q9UUG1.1|RPF2_SCHPO|RecName: Full=Ribosome production factor 2 homolog; AltName: Full=Brix domain-containing protein 1 homolog; AltName: Full=Ribosome biogenesis protein RPF2 homolog [Schizosaccharomyces pombe 972h-]	|K14847	NA	ORTHOMCL6928 (2 genes,2 taxa):
TR10007|c0_g1	-0.642187	2.15966	0.12714	0.334702	gi|395398466|sp|Q9Y7L0.2|SEC22_SCHPO|RecName: Full=Protein transport protein sec22 [Schizosaccharomyces pombe 972h-]	|K08517	|GO:0016021|GO:0016192	NA
TR10007|c1_g1	-0.547193	3.78991	0.118936	0.321723	gi|74698979|sp|Q4P149.3|XRN2_USTMA|RecName: Full=5'-3' exoribonuclease 2 [Ustilago maydis 521]	|K12619	|GO:0003676|GO:0004527	NA
TR10007|c2_g1	-0.61447	3.01622	0.11116	0.305856	gi|395398466|sp|Q9Y7L0.2|SEC22_SCHPO|RecName: Full=Protein transport protein sec22 [Schizosaccharomyces pombe 972h-]	|K08517	NA	ORTHOMCL6274 (2 genes,2 taxa):
TR10007|c3_g1	1.06119	8.06906	3.84e-06	7.05e-05	NA	NA	NA	ORTHOMCL3788 (2 genes,2 taxa):
TR10007|c4_g1	-0.9893	7.16075	0.000100465	0.00113598	gi|74698979|sp|Q4P149.3|XRN2_USTMA|RecName: Full=5'-3' exoribonuclease 2 [Ustilago maydis 521]	|K12619	|GO:0003676|GO:0004527	NA
TR10007|c5_g1	1.30089	7.85884	3.13e-08	1.07e-06	gi|3929357|sp|O13345.1|ORDA_ASPPA|RecName: Full=O-methylsterigmatocystin oxidoreductase; Short=OMST oxidoreductase; AltName: Full=Aflatoxin B synthase; AltName: Full=Aflatoxin biosynthesis protein Q; AltName: Full=Cytochrome P450 64 [Aspergillus parasiticus]	NA	|GO:0005506|GO:0008152|GO:0016491|GO:0016705|GO:0020037|GO:0055114	NA
TR10008|c0_g1	1.01272	6.24064	3.66e-05	0.00049118	NA	NA	NA	NA
TR10008|c0_g2	0.539393	6.0533	0.0263037	0.105959	NA	NA	NA	NA
TR10009|c0_g1	0.509453	7.41521	0.0197709	0.0850246	gi|239977665|sp|A6ZY34.1|UBP4_YEAS7|RecName: Full=Ubiquitin carboxyl-terminal hydrolase 4; AltName: Full=Deubiquitinating enzyme 4; AltName: Full=Ubiquitin thioesterase 4; AltName: Full=Ubiquitin-specific-processing protease 4; AltName: Full=Vacuole biogenesis protein SSV7 [Saccharomyces cerevisiae YJM789]	|K11839	|GO:0003682|GO:0006511|GO:0036459	ORTHOMCL3987 (2 genes,2 taxa):
TR1000|c0_g1	-0.517701	0.480107	0.643212	0.88669	NA	NA	NA	NA
TR10010|c0_g1	-1.08672	-0.0660812	0.382674	0.671099	gi|74626298|sp|Q9Y7K0.1|YGL3_SCHPO|RecName: Full=UPF0659 protein C216.03 [Schizosaccharomyces pombe 972h-]	NA	NA	NA
TR10011|c0_g1	-1.22872	-0.523877	0.631037	0.880796	NA	NA	NA	NA
TR10012|c0_g1	0.570456	-0.435958	1	1	NA	NA	NA	NA
TR10013|c0_g1	1.31619	-0.526826	0.652167	0.890261	NA	NA	NA	NA
TR10014|c0_g1	-5.42746	0.310865	0.000688597	0.00571031	NA	NA	NA	NA
TR10015|c0_g1	-0.451631	-0.0765378	1	1	gi|57015308|sp|Q14204.5|DYHC1_HUMAN|RecName: Full=Cytoplasmic dynein 1 heavy chain 1; AltName: Full=Cytoplasmic dynein heavy chain 1; AltName: Full=Dynein heavy chain, cytosolic [Homo sapiens]	NA	NA	ORTHOMCL8376 (2 genes,2 taxa):
TR10016|c0_g1	-0.217376	-0.291343	1	1	NA	NA	NA	NA
TR10017|c0_g1	-1.85798	-0.365096	0.413553	0.702549	NA	NA	NA	NA
TR10018|c0_g1	-1.92751	-0.358237	0.235277	0.503245	NA	NA	NA	NA
TR10019|c0_g1	-0.490451	-0.439496	1	1	NA	NA	NA	NA
TR10019|c1_g1	-0.845207	1.96695	0.0506887	0.173426	gi|334305804|sp|Q6BRP6.2|AIM9_DEBHA|RecName: Full=Altered inheritance of mitochondria protein 9, mitochondrial; AltName: Full=Found in mitochondrial proteome protein 29; Flags: Precursor [Debaryomyces hansenii CBS767]	NA	NA	NA
TR1001|c0_g1	2.72419	-0.719806	0.540779	0.806527	NA	NA	NA	NA
TR1001|c1_g1	0.101473	-0.529466	1	1	NA	NA	NA	NA
TR10020|c0_g1	0.104623	1.25105	0.90534	1	NA	NA	NA	NA
TR10021|c0_g1	-0.584847	7.81267	0.0119409	0.0577921	NA	NA	|GO:0000981|GO:0005634|GO:0006355|GO:0008270	ORTHOMCL7887 (2 genes,2 taxa):
TR10022|c0_g1	-1.51415	0.513864	0.0661363	0.210617	NA	NA	NA	NA
TR10023|c0_g1	-0.765977	0.790771	0.338505	0.622726	NA	NA	NA	NA
TR10024|c0_g1	0.444572	-0.283792	1	1	NA	NA	NA	NA
TR10025|c0_g1	-1.11921	-0.0764186	0.223609	0.487874	NA	NA	NA	ORTHOMCL9494 (2 genes,2 taxa):
TR10026|c0_g1	1.00748	0.611012	0.146366	0.36614	NA	NA	NA	NA
TR10027|c0_g1	1.36951	7.54061	3e-06	5.71e-05	gi|1353122|sp|P34655.2|YOT0_CAEEL|RecName: Full=UPF0057 membrane protein ZK632.10 [Caenorhabditis elegans]	NA	|GO:0016021	NA
TR10027|c0_g2	-0.0546809	5.40148	0.824021	1	gi|1353122|sp|P34655.2|YOT0_CAEEL|RecName: Full=UPF0057 membrane protein ZK632.10 [Caenorhabditis elegans]	NA	|GO:0016021	NA
TR10028|c0_g1	3.5243	-0.608641	0.255863	0.529609	NA	NA	NA	NA
TR10029|c0_g1	0.132517	-0.0749862	1	1	NA	NA	NA	NA
TR1002|c0_g1	0.954793	-0.132566	0.534333	0.804596	gi|74676029|sp|O60020.1|ASPR1_PHARH|RecName: Full=Aspartic protease; Flags: Precursor [Xanthophyllomyces dendrorhous]	NA	|GO:0004190|GO:0006508	NA
TR10030|c0_g1	1.3977	-0.00633456	0.128134	0.336486	NA	NA	NA	NA
TR10031|c0_g1	-1.0169	0.264563	0.238309	0.507155	NA	NA	NA	NA
TR10032|c0_g1	2.46305	-0.208834	0.0823947	0.246938	NA	NA	NA	NA
TR10033|c0_g1	-1.14789	3.1823	0.0015721	0.0112562	NA	NA	NA	NA
TR10034|c0_g1	0.130616	-0.366733	1	1	NA	NA	NA	NA
TR10035|c0_g1	0.0465315	-0.727325	1	1	NA	NA	NA	NA
TR10036|c0_g1	-0.543757	1.22448	0.431593	0.716687	NA	NA	NA	NA
TR10037|c0_g1	0.89911	0.180278	0.487802	0.772706	NA	NA	NA	NA
TR10038|c0_g1	-2.47486	-0.199917	0.120351	0.324665	NA	NA	NA	NA
TR10039|c0_g1	-1.95611	-0.287965	0.321703	0.604278	NA	NA	NA	NA
TR10039|c1_g1	-0.671839	7.36728	0.00289744	0.0186656	gi|12644352|sp|P78827.2|ILV5_SCHPO|RecName: Full=Probable ketol-acid reductoisomerase, mitochondrial; AltName: Full=Acetohydroxy-acid reductoisomerase; AltName: Full=Alpha-keto-beta-hydroxylacyl reductoisomerase; Flags: Precursor [Schizosaccharomyces pombe 972h-]	|K00053	|GO:0004455|GO:0008652|GO:0009082|GO:0055114	ORTHOMCL3371 (2 genes,2 taxa):
TR1003|c0_g1	1.03777	-0.613331	0.694208	0.919867	NA	NA	NA	NA
TR1003|c1_g1	1.15655	-0.0772682	0.383631	0.672199	NA	NA	NA	NA
TR10040|c0_g1	0.422182	0.683079	0.584345	0.842155	NA	NA	NA	ORTHOMCL9201 (2 genes,2 taxa):
TR10041|c0_g1	-5.18447	0.202656	0.005511	0.0313451	NA	NA	NA	NA
TR10042|c0_g1	-1.30337	-0.51506	0.527071	0.799779	gi|121939243|sp|Q0R4L2.1|PDH3_LEUMG|RecName: Full=Pyranose dehydrogenase 3; Short=PDH 3; AltName: Full=Pyranose:quinone oxidoreductase 3; Flags: Precursor [Leucoagaricus meleagris]	NA	|GO:0016614|GO:0055114	NA
TR10043|c0_g1	1.08079	-0.615566	0.692503	0.919867	NA	NA	NA	NA
TR10043|c1_g1	0.552182	1.11657	0.493672	0.778929	NA	NA	NA	NA
TR10044|c0_g1	-0.595873	-0.210474	0.782113	0.975201	NA	NA	NA	NA
TR10045|c0_g1	0.0431938	-0.531278	1	1	NA	NA	NA	NA
TR10046|c0_g1	-2.68688	-0.0745729	0.0533315	0.1803	gi|1730773|sp|P53918.1|ESBP6_YEAST|RecName: Full=Uncharacterized transporter ESBP6 [Saccharomyces cerevisiae S288c]	NA	NA	NA
TR10047|c0_g1	2.82145	-0.120885	0.0561619	0.187436	NA	NA	NA	NA
TR10048|c0_g1	0.0522781	-0.0729051	1	1	NA	NA	NA	NA
TR10049|c0_g1	1.75443	-0.120104	0.161317	0.39053	NA	NA	NA	NA
TR1004|c0_g1	1.32526	-0.527378	0.644111	0.887093	NA	NA	NA	NA
TR10050|c0_g1	-0.488924	1.15828	0.552481	0.81538	NA	NA	NA	NA
TR10050|c1_g1	-0.529707	1.0956	0.399249	0.687846	NA	NA	NA	NA
TR10050|c2_g1	0.709925	0.696942	0.412926	0.701855	NA	NA	NA	NA
TR10050|c3_g1	0.00667979	1.39554	1	1	NA	NA	NA	NA
TR10051|c0_g1	1.22428	-0.538125	1	1	NA	NA	NA	NA
TR10052|c0_g1	0.390894	0.255014	0.83842	1	NA	NA	NA	NA
TR10053|c0_g1	0.994051	-0.350629	0.72007	0.935434	NA	NA	NA	NA
TR10054|c0_g1	0.167353	-0.055775	1	1	NA	NA	NA	NA
TR10054|c1_g1	0.373768	2.3228	0.592964	0.849458	NA	NA	NA	NA
TR10055|c0_g1	2.10034	3.68408	7.6e-11	5.08e-09	NA	NA	NA	NA
TR10055|c1_g1	2.21955	2.40745	2.71e-06	5.23e-05	NA	NA	NA	NA
TR10056|c0_g1	3.87591	-0.44036	0.124058	0.330569	NA	NA	NA	NA
TR10057|c0_g1	1.29311	-0.273163	0.498508	0.782624	NA	NA	NA	NA
TR10058|c0_g1	0.58655	-0.437615	1	1	NA	NA	NA	NA
TR10059|c0_g1	-1.01498	5.32058	2.76e-05	0.000382117	gi|308153577|sp|P38861.3|NMD3_YEAST|RecName: Full=60S ribosomal export protein NMD3; AltName: Full=Nonsense-mediated mRNA decay protein 3 [Saccharomyces cerevisiae S288c]	|K07562	NA	ORTHOMCL5473 (2 genes,2 taxa):
TR1005|c0_g1	0.729788	-0.205003	0.770813	0.966928	NA	NA	|GO:0005515	NA
TR10060|c0_g1	-0.810118	-0.129705	0.564095	0.82496	NA	NA	NA	NA
TR10061|c0_g1	-0.424456	-0.442574	1	1	NA	NA	NA	NA
TR10062|c0_g1	1.69589	-0.451641	0.646302	0.887187	gi|6225763|sp|Q53552.1|NHG2_PSEPU|RecName: Full=Salicylate hydroxylase; AltName: Full=Salicylate 1-monooxygenase [Pseudomonas putida]	NA	NA	NA
TR10063|c0_g1	-1.61388	0.0743355	0.250989	0.523045	NA	NA	NA	NA
TR10064|c0_g1	0.238672	0.228709	1	1	NA	NA	NA	NA
TR10065|c0_g1	0.52004	0.0479289	0.78787	0.978145	NA	NA	NA	NA
TR10066|c0_g1	1.11591	0.0669559	0.365265	0.652344	NA	NA	NA	NA
TR10067|c0_g1	1.19545	5.83308	3.13e-06	5.95e-05	gi|731285|sp|P39721.1|AIM2_YEAST|RecName: Full=Protein AIM2; AltName: Full=Altered inheritance rate of mitochondria protein 2 [Saccharomyces cerevisiae S288c]	NA	|GO:0016787	NA
TR10068|c0_g1	0.0100048	1.30266	1	1	NA	NA	NA	ORTHOMCL4917 (2 genes,2 taxa):
TR10069|c0_g1	1.44312	-0.528297	0.694257	0.919867	gi|140338|sp|P21367.1|YCAC_ECOLI|RecName: Full=Uncharacterized protein YcaC [Escherichia coli K-12]	NA	|GO:0003824|GO:0008152	NA
TR1006|c0_g1	-5.07075	0.06133	0.00830178	0.0433783	NA	NA	NA	NA
TR1006|c0_g2	-0.0865538	0.723793	1	1	NA	NA	NA	NA
TR10070|c0_g1	-1.2717	-0.529164	0.641962	0.885471	NA	NA	NA	NA
TR10071|c0_g1	-0.714207	-0.621495	1	1	NA	NA	NA	NA
TR10072|c0_g1	-2.16882	1.37809	0.000901328	0.00712261	gi|3023956|sp|Q00808.1|HETE1_PODAS|RecName: Full=Vegetative incompatibility protein HET-E-1 [Podospora anserina]	NA	|GO:0005515	NA
TR10073|c0_g1	-0.397444	-0.450372	1	1	NA	NA	NA	NA
TR10074|c0_g1	-0.613017	-0.216454	1	1	NA	NA	NA	NA
TR10075|c0_g1	-0.278746	-0.274373	1	1	NA	NA	NA	NA
TR10076|c0_g1	0.758584	-0.198179	0.739323	0.948026	NA	NA	NA	NA
TR10077|c0_g1	-0.686854	0.896849	0.470791	0.755983	NA	NA	NA	NA
TR10078|c0_g1	-0.0957565	0.21715	1	1	gi|2497367|sp|Q92562.1|FIG4_HUMAN|RecName: Full=Polyphosphoinositide phosphatase; AltName: Full=Phosphatidylinositol 3,5-bisphosphate 5-phosphatase; AltName: Full=SAC domain-containing protein 3 [Homo sapiens]	NA	NA	NA
TR10079|c0_g1	-4.29994	-0.222689	0.0618717	0.201198	gi|22653677|sp|Q9Y8G7.1|C505_FUSOX|RecName: Full=Bifunctional P-450:NADPH-P450 reductase; AltName: Full=Cytochrome P450foxy; AltName: Full=Fatty acid omega-hydroxylase; Includes: RecName: Full=Cytochrome P450 505; Includes: RecName: Full=NADPH--cytochrome P450 reductase [Fusarium oxysporum]	NA	|GO:0005506|GO:0016705|GO:0020037|GO:0055114	NA
TR1007|c0_g1	-2.1847	-0.280283	0.149894	0.371773	NA	NA	NA	NA
TR10080|c0_g1	0.118952	0.395168	1	1	NA	NA	NA	NA
TR10081|c0_g1	0.992483	0.324397	0.306007	0.585879	NA	NA	NA	NA
TR10082|c0_g1	1.65962	0.118918	0.120315	0.324623	NA	NA	NA	NA
TR10083|c0_g1	-1.04483	0.90378	0.136102	0.35007	NA	NA	NA	NA
TR10084|c0_g1	-1.21487	-0.530634	0.646307	0.887187	NA	NA	NA	NA
TR10085|c0_g1	1.38277	-0.00804149	0.256097	0.529855	NA	NA	|GO:0010181|GO:0016491|GO:0042602|GO:0055114	NA
TR10086|c0_g1	0.726547	0.572256	0.540546	0.806527	NA	NA	NA	NA
TR10087|c0_g1	0.502075	0.716624	0.477301	0.761739	NA	NA	NA	NA
TR10088|c0_g1	0.927277	0.326453	0.258737	0.533084	NA	NA	NA	NA
TR10089|c0_g1	2.70054	-0.720401	0.508015	0.782624	NA	NA	NA	NA
TR1008|c0_g1	1.95807	-0.371914	0.432038	0.716952	NA	NA	|GO:0005515	NA
TR10090|c0_g1	-0.703219	0.491607	0.630689	0.880796	NA	NA	NA	NA
TR10091|c0_g1	0.214301	1.15788	0.776113	0.97093	gi|74676488|sp|Q08980.1|YP264_YEAST|RecName: Full=Probable transport protein YPL264C [Saccharomyces cerevisiae S288c]	NA	NA	NA
TR10092|c0_g1	-0.132164	0.229626	1	1	NA	NA	NA	NA
TR10093|c0_g1	0.0556838	-0.5302	1	1	NA	NA	NA	NA
TR10094|c0_g1	-0.690522	-0.123923	0.808024	0.991918	NA	NA	NA	NA
TR10095|c0_g1	-1.57954	-0.445382	0.406239	0.695095	NA	NA	NA	NA
TR10096|c0_g1	1.99022	0.236405	0.0825014	0.247173	NA	NA	NA	NA
TR10097|c0_g1	-2.6365	-0.721102	0.507404	0.782624	NA	NA	NA	NA
TR10098|c0_g1	-1.24874	0.966785	0.0983492	0.279887	gi|23821814|sp|Q9P2E3.2|ZNFX1_HUMAN|RecName: Full=NFX1-type zinc finger-containing protein 1 [Homo sapiens]	NA	NA	NA
TR10099|c0_g1	2.50739	-0.205232	0.13786	0.352954	NA	NA	NA	NA
TR1009|c0_g1	2.76031	-0.0700237	0.0717769	0.223948	NA	NA	NA	NA
TR100|c0_g1	0.978821	-0.354395	0.700932	0.924207	NA	NA	NA	NA
TR10100|c0_g1	-1.85036	0.809336	0.0171281	0.0762634	gi|84028283|sp|P43610.2|IRC5_YEAST|RecName: Full=Uncharacterized ATP-dependent helicase IRC5; AltName: Full=Increased recombination centers protein 5 [Saccharomyces cerevisiae S288c]	|K19001	|GO:0003677|GO:0005524	ORTHOMCL6993 (2 genes,2 taxa):
TR10101|c0_g1	-2.63639	-0.721102	0.507209	0.782624	NA	NA	NA	NA
TR10102|c0_g1	0.0787561	-0.72324	1	1	NA	NA	NA	NA
TR10103|c0_g1	-4.05294	-0.363009	0.0313148	0.12067	NA	NA	NA	NA
TR10104|c0_g1	-0.834142	0.718508	0.282108	0.55577	NA	NA	NA	NA
TR10105|c0_g1	-0.751184	0.60172	0.527017	0.799779	NA	NA	NA	NA
TR10106|c0_g1	-1.20752	-0.532835	0.641963	0.885471	NA	NA	NA	NA
TR10107|c0_g1	3.97204	-0.433974	0.112489	0.308687	NA	NA	NA	NA
TR10108|c0_g1	-1.3211	0.706356	0.0732862	0.227181	NA	NA	NA	NA
TR10109|c0_g1	-1.55564	-0.137811	0.214748	0.474896	NA	NA	NA	NA
TR1010|c0_g1	-1.15173	0.175563	0.303069	0.582505	NA	NA	NA	NA
TR1010|c1_g1	0.0556648	-0.5302	1	1	NA	NA	|GO:0000724|GO:0003697|GO:0006310	ORTHOMCL3331 (2 genes,2 taxa):
TR10110|c0_g1	0.559066	-0.4416	1	1	gi|82196222|sp|Q5PPX5.1|RN170_XENLA|RecName: Full=E3 ubiquitin-protein ligase RNF170; AltName: Full=RING finger protein 170 [Xenopus laevis]	NA	|GO:0004842|GO:0005515|GO:0005680|GO:0008270|GO:0046872	NA
TR10111|c0_g1	0.116952	-0.719741	1	1	NA	NA	NA	NA
TR10112|c0_g1	1.86687	-0.0793071	0.13328	0.345552	NA	NA	NA	NA
TR10113|c0_g1	0.142893	2.45499	0.692876	0.919867	NA	NA	NA	NA
TR10114|c0_g1	-4.81117	-0.0198112	0.00842767	0.043905	NA	NA	NA	NA
TR10115|c0_g1	-0.813521	-0.359058	0.69192	0.919867	NA	NA	NA	NA
TR10116|c0_g1	-0.141219	-0.36166	1	1	NA	NA	NA	NA
TR10117|c0_g1	-0.969057	1.75434	0.133659	0.346266	NA	NA	NA	NA
TR10118|c0_g1	-2.18479	-0.283505	0.169576	0.404208	gi|353678139|sp|C8VTR6.1|Y0074_EMENI|RecName: Full=Putative acyl-coenzyme A synthetase [Aspergillus nidulans FGSC A4]	NA	NA	NA
TR10119|c0_g1	-2.62541	-0.724425	0.507024	0.782624	NA	NA	NA	NA
TR1011|c0_g1	0.903791	-0.363558	0.731191	0.943054	NA	NA	NA	NA
TR10120|c0_g1	-2.1888	-0.273134	0.163117	0.393486	NA	NA	NA	NA
TR10121|c0_g1	0.6492	-0.0170911	0.801445	0.987983	NA	NA	NA	NA
TR10122|c0_g1	0.8724	-0.616827	1	1	gi|21431787|sp|P11832.3|NIA1_ARATH|RecName: Full=Nitrate reductase [NADH] 1; Short=NR1 [Arabidopsis thaliana]	NA	|GO:0016491|GO:0030151|GO:0055114	NA
TR10123|c0_g1	-0.813516	-0.359058	0.691929	0.919867	NA	NA	|GO:0005515	NA
TR10124|c0_g1	0.278775	0.539474	0.859017	1	NA	NA	NA	NA
TR10125|c0_g1	1.16506	0.721407	0.17268	0.409614	NA	NA	NA	NA
TR10126|c0_g1	3.19695	-0.623767	0.263606	0.538542	NA	NA	NA	NA
TR10127|c0_g1	1.66627	0.831839	0.0201975	0.0864472	NA	NA	NA	NA
TR10128|c0_g1	2.53679	2.00601	2.73e-07	7.04e-06	NA	NA	NA	NA
TR10129|c0_g1	0.819166	-0.621068	1	1	NA	NA	NA	NA
TR1012|c0_g1	1.03917	0.244089	0.300351	0.579218	NA	NA	NA	NA
TR10130|c0_g1	-1.17665	0.169648	0.213727	0.473678	NA	NA	NA	NA
TR10131|c0_g1	-1.20756	-0.532835	0.641939	0.885471	NA	NA	NA	NA
TR10132|c0_g1	-1.57717	-0.441019	0.512019	0.785628	gi|338819472|sp|P0CN81.1|SLX1_CRYNB|RecName: Full=Structure-specific endonuclease subunit SLX1 [Cryptococcus neoformans var. neoformans B-3501A]	|K15078	NA	NA
TR10133|c0_g1	-1.05624	-0.0675271	0.359061	0.645029	NA	NA	NA	NA
TR10134|c0_g1	-0.000848149	-0.721762	1	1	NA	NA	NA	NA
TR10134|c0_g2	0.0482862	-0.51719	1	1	NA	NA	NA	NA
TR10135|c0_g1	0.440389	-0.28057	1	1	NA	NA	NA	NA
TR10136|c0_g1	-0.832174	-0.366424	0.698424	0.922912	NA	NA	NA	NA
TR10137|c0_g1	-0.616427	-0.207273	0.750763	0.954685	NA	NA	NA	NA
TR10138|c0_g1	-0.70697	-0.616926	1	1	NA	NA	NA	NA
TR10139|c0_g1	-3.13378	-0.622672	0.341268	0.625601	NA	NA	NA	NA
TR1013|c0_g1	-2.62536	-0.724425	0.507069	0.782624	NA	NA	NA	NA
TR10140|c0_g1	-0.791727	-0.362299	0.704717	0.926461	NA	NA	NA	NA
TR10141|c0_g1	-0.380464	2.89723	0.417232	0.705381	NA	NA	NA	NA
TR10142|c0_g1	0.595977	-0.447571	1	1	NA	NA	NA	NA
TR10143|c0_g1	0.072746	-0.357906	1	1	NA	NA	NA	NA
TR10144|c0_g1	-1.78258	-0.0612936	0.159398	0.387302	NA	NA	NA	NA
TR10145|c0_g1	-3.12233	1.55984	6.09e-05	0.000749356	NA	NA	NA	NA
TR10146|c0_g1	-0.381482	-0.279763	1	1	NA	NA	NA	NA
TR10146|c0_g2	-1.24725	-0.287344	0.624419	0.877693	NA	NA	NA	NA
TR10148|c0_g1	-1.36608	-0.207328	0.302526	0.581762	NA	NA	NA	NA
TR10149|c0_g1	-5.49959	0.35788	0.000523172	0.00454964	NA	NA	NA	NA
TR1014|c0_g1	-0.779497	1.77735	0.131155	0.341708	NA	NA	NA	NA
TR10150|c0_g1	-1.12192	0.344231	0.358331	0.644295	NA	NA	NA	NA
TR10151|c0_g1	0.313548	0.801662	0.874299	1	gi|82000091|sp|Q5UQ73.1|YL509_MIMIV|RecName: Full=Uncharacterized protein L509 [Acanthamoeba polyphaga mimivirus]	NA	|GO:0016787	ORTHOMCL7046 (2 genes,2 taxa):
TR10152|c0_g1	1.17964	-0.277967	0.4966	0.782299	NA	NA	NA	NA
TR10153|c0_g1	0.0692946	-0.520492	1	1	NA	NA	NA	ORTHOMCL8853 (2 genes,2 taxa):
TR10154|c0_g1	0.980902	0.380818	0.306152	0.586024	NA	NA	NA	NA
TR10155|c0_g1	0.84035	-0.624371	1	1	NA	NA	NA	NA
TR10156|c0_g1	1.54421	2.17718	0.00404626	0.0243911	NA	NA	NA	NA
TR10157|c0_g1	-0.3925	0.425176	0.677691	0.909565	NA	NA	NA	NA
TR10158|c0_g1	-1.23247	-0.536841	0.636946	0.884612	NA	NA	NA	NA
TR10159|c0_g1	-0.179421	-0.143199	1	1	NA	NA	NA	NA
TR1015|c0_g1	-1.90409	-0.366871	0.420191	0.707332	NA	NA	NA	NA
TR10160|c0_g1	-3.1178	-0.627117	0.26576	0.539296	NA	NA	NA	NA
TR10161|c0_g1	0.0777798	-0.535677	1	1	NA	NA	NA	NA
TR10162|c0_g1	0.488169	0.165078	0.627362	0.878758	gi|74638855|sp|Q9URY4.1|YI01_SCHPO|RecName: Full=Putative amidase C869.01; Flags: Precursor [Schizosaccharomyces pombe 972h-]	NA	|GO:0016884	ORTHOMCL7808 (2 genes,2 taxa):
TR10163|c0_g1	1.27884	-0.275314	0.476273	0.760687	NA	NA	NA	NA
TR10164|c0_g1	-0.684117	-0.209024	0.771859	0.967689	NA	NA	NA	NA
TR10165|c0_g1	-0.425677	-0.0706555	1	1	NA	NA	NA	NA
TR10166|c0_g1	-3.20164	-0.616054	0.284705	0.558996	NA	NA	NA	NA
TR10167|c0_g1	1.27337	-0.278739	0.483743	0.768178	NA	NA	NA	NA
TR10168|c0_g1	0.168218	-0.531668	1	1	NA	NA	NA	NA
TR10169|c0_g1	0.0659606	-0.35574	1	1	NA	NA	NA	NA
TR1016|c0_g1	-0.438412	-0.435319	1	1	NA	NA	NA	NA
TR10170|c0_g1	0.442161	-0.289338	1	1	NA	NA	NA	NA
TR10171|c0_g1	-1.23243	-0.536841	0.637147	0.884612	NA	NA	|GO:0004190|GO:0006508	NA
TR10172|c0_g1	-0.166462	-0.00708632	1	1	NA	NA	NA	NA
TR10173|c0_g1	0.770842	-0.369835	1	1	NA	NA	NA	NA
TR10174|c0_g1	0.0347963	-0.539677	1	1	NA	NA	NA	NA
TR10175|c0_g1	-0.269767	-0.0117823	0.785307	0.976994	gi|3183340|sp|O13714.1|YDZ7_SCHPO|RecName: Full=Uncharacterized membrane protein C14C4.07 [Schizosaccharomyces pombe 972h-]	NA	|GO:0016021|GO:0055085	NA
TR10176|c0_g1	-1.33918	-0.205377	0.306954	0.586775	NA	NA	NA	NA
TR10177|c0_g1	2.71536	-0.7163	0.507428	0.782624	NA	NA	NA	NA
TR10177|c0_g2	2.41887	0.177231	0.0244192	0.100014	NA	NA	NA	NA
TR10178|c0_g1	-4.58554	-0.144882	0.0120008	0.0580134	NA	NA	NA	NA
TR10179|c0_g1	0.275059	1.65798	0.596678	0.852921	gi|74856989|sp|Q54ZX8.1|Y7331_DICDI|RecName: Full=SET and MYND domain-containing protein DDB_G0277331 [Dictyostelium discoideum]	NA	NA	NA
TR1017|c0_g1	-1.42128	-0.212276	0.360555	0.646954	NA	NA	NA	NA
TR1017|c1_g1	-1.07507	-0.284311	0.71533	0.932349	NA	NA	NA	NA
TR10180|c0_g1	0.770865	-0.369835	1	1	NA	NA	NA	ORTHOMCL4603 (2 genes,2 taxa):
TR10181|c0_g1	-0.733971	-0.627767	1	1	NA	NA	NA	NA
TR10182|c0_g1	-0.912946	-0.618939	1	1	NA	NA	NA	NA
TR10183|c0_g1	-3.13356	-0.623819	0.264414	0.538869	NA	NA	NA	ORTHOMCL5367 (2 genes,2 taxa):
TR10184|c0_g1	0.572856	-0.445392	1	1	gi|74680242|sp|Q5AG71.1|HSL1_CANAL|RecName: Full=Serine/threonine-protein kinase HSL1 [Candida albicans SC5314]	NA	|GO:0004672|GO:0005524|GO:0006468	NA
TR10185|c0_g1	-1.90636	-0.365796	0.231888	0.499131	NA	NA	NA	NA
TR10186|c0_g1	-0.0496806	-0.524707	1	1	NA	NA	NA	NA
TR10187|c0_g1	1.42371	-0.515829	0.435787	0.720208	NA	NA	NA	NA
TR10189|c0_g1	3.87629	-0.440891	0.0625863	0.202661	NA	NA	NA	NA
TR1018|c0_g1	1.80988	0.165006	0.0925054	0.26796	NA	NA	NA	NA
TR10190|c0_g1	0.365624	0.984298	0.668569	0.901773	NA	NA	NA	NA
TR10191|c0_g1	-3.11786	-0.627117	0.265707	0.539296	NA	NA	NA	NA
TR10192|c0_g1	0.0572185	-0.20553	1	1	NA	NA	NA	NA
TR10193|c0_g1	1.03901	0.0642369	0.514617	0.787578	NA	NA	NA	NA
TR10193|c0_g2	1.35052	0.186356	0.181517	0.424203	NA	NA	NA	NA
TR10194|c0_g1	0.998824	1.19101	0.090901	0.264736	gi|1351714|sp|Q10097.1|YAOI_SCHPO|RecName: Full=Uncharacterized transporter C11D3.18C [Schizosaccharomyces pombe 972h-]	NA	|GO:0016021|GO:0022857|GO:0055085	NA
TR10195|c0_g1	0.913751	-0.359808	0.704441	0.926461	NA	NA	NA	NA
TR10196|c0_g1	-3.13748	-0.621594	0.250104	0.521733	NA	NA	NA	NA
TR10197|c0_g1	0.893576	0.32232	0.394162	0.681867	gi|1346451|sp|P49012.1|LIG2_PHACH|RecName: Full=Ligninase LG2; AltName: Full=Diarylpropane peroxidase; AltName: Full=Lignin peroxidase; Flags: Precursor [Phanerochaete chrysosporium]	NA	NA	NA
TR10198|c0_g1	-0.721782	-0.614693	1	1	NA	NA	NA	NA
TR10199|c0_g1	0.0557677	-0.5302	1	1	NA	NA	NA	NA
TR1019|c0_g1	0.985861	1.02382	0.0897484	0.262271	NA	NA	NA	NA
TR101|c0_g1	-0.751445	-0.622246	1	1	NA	NA	NA	NA
TR10200|c0_g1	1.35916	-0.532863	0.640632	0.885471	NA	NA	NA	NA
TR10202|c0_g1	-0.333273	-0.278487	1	1	NA	NA	NA	NA
TR10203|c0_g1	0.834547	0.313874	0.525867	0.798984	NA	NA	NA	NA
TR10204|c0_g1	-0.00836339	-0.367053	1	1	NA	NA	NA	NA
TR10205|c0_g1	-0.874985	0.240828	0.548001	0.81264	NA	NA	NA	NA
TR10206|c0_g1	-1.28472	-0.521849	0.655123	0.892162	NA	NA	NA	NA
TR10207|c0_g1	-0.457538	0.761003	0.600097	0.856631	NA	NA	NA	NA
TR10208|c0_g1	-0.485538	-0.448912	1	1	NA	NA	NA	NA
TR10209|c0_g1	-0.368193	-0.431853	1	1	NA	NA	NA	NA
TR1020|c0_g1	-0.589087	-0.186877	0.826958	1	NA	NA	NA	NA
TR10210|c0_g1	-0.737175	-0.360519	1	1	NA	NA	NA	NA
TR10211|c0_g1	4.34449	-0.278219	0.0241712	0.0992063	NA	NA	NA	NA
TR10212|c0_g1	-0.0132984	0.684942	1	1	NA	NA	NA	NA
TR10213|c0_g1	-0.866755	1.3692	0.140658	0.357232	NA	NA	NA	NA
TR10214|c0_g1	-2.36233	-0.213779	0.0791287	0.239855	NA	NA	NA	NA
TR10215|c0_g1	0.981922	-0.358346	0.714008	0.931193	NA	NA	NA	NA
TR10216|c0_g1	-3.02754	-0.629336	0.336054	0.619903	NA	NA	NA	NA
TR10217|c0_g1	0.0841569	-0.525997	1	1	NA	NA	NA	NA
TR10218|c0_g1	-2.62506	-0.724425	0.507396	0.782624	NA	NA	NA	NA
TR10219|c0_g1	0.378782	0.131095	0.826576	1	NA	NA	NA	NA
TR1021|c1_g1	-1.28474	-0.521849	0.655138	0.892162	NA	NA	NA	NA
TR10220|c0_g1	0.482089	-0.141252	0.77238	0.968112	NA	NA	NA	NA
TR10221|c0_g1	-1.60943	-0.439938	0.385785	0.674236	NA	NA	NA	NA
TR10222|c0_g1	1.80389	0.386972	0.0542763	0.182662	gi|62900638|sp|Q9N0Y2.1|MX2_CANFA|RecName: Full=Interferon-induced GTP-binding protein Mx2; AltName: Full=Myxovirus resistance protein 2 [Canis lupus familiaris]	NA	|GO:0003924|GO:0005525	NA
TR10223|c0_g1	-0.720116	-0.62372	1	1	NA	NA	NA	NA
TR10224|c0_g1	-0.470273	0.209743	0.825302	1	NA	NA	NA	NA
TR10225|c0_g1	-0.8211	-0.355811	0.71225	0.930555	NA	NA	NA	NA
TR10226|c0_g1	0.444569	-0.283792	1	1	NA	NA	NA	NA
TR10227|c0_g1	-1.26379	-0.00625368	0.339593	0.62409	NA	NA	NA	NA
TR10228|c0_g2	-0.22073	1.62116	0.83324	1	NA	NA	NA	NA
TR10228|c1_g1	-0.473662	0.926962	0.534762	0.804796	NA	NA	NA	NA
TR10229|c0_g1	-3.80726	-0.443282	0.0625863	0.202661	NA	NA	NA	NA
TR1022|c0_g1	-0.228505	5.71791	0.31895	0.600573	gi|130882|sp|P23724.1|PSB6_YEAST|RecName: Full=Proteasome subunit beta type-6; AltName: Full=Multicatalytic endopeptidase complex subunit C5; AltName: Full=Proteasome component C5; Flags: Precursor [Saccharomyces cerevisiae S288c]	|K02732	|GO:0004298|GO:0005839|GO:0051603	ORTHOMCL6570 (2 genes,2 taxa):
TR10230|c0_g1	0.0659606	-0.35574	1	1	NA	NA	NA	NA
TR10231|c0_g1	-1.07698	-0.272877	0.529022	0.801291	NA	NA	NA	NA
TR10232|c0_g1	-1.59966	-0.436482	0.38894	0.67745	gi|123293129|sp|Q2J1P2.1|HGD_RHOP2|RecName: Full=Homogentisate 1,2-dioxygenase; Short=HGDO; AltName: Full=Homogentisate oxygenase; AltName: Full=Homogentisic acid oxidase; AltName: Full=Homogentisicase [Rhodopseudomonas palustris HaA2]	NA	|GO:0004411|GO:0006559|GO:0006570|GO:0055114	NA
TR10233|c0_g1	0.360967	1.72599	0.582601	0.840725	NA	NA	NA	NA
TR10234|c0_g1	-1.5144	-0.149631	0.368477	0.656344	NA	NA	NA	NA
TR10235|c0_g1	2.34217	-0.274659	0.164011	0.395292	NA	NA	NA	NA
TR10236|c0_g1	-0.587439	0.661682	0.385337	0.673742	NA	NA	NA	NA
TR10237|c0_g1	-1.57668	-0.444305	0.421426	0.708131	NA	NA	NA	NA
TR10237|c0_g2	-4.21977	-0.2861	0.072862	0.226411	NA	NA	NA	NA
TR10238|c0_g1	0.57046	-0.435958	1	1	NA	NA	NA	NA
TR10239|c0_g1	-0.748084	0.159237	0.630814	0.880796	NA	NA	NA	NA
TR1023|c0_g1	-0.702258	0.0114968	0.612491	0.867636	NA	NA	NA	NA
TR1023|c1_g1	-0.97675	0.111295	0.470475	0.755674	NA	NA	NA	NA
TR10240|c0_g1	0.0556893	-0.5302	1	1	NA	NA	NA	NA
TR10241|c0_g1	0.0776535	-0.535677	1	1	NA	NA	NA	NA
TR10242|c0_g1	-1.21489	-0.530634	0.646282	0.887187	NA	NA	NA	NA
TR10243|c0_g1	0.0162766	-0.355931	1	1	NA	NA	NA	NA
TR10244|c0_g1	0.119448	-0.208537	1	1	gi|121852|sp|P13860.1|GUX1_PHACH|RecName: Full=Exoglucanase 1; AltName: Full=1,4-beta-cellobiohydrolase; AltName: Full=Exocellobiohydrolase I; AltName: Full=Exoglucanase I; Flags: Precursor [Phanerochaete chrysosporium]	NA	NA	NA
TR10245|c0_g1	0.0757181	0.281312	1	1	NA	NA	NA	NA
TR10246|c0_g1	0.0624929	-0.533478	1	1	NA	NA	NA	NA
TR10247|c0_g1	-0.23384	-0.269358	1	1	NA	NA	NA	NA
TR10248|c0_g1	0.99214	-0.292402	0.757914	0.959989	NA	NA	NA	NA
TR10249|c0_g1	-3.51118	-0.528519	0.125595	0.332339	NA	NA	NA	NA
TR1024|c0_g1	0.747277	-0.0110632	0.786394	0.977703	NA	NA	NA	NA
TR1024|c0_g2	0.759374	-0.425011	0.766292	0.964465	NA	NA	NA	NA
TR10250|c0_g1	0.0739703	-0.193489	1	1	NA	NA	NA	NA
TR10251|c0_g1	-0.723618	-0.00427198	0.586386	0.844098	NA	NA	NA	NA
TR10252|c0_g1	2.28309	-0.282	0.138765	0.354295	NA	NA	NA	NA
TR10253|c0_g1	1.67664	-0.449467	0.648035	0.888012	NA	NA	NA	NA
TR10254|c0_g1	-1.34312	-0.000162617	0.30327	0.582739	NA	NA	NA	NA
TR10255|c0_g1	-1.10959	-0.281089	0.462235	0.747242	NA	NA	NA	NA
TR10256|c0_g1	0.390067	-0.285556	1	1	NA	NA	NA	NA
TR10257|c0_g1	-3.18669	-0.618286	0.289782	0.56511	NA	NA	NA	NA
TR10258|c0_g1	0.915575	-0.369135	1	1	NA	NA	NA	NA
TR10259|c0_g1	0.750199	-0.201594	0.74206	0.949391	NA	NA	NA	NA
TR1025|c0_g1	-1.59279	1.20323	0.0117984	0.0572155	NA	NA	|GO:0005515|GO:0008270	NA
TR10260|c0_g1	-2.31319	0.156021	0.0466339	0.162946	NA	NA	NA	NA
TR10261|c0_g1	3.05426	-0.631284	0.551715	0.814572	gi|74619305|sp|Q7Z9M8.1|XG74_HYPJQ|RecName: Full=Xyloglucanase; Short=XG; AltName: Full=Cel74a; Flags: Precursor [Trichoderma reesei QM6a]	NA	NA	NA
TR10262|c0_g1	0.136997	-0.202533	1	1	NA	NA	NA	NA
TR10263|c0_g1	-1.85802	-0.365096	0.413514	0.702535	gi|82654920|sp|P52712.2|CBPX_ORYSJ|RecName: Full=Serine carboxypeptidase-like; Flags: Precursor [Oryza sativa Japonica Group]	NA	|GO:0004185|GO:0006508	NA
TR10264|c0_g1	1.69593	-0.451641	0.646272	0.887187	NA	NA	NA	NA
TR10265|c0_g1	1.24332	-0.279426	0.46188	0.747121	NA	NA	NA	NA
TR10266|c0_g1	0.335158	-0.125354	1	1	NA	NA	NA	NA
TR10267|c0_g1	3.28154	-0.61622	0.297111	0.57497	NA	NA	NA	NA
TR10268|c0_g1	-0.834863	-0.143701	0.748914	0.952982	NA	NA	NA	NA
TR10269|c0_g1	-0.334593	-0.280141	1	1	NA	NA	NA	NA
TR1026|c0_g1	-1.37221	0.781263	0.143871	0.361821	NA	NA	NA	NA
TR10270|c0_g1	-1.92367	-0.361479	0.24202	0.512111	NA	NA	NA	NA
TR10271|c0_g1	0.6056	-0.0707831	0.762038	0.962395	NA	NA	NA	NA
TR10273|c0_g1	-0.720813	-0.629985	1	1	NA	NA	NA	NA
TR10274|c0_g1	0.0704565	-0.52618	1	1	NA	NA	NA	NA
TR10275|c0_g1	0.110968	-0.0808567	1	1	NA	NA	NA	NA
TR10276|c0_g1	-0.780403	0.172529	0.509546	0.783534	NA	NA	|GO:0005515	NA
TR10276|c0_g2	1.65518	-0.515645	0.524812	0.798069	NA	NA	|GO:0005515	NA
TR10278|c0_g1	-0.453888	-0.454332	1	1	NA	NA	NA	NA
TR10279|c0_g1	0.900415	-0.360319	0.71044	0.929667	NA	NA	NA	NA
TR1027|c0_g1	1.00231	-0.132731	0.530402	0.80264	NA	NA	NA	NA
TR1027|c0_g2	0.0366947	-0.537483	1	1	NA	NA	NA	NA
TR10280|c0_g1	1.35587	-0.528849	0.625284	0.877693	NA	NA	NA	NA
TR10281|c0_g1	0.358151	0.38614	0.8356	1	gi|226731826|sp|A8PD13.1|YTM1_COPC7|RecName: Full=Ribosome biogenesis protein YTM1 [Coprinopsis cinerea okayama7#130]	NA	NA	NA
TR10282|c0_g1	-1.20754	-0.532835	0.641953	0.885471	NA	NA	NA	NA
TR10283|c0_g1	-1.09908	-0.0694558	0.38114	0.669511	NA	NA	NA	NA
TR10284|c0_g1	0.906542	-0.622543	1	1	NA	NA	NA	NA
TR10285|c0_g1	0.100157	-0.71749	1	1	NA	NA	NA	NA
TR10286|c0_g1	-1.28476	-0.521849	0.655152	0.892162	NA	NA	NA	NA
TR10287|c0_g1	0.10107	-0.71749	1	1	NA	NA	NA	NA
TR10288|c0_g1	-1.61457	-0.443919	0.381071	0.669437	gi|667467218|sp|B7SIW1.1|XYNB_PHACH|RecName: Full=Endo-1,4-beta-xylanase B; Short=Xylanase B; AltName: Full=1,4-beta-D-xylan xylanohydrolase B; Flags: Precursor [Phanerochaete chrysosporium]	NA	NA	NA
TR10288|c0_g2	3.20344	-0.619711	0.250104	0.521733	gi|667467218|sp|B7SIW1.1|XYNB_PHACH|RecName: Full=Endo-1,4-beta-xylanase B; Short=Xylanase B; AltName: Full=1,4-beta-D-xylan xylanohydrolase B; Flags: Precursor [Phanerochaete chrysosporium]	NA	NA	NA
TR10289|c0_g1	-3.20134	-0.616054	0.284502	0.558989	NA	NA	NA	NA
TR1028|c0_g1	-1.5536	-0.453698	0.698258	0.922912	NA	NA	NA	NA
TR10290|c0_g1	1.25683	-0.284791	0.470389	0.755636	NA	NA	NA	NA
TR10291|c0_g1	3.38461	-0.54096	0.342184	0.626247	NA	NA	NA	NA
TR10292|c0_g1	0.0785659	-0.72324	1	1	NA	NA	NA	NA
TR10293|c0_g1	0.174652	0.326069	1	1	NA	NA	NA	NA
TR10294|c0_g1	0.550939	-0.439947	1	1	NA	NA	NA	NA
TR10296|c0_g1	-0.53169	-0.20083	1	1	NA	NA	NA	NA
TR10297|c0_g1	0.496068	-0.278607	1	1	NA	NA	NA	NA
TR10298|c0_g1	0.859291	-0.613511	1	1	NA	NA	NA	NA
TR10299|c0_g1	0.50197	0.17862	0.832909	1	NA	NA	NA	NA
TR1029|c0_g1	0.0297166	8.21919	0.893363	1	gi|3334494|sp|P79013.2|RS11_SCHPO|RecName: Full=40S ribosomal protein S11 [Schizosaccharomyces pombe 972h-]	|K02949	|GO:0003735|GO:0005622|GO:0005840|GO:0006412	ORTHOMCL9131 (2 genes,2 taxa):
TR102|c0_g1	-3.02755	-0.629336	0.336041	0.619903	NA	NA	NA	NA
TR10300|c0_g1	0.0757255	-0.361149	1	1	NA	NA	NA	NA
TR10301|c0_g1	0.09419	-0.197186	1	1	NA	NA	NA	NA
TR10302|c0_g1	-1.95486	-0.351032	0.271854	0.544473	NA	NA	NA	NA
TR10303|c0_g1	-1.61016	-0.446099	0.377413	0.665759	NA	NA	NA	NA
TR10304|c0_g1	-3.5625	-0.523022	0.153955	0.378739	NA	NA	NA	NA
TR10305|c0_g1	0.07542	-0.209814	1	1	NA	NA	NA	NA
TR10306|c0_g1	-0.478619	-0.433847	1	1	NA	NA	NA	NA
TR10307|c0_g1	2.75204	-0.0853314	0.0843461	0.251314	gi|75296548|sp|Q7XXL2.2|4CLL9_ORYSJ|RecName: Full=4-coumarate--CoA ligase-like 9 [Oryza sativa Japonica Group]	NA	NA	NA
TR10308|c0_g1	0.0840924	-0.364576	1	1	NA	NA	NA	NA
TR10309|c0_g1	0.269518	-0.0183459	1	1	NA	NA	NA	NA
TR1030|c0_g1	-0.543896	0.371395	0.672192	0.904632	NA	NA	NA	NA
TR10310|c0_g1	0.834572	-0.61758	1	1	NA	NA	NA	NA
TR10311|c0_g1	-2.64343	0.329331	0.00533582	0.0306047	NA	NA	NA	NA
TR10312|c0_g1	-1.58246	-0.434292	0.437796	0.722242	NA	NA	NA	NA
TR10313|c0_g1	-4.08233	-0.354357	0.043542	0.154816	NA	NA	NA	NA
TR10314|c0_g1	3.5831	-0.525472	0.128577	0.337121	NA	NA	NA	NA
TR10315|c0_g1	0.595238	-0.443597	1	1	NA	NA	NA	NA
TR10316|c0_g1	-1.67112	-0.441736	0.427826	0.713806	NA	NA	NA	NA
TR10317|c0_g1	-3.5266	-0.525232	0.13612	0.35007	NA	NA	NA	NA
TR10318|c0_g1	-0.720793	-0.629985	1	1	NA	NA	NA	NA
TR10319|c0_g1	0.502661	-0.454965	1	1	NA	NA	NA	NA
TR1031|c0_g1	-0.198805	-0.0156941	1	1	gi|25091406|sp|P83335.1|TLP2_PRUPE|RecName: Full=Thaumatin-like protein 2; AltName: Full=PpAZ8; Flags: Precursor [Prunus persica]	NA	NA	NA
TR10320|c0_g1	-6.79817	1.26867	5.75e-07	1.36e-05	NA	NA	NA	NA
TR10320|c0_g2	-3.23169	0.685985	0.0037982	0.0231681	NA	NA	NA	NA
TR10321|c0_g1	-1.22867	-0.523877	0.631086	0.880796	NA	NA	NA	NA
TR10322|c0_g1	-2.18462	-0.280283	0.149822	0.371707	NA	NA	NA	NA
TR10323|c0_g1	-0.649726	-0.195304	0.757039	0.959329	NA	NA	NA	NA
TR10324|c0_g1	-0.452322	-0.437121	1	1	NA	NA	NA	NA
TR10325|c0_g1	-2.16067	-0.284567	0.139263	0.35519	NA	NA	NA	NA
TR10326|c0_g1	-0.507155	1.17709	0.408312	0.69723	NA	NA	NA	NA
TR10327|c0_g1	0.245669	0.72505	0.870921	1	NA	NA	NA	NA
TR10328|c0_g1	0.495675	1.12406	0.511585	0.785388	NA	NA	NA	ORTHOMCL5029 (2 genes,2 taxa):
TR10329|c0_g1	-0.813522	-0.359058	0.691919	0.919867	NA	NA	NA	NA
TR1032|c0_g1	-0.34065	8.47098	0.121932	0.327327	gi|269969637|sp|B0CY45.2|RS3A_LACBS|RecName: Full=40S ribosomal protein S1 [Laccaria bicolor S238N-H82]	|K02984|K17888	|GO:0003735|GO:0005622|GO:0005840|GO:0006412	ORTHOMCL9053 (2 genes,2 taxa):
TR1032|c1_g1	-0.357149	7.08709	0.0995478	0.282346	gi|269969606|sp|B8PIG4.1|RS3A_POSPM|RecName: Full=40S ribosomal protein S1 [Postia placenta Mad-698-R]	|K02984	|GO:0003735|GO:0005622|GO:0005840|GO:0006412	ORTHOMCL3711 (2 genes,2 taxa):
TR10330|c0_g1	0.419753	-0.286617	1	1	NA	NA	NA	NA
TR10331|c0_g1	-2.57097	-0.726668	0.536973	0.804796	NA	NA	NA	NA
TR10332|c0_g1	0.0776709	-0.535677	1	1	NA	NA	NA	NA
TR10333|c0_g1	0.675049	-0.439615	1	1	NA	NA	NA	NA
TR10334|c0_g1	0.781217	-0.0131244	0.586041	0.843794	NA	NA	NA	NA
TR10335|c0_g1	0.703779	-0.206148	0.74617	0.951235	NA	NA	NA	NA
TR10336|c0_g1	-0.419706	-0.444755	1	1	NA	NA	NA	NA
TR10337|c0_g1	-0.0676059	-0.284037	1	1	NA	NA	NA	NA
TR10338|c0_g1	-0.523837	-0.444555	1	1	NA	NA	NA	NA
TR10339|c0_g1	0.642902	-0.43796	1	1	NA	NA	NA	NA
TR1033|c0_g1	0.752811	3.67528	0.0224831	0.0938903	NA	NA	NA	NA
TR1033|c0_g2	0.608188	3.01564	0.106715	0.296425	NA	NA	NA	NA
TR10340|c0_g1	0.572863	-0.445392	1	1	NA	NA	NA	NA
TR10341|c0_g1	2.70052	-0.720401	0.507997	0.782624	NA	NA	NA	NA
TR10342|c0_g1	-0.56717	0.106319	0.788974	0.978668	gi|731596|sp|P38748.1|ETP1_YEAST|RecName: Full=RING finger protein ETP1; AltName: Full=BRAP2 homolog; AltName: Full=Ethanol tolerance protein 1 [Saccharomyces cerevisiae S288c]	NA	|GO:0005515|GO:0008270|GO:0046872	NA
TR10343|c0_g1	-2.62523	-0.724425	0.507213	0.782624	NA	NA	NA	NA
TR10344|c0_g1	0.847245	-0.626593	1	1	NA	NA	NA	NA
TR10345|c0_g1	0.0768375	-0.522705	1	1	gi|117141|sp|P05176.1|CP1A1_RABIT|RecName: Full=Cytochrome P450 1A1; AltName: Full=CYPIA1; AltName: Full=Cytochrome P-450 PHPAH1; AltName: Full=Cytochrome P450 isozyme 6; Short=Cytochrome P450 LM6 [Oryctolagus cuniculus]	NA	|GO:0005506|GO:0016705|GO:0020037|GO:0055114	NA
TR10346|c0_g1	-1.62765	-0.447175	0.439239	0.723633	NA	NA	NA	NA
TR10347|c0_g1	-0.706981	-0.616926	1	1	NA	NA	NA	NA
TR10348|c0_g1	-3.1867	-0.618286	0.289796	0.56511	NA	NA	NA	NA
TR10349|c0_g1	0.0335757	-0.717664	1	1	NA	NA	NA	NA
TR1034|c0_g1	-0.387053	0.42188	0.679307	0.910654	gi|75297895|sp|Q84MB6.1|DIOX2_ARATH|RecName: Full=Probable 2-oxoglutarate-dependent dioxygenase At3g49630 [Arabidopsis thaliana]	NA	NA	NA
TR10350|c0_g1	1.54599	-0.146134	0.3938	0.681564	NA	NA	NA	NA
TR10351|c0_g1	-1.35733	-0.212648	0.300518	0.579357	NA	NA	NA	NA
TR10352|c0_g1	1.50794	0.050079	0.191288	0.439003	NA	NA	NA	NA
TR10353|c0_g1	1.09702	0.0635995	0.373801	0.662651	NA	NA	NA	NA
TR10354|c0_g1	-0.485502	-0.448912	1	1	NA	NA	NA	NA
TR10355|c0_g1	-3.4894	-0.534001	0.143754	0.361724	NA	NA	NA	NA
TR10356|c0_g1	1.24052	-0.27728	0.461335	0.74697	NA	NA	NA	ORTHOMCL9085 (2 genes,2 taxa):
TR10357|c0_g1	-0.234112	-0.136271	1	1	NA	NA	NA	NA
TR10358|c0_g1	-1.10763	-0.0639913	0.400781	0.689176	NA	NA	NA	NA
TR10359|c0_g1	-2.13343	-0.280466	0.137945	0.352954	gi|115637|sp|P17576.1|CARP_IRPLA|RecName: Full=Polyporopepsin; AltName: Full=Aspartic proteinase [Irpex lacteus]	NA	|GO:0004190|GO:0006508	NA
TR1035|c0_g1	0.946538	-0.361779	0.687629	0.917739	NA	NA	NA	NA
TR10360|c0_g1	2.23791	-0.283959	0.14687	0.366861	NA	NA	NA	NA
TR10361|c0_g1	-0.30307	-0.284933	1	1	NA	NA	NA	NA
TR10362|c0_g1	-2.57107	-0.726668	0.536901	0.804796	NA	NA	NA	NA
TR10363|c0_g1	-1.684	-0.438471	0.417037	0.705381	NA	NA	NA	NA
TR10365|c0_g1	2.01478	-0.359168	0.230071	0.496808	NA	NA	NA	NA
TR10366|c0_g1	-0.831979	-0.353131	0.715459	0.932349	NA	NA	NA	NA
TR10367|c0_g1	0.847235	-0.626593	1	1	NA	NA	NA	NA
TR10368|c0_g1	-1.22502	-0.529555	0.641222	0.885471	NA	NA	NA	NA
TR10369|c0_g1	0.0556695	-0.5302	1	1	NA	NA	NA	NA
TR1036|c0_g1	0.279167	1.12805	0.790782	0.98007	NA	NA	NA	NA
TR10370|c0_g1	-1.24787	-0.533568	0.640931	0.885471	NA	NA	NA	NA
TR10371|c0_g1	0.117036	-0.719741	1	1	NA	NA	NA	NA
TR10372|c0_g1	0.0465773	-0.727325	1	1	NA	NA	NA	NA
TR10373|c0_g1	-0.631512	-0.211144	0.74539	0.951017	NA	NA	NA	NA
TR10374|c0_g1	-2.57132	-0.726668	0.5367	0.804796	NA	NA	NA	NA
TR10375|c0_g1	-0.690154	-0.620237	1	1	NA	NA	NA	NA
TR10376|c0_g1	0.364184	-0.281256	1	1	NA	NA	NA	NA
TR10377|c0_g1	0.410923	-0.287887	1	1	NA	NA	NA	NA
TR10378|c0_g1	0.84723	-0.626593	1	1	NA	NA	NA	NA
TR10379|c0_g1	-0.134819	0.706756	1	1	NA	NA	NA	NA
TR1037|c0_g1	0.315564	1.10586	0.696228	0.921677	gi|26394695|sp|Q9Y7Q2.1|GST1_SCHPO|RecName: Full=Glutathione S-transferase 1; AltName: Full=GST-I [Schizosaccharomyces pombe 972h-]	NA	NA	NA
TR1037|c0_g2	2.70063	-0.720401	0.508142	0.782624	NA	NA	NA	NA
TR10380|c0_g1	-3.4894	-0.534001	0.143747	0.361724	NA	NA	NA	NA
TR10381|c0_g1	1.70788	-0.445497	0.405727	0.694462	NA	NA	NA	NA
TR10382|c0_g1	-0.000875887	-0.721762	1	1	gi|400188|sp|P31837.1|LIGA_PHACH|RecName: Full=Ligninase A; AltName: Full=Diarylpropane peroxidase; AltName: Full=Lignin peroxidase; Flags: Precursor [Phanerochaete chrysosporium]	NA	NA	NA
TR10383|c0_g1	-1.51759	-0.522585	0.512489	0.78598	NA	NA	NA	NA
TR10383|c0_g2	1.03784	-0.613331	0.694239	0.919867	NA	NA	NA	NA
TR10384|c0_g1	-1.33753	-0.21584	0.497383	0.782624	NA	NA	NA	NA
TR10385|c0_g1	-1.2445	-0.534644	0.645261	0.887093	NA	NA	NA	NA
TR10386|c0_g1	1.35914	-0.532863	0.64057	0.885471	NA	NA	NA	NA
TR10387|c0_g1	-1.20178	-0.539036	1	1	gi|19858892|sp|P36616.2|DSK1_SCHPO|RecName: Full=Protein kinase dsk1; AltName: Full=Dis1-suppressing protein kinase [Schizosaccharomyces pombe 972h-]	NA	NA	NA
TR10388|c0_g1	0.425812	-0.287694	1	1	gi|13124450|sp|Q02567.1|PEM1_PHACH|RecName: Full=Manganese peroxidase 1; Short=MnP-1; Short=MnP1; AltName: Full=Manganese peroxidase isozyme 1; AltName: Full=Peroxidase manganese-dependent 1; AltName: Full=Peroxidase manganese-dependent I; Flags: Precursor [Phanerochaete chrysosporium]	NA	|GO:0004601|GO:0006979|GO:0020037|GO:0055114	NA
TR10389|c0_g1	0.0692836	-0.520492	1	1	NA	NA	NA	NA
TR1038|c0_g1	-0.82785	-0.354215	0.739318	0.948026	NA	NA	NA	NA
TR10390|c0_g1	3.28179	-0.61622	0.297303	0.57497	NA	NA	NA	NA
TR10391|c0_g1	-3.13748	-0.621594	0.250104	0.521733	NA	NA	NA	NA
TR10392|c0_g1	-0.877025	-0.133757	0.549179	0.813485	NA	NA	NA	NA
TR10393|c0_g1	-0.774048	1.60482	0.104132	0.291698	NA	NA	NA	NA
TR10394|c0_g1	2.6882	-0.723899	0.506716	0.782624	NA	NA	NA	NA
TR10395|c0_g1	-0.305984	-0.2778	1	1	NA	NA	NA	NA
TR10396|c0_g1	-0.777308	-0.625547	1	1	NA	NA	NA	NA
TR10397|c0_g1	0.847245	-0.626593	1	1	NA	NA	NA	NA
TR10398|c0_g1	-3.11783	-0.627117	0.265739	0.539296	NA	NA	NA	NA
TR10399|c0_g1	-0.690068	-0.620237	1	1	gi|1352498|sp|P49050.1|NIA_PICAN|RecName: Full=Nitrate reductase [NADPH]; Short=NR [Ogataea angusta]	NA	|GO:0016491|GO:0030151|GO:0055114	NA
TR1039|c0_g1	0.144847	-0.0741411	1	1	NA	NA	NA	NA
TR103|c0_g1	-0.556957	1.98491	0.217814	0.479978	NA	NA	NA	NA
TR103|c0_g2	-1.85708	0.442388	0.0708681	0.22182	NA	NA	NA	NA
TR10400|c0_g1	-0.443218	-0.44276	1	1	NA	NA	NA	NA
TR10401|c0_g1	0.874063	-0.620317	1	1	NA	NA	NA	NA
TR10402|c0_g1	0.881081	-0.619058	1	1	NA	NA	NA	NA
TR10403|c0_g1	2.65809	-0.140525	0.0485695	0.167817	NA	NA	NA	NA
TR10404|c0_g1	2.5157	0.44986	0.021272	0.0899996	NA	NA	NA	NA
TR10405|c0_g1	-2.06189	0.0992617	0.152553	0.376585	NA	NA	NA	NA
TR10406|c0_g1	-1.54775	-0.447561	0.654808	0.892141	NA	NA	|GO:0004672|GO:0005524|GO:0006468	NA
TR10407|c0_g1	-3.13353	-0.623819	0.26453	0.538869	NA	NA	NA	NA
TR10408|c0_g1	3.5737	-0.528942	0.174849	0.413065	NA	NA	NA	NA
TR10409|c0_g1	-0.0370854	-0.535287	1	1	NA	NA	NA	NA
TR1040|c0_g1	2.61117	-0.727983	0.534043	0.804574	NA	NA	NA	NA
TR10410|c0_g1	0.773149	-0.628417	1	1	NA	NA	NA	NA
TR10411|c0_g1	-3.13748	-0.621594	0.250104	0.521733	NA	NA	NA	NA
TR10412|c0_g1	-0.218151	-0.123258	1	1	NA	NA	NA	NA
TR10413|c0_g1	-3.86847	-0.434559	0.0893123	0.261533	NA	NA	NA	NA
TR10414|c0_g1	0.100842	-0.71749	1	1	NA	NA	NA	NA
TR10415|c0_g1	1.69857	-0.446028	0.417207	0.705381	NA	NA	NA	NA
TR10417|c0_g1	3.20344	-0.619711	0.250104	0.521733	NA	NA	NA	NA
TR10418|c0_g1	-1.41644	0.698036	0.190793	0.438404	NA	NA	NA	NA
TR10419|c0_g1	-0.794935	-0.130528	0.774069	0.969231	NA	NA	NA	NA
TR1041|c0_g1	-2.64224	-0.718853	0.506003	0.782624	NA	NA	NA	NA
TR10420|c0_g1	-2.64218	-0.718853	0.505966	0.782624	NA	NA	NA	NA
TR10421|c0_g1	1.39541	-0.526091	0.696357	0.921798	NA	NA	NA	NA
TR10422|c0_g1	-1.26909	-0.524061	0.658952	0.894693	NA	NA	NA	NA
TR10423|c0_g1	2.84204	-0.0655688	0.0300555	0.117103	NA	NA	NA	NA
TR10424|c0_g1	0.844812	0.180974	0.556652	0.818361	NA	NA	NA	NA
TR10425|c0_g1	-0.982658	2.26638	0.0472597	0.164592	NA	NA	NA	NA
TR10426|c0_g1	3.5737	-0.528942	0.174832	0.413065	NA	NA	NA	NA
TR10427|c0_g1	0.847229	-0.626593	1	1	NA	NA	|GO:0003676	NA
TR10428|c0_g1	0.625095	-0.210022	0.773646	0.968987	NA	NA	NA	NA
TR10429|c0_g1	-3.72362	0.459947	0.000381219	0.00347818	NA	NA	NA	NA
TR1042|c0_g1	-0.868793	0.483987	0.369869	0.65807	NA	NA	NA	NA
TR10430|c0_g1	-0.49892	4.28676	0.0632618	0.204273	NA	|K17404	NA	ORTHOMCL3672 (2 genes,2 taxa):
TR10431|c0_g1	-0.792186	-0.367879	1	1	NA	NA	NA	NA
TR10432|c0_g1	-3.8025	-0.445463	0.0668505	0.212396	NA	NA	NA	NA
TR10433|c0_g1	-3.48759	-0.532925	0.157306	0.383551	NA	NA	NA	NA
TR10434|c0_g1	1.77883	-0.440785	0.423618	0.710237	NA	NA	NA	NA
TR10435|c0_g1	-0.12412	0.00254397	1	1	NA	NA	NA	NA
TR10436|c0_g1	-4.65006	-0.129017	0.00819778	0.04295	NA	NA	NA	NA
TR10438|c0_g1	1.22428	-0.538125	1	1	NA	NA	NA	NA
TR10439|c0_g1	0.834517	-0.61758	1	1	NA	NA	NA	NA
TR1043|c0_g1	1.26553	-0.540318	1	1	NA	NA	NA	NA
TR10440|c0_g1	-0.843297	-0.364267	0.700943	0.924207	NA	NA	NA	NA
TR10441|c0_g1	2.02891	-0.360629	0.219925	0.482788	NA	NA	NA	NA
TR10442|c0_g1	-1.11673	5.09648	1.16e-05	0.000185993	gi|158706192|sp|A3KMV8.1|RBP10_BOVIN|RecName: Full=Ran-binding protein 10; Short=RanBP10 [Bos taurus]	NA	|GO:0005515	ORTHOMCL3231 (2 genes,2 taxa):
TR10442|c1_g1	-1.07133	3.48772	0.000737587	0.00605301	NA	NA	NA	NA
TR10442|c2_g1	-0.294108	2.54265	0.540695	0.806527	NA	NA	NA	NA
TR10442|c3_g1	0.33136	4.97612	0.176653	0.415775	NA	NA	NA	ORTHOMCL6968 (2 genes,2 taxa):
TR10443|c0_g1	-2.62515	-0.724425	0.507299	0.782624	NA	NA	NA	NA
TR10444|c0_g1	0.452938	-0.449547	1	1	NA	NA	NA	NA
TR10445|c0_g1	1.01578	0.107469	0.488397	0.773447	NA	NA	NA	NA
TR10446|c0_g1	-1.68399	-0.438471	0.41703	0.705381	NA	NA	NA	NA
TR10448|c0_g1	-5.46122	0.354888	0.00221894	0.0150095	NA	NA	NA	NA
TR10448|c0_g2	0.342505	1.89246	0.574723	0.834095	NA	NA	NA	ORTHOMCL6800 (2 genes,2 taxa):
TR10449|c0_g1	1.3114	-0.530844	0.641278	0.885471	NA	NA	NA	NA
TR1044|c0_g1	1.22012	-0.277772	0.503828	0.782624	NA	NA	NA	NA
TR10450|c0_g1	1.88223	0.591578	0.0482307	0.167049	NA	NA	NA	NA
TR10451|c0_g1	0.935236	9.60881	0.0281483	0.111518	NA	NA	NA	NA
TR10452|c0_g1	-0.861071	-0.129277	0.539804	0.806527	NA	NA	NA	NA
TR10453|c0_g1	1.69591	-0.451641	0.646287	0.887187	NA	NA	NA	NA
TR10454|c0_g1	-1.9175	-0.3604	0.23103	0.498248	NA	NA	NA	NA
TR10455|c0_g1	-1.88222	2.74036	0.000114745	0.00127333	NA	NA	NA	NA
TR10456|c0_g1	-1.07509	-0.284311	0.715313	0.932349	gi|74851486|sp|Q54EW2.1|Y9130_DICDI|RecName: Full=Putative bifunctional amine oxidase DDB_G0291301; Includes: RecName: Full=Putative sarcosine oxidase; Short=PSO; Includes: RecName: Full=Putative L-amino-acid oxidase [Dictyostelium discoideum]	NA	NA	ORTHOMCL3201 (2 genes,2 taxa):
TR10457|c0_g1	-0.348396	0.692563	0.883081	1	NA	NA	NA	NA
TR10457|c1_g1	-0.641189	1.67847	0.279501	0.552814	NA	NA	NA	NA
TR10458|c0_g1	0.0366824	-0.537483	1	1	NA	NA	NA	NA
TR10459|c0_g1	0.78377	0.104085	0.486707	0.771571	NA	NA	NA	NA
TR10459|c1_g1	0.862287	6.39511	0.000171279	0.00177741	NA	NA	NA	NA
TR10459|c2_g1	0.96648	7.28736	4.03e-05	0.000530634	NA	NA	NA	NA
TR1045|c0_g1	-0.720789	-0.629985	1	1	NA	NA	NA	NA
TR10460|c0_g1	-0.657557	0.714202	0.30938	0.589575	gi|290457644|sp|Q17RS7.2|GEN_HUMAN|RecName: Full=Flap endonuclease GEN homolog 1 [Homo sapiens]	NA	|GO:0004518|GO:0006281	ORTHOMCL4235 (2 genes,2 taxa):
TR10461|c0_g1	-0.479382	0.233152	0.659202	0.89479	NA	NA	NA	NA
TR10462|c0_g1	-1.29734	0.761306	0.148999	0.370529	gi|18202963|sp|Q9HEH1.1|RENT1_NEUCR|RecName: Full=Regulator of nonsense transcripts 1 homolog [Neurospora crassa OR74A]	|K14326	|GO:0003677|GO:0005524|GO:0016787	ORTHOMCL8051 (2 genes,2 taxa):
TR10463|c0_g1	0.0718607	2.47001	0.947601	1	gi|1730724|sp|P53960.1|YNE0_YEAST|RecName: Full=Putative alanyl-tRNA editing protein alaX; Short=AlaX; Short=AlaXp; Short=AlaXp-II; AltName: Full=Alanyl-tRNA deacylase alaX [Saccharomyces cerevisiae S288c]	|K07050	|GO:0000166|GO:0004813|GO:0005524|GO:0006419	ORTHOMCL5353 (2 genes,2 taxa):
TR10464|c0_g1	0.597284	-0.0766661	0.766942	0.964883	NA	NA	NA	NA
TR10465|c0_g1	0.441902	2.46284	0.273387	0.546284	gi|74745646|sp|Q5T9A4.1|ATD3B_HUMAN|RecName: Full=ATPase family AAA domain-containing protein 3B; AltName: Full=AAA-TOB3 [Homo sapiens]	NA	|GO:0005524	NA
TR10466|c0_g1	-1.10343	-0.273943	0.470777	0.755983	NA	NA	NA	NA
TR10467|c0_g1	0.336567	2.94791	0.392506	0.68054	NA	NA	NA	NA
TR10468|c0_g1	1.17686	7.39679	4.82e-06	8.62e-05	NA	NA	|GO:0004672|GO:0005524|GO:0006468	NA
TR10469|c0_g1	2.30432	-0.269266	0.16733	0.400336	NA	NA	NA	ORTHOMCL3430 (2 genes,2 taxa):
TR1046|c0_g1	1.15413	-0.290644	0.719783	0.935161	NA	NA	NA	NA
TR10470|c0_g1	-1.81157	0.412728	0.0787571	0.239143	NA	NA	NA	NA
TR10471|c0_g1	0.0465544	-0.727325	1	1	NA	NA	NA	NA
TR10472|c0_g1	-3.8685	-0.434559	0.0893328	0.261533	NA	NA	NA	NA
TR10473|c0_g1	-1.80898	-0.367251	0.445371	0.730471	NA	NA	NA	NA
TR10474|c0_g1	0.0813872	0.489756	1	1	NA	NA	NA	NA
TR10475|c0_g1	-0.443403	-0.446018	1	1	NA	NA	NA	NA
TR10476|c0_g1	0.945931	0.900138	0.20814	0.465194	NA	NA	NA	NA
TR10477|c0_g1	-1.61862	-0.438857	0.420048	0.707332	NA	NA	NA	NA
TR10478|c0_g1	-0.90409	0.676106	0.392345	0.680503	NA	NA	NA	NA
TR10479|c0_g1	1.2654	-0.540318	1	1	NA	NA	NA	NA
TR1047|c0_g1	-1.70888	0.427088	0.103343	0.290085	NA	NA	NA	NA
TR10480|c0_g1	0.459197	5.295	0.0686056	0.216233	gi|75100571|sp|O82238.1|NDS5A_ARATH|RecName: Full=NADH dehydrogenase [ubiquinone] iron-sulfur protein 5-A [Arabidopsis thaliana]	|K03938	NA	NA
TR10481|c0_g1	-1.62792	-0.437752	0.432329	0.716989	NA	NA	NA	NA
TR10482|c0_g1	0.640326	-0.0688555	0.53297	0.804574	NA	NA	NA	NA
TR10483|c0_g1	-2.5345	0.626023	0.00496939	0.02893	NA	NA	NA	NA
TR10484|c0_g2	-0.674352	2.64873	0.0605424	0.197795	gi|549613|sp|P36136.1|SHB17_YEAST|RecName: Full=Sedoheptulose 1,7-bisphosphatase [Saccharomyces cerevisiae S288c]	|K15634	NA	ORTHOMCL8472 (2 genes,2 taxa):
TR10484|c1_g1	2.48872	-0.204759	0.0780117	0.237469	NA	NA	NA	NA
TR10485|c0_g1	-1.04015	-0.0599635	0.420475	0.707634	NA	NA	NA	NA
TR10486|c0_g1	0.683415	0.503282	0.578482	0.837101	NA	NA	NA	NA
TR10487|c0_g1	0.0771829	-0.203205	1	1	NA	NA	NA	NA
TR10488|c0_g1	-0.0925601	5.23327	0.713525	0.931193	gi|2494219|sp|Q39580.1|DYL1_CHLRE|RecName: Full=Dynein 8 kDa light chain, flagellar outer arm [Chlamydomonas reinhardtii]	|K10418	|GO:0005875|GO:0007017	ORTHOMCL9541 (2 genes,2 taxa):
TR10489|c0_g1	0.378261	-0.140431	0.738961	0.947985	NA	NA	NA	NA
TR1048|c0_g1	1.14327	-0.534854	1	1	NA	NA	NA	NA
TR10490|c0_g1	-1.24119	0.650072	0.128453	0.337121	NA	NA	NA	NA
TR10491|c0_g1	-0.204939	1.02044	0.910938	1	NA	NA	NA	NA
TR10492|c0_g1	1.22625	-0.292584	0.537259	0.805054	NA	NA	NA	NA
TR10493|c2_g1	0.0342653	6.54771	0.941967	1	NA	NA	NA	NA
TR10493|c3_g1	0.0686413	6.50263	0.870884	1	NA	NA	NA	NA
TR10494|c0_g1	-1.60783	-0.442123	0.37797	0.66629	NA	NA	NA	NA
TR10495|c0_g1	0.214114	0.21201	1	1	NA	NA	NA	NA
TR10496|c0_g1	-1.54456	-0.146465	0.342744	0.626951	NA	NA	NA	NA
TR10497|c0_g1	-0.842565	-0.133554	0.549052	0.813449	NA	NA	NA	NA
TR10498|c0_g1	-1.48221	-0.136074	0.267675	0.541471	NA	NA	NA	NA
TR10499|c0_g1	-0.695063	1.47289	0.257849	0.532293	NA	NA	NA	NA
TR1049|c0_g1	-2.06282	0.0504072	0.106547	0.296181	NA	NA	NA	NA
TR104|c1_g1	-1.27159	-0.529164	0.64191	0.885471	NA	NA	NA	NA
TR10500|c0_g1	0.344709	1.03396	0.56458	0.825283	NA	NA	NA	NA
TR10501|c0_g1	-0.41073	0.746593	0.74476	0.950631	NA	NA	NA	NA
TR10502|c0_g1	-0.674559	-0.00277217	0.58198	0.840078	NA	NA	NA	ORTHOMCL8122 (2 genes,2 taxa):
TR10503|c0_g1	-1.36604	-0.207328	0.302463	0.581733	NA	NA	|GO:0004672|GO:0006468	NA
TR10504|c0_g1	-0.706949	-0.616926	1	1	NA	NA	NA	NA
TR10505|c0_g1	0.0635752	-0.526732	1	1	NA	NA	NA	NA
TR10506|c0_g1	0.790754	0.680862	0.398481	0.686959	NA	NA	|GO:0004672|GO:0005524|GO:0006468	NA
TR10507|c0_g1	-0.924656	0.106167	0.49897	0.782624	NA	NA	NA	NA
TR10508|c0_g1	-0.617489	-0.208789	0.758347	0.960184	NA	NA	NA	NA
TR10509|c0_g1	1.18711	-0.0631164	0.377906	0.66629	NA	NA	NA	NA
TR1050|c0_g1	-3.4523	1.20778	4.19e-06	7.6e-05	NA	NA	NA	NA
TR1050|c1_g1	-2.54871	-0.134273	0.0532466	0.180088	NA	NA	NA	NA
TR10510|c0_g1	0.477729	-0.28544	1	1	NA	NA	NA	ORTHOMCL3560 (2 genes,2 taxa):
TR10511|c0_g1	-1.37966	2.16262	0.00382524	0.0232716	NA	NA	NA	NA
TR10512|c0_g1	-3.1335	-0.623819	0.26467	0.538894	NA	NA	NA	NA
TR10513|c0_g1	1.84918	3.33816	2.33e-07	6.16e-06	NA	NA	NA	NA
TR10515|c0_g1	2.30196	0.111545	0.0399678	0.145528	NA	NA	NA	NA
TR10516|c0_g1	-0.56099	1.60697	0.354628	0.639883	NA	NA	NA	ORTHOMCL9078 (2 genes,2 taxa):
TR10517|c0_g1	-0.03701	-0.535287	1	1	NA	NA	NA	NA
TR10518|c0_g1	-0.0689704	2.83917	0.961172	1	NA	NA	NA	ORTHOMCL6362 (2 genes,2 taxa):
TR10519|c0_g1	0.840367	-0.624371	1	1	NA	NA	NA	NA
TR1051|c0_g1	0.061304	0.280008	1	1	gi|126924|sp|P21448.2|MDR1_CRIGR|RecName: Full=Multidrug resistance protein 1; AltName: Full=ATP-binding cassette sub-family B member 1; AltName: Full=P-glycoprotein 1; AltName: CD_antigen=CD243 [Cricetulus griseus]	NA	|GO:0005524|GO:0016887	NA
TR10520|c0_g1	0.0683324	-0.362929	1	1	NA	NA	NA	ORTHOMCL3012 (2 genes,2 taxa):
TR10521|c0_g1	0.461602	-0.279883	1	1	NA	NA	NA	NA
TR10522|c0_g1	1.00124	1.73951	0.0902328	0.263309	NA	NA	NA	NA
TR10523|c0_g1	-1.22558	-0.520581	0.663117	0.897852	NA	NA	NA	NA
TR10524|c0_g1	-0.419599	-0.444755	1	1	NA	NA	NA	NA
TR10525|c0_g1	0.266658	0.10644	0.80485	0.990186	NA	NA	NA	NA
TR10526|c0_g1	-0.807024	-0.00490002	0.425468	0.711588	NA	NA	NA	NA
TR10527|c0_g1	2.14159	-0.294469	0.302833	0.582206	NA	NA	NA	NA
TR10528|c0_g1	0.847429	0.548381	0.235566	0.503506	NA	NA	NA	NA
TR10529|c0_g1	-0.721788	-0.614693	1	1	NA	NA	NA	NA
TR1052|c0_g1	0.360091	-0.15018	0.769922	0.96645	NA	NA	NA	NA
TR10530|c0_g1	0.84723	-0.626593	1	1	NA	NA	NA	NA
TR10531|c0_g1	0.0431841	-0.531278	1	1	gi|74680242|sp|Q5AG71.1|HSL1_CANAL|RecName: Full=Serine/threonine-protein kinase HSL1 [Candida albicans SC5314]	NA	|GO:0004672|GO:0005524|GO:0006468	NA
TR10533|c0_g1	-1.37405	0.530937	0.264471	0.538869	gi|2499619|sp|Q03656.1|SKY1_YEAST|RecName: Full=Serine/threonine-protein kinase SKY1; Short=SRPK [Saccharomyces cerevisiae S288c]	|K08832	|GO:0004672|GO:0005524|GO:0006468	NA
TR10534|c0_g1	3.97204	-0.433974	0.112492	0.308687	NA	NA	|GO:0005515	NA
TR10535|c0_g1	0.462704	-0.282027	1	1	NA	NA	NA	NA
TR10536|c0_g1	-0.0644153	2.62512	0.961157	1	NA	NA	NA	NA
TR10537|c0_g1	-3.13748	-0.621594	0.250104	0.521733	NA	NA	NA	NA
TR10538|c0_g1	0.106934	-0.353955	1	1	NA	NA	NA	NA
TR10539|c0_g1	0.956414	-0.363939	0.697278	0.922319	NA	NA	NA	NA
TR1053|c0_g1	0.425673	-0.286125	1	1	NA	NA	NA	NA
TR10540|c0_g1	-1.86179	-0.360777	0.318721	0.600499	NA	NA	NA	NA
TR10541|c0_g1	-1.37497	0.76704	0.146574	0.366434	NA	NA	NA	NA
TR10542|c0_g1	-6.57864	1.13081	3.35e-05	0.000451716	NA	NA	NA	NA
TR10542|c0_g2	0.0920787	1.39618	0.909367	1	NA	NA	NA	NA
TR10543|c0_g1	0.576953	-0.444861	1	1	NA	NA	NA	NA
TR10544|c0_g1	0.195001	1.13776	0.830487	1	gi|74582607|sp|O74959.1|YJCD_SCHPO|RecName: Full=Uncharacterized oxidoreductase C736.13 [Schizosaccharomyces pombe 972h-]	NA	|GO:0008152|GO:0016491	NA
TR10545|c0_g1	-1.36791	1.85481	0.00290628	0.0187078	gi|122136017|sp|Q2KIG2.1|WDR5_BOVIN|RecName: Full=WD repeat-containing protein 5 [Bos taurus]	|K14963	|GO:0005515	NA
TR10546|c0_g1	-3.12502	-0.624896	0.271647	0.544473	NA	NA	NA	NA
TR10547|c0_g1	0.0928128	-0.352296	1	1	NA	NA	NA	NA
TR10548|c0_g1	-1.84763	-0.0674072	0.164607	0.396449	NA	NA	NA	NA
TR10549|c0_g1	-1.33788	2.85318	0.00139459	0.0101818	NA	NA	|GO:0004672|GO:0005524|GO:0006468	NA
TR1054|c0_g1	-1.81227	0.222051	0.115321	0.314512	NA	NA	NA	ORTHOMCL3919 (2 genes,2 taxa):
TR10550|c0_g1	-0.654284	0.0014298	0.585768	0.843506	NA	NA	NA	NA
TR10551|c0_g1	1.74253	-0.440253	0.38517	0.673593	NA	NA	NA	NA
TR10552|c0_g1	0.000718147	0.603719	1	1	NA	NA	NA	NA
TR10553|c0_g1	0.201035	0.953599	0.766195	0.964441	NA	NA	NA	NA
TR10554|c0_g1	3.05429	-0.631284	0.5517	0.814572	NA	NA	NA	NA
TR10554|c0_g2	-2.57103	-0.726668	0.53693	0.804796	NA	NA	NA	NA
TR10555|c0_g1	-1.12608	0.0134024	0.530538	0.802693	NA	NA	NA	NA
TR10556|c0_g1	2.161	-0.425854	0.415928	0.704752	NA	NA	NA	NA
TR10557|c0_g1	0.502302	2.08623	0.237129	0.505708	NA	NA	NA	NA
TR10557|c1_g1	0.352697	2.90645	0.325465	0.607918	NA	NA	NA	ORTHOMCL7411 (2 genes,2 taxa):
TR10558|c0_g1	-0.0976402	1.15954	1	1	NA	NA	NA	ORTHOMCL3943 (2 genes,2 taxa):
TR10559|c0_g1	0.88081	-0.619058	1	1	NA	NA	NA	NA
TR1055|c0_g1	1.73073	-0.442051	0.375173	0.663696	NA	NA	NA	NA
TR10560|c0_g1	-0.771014	0.879093	0.254807	0.528662	NA	NA	NA	NA
TR10561|c0_g1	-1.23572	-0.531367	0.625104	0.877693	NA	NA	NA	NA
TR10561|c0_g2	2.68834	-0.723899	0.50656	0.782624	NA	NA	NA	NA
TR10562|c0_g1	-0.21216	-0.133451	1	1	NA	NA	NA	NA
TR10563|c0_g1	-1.61446	-0.443919	0.38095	0.669399	NA	NA	NA	NA
TR10564|c0_g1	-1.71762	0.236882	0.191086	0.438857	NA	NA	NA	NA
TR10565|c0_g1	2.01477	-0.359168	0.230078	0.496808	NA	NA	NA	NA
TR10565|c0_g2	0.419747	-0.286617	1	1	NA	NA	NA	NA
TR10566|c0_g1	-0.561385	0.369227	0.511961	0.785628	NA	NA	NA	NA
TR10567|c0_g1	0.819199	-0.621068	1	1	NA	NA	NA	NA
TR10568|c0_g1	-0.580865	0.659143	0.613811	0.868907	NA	NA	NA	NA
TR10569|c0_g1	-0.116228	1.00026	0.884904	1	NA	NA	NA	NA
TR1056|c0_g1	0.558302	0.643207	0.472394	0.757277	NA	NA	NA	NA
TR1056|c0_g2	0.101484	-0.529466	1	1	NA	NA	NA	NA
TR10570|c0_g1	-0.488027	0.243003	0.844544	1	gi|4033478|sp|Q00835.1|TRI5_FUSPO|RecName: Full=Trichodiene synthase; AltName: Full=Sesquiterpene cyclase; Short=TS [Fusarium poae]	NA	|GO:0016106|GO:0045482	NA
TR10571|c0_g1	-2.39297	0.509981	0.00663444	0.0361878	NA	NA	NA	NA
TR10572|c0_g1	-0.380063	0.0531971	1	1	gi|21362729|sp|O34714.1|OXDC_BACSU|RecName: Full=Oxalate decarboxylase OxdC [Bacillus subtilis subsp. subtilis str. 168]	NA	|GO:0005976|GO:0016779|GO:0045735	NA
TR10573|c0_g1	1.55519	0.463924	0.101445	0.286537	NA	NA	NA	NA
TR10574|c0_g1	2.02403	-0.362409	0.225395	0.490525	NA	NA	NA	NA
TR10575|c0_g1	-0.86384	-0.146052	0.766417	0.964508	NA	NA	NA	NA
TR10576|c0_g1	-0.126227	0.331068	1	1	NA	NA	NA	NA
TR10577|c0_g1	-2.14874	-0.28066	0.142172	0.360131	NA	NA	NA	NA
TR10578|c0_g1	0.0019136	-0.210682	1	1	NA	NA	|GO:0006508|GO:0008236	NA
TR10579|c0_g1	0.545338	-0.443397	1	1	NA	NA	NA	NA
TR1057|c0_g1	-1.91524	-0.354286	0.23594	0.503996	NA	NA	|GO:0004672|GO:0005524|GO:0006468	NA
TR10580|c0_g1	-1.47118	-0.210121	0.391385	0.679319	NA	NA	NA	NA
TR10581|c0_g1	-0.848288	0.0515306	0.612623	0.867636	NA	NA	NA	NA
TR10582|c0_g1	1.04872	-0.135466	0.350607	0.634921	NA	NA	NA	ORTHOMCL3205 (2 genes,2 taxa):
TR10583|c0_g1	-1.23567	-0.52735	0.627659	0.878758	NA	NA	NA	NA
TR10584|c0_g1	-1.72627	-0.0713746	0.226423	0.492039	NA	NA	NA	NA
TR10585|c0_g1	-0.110727	0.509002	0.849226	1	NA	NA	NA	NA
TR10586|c0_g1	-1.41713	0.0706394	0.38955	0.677768	gi|1706092|sp|P51581.1|CP2E1_MESAU|RecName: Full=Cytochrome P450 2E1; AltName: Full=4-nitrophenol 2-hydroxylase; AltName: Full=CYPIIE1; AltName: Full=Cytochrome P450-J [Mesocricetus auratus]	NA	|GO:0005506|GO:0016705|GO:0020037|GO:0055114	NA
TR10587|c0_g1	-2.0902	0.63262	0.0308097	0.119339	NA	NA	NA	NA
TR10588|c0_g1	0.917893	-0.371287	1	1	NA	NA	NA	NA
TR10589|c0_g1	-0.493889	0.46224	0.587561	0.844845	gi|128189|sp|P27969.1|NIA2_HORVU|RecName: Full=Nitrate reductase [NADH]; Short=NR, partial [Hordeum vulgare]	NA	NA	NA
TR1058|c0_g1	-0.939049	-0.138679	0.604437	0.860669	NA	NA	NA	NA
TR10590|c0_g1	-0.106781	-0.129852	1	1	NA	NA	NA	NA
TR10591|c0_g1	-0.443163	-0.44276	1	1	NA	NA	NA	NA
TR10592|c0_g1	1.07384	5.9465	4.54e-05	0.000587459	NA	NA	NA	ORTHOMCL7642 (2 genes,2 taxa):
TR10593|c0_g1	1.20627	0.128828	0.259242	0.533747	NA	NA	NA	NA
TR10594|c0_g1	-0.345694	0.613149	0.741832	0.949198	gi|294958177|sp|Q5AR04.2|MANF_EMENI|RecName: Full=Probable mannan endo-1,4-beta-mannosidase F; AltName: Full=Endo-beta-1,4-mannanase F; Flags: Precursor [Aspergillus nidulans FGSC A4]	NA	|GO:0004553|GO:0005975	NA
TR10595|c0_g1	-1.31633	-0.00223328	0.287881	0.5632	NA	NA	NA	NA
TR10596|c0_g1	0.0635709	-0.526732	1	1	NA	NA	NA	NA
TR10597|c0_g1	0.545303	-0.443397	1	1	NA	NA	NA	NA
TR10598|c0_g1	0.753365	0.37523	0.409901	0.698882	gi|21362729|sp|O34714.1|OXDC_BACSU|RecName: Full=Oxalate decarboxylase OxdC [Bacillus subtilis subsp. subtilis str. 168]	NA	|GO:0045735	NA
TR10599|c0_g1	-0.636436	-0.366105	1	1	NA	NA	NA	NA
TR1059|c0_g1	-0.560249	1.72712	0.264544	0.538869	NA	NA	NA	NA
TR1059|c1_g1	-0.870272	0.215354	0.465856	0.750848	NA	NA	|GO:0005515	NA
TR105|c0_g1	1.161	-0.0804202	0.401475	0.689561	NA	NA	NA	NA
TR10600|c0_g1	-1.36199	-0.210528	0.309305	0.589575	NA	NA	NA	NA
TR10601|c0_g1	0.612402	-0.0608538	0.792972	0.981831	NA	NA	NA	NA
TR10602|c0_g1	-1.34823	-0.205576	0.335885	0.619903	NA	NA	NA	NA
TR10603|c0_g1	0.943487	-0.352929	0.713929	0.931193	NA	NA	NA	NA
TR10604|c0_g1	0.0289373	-0.725083	1	1	NA	NA	NA	NA
TR10605|c0_g1	0.925024	-0.361969	0.703522	0.925833	gi|1351673|sp|Q09923.1|YAKC_SCHPO|RecName: Full=Aldo-keto reductase yakc [NADP(+)] [Schizosaccharomyces pombe 972h-]	NA	NA	NA
TR10606|c0_g1	-1.24452	-0.534644	0.645303	0.887093	NA	NA	NA	NA
TR10607|c0_g1	-2.46191	0.223662	0.0145989	0.0675194	NA	NA	NA	NA
TR10608|c0_g1	0.813572	-0.617007	1	1	NA	NA	NA	NA
TR10609|c0_g1	3.19694	-0.623767	0.263626	0.538542	gi|20140450|sp|O94528.1|CAF5_SCHPO|RecName: Full=Caffeine resistance protein 5 [Schizosaccharomyces pombe 972h-]	NA	|GO:0016021|GO:0055085	NA
TR1060|c0_g1	-1.62765	-0.447175	0.439251	0.723633	NA	NA	NA	NA
TR10610|c0_g1	-0.0897138	-0.074829	1	1	gi|6136083|sp|O30408.1|TYCB_BREPA|RecName: Full=Tyrocidine synthase 2; AltName: Full=Tyrocidine synthase II; Includes: RecName: Full=ATP-dependent proline adenylase; Short=ProA; AltName: Full=Proline activase; Includes: RecName: Full=ATP-dependent phenylalanine adenylase; Short=PheA; AltName: Full=Phenylalanine activase; Includes: RecName: Full=ATP-dependent D-phenylalanine adenylase; Short=D-Phe…	NA	|GO:0003824|GO:0008152	NA
TR10611|c0_g1	0.319417	0.221145	0.828087	1	NA	NA	NA	NA
TR10612|c0_g1	2.70052	-0.720401	0.507991	0.782624	NA	NA	|GO:0004553|GO:0005975	NA
TR10613|c0_g1	4.15985	0.670693	3.91e-05	0.000518865	NA	NA	NA	NA
TR10614|c0_g1	-0.809937	0.885814	0.213012	0.47263	NA	NA	NA	NA
TR10615|c0_g1	0.559069	-0.4416	1	1	NA	NA	NA	NA
TR10616|c0_g1	-1.07404	0.804264	0.159383	0.387302	NA	NA	NA	NA
TR10617|c0_g1	-2.1931	0.116661	0.0318563	0.12229	NA	NA	NA	NA
TR10619|c0_g1	0.42564	-0.286125	1	1	NA	NA	NA	NA
TR1061|c0_g1	-0.966984	0.903283	0.175613	0.414124	gi|3183394|sp|O13772.1|HUA1_SCHPO|RecName: Full=Proline/serine-rich protein C17A5.10 [Schizosaccharomyces pombe 972h-]	NA	NA	NA
TR10620|c0_g1	0.430533	4.89932	0.173064	0.410167	NA	NA	NA	NA
TR10621|c0_g1	-0.251179	0.0630643	1	1	NA	NA	NA	NA
TR10622|c0_g1	-1.8387	0.223663	0.0603956	0.197433	NA	NA	NA	NA
TR10623|c0_g1	-1.70021	0.913197	0.0188911	0.0822139	gi|729769|sp|P22774.2|HSP7M_SCHPO|RecName: Full=Heat shock 70 kDa protein, mitochondrial; Flags: Precursor [Schizosaccharomyces pombe 972h-]	NA	NA	NA
TR10624|c0_g1	0.968853	0.0137711	0.557275	0.818902	gi|1350603|sp|P23796.3|RIT1_YEAST|RecName: Full=tRNA A64-2'-O-ribosylphosphate transferase; AltName: Full=Initiator tRNA phosphoribosyl-transferase [Saccharomyces cerevisiae S288c]	|K15463	|GO:0016763	ORTHOMCL4447 (2 genes,2 taxa):
TR10625|c0_g1	-3.12487	-0.624896	0.271935	0.544473	NA	NA	NA	NA
TR10626|c0_g1	-0.994579	0.417827	0.281492	0.554957	NA	NA	NA	NA
TR10627|c0_g1	0.86122	-0.623116	1	1	NA	NA	NA	NA
TR10629|c0_g1	0.840396	-0.624371	1	1	NA	NA	NA	NA
TR1062|c0_g1	0.474326	-0.122744	0.787585	0.978124	NA	NA	NA	NA
TR10630|c0_g1	0.0803317	1.4731	0.84366	1	NA	NA	NA	NA
TR10632|c0_g1	-0.485891	0.472726	0.669847	0.902717	NA	NA	NA	NA
TR10632|c1_g1	1.71763	1.46511	0.00398649	0.0240723	NA	NA	NA	NA
TR10633|c0_g1	0.748453	-0.20703	0.789129	0.978668	NA	NA	NA	NA
TR10634|c0_g1	0.101319	-0.71749	1	1	NA	NA	NA	NA
TR10635|c0_g1	-3.51087	-0.530723	0.125104	0.33173	NA	NA	NA	NA
TR10636|c0_g1	0.343489	-0.144463	1	1	NA	NA	NA	NA
TR10637|c0_g1	-2.29353	0.735363	0.00729095	0.0391066	gi|74628155|sp|Q70J59.1|SED2_ASPFU|RecName: Full=Tripeptidyl-peptidase sed2; AltName: Full=Sedolisin-B; Flags: Precursor [Aspergillus fumigatus Af293]	|K01279	|GO:0004252|GO:0006508	NA
TR10638|c0_g1	1.91725	-0.0645271	0.138366	0.35368	NA	NA	NA	NA
TR10639|c0_g1	0.130636	-0.366733	1	1	NA	NA	NA	NA
TR1063|c0_g1	-0.62707	1.19999	0.369686	0.657889	NA	NA	NA	NA
TR10641|c0_g1	-1.07427	-0.0767808	0.38366	0.672201	NA	NA	NA	NA
TR10641|c0_g2	0.216602	0.396416	0.728804	0.941484	NA	NA	NA	NA
TR10642|c0_g1	-3.62127	-0.521939	0.191293	0.439003	NA	NA	NA	NA
TR10643|c0_g1	0.847247	-0.626593	1	1	NA	NA	NA	NA
TR10644|c0_g1	1.0894	-0.359488	0.781937	0.975082	NA	NA	NA	NA
TR10645|c0_g1	0.570464	-0.435958	1	1	NA	NA	NA	NA
TR10646|c0_g1	1.04222	0.222372	0.231133	0.498265	NA	NA	NA	NA
TR10647|c0_g1	-0.75822	0.327754	0.493842	0.779119	NA	NA	NA	NA
TR10648|c0_g1	-3.52656	-0.525232	0.136087	0.35007	NA	NA	NA	NA
TR10649|c0_g1	-3.4615	-0.536199	0.280829	0.554122	NA	NA	NA	NA
TR1064|c0_g1	-2.00282	0.781586	0.00952599	0.0482856	NA	NA	NA	ORTHOMCL3671 (2 genes,2 taxa):
TR10650|c0_g1	0.256752	0.897783	0.891301	1	NA	NA	NA	NA
TR10651|c0_g1	-0.570782	1.97137	0.218949	0.481701	NA	NA	NA	NA
TR10653|c0_g1	-0.268223	0.735265	0.736195	0.946039	gi|62286489|sp|Q9JKK8.2|ATR_MOUSE|RecName: Full=Serine/threonine-protein kinase ATR; AltName: Full=Ataxia telangiectasia and Rad3-related protein [Mus musculus]	|K06640	|GO:0016773	NA
TR10654|c0_g1	0.620139	-0.0635953	0.764755	0.96377	gi|12230065|sp|O59932.2|GHT4_SCHPO|RecName: Full=High-affinity hexose transporter ght4; Short=Hexose transporter 4 [Schizosaccharomyces pombe 972h-]	NA	|GO:0016021|GO:0022857|GO:0055085	NA
TR10655|c0_g1	-0.685928	-0.20582	0.758962	0.960315	NA	NA	NA	NA
TR10656|c0_g1	0.037721	0.85257	1	1	NA	NA	NA	NA
TR10657|c0_g1	-0.877151	0.0583508	0.415273	0.704398	NA	NA	NA	NA
TR10658|c0_g1	-1.78124	0.222626	0.0881143	0.259644	NA	NA	|GO:0004672|GO:0005524|GO:0006468	NA
TR10659|c0_g1	-2.81931	-0.0194225	0.0604939	0.197689	gi|30580447|sp|Q99MT2.1|MSH4_MOUSE|RecName: Full=MutS protein homolog 4; Short=mMsh4 [Mus musculus]	NA	|GO:0005524|GO:0006298|GO:0030983	NA
TR1065|c0_g1	-1.20754	-0.532835	0.641955	0.885471	NA	NA	NA	NA
TR10660|c0_g1	-0.23922	5.85497	0.351329	0.635288	gi|74607769|sp|Q6CXT6.1|RS21_KLULA|RecName: Full=40S ribosomal protein S21 [Kluyveromyces lactis NRRL Y-1140]	|K02971	|GO:0003735|GO:0005622|GO:0005840|GO:0006412	ORTHOMCL9264 (2 genes,2 taxa):
TR10661|c0_g1	-1.0867	-0.0660812	0.382642	0.671099	NA	NA	NA	NA
TR10662|c0_g1	-4.79098	0.0304087	0.0466619	0.162997	NA	NA	NA	NA
TR10663|c0_g1	0.0348787	-0.539677	1	1	NA	NA	NA	NA
TR10664|c0_g1	-0.305071	0.34182	1	1	NA	NA	NA	NA
TR10665|c0_g1	-1.62792	-0.437752	0.43232	0.716989	NA	NA	NA	NA
TR10665|c0_g2	-0.250388	1.07916	0.801127	0.987748	NA	NA	NA	NA
TR10666|c0_g1	-4.88696	-0.0535529	0.00856143	0.0444347	NA	NA	NA	NA
TR10667|c0_g1	2.68823	-0.723899	0.506679	0.782624	NA	NA	NA	NA
TR10668|c0_g1	-0.160998	0.643984	1	1	NA	NA	NA	NA
TR10669|c0_g1	0.917883	-0.371287	1	1	NA	NA	NA	NA
TR1066|c0_g1	1.68191	6.3224	6.35e-12	5.57e-10	NA	NA	NA	NA
TR10670|c0_g1	-0.8166	-0.362489	0.688653	0.918332	NA	NA	NA	NA
TR10671|c0_g1	-1.06261	-0.0643553	0.38013	0.668886	NA	NA	NA	ORTHOMCL6680 (2 genes,2 taxa):
TR10672|c0_g1	-1.20177	-0.539036	1	1	NA	NA	NA	NA
TR10673|c0_g1	0.646376	-0.0785406	0.581526	0.839815	NA	NA	NA	NA
TR10674|c0_g1	1.93024	-0.369762	0.434433	0.718686	NA	NA	NA	NA
TR10675|c0_g1	0.502519	-0.0752271	1	1	NA	NA	NA	NA
TR10676|c0_g1	-1.24777	-0.533568	0.640805	0.885471	NA	NA	NA	NA
TR10677|c0_g1	-0.697674	0.167864	0.614597	0.869371	NA	NA	NA	NA
TR10678|c0_g1	0.427373	0.521804	0.729538	0.941999	NA	NA	NA	NA
TR10679|c0_g1	2.79731	-0.0819839	0.058263	0.192477	NA	NA	|GO:0016491|GO:0055114	NA
TR1067|c0_g1	-0.121777	0.218919	1	1	NA	NA	NA	NA
TR10680|c0_g1	0.0787195	-0.72324	1	1	NA	NA	NA	NA
TR10681|c0_g1	0.747693	-0.208074	0.759925	0.960847	NA	NA	NA	NA
TR10682|c0_g1	-0.747282	-0.356191	0.72203	0.936972	NA	NA	NA	NA
TR10683|c0_g1	-0.00788399	-0.521229	1	1	NA	NA	|GO:0005515	NA
TR10684|c0_g1	3.18442	-0.627243	0.26199	0.537018	NA	NA	NA	NA
TR10685|c0_g1	-2.109	0.105321	0.102086	0.28759	NA	NA	NA	NA
TR10686|c0_g1	-2.62504	-0.724425	0.507414	0.782624	NA	NA	NA	NA
TR10687|c0_g1	2.61146	-0.727983	0.533891	0.804574	NA	NA	NA	NA
TR10687|c0_g2	-2.43746	0.212486	0.0372785	0.138039	NA	NA	NA	NA
TR10688|c0_g1	1.35323	0.915509	0.043123	0.153527	NA	NA	NA	ORTHOMCL4857 (2 genes,2 taxa):
TR10689|c0_g1	-4.26708	-0.279659	0.0178193	0.0784903	NA	NA	NA	NA
TR1068|c0_g1	2.4665	-0.213679	0.18708	0.433193	NA	NA	NA	NA
TR1068|c0_g2	-0.344423	-0.429658	1	1	NA	NA	NA	NA
TR10690|c0_g1	0.101608	-0.529466	1	1	NA	NA	NA	NA
TR10690|c0_g2	0.5052	-0.20422	1	1	NA	NA	NA	NA
TR10692|c0_g1	-0.353119	0.0548895	1	1	NA	NA	NA	NA
TR10693|c0_g1	1.35773	-0.526643	0.62777	0.878758	NA	NA	NA	NA
TR10694|c0_g1	0.41085	0.95373	0.579335	0.83784	NA	NA	NA	ORTHOMCL7027 (2 genes,2 taxa):
TR10695|c0_g1	0.951072	0.32668	0.26318	0.538542	NA	NA	NA	NA
TR10696|c0_g1	1.00622	0.934306	0.13468	0.347928	NA	NA	NA	NA
TR10697|c0_g1	0.0367049	-0.537483	1	1	NA	NA	NA	NA
TR10698|c0_g1	-1.11517	-0.277863	0.472071	0.757022	NA	NA	NA	NA
TR10699|c0_g1	-0.324265	-0.272417	1	1	NA	NA	NA	NA
TR1069|c0_g1	-1.36242	1.30759	0.0133127	0.0629503	NA	NA	NA	NA
TR106|c0_g1	0.745039	0.41151	0.565096	0.825608	NA	NA	NA	NA
TR10700|c0_g1	0.425117	-0.447371	1	1	NA	NA	NA	NA
TR10701|c0_g1	0.499845	0.553318	0.713709	0.931193	NA	NA	NA	NA
TR10702|c0_g1	-0.756621	-0.0653902	0.824676	1	NA	NA	NA	NA
TR10703|c0_g1	3.18438	-0.627243	0.262019	0.537018	NA	NA	NA	NA
TR10704|c0_g1	1.0406	-0.123358	0.396491	0.684492	NA	NA	NA	NA
TR10705|c0_g1	0.055668	-0.5302	1	1	NA	NA	NA	NA
TR10706|c0_g1	0.0335518	-0.717664	1	1	NA	NA	NA	NA
TR10707|c0_g1	-2.90495	0.465676	0.00188377	0.0130859	NA	NA	NA	NA
TR10708|c0_g1	-0.690059	-0.620237	1	1	NA	NA	NA	NA
TR10709|c0_g1	-0.279705	1.18119	0.65181	0.890232	NA	NA	NA	NA
TR1070|c0_g1	0.819213	-0.621068	1	1	NA	NA	NA	NA
TR10710|c0_g1	-0.442532	-0.439309	1	1	NA	NA	NA	NA
TR10711|c0_g1	1.67706	-0.449467	0.647823	0.887977	NA	NA	NA	NA
TR10712|c0_g1	0.950573	-0.367361	0.71929	0.934841	NA	NA	NA	NA
TR10713|c0_g1	-0.578969	-0.215183	1	1	NA	NA	NA	NA
TR10714|c0_g1	-1.24448	-0.534644	0.645221	0.887093	gi|3915963|sp|P32386.2|YBT1_YEAST|RecName: Full=ATP-dependent bile acid permease [Saccharomyces cerevisiae S288c]	NA	NA	NA
TR10715|c0_g1	-0.103662	-0.368127	1	1	NA	NA	NA	NA
TR10716|c0_g1	-2.22385	-0.281346	0.194002	0.443304	NA	NA	NA	NA
TR10717|c0_g1	-1.82355	-0.36167	0.417236	0.705381	NA	NA	NA	NA
TR10718|c0_g1	-0.899793	-0.36319	0.725484	0.939645	NA	NA	NA	NA
TR1071|c0_g1	-0.437489	-0.438777	1	1	NA	NA	NA	NA
TR10720|c0_g1	0.0779347	-0.527812	1	1	NA	NA	NA	NA
TR10721|c0_g1	2.61107	0.566873	0.00259869	0.0170781	NA	NA	NA	ORTHOMCL4949 (2 genes,2 taxa):
TR10722|c0_g1	0.101815	0.0555898	1	1	NA	NA	NA	NA
TR10723|c0_g1	0.0335481	-0.717664	1	1	NA	NA	NA	NA
TR10724|c0_g1	-1.23572	-0.531367	0.625104	0.877693	NA	NA	NA	NA
TR10725|c0_g1	-0.454851	0.0540159	0.803442	0.989432	gi|2833193|sp|Q02959.1|HOS3_YEAST|RecName: Full=Histone deacetylase HOS3 [Saccharomyces cerevisiae S288c]	NA	NA	NA
TR10726|c0_g1	-0.730549	-0.620416	1	1	NA	NA	NA	NA
TR10727|c0_g1	-0.373921	0.73383	0.67807	0.90975	NA	NA	NA	NA
TR10728|c0_g1	0.259466	0.426342	0.833102	1	NA	NA	NA	NA
TR10729|c0_g1	0.0235137	0.572858	1	1	NA	NA	NA	NA
TR1072|c0_g1	1.35774	-0.526643	0.627783	0.878758	NA	NA	NA	NA
TR10730|c0_g1	0.418598	-0.450622	1	1	NA	NA	NA	NA
TR10731|c0_g1	0.0593954	-0.199991	1	1	NA	NA	NA	NA
TR10732|c0_g1	0.359417	-0.348141	1	1	NA	NA	NA	NA
TR10733|c0_g1	0.553146	-0.0585293	0.787121	0.977961	NA	NA	NA	NA
TR10734|c0_g1	-1.38441	-0.211199	0.312855	0.593008	NA	NA	NA	ORTHOMCL3196 (2 genes,2 taxa):
TR10735|c0_g1	0.0743811	-0.202121	1	1	NA	NA	NA	NA
TR10736|c0_g1	-0.569316	-0.443477	1	1	NA	NA	NA	NA
TR10737|c0_g1	-0.558853	0.368918	0.654742	0.892141	gi|82179708|sp|Q5PQA4.1|NB5R2_XENLA|RecName: Full=NADH-cytochrome b5 reductase 2; Short=b5R.2 [Xenopus laevis]	NA	NA	ORTHOMCL4413 (2 genes,2 taxa):
TR10738|c0_g1	0.847243	-0.626593	1	1	NA	NA	NA	NA
TR10739|c0_g1	0.652628	0.109729	0.806051	0.990978	gi|74654744|sp|O74628.1|YQ53_SCHPO|RecName: Full=Uncharacterized oxidoreductase C162.03 [Schizosaccharomyces pombe 972h-]	NA	|GO:0008152|GO:0016491	NA
TR1073|c0_g1	-2.76122	1.50552	9.07e-05	0.0010459	NA	NA	NA	NA
TR1073|c0_g2	4.23657	-0.229689	0.123313	0.329462	NA	NA	NA	NA
TR10740|c0_g1	0.668966	0.113999	0.636312	0.884499	NA	NA	NA	NA
TR10741|c0_g1	2.70049	-0.720401	0.507953	0.782624	NA	NA	NA	NA
TR10742|c0_g1	2.02382	-0.364057	0.273324	0.546246	NA	NA	NA	NA
TR10743|c0_g1	-3.48825	-0.531801	0.17236	0.409087	gi|19860702|sp|P53693.2|RDS1_SCHPO|RecName: Full=Protein rds1 [Schizosaccharomyces pombe 972h-]	NA	NA	NA
TR10744|c0_g1	-1.83675	-0.010144	0.155609	0.38148	NA	NA	NA	NA
TR10745|c0_g1	0.783854	0.27012	0.349526	0.633855	NA	NA	NA	NA
TR10746|c0_g1	-1.19067	0.17274	0.241334	0.510999	NA	NA	NA	NA
TR10747|c0_g1	-0.55257	0.395541	0.697081	0.92227	gi|259016274|sp|Q9P7L6.2|METL_SCHPO|RecName: Full=Uncharacterized methyltransferase-like protein SPBC21C3.07c [Schizosaccharomyces pombe 972h-]	NA	NA	NA
TR10748|c0_g1	-0.24024	-0.133083	1	1	NA	NA	NA	NA
TR10749|c0_g1	0.38732	0.371009	0.667142	0.900584	NA	NA	NA	NA
TR1074|c0_g1	-3.218	0.171514	0.00668045	0.0363659	NA	NA	NA	NA
TR10750|c0_g1	0.0335201	-0.717664	1	1	NA	NA	NA	NA
TR10751|c0_g1	0.0515722	-0.527995	1	1	NA	NA	NA	NA
TR10752|c0_g1	0.436994	-0.144629	0.765765	0.964286	gi|3023956|sp|Q00808.1|HETE1_PODAS|RecName: Full=Vegetative incompatibility protein HET-E-1 [Podospora anserina]	NA	NA	NA
TR10753|c0_g1	3.31359	1.9353	1.84e-09	8.93e-08	NA	NA	NA	NA
TR10754|c0_g1	-3.54346	-0.526313	0.16514	0.396862	gi|30316344|sp|O15457.2|MSH4_HUMAN|RecName: Full=MutS protein homolog 4; Short=hMSH4 [Homo sapiens]	NA	NA	ORTHOMCL7223 (2 genes,2 taxa):
TR10755|c0_g1	0.0466294	-0.727325	1	1	NA	NA	NA	NA
TR10756|c0_g1	-1.22275	-0.521666	0.648937	0.888317	NA	NA	NA	NA
TR10757|c0_g1	-0.706992	-0.616926	1	1	NA	NA	NA	NA
TR10758|c0_g1	0.721001	-0.625121	1	1	NA	NA	NA	NA
TR1075|c0_g1	-0.873612	0.0389288	0.42647	0.712612	NA	NA	NA	NA
TR10760|c0_g1	0.854454	-0.62089	1	1	gi|13124450|sp|Q02567.1|PEM1_PHACH|RecName: Full=Manganese peroxidase 1; Short=MnP-1; Short=MnP1; AltName: Full=Manganese peroxidase isozyme 1; AltName: Full=Peroxidase manganese-dependent 1; AltName: Full=Peroxidase manganese-dependent I; Flags: Precursor [Phanerochaete chrysosporium]	NA	NA	ORTHOMCL3244 (2 genes,2 taxa):
TR10761|c0_g1	-1.06689	-0.291988	0.724304	0.938778	NA	NA	NA	NA
TR10762|c0_g1	-0.606016	-0.209868	0.736514	0.946119	gi|342187367|sp|Q8R151.3|ZNFX1_MOUSE|RecName: Full=NFX1-type zinc finger-containing protein 1 [Mus musculus]	NA	NA	NA
TR10763|c0_g1	-0.432761	-0.441494	1	1	NA	NA	NA	NA
TR10764|c0_g1	2.71888	-0.7163	0.508769	0.782761	NA	NA	NA	NA
TR10765|c0_g1	-1.23572	-0.531367	0.625104	0.877693	NA	NA	NA	NA
TR10766|c0_g1	-0.64602	1.07436	0.236592	0.504949	NA	NA	NA	NA
TR10767|c0_g1	0.282844	0.923762	0.643687	0.887093	NA	NA	NA	NA
TR10768|c0_g1	-0.0979748	0.503085	1	1	NA	NA	NA	NA
TR10769|c0_g1	3.87629	-0.440891	0.0625863	0.202661	NA	NA	NA	NA
TR1076|c0_g1	1.20916	0.453464	0.218837	0.481625	NA	NA	NA	NA
TR1076|c1_g1	1.08147	-0.615566	0.69273	0.919867	NA	NA	NA	NA
TR10770|c0_g1	1.02855	-0.351714	0.739418	0.948026	NA	NA	NA	NA
TR10771|c0_g1	-0.354945	0.166481	0.813607	0.995656	NA	NA	NA	NA
TR10772|c0_g1	-2.15952	0.859307	0.0188625	0.082119	NA	NA	NA	NA
TR10773|c0_g1	0.0727152	-0.714154	1	1	NA	NA	NA	NA
TR10774|c0_g1	-0.801069	1.12428	0.258812	0.533084	NA	NA	NA	NA
TR10774|c0_g2	-0.446992	0.35539	0.741129	0.948745	NA	NA	NA	NA
TR10775|c0_g1	-1.23243	-0.536841	0.637161	0.884612	NA	NA	NA	NA
TR10776|c0_g1	-0.732447	0.171669	0.453053	0.738075	NA	NA	NA	NA
TR10777|c0_g1	-1.23572	-0.531367	0.625104	0.877693	NA	NA	NA	NA
TR10778|c0_g1	1.03798	-0.613331	0.694296	0.919867	NA	NA	NA	NA
TR10778|c0_g2	-0.141737	-0.126198	1	1	NA	NA	NA	NA
TR10779|c0_g1	2.28469	-0.281508	0.139117	0.354934	NA	NA	NA	NA
TR1077|c0_g1	-0.221003	0.277583	1	1	NA	NA	NA	ORTHOMCL6926 (2 genes,2 taxa):
TR10780|c0_g1	-1.22842	-0.0198963	0.421978	0.708394	NA	NA	NA	NA
TR10781|c0_g1	-0.721765	-0.00633894	0.594132	0.850353	NA	NA	NA	NA
TR10782|c0_g1	-1.81618	0.68991	0.0363953	0.135548	NA	NA	NA	NA
TR10783|c0_g1	-2.64222	-0.718853	0.505991	0.782624	NA	NA	NA	NA
TR10784|c0_g1	2.33857	0.414264	0.00544517	0.0310435	NA	NA	NA	NA
TR10785|c0_g1	0.00602083	-0.534211	1	1	NA	NA	NA	NA
TR10786|c0_g1	1.24589	-0.28265	0.457592	0.742977	NA	NA	NA	NA
TR10787|c0_g1	0.654428	-0.0531929	0.601186	0.857886	NA	NA	NA	NA
TR10788|c0_g1	-0.0366879	-0.535287	1	1	NA	NA	NA	NA
TR10788|c0_g2	0.00569673	2.15111	1	1	NA	NA	NA	NA
TR10789|c0_g1	0.731817	-0.209351	0.732886	0.943718	NA	NA	NA	NA
TR1078|c0_g1	0.590468	0.0935475	0.823804	1	NA	NA	NA	NA
TR10790|c0_g1	-0.520947	0.83723	0.465946	0.750863	NA	NA	NA	ORTHOMCL4955 (2 genes,2 taxa):
TR10791|c0_g1	-0.589223	0.114553	0.60818	0.863838	NA	NA	NA	NA
TR10792|c0_g1	-1.82355	-0.36167	0.417238	0.705381	gi|74676421|sp|Q06683.1|IRC3_YEAST|RecName: Full=Putative ATP-dependent helicase IRC3; AltName: Full=Increased recombination centers protein 3 [Saccharomyces cerevisiae S288c]	NA	NA	NA
TR10793|c0_g1	2.53581	-0.207358	0.13663	0.350856	NA	NA	NA	NA
TR10794|c0_g1	0.880606	-0.619058	1	1	NA	NA	NA	NA
TR10795|c0_g1	0.56119	-0.442132	1	1	NA	NA	NA	NA
TR10796|c0_g1	-0.720248	-0.62372	1	1	NA	NA	NA	NA
TR10797|c0_g1	-1.30863	-0.528085	0.655513	0.892172	NA	NA	NA	NA
TR10798|c0_g1	-4.6229	-0.0860628	0.0335648	0.12746	NA	NA	NA	NA
TR10799|c0_g1	-3.48824	-0.531801	0.172391	0.409087	NA	NA	NA	NA
TR1079|c0_g1	0.0367009	-0.537483	1	1	NA	NA	NA	NA
TR107|c0_g1	2.68837	-0.723899	0.506534	0.782624	NA	NA	NA	NA
TR10800|c0_g1	-0.640899	-0.618008	1	1	NA	NA	NA	NA
TR10801|c0_g1	-1.86311	-0.351925	0.312184	0.592699	NA	NA	NA	NA
TR10802|c0_g1	-0.313811	-0.287265	1	1	NA	NA	NA	NA
TR10803|c0_g1	-0.74474	-0.62447	1	1	NA	NA	NA	NA
TR10804|c0_g1	3.88527	-0.437436	0.0683206	0.215636	NA	NA	NA	NA
TR10805|c0_g1	0.101171	0.389633	1	1	NA	NA	NA	NA
TR10806|c0_g1	0.127496	0.265677	1	1	NA	NA	NA	NA
TR10807|c0_g1	0.946538	-0.361779	0.687629	0.917739	NA	NA	NA	NA
TR10808|c0_g1	-0.663206	-0.625942	1	1	NA	NA	NA	NA
TR10809|c0_g1	0.44041	-0.28057	1	1	NA	NA	NA	NA
TR1080|c0_g1	-3.13748	-0.621594	0.250104	0.521733	NA	NA	NA	NA
TR1080|c0_g2	-0.737152	-0.00882338	0.631647	0.881418	NA	NA	NA	NA
TR10810|c0_g1	-1.22277	-0.521666	0.648907	0.888317	NA	NA	NA	NA
TR10811|c0_g1	-0.372928	0.0453793	1	1	NA	NA	NA	NA
TR10813|c0_g1	0.0758602	-0.361149	1	1	gi|25090286|sp|Q00869.2|ESYN_FUSEQ|RecName: Full=Enniatin synthase; Includes: RecName: Full=N-methylcyclopeptide synthetase; Includes: RecName: Full=S-adenosyl-L-methionine-dependent N-methyltransferase [Fusarium equiseti]	NA	NA	NA
TR10814|c0_g1	1.45379	-0.525379	0.663812	0.898259	gi|74638860|sp|Q9US44.1|YIZG_SCHPO|RecName: Full=Uncharacterized transporter C1002.16c [Schizosaccharomyces pombe 972h-]	NA	NA	NA
TR10815|c0_g1	-0.886484	-0.1488	0.335176	0.619711	gi|51704238|sp|O59942.2|AAP2_NEUCR|RecName: Full=Amino-acid permease 2 [Neurospora crassa OR74A]	NA	|GO:0003333|GO:0015171|GO:0016020	NA
TR10816|c0_g1	-0.43563	-0.448196	1	1	NA	NA	NA	NA
TR10817|c0_g1	2.61098	-0.727983	0.534142	0.804574	NA	NA	NA	NA
TR10818|c0_g1	0.0721975	-0.362418	1	1	NA	NA	NA	NA
TR10819|c0_g1	0.072784	-0.357906	1	1	NA	NA	NA	NA
TR1081|c0_g1	0.0335055	-0.717664	1	1	NA	NA	NA	NA
TR1081|c0_g2	3.05429	-0.631284	0.551698	0.814572	NA	NA	NA	NA
TR10820|c0_g1	0.42533	-0.447371	1	1	NA	NA	NA	NA
TR10821|c0_g1	-0.25883	0.382377	0.837414	1	NA	NA	NA	NA
TR10822|c0_g1	0.429562	-0.440134	1	1	NA	NA	NA	NA
TR10823|c0_g1	2.03842	-0.355027	0.233692	0.501208	NA	NA	NA	NA
TR10824|c0_g1	-0.987137	-0.0655964	0.77749	0.971862	gi|1346794|sp|P49412.1|PRIB_LENED|RecName: Full=Protein priB [Lentinula edodes]	NA	NA	NA
TR10825|c0_g1	0.0279871	-0.360958	1	1	NA	NA	NA	NA
TR10826|c0_g1	1.4772	-0.521349	0.428983	0.714145	NA	NA	NA	NA
TR10827|c0_g1	-3.13748	-0.621594	0.250104	0.521733	NA	NA	NA	NA
TR10828|c0_g1	-1.17937	-0.529373	0.64484	0.887093	gi|205831271|sp|B0R0T1.1|VWA8_DANRE|RecName: Full=von Willebrand factor A domain-containing protein 8 [Danio rerio]	NA	NA	ORTHOMCL8237 (2 genes,2 taxa):
TR10829|c0_g1	0.0489192	-0.365277	1	1	NA	NA	NA	NA
TR1082|c0_g1	-1.90569	-0.363638	0.219383	0.48213	gi|82202640|sp|Q6PGR9.1|TRI72_XENLA|RecName: Full=Tripartite motif-containing protein 72; AltName: Full=Mitsugumin-53; Short=Mg53 [Xenopus laevis]	NA	|GO:0046872	ORTHOMCL3571 (2 genes,2 taxa):
TR10830|c0_g1	-3.6404	-0.519725	0.18532	0.430313	NA	NA	NA	NA
TR10831|c0_g1	-0.597224	-0.622464	1	1	NA	NA	NA	NA
TR10832|c0_g1	1.24943	-0.280999	0.535348	0.804796	NA	NA	NA	NA
TR10833|c0_g1	0.861148	-0.623116	1	1	NA	NA	NA	NA
TR10834|c0_g1	2.61119	-0.727983	0.534034	0.804574	NA	NA	NA	NA
TR10835|c0_g1	-0.82013	-0.135206	0.573501	0.833045	gi|130398|sp|P20825.1|POL2_DROME|RecName: Full=Retrovirus-related Pol polyprotein from transposon 297; Includes: RecName: Full=Protease; Includes: RecName: Full=Reverse transcriptase; Includes: RecName: Full=Endonuclease [Drosophila melanogaster]	NA	NA	NA
TR10836|c0_g1	-4.6377	-0.133237	0.0101787	0.0509974	NA	NA	NA	NA
TR10837|c0_g1	-0.48486	0.751142	0.549202	0.813485	NA	NA	NA	NA
TR10838|c0_g1	-0.218011	-0.279751	1	1	gi|81787696|sp|Q9KEI9.1|RNH1_BACHD|RecName: Full=Ribonuclease H; Short=RNase H [Bacillus halodurans C-125]	NA	NA	NA
TR10839|c0_g1	1.35426	-0.523352	0.629674	0.880002	NA	NA	NA	NA
TR1083|c0_g1	-0.305452	0.529245	0.746324	0.951265	NA	NA	NA	NA
TR10840|c0_g1	-1.24448	-0.534644	0.645219	0.887093	NA	NA	NA	NA
TR10841|c0_g1	-3.51087	-0.530723	0.125104	0.33173	NA	NA	NA	NA
TR10842|c0_g1	-3.13353	-0.623819	0.264562	0.538869	NA	NA	NA	NA
TR10843|c0_g1	-0.826135	-0.353643	0.700158	0.923833	NA	NA	NA	NA
TR10844|c0_g1	-2.64214	-0.718853	0.505942	0.782624	NA	NA	NA	NA
TR10845|c0_g1	-1.62235	-0.43667	0.396093	0.684195	gi|130582|sp|P10978.1|POLX_TOBAC|RecName: Full=Retrovirus-related Pol polyprotein from transposon TNT 1-94; Includes: RecName: Full=Protease; Includes: RecName: Full=Reverse transcriptase; Includes: RecName: Full=Endonuclease [Nicotiana tabacum]	NA	NA	NA
TR10846|c0_g1	-1.50146	-0.444119	0.658176	0.894374	NA	NA	NA	NA
TR10847|c0_g1	-2.54311	-0.136379	0.0458265	0.160952	NA	NA	NA	NA
TR10848|c0_g1	-0.813531	-0.359058	0.691904	0.919867	NA	NA	NA	NA
TR10849|c0_g1	0.847228	-0.626593	1	1	NA	NA	NA	NA
TR1084|c0_g1	0.360259	1.78141	0.448861	0.733618	NA	NA	NA	NA
TR10850|c0_g1	-1.68408	0.183783	0.196126	0.446289	NA	NA	NA	NA
TR10851|c0_g1	0.0289406	-0.725083	1	1	NA	NA	NA	NA
TR10852|c0_g1	-2.57158	-0.726668	0.536501	0.804796	NA	NA	NA	NA
TR10853|c0_g1	-0.103684	-0.368127	1	1	gi|121852|sp|P13860.1|GUX1_PHACH|RecName: Full=Exoglucanase 1; AltName: Full=1,4-beta-cellobiohydrolase; AltName: Full=Exocellobiohydrolase I; AltName: Full=Exoglucanase I; Flags: Precursor [Phanerochaete chrysosporium]	NA	|GO:0004553|GO:0005576|GO:0005975|GO:0030248	NA
TR10854|c0_g1	-0.419623	-0.444755	1	1	NA	NA	NA	NA
TR10855|c0_g1	0.872565	0.178606	0.493025	0.77836	NA	NA	NA	NA
TR10856|c0_g1	0.33118	-0.136882	1	1	NA	NA	NA	NA
TR10857|c0_g1	-0.92758	-0.353835	0.734722	0.94494	NA	NA	NA	NA
TR10858|c0_g1	-0.419706	-0.444755	1	1	NA	NA	NA	NA
TR10859|c0_g1	0.0776874	-0.535677	1	1	NA	NA	NA	NA
TR10860|c0_g1	-1.37851	0.235471	0.235011	0.50311	NA	NA	NA	NA
TR10862|c0_g1	0.0431773	-0.531278	1	1	NA	NA	NA	NA
TR10863|c0_g1	0.462714	-0.282027	1	1	NA	NA	NA	ORTHOMCL4417 (2 genes,2 taxa):
TR10864|c0_g1	1.23263	0.162748	0.332872	0.617538	NA	NA	NA	NA
TR10866|c0_g1	3.31227	-0.612147	0.164892	0.396714	NA	NA	NA	NA
TR10867|c0_g1	0.118113	-0.523788	1	1	NA	NA	NA	NA
TR10868|c0_g1	-0.00114055	-0.721762	1	1	NA	NA	NA	NA
TR10869|c0_g1	0.130297	0.37775	1	1	NA	NA	NA	NA
TR1086|c0_g1	0.0465198	0.0492745	1	1	NA	NA	NA	NA
TR10870|c0_g1	-3.48938	-0.534001	0.143772	0.361724	NA	NA	NA	NA
TR10871|c0_g1	-4.05363	-0.357606	0.0316698	0.121707	NA	NA	NA	NA
TR10872|c0_g1	1.22834	-0.292093	0.719209	0.934841	NA	NA	NA	NA
TR10873|c0_g1	-1.30183	-0.532444	0.693796	0.919867	NA	NA	NA	NA
TR10874|c0_g1	0.0336333	-0.717664	1	1	NA	NA	NA	NA
TR10875|c0_g1	1.28796	0.171021	0.256669	0.530366	NA	NA	NA	NA
TR10876|c0_g1	0.690852	-0.0763875	0.579858	0.838349	NA	NA	NA	NA
TR10877|c0_g1	0.963612	-0.355669	0.707355	0.928192	NA	NA	NA	NA
TR10878|c0_g1	-3.80726	-0.443282	0.0625863	0.202661	NA	NA	NA	NA
TR10879|c0_g1	-1.62239	-0.43667	0.396171	0.684195	NA	NA	NA	NA
TR10880|c0_g1	-4.17547	-0.292504	0.0633724	0.204412	NA	NA	NA	NA
TR10881|c0_g1	-0.37653	0.94835	0.568341	0.828767	NA	NA	NA	NA
TR10882|c0_g1	-0.550996	0.266585	0.683734	0.914269	NA	NA	NA	NA
TR10883|c0_g1	2.34508	-0.216093	0.189664	0.436698	NA	NA	NA	NA
TR10884|c0_g1	-4.58659	-0.259133	0.102324	0.287818	NA	NA	NA	NA
TR10884|c0_g2	0.0335815	-0.717664	1	1	NA	NA	NA	NA
TR10886|c0_g1	0.834565	-0.61758	1	1	NA	NA	NA	NA
TR10887|c0_g1	-0.855619	0.656793	0.400521	0.689106	NA	NA	NA	NA
TR10888|c0_g1	-1.71568	-0.431201	0.456759	0.742256	NA	NA	NA	NA
TR10889|c0_g1	-0.690054	-0.620237	1	1	NA	NA	NA	NA
TR1088|c0_g1	-0.465879	6.78752	0.0433541	0.154215	gi|31077057|sp|Q92363.1|YEJL_SCHPO|RecName: Full=Uncharacterized protein C31G5.21 [Schizosaccharomyces pombe 972h-]	|K13120	NA	ORTHOMCL9416 (2 genes,2 taxa):
TR10890|c0_g1	0.834509	-0.61758	1	1	NA	NA	NA	NA
TR10891|c0_g1	-0.830254	0.884861	0.21794	0.480128	NA	NA	NA	NA
TR10892|c0_g1	0.0483004	-0.51719	1	1	NA	NA	NA	NA
TR10893|c0_g1	-2.05847	-0.283688	0.275848	0.54896	NA	NA	NA	NA
TR10894|c0_g1	-0.484997	0.153719	0.83523	1	NA	NA	|GO:0005515	NA
TR10895|c0_g1	1.34616	-0.536319	0.635096	0.883544	NA	NA	NA	NA
TR10896|c0_g1	-3.13748	-0.621594	0.250104	0.521733	NA	NA	NA	NA
TR10897|c0_g1	-1.74851	-0.363829	0.449912	0.734478	NA	NA	NA	NA
TR10898|c0_g1	-0.720141	-0.62372	1	1	NA	NA	NA	NA
TR10899|c0_g1	0.925011	-0.361969	0.703532	0.925833	NA	NA	NA	NA
TR1089|c0_g1	0.433621	-0.00513947	0.61696	0.871756	NA	NA	NA	NA
TR108|c0_g1	0.057714	0.327063	1	1	NA	NA	NA	ORTHOMCL2911 (2 genes,2 taxa):
TR10900|c0_g1	0.0776051	-0.535677	1	1	NA	NA	NA	NA
TR10901|c0_g1	-3.13748	-0.621594	0.250104	0.521733	NA	NA	NA	NA
TR10902|c0_g1	3.57867	-0.529494	0.125104	0.33173	NA	NA	NA	NA
TR10903|c0_g1	1.35426	-0.523352	0.629654	0.880002	NA	NA	NA	NA
TR10904|c0_g1	-1.23572	-0.531367	0.625104	0.877693	NA	NA	NA	NA
TR10905|c0_g1	1.9901	-0.3685	0.286966	0.561859	NA	NA	NA	NA
TR10906|c0_g1	-1.24444	-0.534644	0.64514	0.887093	gi|67460721|sp|O82485.1|OPT7_ARATH|RecName: Full=Oligopeptide transporter 7; Short=AtOPT7 [Arabidopsis thaliana]	NA	|GO:0055085	NA
TR10908|c0_g1	-0.490525	-0.439496	1	1	NA	NA	NA	NA
TR10909|c0_g1	0.444564	-0.276655	1	1	NA	NA	NA	ORTHOMCL7435 (2 genes,2 taxa):
TR1090|c0_g1	-0.336213	3.44507	0.311029	0.59162	NA	|K10740	|GO:0003677|GO:0005634|GO:0006260|GO:0006281|GO:0006310	ORTHOMCL4934 (2 genes,2 taxa):
TR10910|c0_g1	-3.13748	-0.621594	0.250104	0.521733	NA	NA	NA	NA
TR10911|c0_g1	0.228103	-0.522522	1	1	NA	NA	NA	NA
TR10912|c0_g1	3.28147	-0.61622	0.297063	0.57497	NA	NA	NA	NA
TR10913|c0_g1	1.99011	-0.3685	0.286953	0.561859	NA	NA	NA	NA
TR10914|c0_g1	-3.13748	-0.621594	0.250104	0.521733	NA	NA	NA	NA
TR10915|c0_g1	0.572532	-0.441414	1	1	NA	NA	NA	NA
TR10916|c0_g1	-2.32201	0.118828	0.0717103	0.223837	NA	NA	NA	NA
TR10917|c0_g1	-1.61014	-0.446099	0.377388	0.665759	NA	NA	NA	NA
TR10918|c0_g1	0.0366744	-0.537483	1	1	gi|1352182|sp|P00184.2|CP1A1_MOUSE|RecName: Full=Cytochrome P450 1A1; AltName: Full=CYPIA1; AltName: Full=Cytochrome P450-P1 [Mus musculus]	NA	|GO:0005506|GO:0016705|GO:0020037|GO:0055114	NA
TR1091|c0_g1	-0.435665	-0.448196	1	1	NA	NA	NA	NA
TR10920|c0_g1	0.07281	-0.357906	1	1	NA	NA	NA	NA
TR10921|c0_g1	0.0592578	-0.359177	1	1	NA	NA	NA	NA
TR10922|c0_g1	2.02677	-0.364568	0.225158	0.490335	NA	NA	NA	NA
TR10923|c0_g1	-0.00187483	-0.721762	1	1	NA	NA	NA	NA
TR10924|c0_g1	2.46303	-0.208834	0.0824035	0.246938	NA	NA	NA	NA
TR10925|c0_g1	1.4902	-0.211418	0.297764	0.575693	NA	NA	NA	NA
TR10926|c0_g1	-0.339339	-0.446935	1	1	NA	NA	NA	NA
TR10927|c0_g1	0.720996	-0.625121	1	1	NA	NA	NA	NA
TR10928|c0_g1	-0.480643	-0.449987	1	1	NA	NA	NA	NA
TR10928|c0_g2	0.430023	-0.287202	1	1	NA	NA	NA	NA
TR10929|c0_g1	0.0516979	-0.527995	1	1	NA	NA	NA	NA
TR1092|c0_g1	-1.23247	-0.536841	0.636962	0.884612	NA	NA	NA	NA
TR10930|c0_g1	-1.30181	-0.532444	0.693773	0.919867	NA	NA	NA	NA
TR10931|c0_g1	-2.63256	-0.72218	0.540562	0.806527	NA	NA	NA	NA
TR10931|c0_g2	-0.122044	-0.138288	1	1	NA	NA	NA	NA
TR10932|c0_g1	-3.72365	-0.450891	0.17413	0.411938	NA	NA	|GO:0046872	NA
TR10933|c0_g1	-0.473061	-0.443838	1	1	NA	NA	NA	NA
TR10934|c0_g1	0.0613949	-0.720993	1	1	NA	NA	NA	NA
TR10935|c0_g1	0.168088	-0.531668	1	1	NA	NA	NA	NA
TR10936|c0_g1	-1.60782	-0.442123	0.377988	0.66629	NA	NA	NA	NA
TR10937|c0_g1	0.955366	-0.357835	0.693293	0.919867	NA	NA	NA	NA
TR10938|c0_g2	-0.643116	-0.354917	1	1	NA	NA	NA	NA
TR10939|c0_g1	-0.721788	-0.614693	1	1	NA	NA	NA	NA
TR1093|c0_g1	-3.42186	1.47637	3.17e-06	6e-05	NA	NA	NA	NA
TR10940|c0_g1	-1.24813	-0.0072401	0.252456	0.525428	NA	NA	NA	NA
TR10941|c0_g1	0.455595	-0.278802	1	1	NA	NA	NA	NA
TR10942|c0_g1	1.35426	-0.523352	0.629667	0.880002	NA	NA	NA	NA
TR10943|c0_g1	0.0465576	-0.727325	1	1	NA	NA	NA	NA
TR10945|c0_g1	-0.596734	-0.622464	1	1	NA	NA	NA	NA
TR10946|c0_g1	-1.91738	-0.3604	0.230906	0.498166	NA	NA	NA	NA
TR10947|c0_g1	0.772894	-0.628417	1	1	NA	NA	NA	NA
TR10948|c0_g1	0.553502	-0.435426	1	1	NA	NA	NA	NA
TR10949|c0_g1	-3.11764	-0.627117	0.265903	0.539296	NA	NA	NA	NA
TR1094|c0_g1	2.68844	-0.723899	0.506457	0.782624	NA	NA	NA	NA
TR10950|c0_g1	0.598866	-0.434155	1	1	NA	NA	NA	NA
TR10951|c0_g1	0.0582696	-0.363119	1	1	NA	NA	NA	NA
TR10952|c0_g1	-3.11787	-0.627117	0.265698	0.539296	NA	NA	NA	NA
TR10953|c0_g1	-0.720791	-0.629985	1	1	NA	NA	NA	NA
TR10954|c0_g1	-0.570751	-0.211318	1	1	NA	NA	NA	NA
TR10955|c0_g1	1.72182	-0.447676	0.404876	0.693498	NA	NA	NA	NA
TR10956|c0_g1	0.068334	-0.362929	1	1	gi|74704124|sp|Q4PFV5.1|DPOE_USTMA|RecName: Full=DNA polymerase epsilon catalytic subunit A; AltName: Full=DNA polymerase II subunit A [Ustilago maydis 521]	NA	NA	ORTHOMCL4481 (2 genes,2 taxa):
TR10957|c0_g1	-0.734014	-0.627767	1	1	NA	NA	NA	NA
TR10958|c0_g1	-0.441758	7.83403	0.0507667	0.173655	gi|182636685|sp|Q7RVI1.2|RS5_NEUCR|RecName: Full=40S ribosomal protein S5 [Neurospora crassa OR74A]	|K02989	NA	ORTHOMCL6241 (2 genes,2 taxa):
TR10959|c0_g1	0.41994	-0.293229	1	1	NA	NA	NA	ORTHOMCL5832 (2 genes,2 taxa):
TR1095|c0_g1	0.900497	-0.360319	0.710395	0.929667	NA	NA	NA	NA
TR10960|c0_g1	-2.62536	-0.724425	0.507069	0.782624	NA	NA	NA	NA
TR10961|c0_g1	-1.24447	-0.534644	0.645197	0.887093	NA	NA	NA	NA
TR10962|c0_g1	-0.344452	0.15359	0.82411	1	NA	NA	NA	NA
TR10964|c0_g1	-0.0370987	6.77181	0.882669	1	gi|338818314|sp|P0CP29.1|NPC2_CRYNB|RecName: Full=Phosphatidylglycerol/phosphatidylinositol transfer protein; Short=PG/PI-TP; Flags: Precursor [Cryptococcus neoformans var. neoformans B-3501A]	NA	NA	ORTHOMCL5958 (2 genes,2 taxa):
TR10965|c0_g1	2.7413	5.05752	2.88e-14	4.27e-12	NA	NA	NA	NA
TR10965|c0_g2	2.36305	8.96981	1.63e-26	2.34e-23	NA	NA	NA	NA
TR10966|c0_g1	0.0758259	-0.361149	1	1	NA	NA	NA	NA
TR10967|c0_g1	0.0802998	0.159027	1	1	NA	NA	NA	NA
TR10968|c0_g1	1.28015	4.69153	2.63e-06	5.1e-05	NA	NA	NA	NA
TR10969|c0_g1	-0.614343	0.61914	0.629819	0.880004	NA	NA	NA	NA
TR1096|c0_g1	-0.0447156	1.06207	1	1	NA	NA	NA	NA
TR10970|c0_g1	-1.15402	-0.274138	0.552771	0.81541	NA	NA	NA	NA
TR10970|c1_g1	0.309955	1.28082	0.55059	0.814572	NA	NA	NA	NA
TR10970|c2_g1	-0.353177	-0.284049	1	1	NA	NA	NA	NA
TR10971|c0_g1	-0.0676421	7.9557	0.75806	0.960015	gi|232034|sp|P30151.3|EF1B_XENLA|RecName: Full=Elongation factor 1-beta; Short=EF-1-beta; AltName: Full=p30 [Xenopus laevis]	|K03232	|GO:0003746|GO:0005853|GO:0006414	ORTHOMCL8801 (2 genes,2 taxa):
TR10972|c0_g1	0.0431919	-0.531278	1	1	NA	NA	NA	NA
TR10973|c0_g1	1.89286	-0.0647334	0.162373	0.391988	NA	NA	NA	NA
TR10974|c0_g1	-0.273306	0.595783	0.856955	1	NA	NA	NA	NA
TR10976|c0_g1	-1.51757	0.128895	0.252236	0.525064	NA	NA	NA	NA
TR10977|c0_g1	-4.03192	-0.365167	0.0415828	0.14972	NA	NA	NA	NA
TR10978|c0_g1	-2.14597	-0.289918	0.150506	0.372585	NA	NA	NA	NA
TR10979|c0_g1	-1.02107	-0.0702572	0.565283	0.825713	NA	NA	NA	NA
TR1097|c0_g1	-2.12714	-0.282803	0.1901	0.437332	gi|81637556|sp|O34371.1|YTET_BACSU|RecName: Full=Putative oxidoreductase YteT; Flags: Precursor [Bacillus subtilis subsp. subtilis str. 168]	NA	|GO:0008152|GO:0016491|GO:0055114	NA
TR1097|c0_g2	0.803228	-0.630635	1	1	gi|81637556|sp|O34371.1|YTET_BACSU|RecName: Full=Putative oxidoreductase YteT; Flags: Precursor [Bacillus subtilis subsp. subtilis str. 168]	NA	|GO:0008152|GO:0016491|GO:0055114	NA
TR10980|c0_g1	1.12799	7.58522	1.31e-05	0.000203862	NA	NA	NA	NA
TR10981|c0_g1	0.95132	-0.367872	0.728062	0.941208	NA	NA	NA	NA
TR10982|c0_g1	-1.05199	-0.066445	0.415554	0.704752	NA	NA	NA	NA
TR10983|c0_g1	-0.497403	5.0278	0.042974	0.153264	gi|6094003|sp|O75000.1|RL12_SCHPO|RecName: Full=60S ribosomal protein L12 [Schizosaccharomyces pombe 972h-]	|K02870	|GO:0003735|GO:0005840|GO:0006412	NA
TR10983|c1_g1	-0.383817	7.32248	0.0900235	0.262855	gi|30316286|sp|Q9C285.1|RL12_NEUCR|RecName: Full=60S ribosomal protein L12 [Neurospora crassa OR74A]	|K02870	NA	ORTHOMCL6426 (2 genes,2 taxa):
TR10984|c0_g1	-1.45313	1.55472	0.0139389	0.0651627	NA	NA	NA	NA
TR10985|c0_g1	0.464627	0.170173	0.808482	0.992162	NA	NA	NA	NA
TR10985|c1_g1	-0.052928	1.01367	1	1	NA	NA	NA	NA
TR10986|c0_g1	-0.277162	7.90101	0.203286	0.457309	gi|30316294|sp|Q9P720.1|RL16_NEUCR|RecName: Full=60S ribosomal protein L16; AltName: Full=Cytoplasmic ribosomal protein 46 [Neurospora crassa OR74A]	|K02872	|GO:0003735|GO:0005840|GO:0006412	ORTHOMCL7247 (2 genes,2 taxa):
TR10987|c0_g1	-0.890549	-0.150892	0.511593	0.785388	gi|158706408|sp|A2BGL3.1|WSCD2_DANRE|RecName: Full=WSC domain-containing protein 2 [Danio rerio]	NA	NA	NA
TR10988|c0_g1	-1.90404	-0.359698	0.222873	0.486885	NA	NA	NA	NA
TR10989|c0_g1	-1.23244	-0.536841	0.637138	0.884612	NA	NA	NA	NA
TR10990|c0_g1	2.03185	-0.351261	0.25303	0.526134	NA	NA	NA	NA
TR10991|c0_g1	0.405002	0.828053	0.647641	0.887977	NA	NA	NA	NA
TR10992|c0_g1	-0.414603	-0.44039	1	1	NA	NA	NA	NA
TR10993|c0_g1	1.93544	0.45311	0.0269233	0.107588	NA	NA	NA	NA
TR10994|c0_g1	1.1546	5.62033	2.18e-06	4.34e-05	gi|24638123|sp|O14295.1|PLR1_SCHPO|RecName: Full=Pyridoxal reductase; Short=PL reductase; Short=PL-red [Schizosaccharomyces pombe 972h-]	|K05275	NA	NA
TR10994|c1_g1	1.35136	4.30992	1.14e-07	3.33e-06	gi|24638123|sp|O14295.1|PLR1_SCHPO|RecName: Full=Pyridoxal reductase; Short=PL reductase; Short=PL-red [Schizosaccharomyces pombe 972h-]	|K05275	NA	NA
TR10995|c0_g1	-1.22499	-0.529555	0.641263	0.885471	NA	NA	NA	NA
TR10996|c0_g1	0.710265	-0.215939	1	1	NA	NA	NA	NA
TR10997|c0_g1	-0.805429	2.15801	0.0859921	0.254979	NA	NA	NA	ORTHOMCL8491 (2 genes,2 taxa):
TR10998|c0_g1	-1.23572	-0.531367	0.625104	0.877693	NA	NA	NA	NA
TR10999|c0_g1	1.66768	-0.442769	0.419745	0.707332	NA	NA	NA	NA
TR1099|c0_g1	0.8921	0.614419	0.433309	0.717821	NA	NA	NA	NA
TR1099|c0_g2	-0.727955	0.539946	0.653348	0.891298	NA	NA	NA	NA
TR109|c0_g1	2.68827	-0.723899	0.506635	0.782624	gi|126283|sp|P21764.1|LIG3_PHACH|RecName: Full=Ligninase LG3; AltName: Full=Diarylpropane peroxidase; AltName: Full=Lignin peroxidase; Flags: Precursor [Phanerochaete chrysosporium]	NA	NA	NA
TR11000|c0_g1	-2.93052	0.101862	0.050235	0.172379	NA	NA	NA	NA
TR11001|c0_g1	-2.11758	6.95535	1.19e-11	9.84e-10	NA	NA	NA	NA
TR11001|c1_g1	-2.36188	6.3051	6.35e-13	6.78e-11	NA	NA	NA	NA
TR11001|c2_g1	-4.77348	-0.0673558	0.027781	0.110385	NA	NA	NA	NA
TR11002|c0_g1	0.318779	4.37719	0.271611	0.544473	NA	NA	NA	NA
TR11002|c0_g2	-0.602363	5.45437	0.0250951	0.102099	NA	NA	NA	NA
TR11003|c0_g1	-0.276347	-0.272795	1	1	gi|391358192|sp|Q7Z9H9.3|FIG4_SCHPO|RecName: Full=Polyphosphoinositide phosphatase; AltName: Full=Phosphatidylinositol 3,5-bisphosphate 5-phosphatase [Schizosaccharomyces pombe 972h-]	NA	|GO:0042578	NA
TR11004|c0_g1	-0.580853	-0.199372	0.752411	0.95579	NA	NA	NA	NA
TR11005|c0_g1	0.765321	5.82091	0.000970333	0.00754806	gi|1730843|sp|P53849.1|GIS2_YEAST|RecName: Full=Zinc finger protein GIS2 [Saccharomyces cerevisiae S288c]	|K09250	|GO:0003676|GO:0008270	NA
TR11005|c0_g2	-0.820729	5.3955	0.00167618	0.0118661	gi|1730843|sp|P53849.1|GIS2_YEAST|RecName: Full=Zinc finger protein GIS2 [Saccharomyces cerevisiae S288c]	|K09250	|GO:0003676|GO:0008270	NA
TR11006|c0_g1	0.224112	0.425067	0.843044	1	NA	NA	NA	NA
TR11007|c0_g1	-0.446675	0.050218	0.620127	0.874465	NA	NA	NA	NA
TR11008|c0_g1	1.81182	-0.373684	0.505332	0.782624	NA	NA	NA	NA
TR11009|c0_g1	-2.34884	1.61925	4.12e-05	0.000540956	NA	NA	NA	ORTHOMCL5171 (2 genes,2 taxa):
TR1100|c0_g1	-2.6422	-0.718853	0.505981	0.782624	NA	NA	NA	NA
TR11010|c0_g1	1.30845	-0.00576547	0.447266	0.732183	NA	NA	NA	NA
TR11011|c0_g1	-3.48825	-0.531801	0.172375	0.409087	NA	NA	NA	NA
TR11012|c0_g1	0.729791	-0.205003	0.770804	0.966928	NA	NA	NA	NA
TR11013|c0_g1	-0.984499	0.421055	0.28645	0.561163	NA	NA	NA	NA
TR11014|c0_g1	0.380906	4.6505	0.125202	0.331929	NA	NA	NA	ORTHOMCL7883 (2 genes,2 taxa):
TR11014|c1_g1	0.275855	2.42728	0.491357	0.776428	NA	NA	NA	NA
TR11015|c0_g1	-3.18671	-0.618286	0.289805	0.56511	NA	NA	NA	NA
TR11016|c0_g1	0.344738	0.586653	0.86596	1	NA	NA	NA	NA
TR11017|c0_g1	0.402058	0.28216	0.830456	1	NA	NA	NA	NA
TR11018|c0_g1	0.944599	-0.356372	0.689282	0.919042	NA	NA	NA	NA
TR11019|c0_g1	-0.867087	0.482274	0.449101	0.733961	NA	NA	NA	NA
TR1101|c0_g1	0.455922	0.15775	0.625946	0.878269	NA	NA	NA	NA
TR11020|c0_g1	0.201724	0.678396	0.853848	1	gi|212288568|sp|Q7LL04.2|YQK1_SCHPO|RecName: Full=UPF0676 protein C1494.01 [Schizosaccharomyces pombe 972h-]	NA	NA	ORTHOMCL8062 (2 genes,2 taxa):
TR11021|c0_g1	-0.74474	-0.62447	1	1	NA	NA	NA	NA
TR11022|c0_g1	-0.720799	-0.629985	1	1	NA	NA	NA	NA
TR11023|c0_g1	-0.331543	1.81419	0.428178	0.713921	NA	NA	NA	NA
TR11024|c0_g1	-4.25239	-0.287161	0.0358591	0.133964	NA	NA	NA	NA
TR11025|c0_g1	-0.919024	-0.134413	0.552592	0.81538	gi|1169064|sp|P80441.1|COX3_RHIST|RecName: Full=Cytochrome c oxidase subunit 3; AltName: Full=Cytochrome c oxidase polypeptide III (mitochondrion) [Rhizopus stolonifer]	|K02262	|GO:0015002|GO:0016020	ORTHOMCL9367 (2 genes,2 taxa):
TR11026|c0_g1	-5.31293	0.219748	0.000286707	0.00275719	NA	NA	NA	NA
TR11026|c1_g1	-1.09416	-0.28878	0.513892	0.786894	NA	NA	|GO:0005515	NA
TR11027|c0_g1	-2.64221	-0.718853	0.505986	0.782624	gi|26394364|sp|O59827.1|GST2_SCHPO|RecName: Full=Glutathione S-transferase 2; AltName: Full=GST-II [Schizosaccharomyces pombe 972h-]	NA	|GO:0005515	NA
TR11028|c0_g1	-0.28304	1.20172	0.702251	0.92513	NA	NA	NA	NA
TR11029|c0_g1	-0.892184	1.12785	0.160623	0.389313	NA	NA	NA	NA
TR11030|c0_g1	-0.439561	0.747594	0.627114	0.878758	NA	NA	NA	NA
TR11031|c0_g1	-0.564181	0.370857	0.657711	0.894189	gi|298351739|sp|A1D1W1.1|MNS1B_NEOFI|RecName: Full=Probable mannosyl-oligosaccharide alpha-1,2-mannosidase 1B; AltName: Full=Class I alpha-mannosidase 1B; AltName: Full=Man(9)-alpha-mannosidase 1B; Flags: Precursor [Neosartorya fischeri NRRL 181]	NA	|GO:0004571|GO:0005509|GO:0016020	NA
TR11032|c0_g1	0.61005	-0.0739446	0.775257	0.970111	NA	NA	NA	NA
TR11033|c0_g1	1.89508	-0.0742306	0.130807	0.341128	NA	NA	NA	NA
TR11034|c0_g1	0.69966	-0.216412	0.766608	0.964664	NA	NA	NA	NA
TR11035|c0_g1	-1.74954	-0.0686463	0.124302	0.330931	NA	NA	NA	NA
TR11036|c0_g1	-2.99152	0.0493077	0.0203879	0.0870871	NA	NA	NA	NA
TR11037|c0_g1	-1.38425	-0.205203	0.321694	0.604278	NA	NA	NA	NA
TR11038|c0_g1	-1.89094	-0.369025	0.411912	0.700776	NA	NA	NA	NA
TR11039|c0_g1	0.367266	0.739837	0.726718	0.940527	NA	NA	NA	NA
TR11039|c0_g2	-2.57121	-0.726668	0.536793	0.804796	NA	NA	NA	NA
TR1103|c0_g1	1.37254	0.890942	0.0259985	0.105058	NA	NA	NA	NA
TR1103|c1_g1	1.18273	0.112894	0.351903	0.635968	NA	NA	NA	NA
TR11040|c0_g1	-3.13353	-0.623819	0.264555	0.538869	NA	NA	NA	NA
TR11041|c0_g1	0.855685	0.00285061	0.578533	0.837125	NA	NA	NA	NA
TR11042|c0_g1	1.51726	0.0415999	0.145297	0.36421	NA	NA	NA	NA
TR11043|c0_g1	0.304563	-0.0145885	1	1	NA	NA	NA	NA
TR11044|c0_g1	-1.10854	-0.295875	0.739343	0.948026	NA	NA	NA	NA
TR11045|c0_g1	0.0760462	-0.204859	1	1	NA	NA	NA	NA
TR11046|c0_g1	1.19706	-0.0662906	0.358296	0.644295	NA	NA	NA	NA
TR11047|c0_g1	-1.8988	-0.356262	0.225702	0.490823	NA	NA	NA	NA
TR11048|c0_g1	-1.17607	0.207274	0.442078	0.726775	NA	NA	NA	NA
TR11049|c0_g1	-4.05228	-0.360849	0.0337982	0.128137	NA	NA	NA	NA
TR1104|c0_g1	-1.50917	0.317055	0.118945	0.321723	NA	NA	NA	NA
TR11050|c0_g1	-1.33717	-0.208779	0.324886	0.607287	NA	NA	NA	NA
TR11051|c0_g1	1.35585	-0.528849	0.625277	0.877693	NA	NA	NA	NA
TR11052|c0_g1	2.43749	4.08261	2.09e-13	2.47e-11	NA	NA	NA	NA
TR11053|c0_g1	-0.426326	-0.0657648	0.776733	0.971511	NA	NA	NA	NA
TR11054|c0_g1	-0.153743	0.502613	0.856034	1	NA	NA	NA	NA
TR11055|c0_g1	-0.580584	0.117571	0.652236	0.890305	NA	NA	NA	NA
TR11056|c0_g1	-0.0271658	1.24885	1	1	NA	NA	NA	NA
TR11057|c0_g1	0.927093	-0.138516	0.552646	0.81538	NA	NA	NA	NA
TR11058|c0_g1	-0.0834064	0.421003	1	1	gi|121852|sp|P13860.1|GUX1_PHACH|RecName: Full=Exoglucanase 1; AltName: Full=1,4-beta-cellobiohydrolase; AltName: Full=Exocellobiohydrolase I; AltName: Full=Exoglucanase I; Flags: Precursor [Phanerochaete chrysosporium]	|K01225	|GO:0004553|GO:0005975	NA
TR11059|c0_g1	-0.835486	-0.357084	0.698628	0.922912	NA	NA	NA	NA
TR1105|c0_g1	2.70056	-0.720401	0.50805	0.782624	NA	NA	NA	NA
TR11060|c0_g1	0.545443	-0.443397	1	1	NA	NA	NA	NA
TR11061|c0_g1	-1.50174	-0.444119	0.658078	0.894374	gi|82241827|sp|Q802Y8.1|ZB16A_DANRE|RecName: Full=Zinc finger and BTB domain-containing protein 16-A; AltName: Full=Promyelocytic leukemia zinc finger protein-A; AltName: Full=Zinc finger protein PLZF-A [Danio rerio]	NA	NA	NA
TR11062|c0_g1	-0.717969	1.21136	0.24229	0.512552	NA	NA	NA	NA
TR11063|c0_g1	0.116714	-0.719741	1	1	NA	NA	NA	NA
TR11064|c0_g1	-0.794396	-0.351856	0.711115	0.930003	NA	NA	NA	NA
TR11065|c0_g1	-0.941759	-0.351664	0.731594	0.943054	NA	NA	|GO:0008080	NA
TR11066|c0_g1	-1.13992	0.881384	0.129503	0.339017	NA	NA	NA	NA
TR11067|c0_g1	-1.00248	0.421676	0.270401	0.544271	gi|50403723|sp|P19355.2|GUX1_HYPRU|RecName: Full=Exoglucanase 1; AltName: Full=1,4-beta-cellobiohydrolase; AltName: Full=Exocellobiohydrolase; AltName: Full=Exoglucanase I; Flags: Precursor [Trichoderma viride]	NA	|GO:0004553|GO:0005576|GO:0005975|GO:0030248	NA
TR11068|c0_g1	-0.667627	-0.203458	0.769309	0.966307	NA	NA	NA	NA
TR11069|c0_g1	-3.48937	-0.534001	0.143786	0.361724	NA	NA	NA	NA
TR1106|c0_g1	-4.03191	-0.365167	0.0415894	0.149722	NA	NA	NA	NA
TR11070|c0_g1	2.68829	-0.723899	0.506621	0.782624	NA	NA	NA	NA
TR11071|c0_g1	0.0768508	-0.522705	1	1	NA	NA	NA	NA
TR11071|c0_g2	-0.153246	-0.136437	1	1	NA	NA	NA	NA
TR11072|c0_g1	0.93816	0.323096	0.261402	0.53675	NA	NA	NA	NA
TR11073|c0_g1	-3.33785	0.224235	0.00340427	0.0212268	NA	NA	|GO:0004671|GO:0006481|GO:0016021	ORTHOMCL9044 (2 genes,2 taxa):
TR11074|c0_g1	-2.80257	-0.0224577	0.0667198	0.212117	NA	NA	NA	NA
TR11075|c0_g1	-3.13353	-0.623819	0.26453	0.538869	NA	NA	NA	NA
TR11076|c1_g1	0.446828	0.408548	0.68854	0.918332	NA	NA	NA	NA
TR11077|c0_g1	-1.27156	-0.529164	0.641891	0.885471	NA	NA	NA	NA
TR11078|c0_g1	-0.628335	0.285852	0.48935	0.774406	NA	NA	NA	NA
TR11079|c0_g1	-0.212091	-0.281403	1	1	NA	NA	NA	NA
TR1107|c0_g1	-0.595622	0.793416	0.33019	0.614112	NA	NA	NA	NA
TR11080|c0_g1	-1.54771	-0.447561	0.65483	0.892141	NA	NA	NA	NA
TR11081|c0_g1	-0.839407	0.162635	0.730192	0.942528	NA	NA	NA	NA
TR11082|c0_g1	-3.8025	-0.445463	0.0668511	0.212396	NA	NA	NA	NA
TR11083|c0_g1	-0.737495	2.92765	0.0370276	0.137378	NA	NA	NA	ORTHOMCL8752 (2 genes,2 taxa):
TR11084|c0_g1	3.20344	-0.619711	0.250104	0.521733	gi|3929357|sp|O13345.1|ORDA_ASPPA|RecName: Full=O-methylsterigmatocystin oxidoreductase; Short=OMST oxidoreductase; AltName: Full=Aflatoxin B synthase; AltName: Full=Aflatoxin biosynthesis protein Q; AltName: Full=Cytochrome P450 64 [Aspergillus parasiticus]	NA	|GO:0005506|GO:0016705|GO:0020037|GO:0055114	NA
TR11085|c0_g1	-0.728086	2.1098	0.099728	0.282661	gi|1730753|sp|P53933.1|APP1_YEAST|RecName: Full=Phosphatidate phosphatase APP1; Short=PAP; AltName: Full=Actin patch protein 1 [Saccharomyces cerevisiae S288c]	NA	NA	ORTHOMCL9139 (2 genes,2 taxa):
TR11086|c0_g1	-0.491071	0.45383	0.547866	0.812552	NA	NA	NA	NA
TR11087|c0_g1	-3.2548	0.71499	0.000812145	0.00656582	gi|130582|sp|P10978.1|POLX_TOBAC|RecName: Full=Retrovirus-related Pol polyprotein from transposon TNT 1-94; Includes: RecName: Full=Protease; Includes: RecName: Full=Reverse transcriptase; Includes: RecName: Full=Endonuclease [Nicotiana tabacum]	NA	NA	NA
TR11088|c0_g1	1.42988	-0.21914	0.525663	0.798823	NA	NA	NA	NA
TR11089|c0_g2	-4.39338	-0.21424	0.0413812	0.14926	NA	NA	NA	NA
TR1108|c0_g1	-0.234422	-0.13519	1	1	gi|74698341|sp|Q9P7V2.1|ABC4_SCHPO|RecName: Full=ATP-binding cassette transporter abc4; Short=ABC transporter abc4; AltName: Full=ATP-energized glutathione S-conjugate pump abc4; AltName: Full=Glutathione S-conjugate-transporting ATPase abc4 [Schizosaccharomyces pombe 972h-]	NA	NA	NA
TR11090|c0_g1	1.31183	-0.522799	0.699884	0.923731	NA	NA	NA	NA
TR11091|c0_g1	-1.41885	0.272508	0.161441	0.390637	NA	NA	NA	NA
TR11092|c0_g1	3.55719	-0.532956	0.143649	0.361724	NA	NA	NA	NA
TR11093|c0_g1	3.18435	-0.627243	0.262039	0.537018	NA	NA	NA	NA
TR11094|c0_g1	0.52738	-0.0768703	1	1	NA	NA	NA	NA
TR11095|c0_g1	-1.09621	0.399729	0.441653	0.726395	NA	NA	NA	NA
TR11096|c0_g1	-2.34503	-0.218009	0.168105	0.40168	gi|115637|sp|P17576.1|CARP_IRPLA|RecName: Full=Polyporopepsin; AltName: Full=Aspartic proteinase [Irpex lacteus]	NA	NA	NA
TR11097|c0_g1	-0.507929	0.134454	0.823548	1	NA	NA	NA	NA
TR11098|c0_g1	0.321129	-0.00498945	1	1	NA	NA	NA	NA
TR11099|c0_g1	0.826756	0.0112631	0.476986	0.761289	NA	NA	NA	NA
TR1109|c0_g1	0.789023	0.411445	0.391482	0.679438	NA	NA	NA	NA
TR110|c0_g1	-0.45899	-0.45216	1	1	NA	NA	NA	NA
TR11100|c0_g1	0.120142	1.5126	0.919116	1	NA	NA	NA	NA
TR11101|c0_g1	-3.20119	-0.616054	0.284402	0.558989	NA	NA	NA	NA
TR11102|c0_g1	1.37981	-0.0138705	0.145104	0.363837	NA	NA	NA	NA
TR11103|c0_g1	-0.610947	-0.213263	0.733478	0.943969	NA	NA	NA	ORTHOMCL7602 (2 genes,2 taxa):
TR11104|c0_g1	-0.89809	0.221675	0.53533	0.804796	NA	NA	NA	NA
TR11105|c0_g1	-0.302368	-0.292609	1	1	NA	NA	NA	NA
TR11106|c0_g1	-3.37027	-0.538394	0.350828	0.634945	NA	NA	NA	NA
TR11107|c0_g1	0.851098	1.4451	0.158948	0.386588	NA	NA	NA	NA
TR11108|c0_g1	-1.18145	-0.289479	0.561888	0.823259	NA	NA	NA	NA
TR11109|c0_g1	-1.90379	-0.35084	0.240939	0.510665	NA	NA	NA	NA
TR1110|c0_g1	1.1243	1.5783	0.0267604	0.107151	NA	NA	NA	NA
TR11110|c0_g1	-1.58241	-0.146098	0.209719	0.467612	NA	NA	NA	NA
TR11111|c0_g1	0.440233	-0.28983	1	1	NA	NA	NA	NA
TR11112|c0_g1	0.844003	1.34927	0.107275	0.297709	NA	NA	NA	NA
TR11113|c0_g1	0.819721	1.03127	0.254601	0.528502	gi|21431785|sp|P43294.2|MHK_ARATH|RecName: Full=Serine/threonine-protein kinase MHK [Arabidopsis thaliana]	NA	|GO:0004672|GO:0005524|GO:0006468	NA
TR11114|c0_g1	-1.0543	0.235403	0.236298	0.504587	NA	NA	NA	NA
TR11115|c0_g1	-1.05462	1.38896	0.0512646	0.175005	NA	NA	NA	NA
TR11116|c0_g1	-0.280482	1.56775	0.683399	0.913987	NA	NA	NA	ORTHOMCL8911 (2 genes,2 taxa):
TR11117|c0_g1	1.93024	-0.369762	0.434429	0.718686	NA	NA	NA	NA
TR11118|c0_g1	-0.497848	0.238597	0.645729	0.887187	gi|74698590|sp|Q9Y7L2.1|BIN3D_SCHPO|RecName: Full=Probable RNA methyltransferase C2A9.10 [Schizosaccharomyces pombe 972h-]	NA	NA	NA
TR11119|c0_g1	0.42926	0.137977	0.718213	0.934311	NA	NA	NA	NA
TR1111|c1_g1	1.65099	-0.144403	0.224728	0.489748	NA	NA	NA	NA
TR11120|c0_g1	-2.01517	0.546827	0.00609239	0.033776	NA	NA	NA	ORTHOMCL6225 (2 genes,2 taxa):
TR11121|c0_g1	3.88533	-0.437436	0.0683608	0.215654	gi|292495625|sp|Q4WE86.2|AGALB_ASPFU|RecName: Full=Probable alpha-galactosidase B; AltName: Full=Melibiase B; Flags: Precursor [Aspergillus fumigatus Af293]	NA	NA	NA
TR11122|c0_g1	0.757461	-0.194957	0.753324	0.956626	NA	NA	NA	NA
TR11123|c0_g1	-1.84789	1.3312	0.0137912	0.0646635	NA	NA	|GO:0016021	NA
TR11124|c0_g1	-0.00830154	-0.0613108	1	1	NA	NA	NA	NA
TR11125|c0_g1	-2.14631	-0.275089	0.136554	0.35073	gi|23821814|sp|Q9P2E3.2|ZNFX1_HUMAN|RecName: Full=NFX1-type zinc finger-containing protein 1 [Homo sapiens]	NA	NA	NA
TR11126|c0_g1	-0.596148	0.00817659	0.806043	0.990978	NA	NA	NA	NA
TR11127|c0_g1	-3.51118	-0.528519	0.125583	0.332339	NA	NA	NA	NA
TR11128|c0_g1	-1.10318	-0.277176	0.462624	0.747379	NA	NA	NA	NA
TR11129|c0_g1	-0.470899	-0.0733803	0.761331	0.961992	NA	NA	NA	NA
TR1112|c0_g1	-1.20747	-0.532835	0.641996	0.885471	NA	NA	NA	NA
TR11130|c0_g1	-1.66944	-0.079128	0.256209	0.529998	NA	NA	NA	NA
TR11131|c0_g1	-0.924891	0.216547	0.227343	0.492998	NA	NA	NA	NA
TR11132|c0_g1	-1.08478	-0.28274	0.492151	0.777378	NA	NA	|GO:0005515	NA
TR11133|c0_g1	2.61105	-0.727983	0.534104	0.804574	NA	NA	NA	NA
TR11134|c0_g1	-0.293057	0.0592006	1	1	NA	NA	NA	NA
TR11135|c0_g1	-2.77375	-0.71552	0.556493	0.818361	NA	NA	NA	NA
TR11136|c0_g1	1.28138	0.160257	0.333498	0.618147	NA	NA	NA	NA
TR11137|c0_g1	-1.54778	-0.447561	0.654786	0.892141	NA	NA	NA	NA
TR11138|c0_g1	-1.61014	-0.446099	0.377371	0.665759	NA	NA	NA	NA
TR11139|c0_g1	0.95481	-0.132566	0.534318	0.804596	NA	NA	NA	NA
TR1113|c0_g1	0.0789463	-0.72324	1	1	NA	NA	NA	NA
TR1113|c0_g2	1.16036	-0.344805	0.572192	0.831925	NA	NA	NA	NA
TR11140|c0_g1	-0.592763	-0.208118	0.735447	0.945526	gi|121939243|sp|Q0R4L2.1|PDH3_LEUMG|RecName: Full=Pyranose dehydrogenase 3; Short=PDH 3; AltName: Full=Pyranose:quinone oxidoreductase 3; Flags: Precursor [Leucoagaricus meleagris]	NA	|GO:0016614|GO:0050660|GO:0055114	NA
TR11141|c0_g1	1.06604	0.0621138	0.191767	0.439638	gi|54040065|sp|P64264.1|Y1310_MYCBO|RecName: Full=Uncharacterized GMC-type oxidoreductase Mb1310 [Mycobacterium bovis AF2122/97]	NA	|GO:0016117|GO:0016614|GO:0016705|GO:0050660|GO:0055114	NA
TR11142|c0_g1	0.458065	-0.273225	1	1	NA	NA	NA	NA
TR11144|c0_g1	1.26904	-0.272077	0.478039	0.762692	NA	NA	NA	NA
TR11145|c0_g1	0.247356	0.70004	0.862253	1	gi|730065|sp|P25846.2|MSH1_YEAST|RecName: Full=DNA mismatch repair protein MSH1, mitochondrial; AltName: Full=MutS protein homolog 1; Flags: Precursor [Saccharomyces cerevisiae S288c]	NA	|GO:0005524|GO:0006298|GO:0030983	NA
TR11146|c0_g1	-0.659483	0.177954	0.818331	0.999887	NA	NA	NA	NA
TR11147|c0_g1	-0.518543	0.104896	0.803684	0.989498	NA	NA	NA	NA
TR11148|c0_g1	0.0288818	-0.725083	1	1	NA	NA	NA	NA
TR11149|c0_g1	1.79582	4.80363	1.88e-10	1.14e-08	NA	NA	NA	NA
TR1114|c0_g1	1.70784	-0.127379	0.20302	0.456878	gi|74638855|sp|Q9URY4.1|YI01_SCHPO|RecName: Full=Putative amidase C869.01; Flags: Precursor [Schizosaccharomyces pombe 972h-]	|K01426	|GO:0016884	NA
TR11150|c0_g1	-1.38389	0.0473132	0.273768	0.546732	NA	NA	NA	NA
TR11151|c0_g1	2.28154	0.376848	0.00879916	0.045329	NA	NA	NA	NA
TR11152|c0_g1	1.88346	-0.366534	0.438432	0.722969	NA	NA	NA	NA
TR11153|c0_g1	-4.05389	-0.35977	0.0354498	0.132916	NA	NA	NA	NA
TR11154|c0_g1	1.34752	-0.530662	0.640523	0.885471	NA	NA	NA	NA
TR11155|c0_g1	0.453061	-0.449547	1	1	NA	NA	NA	NA
TR11156|c0_g1	0.881028	-0.619058	1	1	NA	NA	NA	NA
TR11157|c0_g1	0.434979	0.37254	0.675319	0.907493	NA	NA	NA	NA
TR11158|c0_g1	0.0523886	0.921602	1	1	NA	NA	NA	NA
TR11159|c0_g1	-0.750403	-0.622246	1	1	NA	NA	NA	NA
TR1115|c0_g1	0.937652	0.0460546	0.602159	0.858874	gi|226698889|sp|B5Y008.1|BETA_KLEP3|RecName: Full=Oxygen-dependent choline dehydrogenase; Short=CDH; Short=CHD; AltName: Full=Betaine aldehyde dehydrogenase; Short=BADH [Klebsiella pneumoniae 342]	NA	|GO:0016614|GO:0055114	NA
TR11160|c0_g1	0.942991	0.714135	0.239708	0.50885	gi|74654526|sp|Q9USG8.1|MU190_SCHPO|RecName: Full=Meiotically up-regulated gene 190 protein [Schizosaccharomyces pombe 972h-]	NA	|GO:0005515	NA
TR11162|c0_g1	0.625375	0.110984	0.655464	0.892172	NA	NA	NA	NA
TR11162|c0_g2	0.0660845	0.719781	1	1	NA	NA	NA	NA
TR11162|c1_g1	-0.212225	2.78798	0.547254	0.812025	gi|75145929|sp|Q7Y0S0.1|URED_ARATH|RecName: Full=Urease accessory protein D; Short=AtURED [Arabidopsis thaliana]	|K03190	|GO:0006807|GO:0016151	ORTHOMCL5447 (2 genes,2 taxa):
TR11163|c0_g1	-3.51117	-0.528519	0.12557	0.332339	gi|130582|sp|P10978.1|POLX_TOBAC|RecName: Full=Retrovirus-related Pol polyprotein from transposon TNT 1-94; Includes: RecName: Full=Protease; Includes: RecName: Full=Reverse transcriptase; Includes: RecName: Full=Endonuclease [Nicotiana tabacum]	NA	NA	NA
TR11164|c0_g1	0.307194	-0.139186	1	1	NA	NA	NA	NA
TR11165|c0_g1	-0.744823	-0.62447	1	1	gi|20140450|sp|O94528.1|CAF5_SCHPO|RecName: Full=Caffeine resistance protein 5 [Schizosaccharomyces pombe 972h-]	NA	NA	NA
TR11166|c0_g1	-0.225337	-0.131342	1	1	NA	NA	NA	NA
TR11167|c0_g1	-2.13781	0.8506	0.00493373	0.0287497	NA	NA	|GO:0005515	NA
TR11168|c0_g1	0.116981	-0.719741	1	1	NA	NA	NA	NA
TR11169|c0_g1	-0.136242	-0.127739	1	1	gi|341940593|sp|Q8CG76.3|ARK72_MOUSE|RecName: Full=Aflatoxin B1 aldehyde reductase member 2; AltName: Full=Succinic semialdehyde reductase; Short=SSA reductase [Mus musculus]	NA	NA	NA
TR1116|c0_g1	-0.74478	-0.62447	1	1	NA	NA	NA	NA
TR11170|c0_g1	-0.720245	-0.62372	1	1	NA	NA	NA	NA
TR11171|c0_g1	0.75903	0.28488	0.498185	0.782624	NA	NA	NA	NA
TR11172|c0_g1	-0.419492	-0.444755	1	1	NA	NA	NA	NA
TR11173|c0_g1	-0.794134	2.06733	0.134169	0.346864	NA	NA	NA	NA
TR11174|c0_g1	0.803265	-0.630635	1	1	NA	NA	NA	NA
TR11175|c0_g1	-0.750512	-0.622246	1	1	NA	NA	NA	NA
TR11176|c0_g1	1.76452	-0.434607	0.400711	0.689176	NA	NA	NA	NA
TR11177|c0_g1	-1.61017	-0.446099	0.377436	0.665759	NA	NA	NA	NA
TR11178|c0_g1	3.78163	-0.514467	0.120404	0.324685	NA	NA	NA	NA
TR11179|c1_g1	-1.10756	0.489658	0.302852	0.582206	NA	NA	NA	NA
TR1117|c0_g1	0.0614372	-0.720993	1	1	NA	NA	NA	NA
TR11180|c1_g1	-1.59852	-0.43867	0.384602	0.673129	NA	NA	NA	NA
TR11181|c0_g1	0.328451	0.913911	0.770426	0.966686	gi|68565906|sp|Q8GYB1.2|NUD15_ARATH|RecName: Full=Nudix hydrolase 15, mitochondrial; Short=AtNUDT15; AltName: Full=Coenzyme A diphosphatase NUDT15; Flags: Precursor [Arabidopsis thaliana]	NA	|GO:0016787	NA
TR11182|c0_g1	-3.03484	0.552712	0.000685593	0.00568926	NA	NA	NA	NA
TR11183|c0_g1	-0.351201	-0.271331	1	1	NA	NA	NA	NA
TR11184|c0_g1	0.0366652	-0.537483	1	1	NA	NA	NA	NA
TR11185|c0_g1	-0.102599	0.233505	1	1	NA	NA	NA	NA
TR11186|c0_g1	-0.396131	4.941	0.118341	0.320606	NA	|K18732	NA	ORTHOMCL9114 (2 genes,2 taxa):
TR11187|c0_g1	0.0725787	-0.714154	1	1	NA	NA	NA	NA
TR11188|c0_g1	0.157811	-0.360638	1	1	NA	NA	NA	NA
TR11189|c0_g1	0.750757	-0.370907	1	1	NA	NA	NA	NA
TR1118|c0_g1	0.075895	-0.361149	1	1	NA	NA	NA	NA
TR1118|c1_g1	-0.443224	-0.44276	1	1	NA	NA	NA	NA
TR11190|c0_g1	0.375581	0.120196	0.658511	0.89468	NA	NA	NA	NA
TR11191|c0_g1	1.34476	-0.275806	0.529526	0.801791	NA	NA	NA	NA
TR11192|c0_g1	-1.93676	-0.362561	0.269499	0.543348	NA	NA	NA	NA
TR11193|c0_g1	-0.800764	-0.145343	0.779375	0.972927	NA	NA	NA	NA
TR11194|c0_g1	2.04411	-0.357194	0.2334	0.501051	NA	NA	NA	NA
TR11195|c0_g1	-0.731075	-0.0173634	0.442964	0.727819	NA	NA	NA	NA
TR11196|c0_g1	-2.62526	-0.724425	0.507179	0.782624	NA	NA	NA	NA
TR11197|c0_g1	1.12459	0.075136	0.401412	0.689561	gi|189027384|sp|A8PDE3.1|ACSA_COPC7|RecName: Full=Acetyl-coenzyme A synthetase; AltName: Full=Acetate--CoA ligase; AltName: Full=Acyl-activating enzyme [Coprinopsis cinerea okayama7#130]	|K01895	|GO:0003824|GO:0008152	NA
TR11198|c0_g1	-1.90599	-0.357534	0.246098	0.518024	NA	NA	NA	NA
TR11199|c0_g1	0.36483	1.26136	0.636594	0.884612	NA	NA	NA	ORTHOMCL3710 (2 genes,2 taxa):
TR1119|c0_g1	3.01509	-0.0468483	0.0569113	0.189446	NA	NA	NA	NA
TR1119|c0_g2	-0.656824	-0.141767	0.787397	0.978104	NA	NA	NA	NA
TR111|c0_g1	-3.77473	-0.516422	0.191548	0.4393	NA	NA	NA	NA
TR11200|c0_g1	2.1796	1.29058	0.000669594	0.00557919	NA	NA	NA	NA
TR11201|c0_g1	-4.00263	0.786351	0.015439	0.0704073	NA	NA	NA	NA
TR11202|c0_g1	0.0477583	-0.523971	1	1	NA	NA	NA	NA
TR11203|c0_g1	-0.721769	-0.614693	1	1	NA	NA	NA	NA
TR11205|c0_g1	-0.720102	-0.62372	1	1	NA	NA	NA	NA
TR11206|c0_g1	1.90933	-0.0558641	0.140054	0.356099	NA	NA	NA	NA
TR11207|c0_g1	-1.0313	-0.078655	0.559667	0.821128	NA	NA	NA	NA
TR11208|c0_g1	1.26112	-0.283142	0.501468	0.782624	NA	NA	NA	NA
TR11209|c0_g1	-0.523846	-0.444555	1	1	NA	NA	NA	NA
TR1120|c0_g1	1.44088	0.21182	0.13386	0.346506	NA	NA	NA	NA
TR11210|c0_g1	-0.824191	-0.371804	1	1	NA	NA	NA	NA
TR11211|c0_g1	1.35916	-0.532863	0.64063	0.885471	NA	NA	NA	NA
TR11212|c0_g1	-0.000962375	-0.721762	1	1	NA	NA	NA	NA
TR11214|c0_g1	0.0582629	-0.363119	1	1	NA	NA	NA	NA
TR11215|c0_g1	-0.707005	-0.616926	1	1	NA	NA	NA	NA
TR11216|c0_g1	0.0255035	-0.0698162	1	1	NA	NA	NA	NA
TR11217|c0_g1	1.76166	-0.430796	0.438232	0.722837	NA	NA	NA	NA
TR11218|c0_g1	0.391326	0.674481	0.72121	0.936269	NA	NA	NA	NA
TR11219|c0_g1	0.0347929	-0.539677	1	1	NA	NA	NA	NA
TR1121|c0_g1	0.719576	0.27548	0.546008	0.811189	NA	NA	NA	NA
TR11220|c0_g1	-1.40747	0.060995	0.167835	0.401386	NA	NA	NA	NA
TR11221|c0_g1	-3.51087	-0.530723	0.125104	0.33173	NA	NA	NA	NA
TR11222|c0_g1	-1.83328	-0.373327	0.512038	0.785628	NA	NA	NA	NA
TR11223|c0_g1	0.113453	2.50145	0.774323	0.969421	NA	NA	NA	NA
TR11224|c0_g1	-2.36466	-0.20563	0.133915	0.346523	NA	NA	NA	NA
TR11225|c0_g1	0.572525	-0.441414	1	1	NA	NA	NA	NA
TR11226|c0_g1	-2.15778	-0.282426	0.131123	0.341665	NA	NA	NA	NA
TR11227|c0_g1	-0.873613	0.0389288	0.426471	0.712612	NA	NA	NA	ORTHOMCL6812 (2 genes,2 taxa):
TR11228|c0_g1	0.0557153	-0.5302	1	1	NA	NA	NA	NA
TR11229|c0_g1	0.0722016	-0.362418	1	1	NA	NA	NA	NA
TR1122|c0_g1	-0.840827	-0.137765	0.520746	0.794111	NA	NA	NA	NA
TR11230|c0_g1	0.840448	-0.624371	1	1	NA	NA	NA	NA
TR11231|c0_g1	-2.01466	0.342089	0.0865292	0.256115	gi|75520418|sp|Q70LM4.1|LGRD_BREPA|RecName: Full=Linear gramicidin synthase subunit D; Includes: RecName: Full=ATP-dependent D-leucine adenylase; Short=D-LeuA; AltName: Full=D-leucine activase; Includes: RecName: Full=Leucine racemase [ATP-hydrolyzing]; Includes: RecName: Full=ATP-dependent tryptophan adenylase; Short=TrpA; AltName: Full=Tryptophan activase; Includes: RecName: Full=ATP-dependent …	NA	|GO:0003824|GO:0050662	NA
TR11232|c0_g1	0.557064	3.55108	0.0882905	0.25984	gi|66774053|sp|Q94CG2.4|BET12_ARATH|RecName: Full=Bet1-like SNARE 1-2; Short=AtBET12; AltName: Full=Bet1/Sft1-like SNARE 14b; Short=AtBS14b [Arabidopsis thaliana]	|K08504	NA	ORTHOMCL5069 (2 genes,2 taxa):
TR11233|c0_g1	-0.0614054	0.113741	1	1	gi|730144|sp|P39863.1|NIA_FUSOX|RecName: Full=Nitrate reductase [NADPH]; Short=NR [Fusarium oxysporum]	NA	|GO:0020037	ORTHOMCL8979 (2 genes,2 taxa):
TR11234|c0_g1	1.40931	0.177551	0.106587	0.296181	gi|238054321|sp|Q12397.2|STCA_EMENI|RecName: Full=Putative sterigmatocystin biosynthesis polyketide synthase; Short=PKS [Aspergillus nidulans FGSC A4]	NA	NA	NA
TR11235|c0_g1	0.80324	-0.630635	1	1	NA	NA	NA	NA
TR11236|c0_g1	0.418634	-0.450622	1	1	NA	NA	NA	NA
TR11237|c0_g1	-3.19825	0.130474	0.0191365	0.0829778	NA	NA	NA	NA
TR11238|c0_g1	0.357834	-0.142164	1	1	NA	NA	NA	NA
TR11239|c0_g1	0.368148	-0.285749	1	1	NA	NA	NA	NA
TR1123|c0_g1	-3.13748	-0.621594	0.250104	0.521733	NA	NA	NA	NA
TR11240|c0_g1	0.0693077	-0.520492	1	1	NA	NA	NA	NA
TR11241|c0_g1	-0.196426	0.667772	1	1	NA	NA	NA	NA
TR11242|c0_g1	0.776361	-0.189388	0.584323	0.842155	NA	NA	NA	NA
TR11243|c0_g1	2.26633	-0.28005	0.132941	0.345038	NA	NA	NA	NA
TR11244|c0_g1	-0.465181	-0.0664072	0.767522	0.965244	NA	NA	NA	NA
TR11245|c0_g1	-0.676108	0.429261	0.414409	0.703568	NA	NA	NA	NA
TR11246|c0_g1	0.264747	0.334544	0.82492	1	NA	NA	NA	NA
TR11247|c0_g1	-0.391489	0.645129	0.704364	0.926461	NA	NA	NA	ORTHOMCL7711 (2 genes,2 taxa):
TR11248|c0_g1	-1.46172	0.255979	0.124525	0.331417	NA	NA	NA	NA
TR11249|c0_g1	-2.04259	0.0363897	0.155996	0.382146	NA	NA	NA	NA
TR1124|c0_g1	1.52904	0.0606928	0.176484	0.415526	NA	NA	NA	NA
TR11250|c0_g1	-1.24837	-0.518366	0.659942	0.895377	NA	NA	NA	NA
TR11251|c0_g1	-0.192176	0.00564709	1	1	NA	NA	NA	NA
TR11252|c0_g1	0.561164	-0.442132	1	1	NA	NA	NA	NA
TR11252|c1_g1	-0.834855	-0.143701	0.748927	0.952982	NA	NA	NA	NA
TR11253|c0_g1	-0.734015	-0.627767	1	1	NA	NA	NA	ORTHOMCL7434 (2 genes,2 taxa):
TR11254|c0_g1	1.82233	-0.430607	0.274449	0.547056	NA	NA	NA	NA
TR11255|c0_g1	-0.203048	-0.131971	1	1	NA	NA	NA	NA
TR11256|c0_g1	-1.82809	0.670543	0.020431	0.0872255	NA	NA	NA	NA
TR11257|c0_g1	-0.351655	0.103249	0.830665	1	NA	NA	NA	NA
TR11258|c0_g1	0.586921	-0.431962	1	1	NA	NA	NA	NA
TR11259|c0_g1	-2.63647	-0.721102	0.507337	0.782624	NA	NA	NA	NA
TR1125|c0_g1	-1.68312	-0.444996	0.510706	0.784468	NA	NA	NA	NA
TR1125|c0_g2	-0.734043	-0.627767	1	1	NA	NA	NA	NA
TR11260|c0_g1	0.554226	-0.429211	1	1	NA	NA	NA	NA
TR11261|c0_g1	1.61552	0.0628182	0.0677343	0.214285	NA	NA	NA	NA
TR11262|c0_g1	-0.222261	0.935908	0.885976	1	NA	NA	NA	NA
TR11263|c0_g1	0.496022	-0.278607	1	1	NA	NA	NA	ORTHOMCL5432 (2 genes,2 taxa):
TR11264|c0_g1	-0.751284	-0.622246	1	1	NA	NA	NA	NA
TR11265|c0_g1	2.15078	0.0467739	0.0990206	0.281242	NA	NA	NA	NA
TR11266|c0_g1	0.392178	0.389074	0.83182	1	NA	NA	NA	NA
TR11266|c1_g1	1.33279	-0.534121	0.638816	0.885471	NA	NA	NA	NA
TR11267|c0_g1	-0.599959	-0.203868	0.740544	0.948551	NA	NA	NA	NA
TR11268|c0_g1	-0.816597	-0.362489	0.688643	0.918332	NA	NA	NA	NA
TR11269|c0_g1	-0.597309	2.25299	0.232947	0.500668	gi|82186704|sp|Q6P9I7.1|SMC6_XENLA|RecName: Full=Structural maintenance of chromosomes protein 6; Short=SMC protein 6; Short=SMC-6; Short=xSMC6 [Xenopus laevis]	NA	NA	ORTHOMCL8057 (2 genes,2 taxa):
TR11269|c1_g1	-1.90395	0.278103	0.0605229	0.197758	NA	NA	NA	NA
TR1126|c0_g1	-3.11788	-0.627117	0.265692	0.539296	NA	NA	|GO:0005515	NA
TR11270|c0_g1	0.411139	-0.287887	1	1	NA	NA	NA	NA
TR11271|c0_g1	1.78693	0.437266	0.151802	0.375061	NA	NA	NA	NA
TR11272|c0_g1	0.033917	0.376313	1	1	NA	NA	NA	NA
TR11273|c0_g1	0.959246	-0.355098	0.714573	0.931853	NA	NA	NA	NA
TR11274|c0_g1	0.769327	-0.19543	0.607194	0.863139	gi|46577119|sp|Q9D9G2.1|PEBP4_MOUSE|RecName: Full=Phosphatidylethanolamine-binding protein 4; Short=PEBP-4; Flags: Precursor [Mus musculus]	NA	NA	NA
TR11275|c0_g1	1.00466	0.210393	0.348163	0.632225	NA	NA	NA	NA
TR11276|c0_g1	-0.424483	-0.442574	1	1	NA	NA	NA	NA
TR11277|c0_g1	-2.14549	-0.283882	0.132753	0.344695	NA	NA	NA	NA
TR11278|c0_g1	-1.24789	-0.533568	0.640951	0.885471	NA	NA	NA	NA
TR11279|c0_g1	-1.5332	-0.440856	0.428726	0.714045	NA	NA	NA	ORTHOMCL6035 (2 genes,2 taxa):
TR1127|c0_g1	0.0613385	-0.720993	1	1	NA	NA	NA	NA
TR11280|c0_g1	4.28528	-0.342484	0.043814	0.155557	NA	NA	NA	NA
TR11281|c0_g1	-0.725437	0.176999	0.476052	0.76064	NA	NA	NA	NA
TR11282|c0_g1	0.0181147	-0.00816102	1	1	NA	NA	NA	NA
TR11283|c0_g1	-0.808836	-0.365724	0.702785	0.925491	NA	NA	NA	NA
TR11284|c0_g1	1.37689	-0.519318	0.648508	0.888284	NA	NA	NA	NA
TR11285|c0_g1	-3.2014	-0.616054	0.284541	0.558989	NA	NA	NA	NA
TR11286|c0_g1	-2.14631	-0.275089	0.136563	0.35073	NA	NA	NA	NA
TR11287|c0_g1	0.0984723	0.274301	1	1	NA	NA	NA	NA
TR11288|c0_g1	-1.59863	-0.43867	0.384497	0.673129	NA	NA	NA	NA
TR11289|c0_g1	-0.820064	-0.133922	0.532284	0.804574	NA	NA	NA	NA
TR1128|c0_g1	-1.4644	4.57857	1.18e-07	3.41e-06	NA	NA	NA	NA
TR1128|c0_g2	-3.31418	3.91215	6.75e-15	1.22e-12	NA	NA	NA	NA
TR11290|c0_g1	-0.414599	-0.44039	1	1	NA	NA	NA	NA
TR11291|c0_g1	1.12988	1.72588	0.119726	0.323284	gi|131056|sp|P24665.1|PRTA_ASPNG|RecName: Full=Aspergillopepsin-2; AltName: Full=Acid protease A; AltName: Full=Aspergillopepsin II; AltName: Full=Proctase A; Contains: RecName: Full=Aspergillopepsin-2 light chain; AltName: Full=Aspergillopepsin II light chain; Contains: RecName: Full=Aspergillopepsin-2 heavy chain; AltName: Full=Aspergillopepsin II heavy chain; Flags: Precursor [Aspergillus nige…	NA	|GO:0004190|GO:0006508	NA
TR11292|c0_g1	2.28875	-0.278087	0.13531	0.34904	NA	NA	NA	ORTHOMCL6421 (2 genes,2 taxa):
TR11293|c0_g1	3.18442	-0.627243	0.261992	0.537018	NA	NA	NA	NA
TR11294|c0_g1	1.02013	0.0516851	0.269377	0.543339	NA	NA	NA	NA
TR11295|c0_g1	-0.777344	-0.625547	1	1	NA	NA	NA	NA
TR11296|c0_g1	-1.8852	-0.0172469	0.154147	0.378968	NA	NA	NA	NA
TR11297|c0_g1	3.88531	-0.437436	0.0683457	0.215654	NA	NA	NA	NA
TR11298|c0_g1	1.34599	-0.536319	0.635298	0.883544	NA	NA	NA	NA
TR11299|c0_g1	-2.13178	-0.292052	0.309628	0.589797	NA	NA	NA	NA
TR1129|c0_g1	-1.24817	-0.00831877	0.295067	0.57259	NA	NA	NA	NA
TR112|c0_g1	-0.275495	2.28082	0.512939	0.786201	gi|20140450|sp|O94528.1|CAF5_SCHPO|RecName: Full=Caffeine resistance protein 5 [Schizosaccharomyces pombe 972h-]	NA	NA	ORTHOMCL3406 (2 genes,2 taxa):
TR11300|c0_g1	0.32671	-0.145538	1	1	gi|18203304|sp|Q9N2D3.1|PEPC_CALJA|RecName: Full=Gastricsin; AltName: Full=Pepsinogen C; Flags: Precursor [Callithrix jacchus]	NA	|GO:0004190|GO:0006508	ORTHOMCL4678 (2 genes,2 taxa):
TR11301|c0_g1	1.33279	-0.534121	0.638818	0.885471	NA	NA	NA	NA
TR11302|c0_g1	0.0642975	-0.0739831	1	1	NA	NA	NA	NA
TR11303|c0_g1	-0.446736	-0.444941	1	1	NA	NA	NA	NA
TR11304|c0_g1	-1.86004	-0.35518	0.27908	0.552345	NA	NA	NA	NA
TR11305|c0_g1	-2.64235	-0.718853	0.506072	0.782624	NA	NA	NA	NA
TR11306|c0_g1	0.0367149	-0.537483	1	1	NA	NA	NA	NA
TR11307|c0_g1	-1.03147	-0.0550467	0.595436	0.851582	NA	NA	NA	NA
TR11308|c0_g1	0.174334	-0.353763	1	1	NA	NA	NA	NA
TR11309|c0_g1	0.0287705	-0.725083	1	1	NA	NA	NA	NA
TR1130|c0_g1	1.01591	-0.131706	0.562942	0.824063	NA	NA	NA	NA
TR1130|c1_g1	1.49016	-0.204813	0.313402	0.593368	NA	NA	NA	NA
TR11310|c0_g1	1.884	0.775028	0.0181215	0.0794863	NA	NA	NA	NA
TR11311|c0_g1	-2.34362	-0.212032	0.141999	0.359775	NA	NA	NA	NA
TR11312|c0_g1	1.81737	0.6236	0.0512595	0.175005	NA	NA	NA	NA
TR11314|c0_g1	-0.598916	-0.0127705	0.788318	0.978482	NA	NA	NA	NA
TR11315|c0_g1	0.576939	-0.444861	1	1	NA	NA	|GO:0003677|GO:0005634|GO:0006351|GO:0008270	NA
TR11316|c0_g1	-1.39445	-0.199664	0.37228	0.660633	NA	NA	NA	NA
TR11317|c0_g1	4.05184	-0.368617	0.0886289	0.260492	NA	NA	NA	NA
TR11318|c0_g1	1.08864	-0.0810606	0.583248	0.84119	NA	NA	NA	NA
TR11319|c0_g1	1.7308	-0.444234	0.375173	0.663696	NA	NA	NA	NA
TR1131|c0_g1	-3.56245	-0.523022	0.153919	0.378688	NA	NA	NA	NA
TR1131|c1_g1	-2.62537	-0.724425	0.507059	0.782624	NA	NA	NA	NA
TR11320|c0_g1	-0.745852	5.37972	0.0153791	0.070231	NA	NA	NA	NA
TR11321|c0_g1	-0.263768	0.0653341	1	1	gi|667467220|sp|B7SIW2.1|XYNC_PHACH|RecName: Full=Endo-1,4-beta-xylanase C; Short=Xylanase C; AltName: Full=1,4-beta-D-xylan xylanohydrolase C; Flags: Precursor [Phanerochaete chrysosporium]	NA	|GO:0004553|GO:0005576|GO:0005975|GO:0030248	NA
TR11322|c0_g1	-1.54476	0.743979	0.108478	0.300119	NA	NA	NA	NA
TR11323|c0_g1	1.68524	-0.442238	0.407646	0.696561	gi|14548232|sp|Q9RPT1.1|RHLG_PSEAE|RecName: Full=Rhamnolipids biosynthesis 3-oxoacyl-[acyl-carrier-protein] reductase; AltName: Full=3-ketoacyl-acyl carrier protein reductase [Pseudomonas aeruginosa PAO1]	NA	|GO:0008152|GO:0016491	NA
TR11324|c0_g1	1.67153	0.108425	0.125834	0.332514	NA	NA	NA	NA
TR11325|c0_g1	0.559072	-0.4416	1	1	NA	NA	NA	NA
TR11327|c0_g1	-0.304833	-0.279946	1	1	NA	NA	NA	NA
TR11328|c0_g1	-1.06463	-0.0713355	0.367576	0.655394	NA	NA	|GO:0005515	NA
TR11329|c0_g1	-0.432737	-0.441494	1	1	gi|59799780|sp|O43000.2|LIZ1_SCHPO|RecName: Full=Pantothenate transporter liz1 [Schizosaccharomyces pombe 972h-]	NA	|GO:0016021|GO:0055085	NA
TR1132|c0_g1	-1.225	-0.529555	0.641241	0.885471	NA	NA	|GO:0004555|GO:0005991	ORTHOMCL5735 (2 genes,2 taxa):
TR11330|c0_g1	0.566557	-0.451006	1	1	NA	NA	NA	NA
TR11331|c0_g1	-2.62502	-0.724425	0.507438	0.782624	gi|161784349|sp|P38681.2|NIR_NEUCR|RecName: Full=Nitrite reductase [NAD(P)H] [Neurospora crassa OR74A]	NA	NA	NA
TR11332|c0_g1	-4.03194	-0.365167	0.0415743	0.149712	NA	NA	NA	NA
TR11333|c0_g1	-0.0768243	0.160943	1	1	NA	NA	NA	NA
TR11334|c0_g1	1.42688	-0.523168	0.664559	0.898844	NA	NA	NA	NA
TR11335|c0_g1	-0.733964	-0.627767	1	1	NA	NA	NA	NA
TR11336|c0_g1	-0.751554	-0.622246	1	1	NA	NA	NA	NA
TR11337|c0_g1	-1.82575	-0.290101	0.401453	0.689561	gi|134236|sp|P20791.1|RAB8B_DICDI|RecName: Full=Ras-related protein Rab-8B; AltName: Full=GTP-binding protein SAS2 [Dictyostelium discoideum]	NA	|GO:0005525|GO:0005622|GO:0007264	NA
TR11338|c0_g1	0.0936886	-0.350124	1	1	NA	NA	NA	NA
TR11339|c0_g1	0.00627412	-0.534211	1	1	NA	NA	NA	NA
TR1133|c0_g1	0.803315	-0.630635	1	1	NA	NA	NA	NA
TR11340|c0_g1	0.101564	-0.529466	1	1	NA	NA	NA	NA
TR11341|c0_g1	-3.51118	-0.528519	0.125592	0.332339	NA	NA	NA	NA
TR11342|c0_g1	-1.59966	-0.436482	0.388953	0.67745	NA	NA	NA	NA
TR11343|c0_g1	0.634791	-0.12145	0.821137	1	NA	NA	NA	NA
TR11344|c0_g1	-0.734041	-0.627767	1	1	NA	NA	NA	NA
TR11345|c0_g1	-4.28153	-0.276431	0.0207253	0.0882203	NA	NA	NA	NA
TR11346|c0_g1	-0.810297	-0.355109	0.690847	0.919834	gi|74638360|sp|Q9C101.1|YKT8_SCHPO|RecName: Full=Uncharacterized MFS-type transporter PB1E7.08c [Schizosaccharomyces pombe 972h-]	NA	NA	NA
TR11348|c0_g1	-1.92116	-0.347579	0.277939	0.551249	NA	NA	NA	NA
TR11349|c0_g1	3.55718	-0.532956	0.143662	0.361724	NA	NA	NA	NA
TR1134|c0_g1	-0.972703	0.0650265	0.539932	0.806527	NA	NA	|GO:0016491|GO:0055114	NA
TR1134|c1_g1	-1.23572	-0.531367	0.625104	0.877693	NA	NA	NA	NA
TR11350|c0_g1	3.18443	-0.627243	0.261985	0.537018	NA	NA	NA	NA
TR11351|c0_g1	-1.11151	-0.278945	0.483313	0.76774	NA	NA	NA	NA
TR11352|c0_g1	0.660986	-0.435771	1	1	NA	NA	NA	NA
TR11353|c0_g1	-0.0221159	0.229375	1	1	NA	NA	NA	NA
TR11354|c0_g1	-0.763853	-0.0170061	0.41114	0.699958	NA	NA	NA	NA
TR11355|c0_g1	-0.21207	-0.281403	1	1	NA	NA	NA	NA
TR11356|c0_g1	1.50943	0.0198014	0.27714	0.550279	NA	NA	NA	NA
TR11357|c0_g1	-3.81925	-0.437832	0.0694569	0.218296	NA	NA	NA	NA
TR11358|c0_g1	-1.0452	-0.0616207	0.375918	0.664391	NA	NA	NA	NA
TR11359|c0_g1	-2.37421	-0.208462	0.080772	0.24354	NA	NA	NA	NA
TR1135|c0_g1	-0.108965	0.934749	1	1	NA	NA	NA	NA
TR1135|c1_g1	0.0199775	0.96533	1	1	NA	NA	NA	NA
TR11360|c0_g1	1.16297	0.980774	0.16053	0.389278	NA	NA	NA	NA
TR11361|c0_g1	-0.770159	-0.357463	0.784287	0.976539	NA	NA	NA	NA
TR11362|c0_g1	1.80092	-0.0709107	0.156743	0.383006	NA	NA	NA	NA
TR11363|c0_g1	-4.26708	-0.279659	0.0178202	0.0784903	gi|259016436|sp|Q9USN4.2|YJA1_SCHPO|RecName: Full=Uncharacterized transporter C1529.01 [Schizosaccharomyces pombe 972h-]	NA	NA	NA
TR11363|c0_g2	2.16985	0.0638533	0.0595787	0.195586	gi|259016436|sp|Q9USN4.2|YJA1_SCHPO|RecName: Full=Uncharacterized transporter C1529.01 [Schizosaccharomyces pombe 972h-]	NA	|GO:0016021|GO:0022857|GO:0055085	NA
TR11364|c0_g1	-0.00679886	-0.532011	1	1	NA	NA	NA	NA
TR11366|c0_g1	-1.35478	-0.206049	0.314692	0.595106	NA	NA	NA	NA
TR11367|c0_g1	-3.4876	-0.532925	0.157291	0.383551	NA	NA	NA	NA
TR11368|c0_g1	-0.357322	-0.29116	0.710871	0.929997	NA	NA	NA	ORTHOMCL7200 (2 genes,2 taxa):
TR11369|c0_g1	0.861205	-0.623116	1	1	NA	NA	NA	NA
TR1136|c0_g1	0.981942	-0.139962	0.526844	0.799727	NA	NA	NA	NA
TR1136|c1_g1	0.0466117	-0.727325	1	1	NA	NA	NA	NA
TR11370|c0_g1	0.0348293	-0.539677	1	1	NA	NA	NA	NA
TR11371|c0_g1	-0.0933483	0.237901	1	1	NA	NA	NA	NA
TR11372|c0_g1	0.0288262	-0.725083	1	1	gi|347595771|sp|Q08234.3|YO075_YEAST|RecName: Full=Uncharacterized ABC transporter ATP-binding protein/permease YOL075C [Saccharomyces cerevisiae S288c]	NA	|GO:0005524|GO:0016887	NA
TR11373|c0_g1	-0.639437	0.429729	0.682304	0.913121	NA	NA	NA	NA
TR11374|c0_g1	0.0516158	-0.527995	1	1	NA	NA	NA	NA
TR11375|c0_g1	3.18442	-0.627243	0.261991	0.537018	NA	NA	NA	NA
TR11376|c0_g1	-4.25952	-0.285023	0.0174338	0.0772163	NA	NA	NA	NA
TR11377|c0_g1	-0.600192	-0.205994	0.731434	0.943054	NA	NA	NA	NA
TR11378|c0_g1	0.309068	0.427602	1	1	NA	NA	NA	NA
TR11379|c0_g1	-3.51087	-0.530723	0.125104	0.33173	NA	NA	NA	NA
TR1137|c0_g2	1.79193	0.167014	0.112616	0.308751	NA	NA	NA	NA
TR11380|c0_g1	-0.452332	-0.437121	1	1	NA	NA	NA	NA
TR11381|c0_g1	3.88041	-0.441423	0.0923955	0.267769	NA	NA	NA	NA
TR11382|c0_g1	1.9797	0.473276	0.0191077	0.0829318	NA	NA	NA	NA
TR11383|c0_g1	-2.57102	-0.726668	0.536937	0.804796	gi|75308873|sp|Q9C899.1|F6H2_ARATH|RecName: Full=Feruloyl CoA ortho-hydroxylase 2 [Arabidopsis thaliana]	NA	|GO:0016491|GO:0016706|GO:0055114	NA
TR11384|c0_g1	-0.253321	-0.134165	1	1	NA	NA	NA	NA
TR11385|c0_g1	3.5737	-0.528942	0.17485	0.413065	NA	NA	NA	NA
TR11386|c0_g1	-1.25694	-0.0047548	0.272427	0.545121	NA	NA	NA	NA
TR11387|c0_g1	1.96361	-0.366345	0.287919	0.563229	NA	NA	NA	NA
TR11388|c0_g1	0.803251	-0.630635	1	1	NA	NA	NA	NA
TR11389|c0_g1	-1.5536	-0.453698	0.69829	0.922912	NA	NA	NA	ORTHOMCL7525 (2 genes,2 taxa):
TR1138|c0_g1	0.0722093	1.50445	0.912314	1	NA	NA	NA	ORTHOMCL7528 (2 genes,2 taxa):
TR11390|c0_g1	-1.50506	1.10108	0.0420581	0.1507	NA	NA	|GO:0016021	NA
TR11391|c0_g1	-2.1577	-0.282426	0.131044	0.341586	gi|1345823|sp|P22152.2|CRNA_EMENI|RecName: Full=Nitrate transporter; AltName: Full=Nitrate permease [Aspergillus nidulans FGSC A4]	|K02575	|GO:0016021|GO:0055085	ORTHOMCL7262 (2 genes,2 taxa):
TR11392|c0_g1	1.12353	0.0604622	0.23689	0.505454	NA	NA	NA	NA
TR11393|c0_g1	-0.750498	-0.622246	1	1	gi|13878716|sp|O60930.2|RNH1_HUMAN|RecName: Full=Ribonuclease H1; Short=RNase H1; AltName: Full=Ribonuclease H type II [Homo sapiens]	NA	NA	NA
TR11394|c0_g1	-0.918994	-0.134413	0.552571	0.81538	NA	NA	NA	NA
TR11395|c0_g1	-0.266272	-0.435131	1	1	NA	NA	NA	NA
TR11395|c1_g1	-0.733893	-0.627767	1	1	NA	NA	NA	NA
TR11396|c0_g1	-3.98775	-0.368398	0.0943472	0.271841	NA	NA	NA	ORTHOMCL4697 (2 genes,2 taxa):
TR11397|c0_g1	0.372532	-0.131751	1	1	NA	NA	NA	NA
TR11398|c0_g1	-0.777353	-0.625547	1	1	NA	NA	NA	NA
TR11399|c0_g1	-0.201548	0.108709	1	1	NA	NA	NA	NA
TR1139|c0_g1	-0.133429	0.130126	1	1	NA	NA	|GO:0016106|GO:0045482	NA
TR113|c0_g1	-5.18445	0.202656	0.00551382	0.0313465	NA	NA	NA	NA
TR113|c0_g2	0.072711	-0.714154	1	1	NA	NA	NA	NA
TR11400|c0_g1	-1.38607	-0.213318	0.322264	0.60466	NA	NA	NA	NA
TR11401|c0_g1	1.74935	-0.431328	0.403762	0.692066	NA	NA	NA	NA
TR11402|c0_g1	-4.69358	-0.0819184	0.0112528	0.0551599	NA	NA	NA	ORTHOMCL8534 (2 genes,2 taxa):
TR11403|c0_g1	-1.05578	-0.285372	0.520604	0.794053	NA	NA	NA	NA
TR11404|c0_g1	-1.01147	-0.275897	0.762184	0.962395	NA	NA	NA	NA
TR11405|c0_g1	-0.733991	-0.627767	1	1	NA	NA	NA	NA
TR11406|c0_g1	-1.24449	-0.534644	0.645248	0.887093	NA	NA	NA	NA
TR11407|c0_g1	0.458073	-0.273225	1	1	NA	NA	NA	NA
TR11408|c0_g1	-0.688862	-0.215009	0.511768	0.785558	NA	NA	NA	NA
TR11409|c0_g1	-0.630609	-0.197439	0.750905	0.954685	NA	NA	NA	NA
TR1140|c0_g1	1.34569	-0.220408	0.553399	0.815851	NA	NA	NA	NA
TR11410|c0_g1	-0.27822	-0.289208	1	1	NA	NA	NA	NA
TR11411|c0_g1	-0.993041	0.289154	0.415491	0.70472	gi|585251|sp|P37693.1|HETM_NOSS1|RecName: Full=Polyketide synthase HetM [Nostoc sp. PCC 7120]	NA	|GO:0003824|GO:0050662	NA
TR11412|c0_g1	-1.23568	-0.52735	0.627867	0.878758	NA	NA	NA	NA
TR11413|c0_g1	-1.5333	-0.140538	0.333906	0.61854	gi|341940385|sp|Q64458.2|CP2CT_MOUSE|RecName: Full=Cytochrome P450 2C29; AltName: Full=Aldehyde oxygenase; AltName: Full=CYPIIC29; AltName: Full=Cytochrome P-450 MUT-2 [Mus musculus]	NA	NA	NA
TR11414|c0_g1	3.54624	-0.533507	0.153417	0.377805	NA	NA	NA	ORTHOMCL3736 (2 genes,2 taxa):
TR11415|c0_g1	-4.0319	-0.365167	0.0415959	0.149723	gi|122144240|sp|Q0P585.1|SMYD2_BOVIN|RecName: Full=N-lysine methyltransferase SMYD2; AltName: Full=Histone methyltransferase SMYD2; AltName: Full=SET and MYND domain-containing protein 2 [Bos taurus]	NA	NA	NA
TR11416|c0_g1	-2.62511	-0.724425	0.507344	0.782624	NA	NA	NA	NA
TR11417|c0_g1	-1.58271	-0.435399	0.425391	0.711588	NA	NA	NA	NA
TR11418|c0_g1	-0.664743	0.441006	0.572309	0.831925	gi|6016599|sp|O88563.1|MRP3_RAT|RecName: Full=Canalicular multispecific organic anion transporter 2; AltName: Full=ATP-binding cassette sub-family C member 3; AltName: Full=MRP-like protein 2; Short=MLP-2; AltName: Full=Multidrug resistance-associated protein 3 [Rattus norvegicus]	NA	NA	NA
TR11419|c0_g1	-3.48941	-0.534001	0.143746	0.361724	NA	NA	NA	NA
TR11419|c1_g1	-1.03118	0.276968	0.259242	0.533747	NA	NA	NA	NA
TR1141|c0_g1	-3.80726	-0.443282	0.0625863	0.202661	NA	NA	NA	NA
TR11420|c0_g1	1.92846	-0.433334	0.331419	0.615658	NA	NA	NA	NA
TR11421|c0_g1	-3.51087	-0.530723	0.125104	0.33173	gi|81910423|sp|Q60848.2|HELLS_MOUSE|RecName: Full=Lymphocyte-specific helicase; AltName: Full=Proliferation-associated SNF2-like protein [Mus musculus]	NA	NA	NA
TR11422|c0_g1	0.389888	-0.142531	0.742813	0.949563	NA	NA	NA	NA
TR11423|c0_g1	-1.95462	-0.344313	0.354856	0.640163	NA	NA	NA	NA
TR11424|c0_g1	1.22834	-0.292093	0.719212	0.934841	NA	NA	NA	NA
TR11425|c0_g1	3.57371	-0.528942	0.174807	0.413065	NA	NA	NA	NA
TR11426|c0_g1	-0.720804	-0.629985	1	1	NA	NA	NA	NA
TR11427|c0_g1	-1.30184	-0.532444	0.693807	0.919867	NA	NA	NA	NA
TR11428|c0_g1	-2.04529	-0.281546	0.298923	0.577329	gi|90111822|sp|Q27487.3|CATA1_CAEEL|RecName: Full=Peroxisomal catalase 1 [Caenorhabditis elegans]	|K03781	|GO:0004096|GO:0020037|GO:0055114	NA
TR11429|c0_g1	0.0774305	-0.365087	1	1	NA	NA	NA	NA
TR1142|c0_g1	-3.52656	-0.525232	0.136091	0.35007	NA	NA	NA	NA
TR11430|c0_g1	-1.54455	-0.146465	0.342757	0.626951	NA	NA	NA	NA
TR11431|c0_g1	-0.734052	-0.627767	1	1	NA	NA	NA	NA
TR11432|c0_g1	-0.604562	-0.209396	0.739648	0.948138	NA	NA	NA	NA
TR11433|c0_g1	-1.08476	-0.28274	0.492187	0.777378	NA	NA	NA	NA
TR11434|c0_g1	-0.835474	0.0533857	0.587759	0.844931	gi|585147|sp|P38094.1|FLUG_EMENI|RecName: Full=Protein fluG [Aspergillus nidulans FGSC A4]	NA	|GO:0004356|GO:0006807	NA
TR11435|c0_g1	-0.165089	-0.136069	1	1	NA	NA	NA	NA
TR11436|c0_g1	-2.57133	-0.726668	0.536695	0.804796	NA	NA	NA	NA
TR11437|c0_g1	-3.18672	-0.618286	0.289811	0.56511	NA	NA	NA	NA
TR11438|c0_g1	2.33074	-0.277595	0.175722	0.414301	NA	NA	NA	NA
TR11439|c0_g1	-3.52657	-0.525232	0.136096	0.35007	NA	NA	NA	NA
TR1143|c0_g1	-2.48627	-0.152841	0.142855	0.361305	NA	NA	NA	NA
TR11440|c0_g1	-1.07322	0.154397	0.499577	0.782624	NA	NA	NA	NA
TR11441|c0_g1	0.4398	-0.059173	1	1	NA	NA	|GO:0005515	NA
TR11442|c0_g1	1.31153	-0.530844	0.64123	0.885471	NA	NA	NA	NA
TR11443|c0_g1	1.39811	-0.522616	0.645962	0.887187	NA	NA	NA	NA
TR11444|c0_g1	-0.663446	-0.625942	1	1	NA	NA	NA	NA
TR11446|c0_g1	1.22301	-0.289959	0.705341	0.926693	NA	NA	NA	NA
TR11447|c0_g1	-1.11363	-0.284504	0.45815	0.743439	NA	NA	NA	NA
TR11448|c0_g1	-1.2027	-0.0155778	0.425707	0.711838	NA	NA	NA	NA
TR11449|c0_g1	0.0624927	-0.533478	1	1	NA	NA	NA	NA
TR1144|c0_g1	-0.75311	-0.135004	0.769245	0.966307	NA	NA	NA	NA
TR1144|c1_g1	-0.733876	-0.627767	1	1	NA	NA	NA	NA
TR11450|c0_g1	0.930899	-0.358026	0.726634	0.940469	NA	NA	NA	NA
TR11451|c0_g1	-1.71723	-0.0759744	0.217652	0.479708	NA	NA	NA	NA
TR11452|c0_g1	-3.13748	-0.621594	0.250104	0.521733	NA	NA	NA	ORTHOMCL5729 (2 genes,2 taxa):
TR11453|c0_g1	-3.12491	-0.624896	0.271867	0.544473	NA	NA	NA	NA
TR11454|c0_g1	-4.43596	-0.213164	0.0189026	0.0822497	NA	NA	NA	NA
TR11455|c0_g1	-0.402013	0.046135	0.771319	0.967211	NA	NA	NA	NA
TR11456|c0_g1	-0.730553	-0.620416	1	1	NA	NA	NA	NA
TR11457|c0_g1	-1.90409	-0.366871	0.420176	0.707332	NA	NA	NA	NA
TR11459|c0_g1	1.31178	-0.530844	0.641134	0.885471	NA	NA	NA	NA
TR1145|c0_g1	-0.744719	-0.62447	1	1	NA	NA	NA	NA
TR11460|c0_g1	1.44686	-0.218667	0.497996	0.782624	NA	NA	NA	NA
TR11461|c0_g1	-3.77946	-0.44436	0.120569	0.324973	NA	NA	NA	NA
TR11462|c0_g1	-1.19281	-0.212822	0.536705	0.804796	NA	NA	NA	ORTHOMCL5318 (2 genes,2 taxa):
TR11463|c0_g1	-3.11774	-0.627117	0.265816	0.539296	NA	NA	NA	NA
TR11464|c0_g1	-0.597179	-0.622464	1	1	NA	NA	NA	NA
TR11465|c0_g1	0.0466198	-0.727325	1	1	NA	NA	NA	NA
TR11466|c0_g1	1.23561	-0.0736277	0.220157	0.483055	NA	NA	NA	NA
TR11467|c0_g1	1.97777	0.486867	0.0247101	0.100901	NA	NA	NA	NA
TR11468|c0_g1	1.35946	-0.00866913	0.264362	0.538869	NA	NA	NA	NA
TR11469|c0_g1	1.74246	-0.440253	0.385114	0.673544	NA	NA	NA	NA
TR1146|c0_g1	0.440384	-0.28057	1	1	NA	NA	NA	NA
TR1146|c1_g1	-0.397619	-0.442042	1	1	NA	NA	NA	NA
TR11470|c0_g1	-0.720799	-0.629985	1	1	NA	NA	NA	NA
TR11472|c0_g1	-0.56944	0.122554	0.636188	0.884377	NA	NA	NA	NA
TR11473|c1_g1	-0.700686	5.52425	0.00501224	0.0291309	gi|132559|sp|P04843.1|RPN1_HUMAN|RecName: Full=Dolichyl-diphosphooligosaccharide--protein glycosyltransferase subunit 1; AltName: Full=Dolichyl-diphosphooligosaccharide--protein glycosyltransferase 67 kDa subunit; AltName: Full=Ribophorin I; Short=RPN-I; AltName: Full=Ribophorin-1; Flags: Precursor [Homo sapiens]	|K12666	|GO:0004579|GO:0005783|GO:0006486|GO:0016021	ORTHOMCL9096 (2 genes,2 taxa):
TR11474|c0_g1	0.0726362	-0.714154	1	1	NA	NA	NA	NA
TR11476|c0_g1	-3.12489	-0.624896	0.271905	0.544473	NA	NA	NA	NA
TR11477|c0_g1	-1.41419	0.0556002	0.181758	0.424727	NA	NA	NA	NA
TR11478|c0_g1	0.874056	-0.620317	1	1	NA	NA	NA	NA
TR11479|c0_g1	1.19298	-0.0782689	0.360247	0.646535	NA	NA	NA	NA
TR1147|c0_g1	-1.36145	0.998768	0.0325983	0.124455	NA	NA	NA	ORTHOMCL5407 (2 genes,2 taxa):
TR1147|c1_g1	-0.00112512	-0.721762	1	1	NA	NA	NA	NA
TR11480|c0_g1	-0.46828	-0.446735	1	1	NA	NA	NA	NA
TR11481|c0_g1	-0.00704421	-0.532011	1	1	NA	NA	NA	NA
TR11482|c0_g1	-1.51115	0.0676326	0.240312	0.509733	gi|74634055|sp|Q6C7B9.1|KU80_YARLI|RecName: Full=ATP-dependent DNA helicase II subunit 2; AltName: Full=ATP-dependent DNA helicase II subunit Ku80 [Yarrowia lipolytica CLIB122]	NA	NA	ORTHOMCL9266 (2 genes,2 taxa):
TR11483|c0_g1	0.0769324	-0.210856	1	1	NA	NA	NA	NA
TR11484|c0_g1	-2.5456	-0.127683	0.0543274	0.182734	NA	NA	NA	NA
TR11485|c0_g1	1.02786	8.28532	1.55e-05	0.000235782	gi|464983|sp|P33296.1|UBC6_YEAST|RecName: Full=Ubiquitin-conjugating enzyme E2 6; AltName: Full=Ubiquitin carrier protein UBC6; AltName: Full=Ubiquitin-protein ligase UBC6 [Saccharomyces cerevisiae S288c]	|K04554	|GO:0016881	NA
TR11485|c1_g1	0.88986	7.19307	0.000159842	0.00167809	NA	NA	NA	NA
TR11485|c2_g1	0.41246	4.49706	0.186098	0.431491	gi|14286144|sp|P36590.2|KTHY_SCHPO|RecName: Full=Thymidylate kinase; AltName: Full=dTMP kinase [Schizosaccharomyces pombe 972h-]	|K00943	NA	ORTHOMCL8643 (2 genes,2 taxa):
TR11486|c0_g1	-3.13354	-0.623819	0.264508	0.538869	NA	NA	NA	NA
TR11487|c0_g1	0.819447	-0.621068	1	1	NA	NA	NA	NA
TR11489|c0_g1	-1.22502	-0.529555	0.641221	0.885471	NA	NA	NA	NA
TR1148|c0_g1	-0.489775	0.475995	0.563782	0.824866	NA	NA	NA	NA
TR11490|c0_g1	1.19146	0.466424	0.235173	0.503245	NA	NA	NA	NA
TR11491|c0_g1	-1.8845	-0.0118478	0.139326	0.355208	NA	NA	NA	NA
TR11492|c0_g1	-3.48939	-0.534001	0.143759	0.361724	NA	NA	NA	NA
TR11493|c0_g1	2.7193	-0.7163	0.50893	0.78287	NA	NA	NA	NA
TR11494|c0_g1	-2.64159	0.918112	8.18e-05	0.000958993	NA	NA	NA	NA
TR11495|c0_g1	-0.94409	0.63207	0.19793	0.44939	gi|45644964|sp|P25371.2|ADP1_YEAST|RecName: Full=Probable ATP-dependent permease; Flags: Precursor [Saccharomyces cerevisiae S288c]	NA	NA	NA
TR11496|c0_g1	-0.44909	9.24999	0.0439665	0.15594	gi|189042747|sp|Q7SBD5.2|RL7_NEUCR|RecName: Full=60S ribosomal protein L7 [Neurospora crassa OR74A]	|K02937	NA	ORTHOMCL3858 (2 genes,2 taxa):
TR11497|c0_g1	1.775	-0.436797	0.400065	0.688689	NA	NA	NA	NA
TR11498|c0_g1	3.05429	-0.631284	0.551701	0.814572	NA	NA	NA	NA
TR11499|c0_g1	-1.75082	-0.0851917	0.265139	0.539296	NA	NA	NA	NA
TR1149|c0_g1	-0.994896	1.21364	0.178355	0.418331	NA	NA	NA	NA
TR114|c0_g1	-1.56632	-0.126551	0.210013	0.467967	gi|1723769|sp|P53322.1|TNA1_YEAST|RecName: Full=High-affinity nicotinic acid transporter; AltName: Full=Nicotinic acid permease [Saccharomyces cerevisiae S288c]	NA	NA	NA
TR11500|c0_g1	0.721073	-0.625121	1	1	NA	NA	NA	NA
TR11501|c0_g1	4.97084	-0.00348051	0.00410938	0.0247047	NA	NA	NA	NA
TR11502|c0_g1	0.0727557	-0.714154	1	1	gi|37154543|sp|P15369.2|PRTB_SCYLI|RecName: Full=Scytalidopepsin B; Short=SLB; AltName: Full=Acid protease B; Flags: Precursor [Scytalidium lignicola]	NA	|GO:0004190|GO:0006508	NA
TR11503|c0_g1	-0.278257	-0.289208	1	1	NA	NA	NA	NA
TR11504|c0_g1	-3.11782	-0.627117	0.265748	0.539296	NA	NA	NA	NA
TR11505|c0_g1	0.0841059	-0.525997	1	1	NA	NA	NA	NA
TR11506|c0_g1	0.919307	-0.349159	0.716595	0.933198	NA	NA	NA	NA
TR11507|c0_g1	1.00945	0.0602026	0.410898	0.69984	NA	NA	NA	NA
TR11508|c0_g1	-1.35478	-0.196819	0.333344	0.618014	NA	NA	NA	NA
TR1150|c0_g1	0.0721965	-0.362418	1	1	NA	NA	NA	NA
TR11510|c0_g1	0.0560292	-0.524524	1	1	NA	NA	NA	NA
TR11511|c0_g1	-1.32895	0.699406	0.0873043	0.257961	NA	NA	NA	NA
TR11512|c0_g1	-1.30871	-0.528085	0.655553	0.892172	NA	NA	NA	NA
TR11513|c0_g1	0.0726631	-0.714154	1	1	NA	NA	NA	NA
TR11514|c0_g1	0.0841026	-0.364576	1	1	NA	NA	NA	NA
TR11515|c0_g1	1.37688	-0.519318	0.648487	0.888284	NA	NA	NA	NA
TR11516|c0_g1	1.1285	4.99427	6.93e-06	0.000118054	NA	NA	|GO:0016021	ORTHOMCL8618 (2 genes,2 taxa):
TR11517|c0_g1	-1.37089	0.6079	0.0966372	0.276397	NA	NA	NA	NA
TR11517|c0_g2	-2.62536	-0.724425	0.507076	0.782624	NA	NA	NA	NA
TR11517|c1_g1	-0.969053	2.29128	0.0239554	0.0985096	NA	NA	NA	NA
TR11517|c1_g2	-4.59883	-0.141708	0.01096	0.0540386	NA	NA	NA	NA
TR11518|c0_g1	1.31406	-0.284299	0.569391	0.829674	NA	NA	NA	NA
TR11519|c0_g1	-3.13748	-0.621594	0.250104	0.521733	NA	NA	NA	NA
TR1151|c0_g1	-2.35838	0.168192	0.0279215	0.110799	NA	NA	NA	NA
TR11520|c0_g1	0.446945	-0.285932	1	1	NA	NA	NA	NA
TR11521|c0_g1	-1.40179	6.344	1.36e-08	5.12e-07	NA	NA	NA	ORTHOMCL4957 (2 genes,2 taxa):
TR11522|c0_g1	-1.76588	-0.0644697	0.168285	0.40207	NA	NA	NA	NA
TR11522|c0_g2	0.117188	-0.719741	1	1	NA	NA	NA	NA
TR11523|c0_g1	-2.64207	-0.718853	0.505898	0.782624	NA	NA	NA	NA
TR11524|c0_g1	-0.741998	-0.370033	1	1	NA	NA	NA	NA
TR11525|c0_g1	0.0347975	-0.539677	1	1	NA	NA	NA	NA
TR11526|c0_g1	-0.663339	-0.625942	1	1	NA	NA	NA	NA
TR11527|c0_g1	-0.60455	-0.209396	0.739484	0.948026	NA	NA	NA	NA
TR11528|c0_g1	-0.734054	-0.627767	1	1	NA	NA	NA	NA
TR11529|c0_g1	-0.771593	-0.358356	0.70495	0.926461	NA	NA	|GO:0005515	ORTHOMCL4591 (2 genes,2 taxa):
TR1152|c0_g1	-1.45327	-0.449737	0.701404	0.924336	NA	NA	NA	NA
TR1152|c0_g2	0.721647	-0.625121	1	1	NA	NA	NA	NA
TR11530|c0_g1	1.72181	-0.447676	0.404903	0.693498	NA	NA	NA	NA
TR11530|c0_g2	-0.355091	0.641669	0.862385	1	NA	NA	NA	NA
TR11531|c0_g1	-0.799415	0.0586104	0.808407	0.99212	NA	NA	NA	NA
TR11532|c0_g1	-0.229932	1.34651	0.731206	0.943054	NA	NA	NA	NA
TR11533|c0_g1	0.884223	-0.363748	1	1	NA	NA	NA	NA
TR11534|c0_g1	-1.30866	-0.528085	0.655529	0.892172	NA	NA	NA	NA
TR11535|c0_g1	-0.315381	-0.281713	1	1	NA	NA	NA	NA
TR11536|c0_g1	-0.525397	7.11677	0.0176345	0.0779089	gi|51701828|sp|Q8TFH1.1|RL18B_SCHPO|RecName: Full=60S ribosomal protein L18-B [Schizosaccharomyces pombe 972h-]	|K02883	NA	ORTHOMCL9230 (2 genes,2 taxa):
TR11536|c1_g1	-0.460028	6.37822	0.050681	0.173423	gi|1710503|sp|Q10192.1|RL18A_SCHPO|RecName: Full=60S ribosomal protein L18-A [Schizosaccharomyces pombe 972h-]	|K02883	NA	ORTHOMCL3951 (2 genes,2 taxa):
TR11537|c0_g1	-0.706963	-0.616926	1	1	NA	NA	NA	NA
TR11538|c0_g1	-1.89095	-0.369025	0.411888	0.700776	NA	NA	NA	NA
TR11539|c0_g1	2.4184	0.72806	0.00265619	0.0173721	NA	NA	NA	NA
TR1153|c1_g1	-0.397624	-0.442042	1	1	gi|1709638|sp|P52719.1|PEPS_ASPPH|RecName: Full=Carboxypeptidase cpdS; Flags: Precursor [Aspergillus phoenicis]	NA	|GO:0004185|GO:0006508	ORTHOMCL9543 (2 genes,2 taxa):
TR11540|c0_g1	0.450488	7.22968	0.0543037	0.182704	gi|74625348|sp|Q9P778.1|DPP5_SCHPO|RecName: Full=Dipeptidyl-peptidase 5; AltName: Full=Dipeptidyl-peptidase V; Short=DPP V; Short=DppV; Flags: Precursor [Schizosaccharomyces pombe 972h-]	NA	|GO:0006508|GO:0008236	NA
TR11541|c0_g1	-0.0276061	-0.369207	1	1	NA	NA	|GO:0003924|GO:0005525	ORTHOMCL6654 (2 genes,2 taxa):
TR11542|c0_g1	-0.3041	4.00446	0.270751	0.544473	NA	NA	|GO:0004672|GO:0005524|GO:0006468	NA
TR11543|c0_g1	0.478447	1.68061	0.423386	0.709994	NA	NA	NA	NA
TR11544|c0_g1	0.0480563	4.2332	0.889585	1	NA	NA	NA	NA
TR11545|c0_g1	-0.188203	-0.52873	1	1	NA	NA	NA	NA
TR11546|c0_g1	1.56923	0.271918	0.217585	0.479646	NA	NA	NA	NA
TR11547|c0_g1	0.443905	0.519387	0.720292	0.935672	NA	NA	NA	NA
TR11548|c0_g1	-2.72034	2.07231	0.000213056	0.00214282	NA	NA	NA	NA
TR11549|c0_g1	0.0232121	0.242532	1	1	NA	NA	NA	NA
TR11549|c1_g1	0.0840617	-0.525997	1	1	NA	NA	NA	NA
TR1154|c0_g1	-2.03123	0.0541438	0.121594	0.326636	gi|298351514|sp|A2R797.1|AFCA_ASPNC|RecName: Full=Probable alpha-fucosidase A; AltName: Full=Alpha-L-fucoside fucohydrolase A; Flags: Precursor [Aspergillus niger CBS 513.88]	NA	NA	ORTHOMCL6807 (2 genes,2 taxa):
TR11550|c0_g1	0.440402	-0.28057	1	1	NA	NA	NA	NA
TR11551|c0_g1	-1.52998	-0.121025	0.441827	0.726486	NA	NA	|GO:0004672|GO:0005524|GO:0006468	NA
TR11552|c0_g1	0.168298	6.74217	0.446078	0.731168	gi|3121760|sp|O14241.1|ARPC2_SCHPO|RecName: Full=Actin-related protein 2/3 complex subunit 2; AltName: Full=Arp2/3 complex 34 kDa subunit; Short=p34-ARC [Schizosaccharomyces pombe 972h-]	|K05758	|GO:0005856|GO:0030833	ORTHOMCL9025 (2 genes,2 taxa):
TR11552|c1_g1	-0.0102737	3.64037	1	1	gi|226707522|sp|B4GKQ3.1|MOCS3_DROPE|RecName: Full=Adenylyltransferase and sulfurtransferase MOCS3; AltName: Full=Molybdenum cofactor synthesis protein 3; Includes: RecName: Full=Molybdopterin-synthase adenylyltransferase; AltName: Full=Adenylyltransferase MOCS3; AltName: Full=Sulfur carrier protein MOCS2A adenylyltransferase; Includes: RecName: Full=Molybdopterin-synthase sulfurtransferase; AltN…	|K11996	|GO:0003824	ORTHOMCL4207 (2 genes,2 taxa):
TR11552|c2_g1	-0.045258	1.59453	0.913417	1	gi|731699|sp|P38820.1|UBA4_YEAST|RecName: Full=Adenylyltransferase and sulfurtransferase UBA4; AltName: Full=Needs CLA4 to survive protein 3; AltName: Full=Ubiquitin-like protein activator 4; Includes: RecName: Full=Adenylyltransferase UBA4; Includes: RecName: Full=Sulfurtransferase UBA4 [Saccharomyces cerevisiae S288c]	|K11996	|GO:0003824	NA
TR11553|c0_g1	2.65033	-0.146453	0.0523899	0.178027	NA	NA	NA	ORTHOMCL9003 (2 genes,2 taxa):
TR11554|c0_g1	-0.243161	7.7824	0.299825	0.578567	gi|51701901|sp|Q9V3G1.1|RL8_DROME|RecName: Full=60S ribosomal protein L8 [Drosophila melanogaster]	|K02938	|GO:0003735|GO:0005622|GO:0005840|GO:0006412	ORTHOMCL8798 (2 genes,2 taxa):
TR11555|c0_g1	-1.52336	-0.126348	0.402904	0.691226	NA	NA	NA	NA
TR11556|c0_g1	-0.0816847	0.41235	1	1	NA	NA	NA	NA
TR11557|c0_g1	-0.408197	5.99952	0.115434	0.31468	gi|1708799|sp|P55251.1|LEUC_RHIPU|RecName: Full=3-isopropylmalate dehydratase; AltName: Full=Alpha-IPM isomerase; Short=IPMI; AltName: Full=Isopropylmalate isomerase [Rhizomucor pusillus]	|K01702	|GO:0008152	ORTHOMCL3505 (2 genes,2 taxa):
TR11557|c1_g1	-0.593702	6.52812	0.0245915	0.100501	gi|1708799|sp|P55251.1|LEUC_RHIPU|RecName: Full=3-isopropylmalate dehydratase; AltName: Full=Alpha-IPM isomerase; Short=IPMI; AltName: Full=Isopropylmalate isomerase [Rhizomucor pusillus]	|K01702	|GO:0008152	ORTHOMCL5868 (2 genes,2 taxa):
TR11558|c0_g1	-1.20177	-0.539036	1	1	NA	NA	NA	NA
TR11558|c0_g2	-2.00478	-0.357156	0.295106	0.57259	NA	NA	NA	NA
TR11559|c0_g1	-0.545009	6.51347	0.0184762	0.0807784	gi|75169682|sp|Q9C9C6.1|RL62_ARATH|RecName: Full=60S ribosomal protein L6-2 [Arabidopsis thaliana]	|K02934	|GO:0003735|GO:0005622|GO:0005840|GO:0006412	ORTHOMCL9340 (2 genes,2 taxa):
TR11559|c1_g1	-0.435855	7.12195	0.0490351	0.169019	gi|74851017|sp|Q54D63.1|RL6_DICDI|RecName: Full=60S ribosomal protein L6 [Dictyostelium discoideum]	|K02934	|GO:0003735|GO:0005622|GO:0005840|GO:0006412	ORTHOMCL3271 (2 genes,2 taxa):
TR1155|c0_g1	-0.451435	0.55947	0.617765	0.87265	NA	NA	NA	NA
TR11560|c0_g1	-0.465982	1.72802	0.388543	0.677122	NA	NA	NA	NA
TR11561|c0_g1	1.82842	-0.0826589	0.245728	0.517768	NA	NA	NA	NA
TR11562|c0_g1	-0.720173	-0.62372	1	1	NA	NA	NA	NA
TR11563|c0_g1	-5.71716	0.492802	0.000144749	0.0015463	gi|290463373|sp|P0CE10.1|Y4102_ARATH|RecName: Full=Putative uncharacterized protein At4g01020, chloroplastic; Flags: Precursor [Arabidopsis thaliana]	NA	|GO:0046872	NA
TR11564|c0_g1	1.025	0.0550214	0.255207	0.529043	NA	NA	NA	NA
TR11565|c0_g1	-0.87103	3.02908	0.0193384	0.0836798	gi|121948761|sp|Q14CX7.1|NAA25_HUMAN|RecName: Full=N-alpha-acetyltransferase 25, NatB auxiliary subunit; AltName: Full=Mitochondrial distribution and morphology protein 20; AltName: Full=N-terminal acetyltransferase B complex subunit MDM20; Short=NatB complex subunit MDM20; AltName: Full=N-terminal acetyltransferase B complex subunit NAA25; AltName: Full=p120 [Homo sapiens]	NA	NA	NA
TR11565|c1_g1	-0.389155	6.08944	0.0945834	0.272208	gi|121948761|sp|Q14CX7.1|NAA25_HUMAN|RecName: Full=N-alpha-acetyltransferase 25, NatB auxiliary subunit; AltName: Full=Mitochondrial distribution and morphology protein 20; AltName: Full=N-terminal acetyltransferase B complex subunit MDM20; Short=NatB complex subunit MDM20; AltName: Full=N-terminal acetyltransferase B complex subunit NAA25; AltName: Full=p120 [Homo sapiens]	|K17973	NA	NA
TR11566|c0_g1	-0.35162	1.35475	0.53255	0.804574	NA	NA	NA	NA
TR11567|c0_g1	0.0229769	1.63832	1	1	NA	NA	NA	NA
TR11568|c0_g1	-0.805527	1.04094	0.260304	0.535077	NA	NA	|GO:0005515	NA
TR11569|c0_g1	-1.12916	-0.0213237	0.490268	0.775457	gi|122240921|sp|Q0JCU7.1|ZEP_ORYSJ|RecName: Full=Zeaxanthin epoxidase, chloroplastic; Short=OsZEP1; AltName: Full=Protein ABA DEFICIENT 1; Short=OsABA1; Flags: Precursor [Oryza sativa Japonica Group]	NA	NA	NA
TR1156|c0_g1	-3.02737	-0.629336	0.336273	0.619964	NA	NA	NA	NA
TR11570|c0_g1	-0.824599	6.80267	0.0755068	0.232158	gi|26394695|sp|Q9Y7Q2.1|GST1_SCHPO|RecName: Full=Glutathione S-transferase 1; AltName: Full=GST-I [Schizosaccharomyces pombe 972h-]	|K00799	|GO:0005515	NA
TR11571|c0_g1	-1.22503	-0.529555	0.641194	0.885471	NA	NA	NA	NA
TR11572|c0_g1	-4.79098	0.0304087	0.0466548	0.162996	NA	NA	NA	NA
TR11572|c0_g2	-1.55074	1.65291	0.0116401	0.0566273	NA	NA	NA	NA
TR11573|c0_g1	0.884528	-0.135957	0.763535	0.963186	NA	NA	NA	NA
TR11574|c0_g1	0.102787	0.350228	0.864291	1	NA	NA	NA	NA
TR11575|c0_g1	1.09956	0.268768	0.357657	0.643593	NA	NA	NA	NA
TR11576|c0_g1	-2.62528	-0.724425	0.507162	0.782624	NA	NA	NA	ORTHOMCL4314 (2 genes,2 taxa):
TR11577|c0_g1	-1.79096	0.644715	0.0303127	0.117857	NA	NA	NA	NA
TR11578|c0_g1	-0.882012	5.38376	0.000811178	0.00656017	gi|730053|sp|P39515.1|TIM17_YEAST|RecName: Full=Mitochondrial import inner membrane translocase subunit TIM17; AltName: Full=Mitochondrial inner membrane protein MIM17; AltName: Full=Mitochondrial protein import protein 2 [Saccharomyces cerevisiae S288c]	|K17795	NA	ORTHOMCL8995 (2 genes,2 taxa):
TR11579|c0_g1	1.06006	0.379617	0.187019	0.433158	NA	NA	NA	NA
TR1157|c0_g1	-1.56607	-0.13212	0.341199	0.625601	gi|13432224|sp|P08092.2|RAN1_SCHPO|RecName: Full=Negative regulator of sexual conjugation and meiosis [Schizosaccharomyces pombe 972h-]	NA	|GO:0004672|GO:0005524|GO:0006468	NA
TR1157|c1_g1	-0.28982	-0.28658	1	1	NA	NA	NA	NA
TR11580|c0_g1	-1.24204	-0.279826	0.520674	0.794053	NA	NA	NA	NA
TR11581|c0_g1	-0.0724026	0.341774	1	1	gi|161784325|sp|P34101.2|FHKC_DICDI|RecName: Full=Probable serine/threonine-protein kinase fhkC; AltName: Full=Forkhead-associated protein kinase C; AltName: Full=Protein kinase 1 [Dictyostelium discoideum]	NA	|GO:0004672|GO:0005524|GO:0006468	ORTHOMCL5630 (2 genes,2 taxa):
TR11582|c0_g1	-4.25762	-0.283945	0.0212005	0.0898059	NA	NA	NA	NA
TR11583|c0_g1	0.455582	-0.278802	1	1	NA	NA	NA	NA
TR11584|c0_g1	0.951897	0.716045	0.149487	0.371478	gi|226739212|sp|B8NHY4.1|ORDA_ASPFN|RecName: Full=O-methylsterigmatocystin oxidoreductase; Short=OMST oxidoreductase; AltName: Full=Aflatoxin B synthase; AltName: Full=Aflatoxin biosynthesis protein Q; AltName: Full=Cytochrome P450 64 [Aspergillus flavus NRRL3357]	NA	|GO:0005506|GO:0016705|GO:0020037|GO:0055114	NA
TR11585|c0_g1	-0.299691	0.579913	0.764147	0.963548	NA	NA	NA	NA
TR11586|c0_g1	1.31213	1.51075	0.00628005	0.0346251	NA	NA	NA	NA
TR11587|c0_g1	-0.654161	0.0100454	0.800629	0.987434	NA	NA	NA	NA
TR11588|c0_g1	-0.403494	-0.440776	1	1	NA	NA	NA	NA
TR11589|c0_g1	-0.493361	0.214065	0.674012	0.906234	NA	NA	NA	NA
TR1158|c0_g1	-1.37782	0.0506419	0.259747	0.534421	NA	NA	NA	NA
TR11590|c0_g1	-0.783621	7.95318	0.0158416	0.0717662	gi|1170512|sp|Q09689.1|IF5_SCHPO|RecName: Full=Probable eukaryotic translation initiation factor 5; Short=eIF-5 [Schizosaccharomyces pombe 972h-]	NA	|GO:0003743|GO:0006413	NA
TR11590|c1_g1	-0.730598	9.4634	0.0201383	0.0862314	gi|1170512|sp|Q09689.1|IF5_SCHPO|RecName: Full=Probable eukaryotic translation initiation factor 5; Short=eIF-5 [Schizosaccharomyces pombe 972h-]	|K03262	|GO:0003743|GO:0005515|GO:0006413	ORTHOMCL8608 (2 genes,2 taxa):
TR11591|c0_g1	-0.183608	1.5055	0.733336	0.943969	NA	NA	NA	NA
TR11592|c0_g1	-0.286546	6.3125	0.222773	0.486885	NA	NA	NA	ORTHOMCL7830 (2 genes,2 taxa):
TR11592|c1_g1	-0.505356	6.98824	0.026172	0.105603	gi|75041144|sp|Q5R5R4.1|RUFY2_PONAB|RecName: Full=RUN and FYVE domain-containing protein 2 [Pongo abelii]	NA	|GO:0046872	NA
TR11593|c0_g1	-0.177686	0.899791	0.872092	1	NA	NA	NA	NA
TR11594|c0_g1	-0.376876	-0.289026	0.713943	0.931193	NA	NA	NA	NA
TR11595|c0_g1	1.16527	0.277853	0.252733	0.52573	NA	NA	NA	NA
TR11596|c0_g1	-3.80726	-0.443282	0.0625863	0.202661	NA	NA	NA	NA
TR11597|c0_g1	-1.12811	-0.132963	0.323328	0.60573	NA	NA	NA	NA
TR11598|c0_g1	0.854459	-0.62089	1	1	NA	NA	NA	NA
TR11599|c0_g1	-1.82338	-0.36167	0.417332	0.705398	NA	NA	NA	NA
TR1159|c0_g1	-3.13352	-0.623819	0.264585	0.538869	NA	NA	NA	NA
TR115|c0_g1	0.0781838	-0.358987	1	1	NA	NA	NA	NA
TR11600|c0_g1	0.0491757	-0.350316	1	1	NA	NA	NA	NA
TR11601|c0_g1	0.0727944	-0.357906	1	1	NA	NA	NA	NA
TR11602|c0_g1	-3.12497	-0.624896	0.271742	0.544473	NA	NA	NA	NA
TR11603|c0_g1	-0.968678	-0.0678906	0.443966	0.728926	NA	NA	NA	NA
TR11604|c0_g1	0.2577	1.98459	0.575431	0.834831	gi|338818331|sp|P0CP05.1|MZT1_CRYNB|RecName: Full=Mitotic-spindle organizing protein 1; AltName: Full=Mitotic-spindle organizing protein associated with a ring of gamma-tubulin 1 [Cryptococcus neoformans var. neoformans B-3501A]	|K18633	NA	ORTHOMCL8131 (2 genes,2 taxa):
TR11605|c0_g1	1.3645	-0.532312	0.647883	0.887977	NA	NA	NA	NA
TR11606|c0_g1	-0.524501	-0.205323	1	1	NA	NA	NA	NA
TR11607|c0_g1	-1.12382	0.756094	0.127964	0.336255	NA	NA	NA	NA
TR11608|c0_g1	-3.14944	0.689316	0.0048833	0.0284898	gi|357580535|sp|F2Z266.2|BEL_BOLED|RecName: Full=Boletus edulis lectin; Short=BEL [Boletus edulis]	NA	NA	NA
TR11609|c0_g1	-0.542729	1.79066	0.460046	0.74523	NA	NA	NA	NA
TR11610|c0_g1	2.40625	0.460605	0.0110194	0.0542328	NA	NA	NA	NA
TR11611|c0_g1	0.474548	0.179903	0.806076	0.990978	NA	NA	NA	NA
TR11612|c0_g1	2.06778	-0.348321	0.312917	0.593008	NA	NA	NA	NA
TR11613|c0_g1	-2.52364	2.6492	2.92e-07	7.48e-06	NA	NA	NA	NA
TR11614|c0_g1	-0.490637	-0.073585	0.771976	0.967754	NA	NA	NA	NA
TR11614|c0_g2	0.822267	-0.356563	0.732906	0.943718	NA	NA	NA	NA
TR11615|c0_g1	-1.32249	-0.525878	0.653574	0.8913	NA	NA	NA	NA
TR11616|c0_g1	0.341982	-0.135801	1	1	NA	NA	NA	NA
TR11617|c0_g1	0.0866073	0.38693	1	1	NA	NA	|GO:0003824|GO:0008152	NA
TR11618|c0_g1	-1.37893	-0.20071	0.335037	0.619711	NA	NA	NA	ORTHOMCL5163 (2 genes,2 taxa):
TR11619|c0_g1	0.847244	-0.626593	1	1	NA	NA	NA	NA
TR1161|c0_g1	-0.654968	1.03058	0.298065	0.575945	NA	NA	NA	NA
TR11620|c0_g1	-1.07971	-0.0757777	0.38827	0.677083	NA	NA	NA	NA
TR11621|c0_g1	-2.57134	-0.726668	0.53669	0.804796	gi|74629310|sp|Q7Z9I0.1|YHA8_SCHPO|RecName: Full=Uncharacterized MFS-type transporter C409.08 [Schizosaccharomyces pombe 972h-]	NA	NA	NA
TR11622|c0_g1	0.813959	1.3641	0.131866	0.343109	NA	NA	NA	NA
TR11623|c0_g1	-3.13352	-0.623819	0.264581	0.538869	NA	NA	NA	NA
[truncated: 22,584 more rows]

## Sheet: Orthologous analysis
Table S7. Orthologous analysis of Phlebia sp. MG-60 and P. chrysosporium.
[truncated: 5,392 more rows]

## Sheet: FDR <0.05
ortho	MG60_id	MG60_logFC	MG60_logCPM	MG60_PValue	MG60_FDR	MG60_Swissprot	MG60_KEGG	MG60_GO	PC_id	PC_logFC	PC_logCPM	PC_PValue	PC_FDR	PC_Swissprot	PC_KEGG	PC_GO
[truncated: 729 more rows]

[truncated: 1 more sheets: PC-FDR>0.05, MG60-FDR<0.05]
